# Supplementary material for: Algal methylated compounds shorten the lag phase of Phaeobacter inhibens bacteria
Source: Nat Microbiol. 2024 Jul 5;9(8):2006–21. doi: 10.1038/s41564-024-01742-6 (PMC11306105; doi:10.1038/s41564-024-01742-6)
Supplement: Supplementary file 3 — P. inhibens feature table (genes) with results from co-cultivation RNA-sequencing run. The dataset includes bacterial gene accession numbers, functional annotations, transcript abundances (TPM-normalized read counts) and results of DESeq2 differential gene expression analysis (Fig. 1; Supplementary Figs. 1a, 3 and 4; Supplementary Tables 1 and 2). [file 41564_2024_1742_MOESM3_ESM.xlsx]

## Sheet: Dual RNA-sequencing
GeneID	Chr	Start	End	Strand	Feature	OldTag	ProteinID	Symbol	RefSeq product	Submitter product	KO	Kegg product	BioCyc	UniParc	co-culture day 04 | rep 1	co-culture day 04 | rep 2	co-culture day 04 | rep 3	co-culture day 06 | rep 1	co-culture day 06 | rep 2	co-culture day 06 | rep 3	co-culture day 09 | rep 1	co-culture day 09 | rep 2	co-culture day 09 | rep 3	co-culture day 11/12 | rep 1	co-culture day 11/12 | rep 2	co-culture day 11/12 | rep 3	glucose 1 | rep 1	glucose 1 | rep 2	glucose 1 | rep 3	glucose 2 | rep 1	glucose 2 | rep 2	glucose 2 | rep 3	co-culture day 04 + 06 + 09 vs. glucose 1 (log2FoldChange)	co-culture day 04 + 06 + 09 vs. glucose 1 (padj)	co-culture day 04 (mean)	co-culture day 06 (mean)	co-culture day 09 (mean)	co-culture day 11/12 (mean)	glucose 1 (mean)	glucose2 (mean)	co-culture day 04 (SD)	co-culture day 06 (SD)	co-culture day 09 (SD)	co-culture day 11/12 (SD)	glucose 1 (SD)	glucose2 (SD)
PGA1_RS00005	NC_018290.1	101	1528	+	CDS	PGA1_c00010	WP_014878809.1	dnaA	chromosomal replication initiator protein DnaA	chromosomal replication initiator protein DnaA	K02313	dnaA; chromosomal replication initiator protein	https://biocyc.org/gene?orgid=GCF_000154765&id=PGA1_RS00005	https://www.uniprot.org/uniparc/UPI000163270A/entry	161.105	154.846	39.4738	64.0018	86.8857	213.235	121.247	124.304	115.373	109.359	111.31	93.9446	220.253	192.558	175.621	51.4492	38.0812	39.0053	0.297518	0.62948	118.475	121.374	120.308	104.871	196.144	42.8452	68.4887	80.3722	4.5388	9.51283	22.531	7.46557
PGA1_RS00010	NC_018290.1	1838	2959	+	CDS	PGA1_c00020	WP_014878810.1	dnaN	DNA polymerase III subunit beta	DNA polymerase III subunit beta	K02338	dnaN; DNA polymerase III subunit beta [EC:2.7.7.7]	https://biocyc.org/gene?orgid=GCF_000154765&id=PGA1_RS00010	https://www.uniprot.org/uniparc/UPI000163270B/entry	136.185	100.154	168.302	51.2876	101.616	73.2752	81.1829	191.299	116.698	130.011	129.637	118.688	247.75	222.08	190.068	162.81	152.843	141.866	0.587376	0.189006	134.88	75.3928	129.727	126.112	219.966	152.506	34.0927	25.2308	56.2025	6.43229	28.8991	10.4762
PGA1_RS00015	NC_018290.1	3057	4154	+	CDS	PGA1_c00030	WP_014878811.1	recF	DNA replication/repair protein RecF	DNA replication and repair protein RecF	K03629	recF; DNA replication and repair protein RecF	https://biocyc.org/gene?orgid=GCF_000154765&id=PGA1_RS00015	https://www.uniprot.org/uniparc/UPI000163270C/entry	38.3086	45.3942	66.7388	64.7401	33.5943	33.2786	41.8215	78.3573	48.1735	53.4937	67.0201	57.3779	65.9436	75.3472	67.6126	60.075	46.6512	46.5176	0.143783	0.784287	50.1472	43.871	56.1174	59.2972	69.6344	51.0813	14.7991	18.0739	19.5204	6.96447	5.01725	7.78909
PGA1_RS00020	NC_018290.1	4151	4771	+	CDS	PGA1_c00040	WP_014878812.1		LysE family translocator	putative LysE type translocator			https://biocyc.org/gene?orgid=GCF_000154765&id=PGA1_RS00020	https://www.uniprot.org/uniparc/UPI000163270D/entry	9.6763	1.45931	1.51285	13.6271	32.3992	14.7101	0	2.91673	0	37.4677	38.6712	36.6973	30.3444	65.7348	44.7059	38.6839	50.6716	42.1878	1.07683	0.266619	4.21615	20.2455	0.972244	37.6121	46.9284	43.8478	4.7287	10.5394	1.68398	0.994865	17.7996	6.16381
PGA1_RS00025	NC_018290.1	4786	5385	-	CDS	PGA1_c00050	WP_014878813.1		TetR/AcrR family transcriptional regulator	putative transcriptional regulator, tetR family			https://biocyc.org/gene?orgid=GCF_000154765&id=PGA1_RS00025	https://www.uniprot.org/uniparc/UPI000163270E/entry	0	0	12.5264	14.1041	0	40.5999	0	3.01882	0	12.6397	21.1192	10.2454	9.32675	7.25712	8.39726	10.6768	9.16516	4.77006	-0.0654653	0.932559	4.17545	18.2347	1.00627	14.6681	8.32704	8.20399	7.2321	20.6127	1.74292	5.71361	1.0366	3.06841
PGA1_RS00030	NC_018290.1	5486	6079	+	CDS	PGA1_c00060	WP_014878814.1		NAD(P)H-dependent oxidoreductase	putative NAD(P)H dehydrogenase (quinone)			https://biocyc.org/gene?orgid=GCF_000154765&id=PGA1_RS00030	https://www.uniprot.org/uniparc/UPI000163270F/entry	37.5742	27.4616	88.5702	5.69863	0	28.1944	0	0	0	3.4307	8.21875	5.03152	6.15247	2.19913	2.76966	0	6.85758	1.48254	-0.798074	0.184308	51.202	11.2977	0	5.56032	3.70708	2.78004	32.7544	14.9078	0	2.43744	2.13689	3.60822
PGA1_RS00035	NC_018290.1	6165	8582	+	CDS	PGA1_c00070	WP_014873165.1	gyrB	DNA topoisomerase (ATP-hydrolyzing) subunit B	DNA gyrase subunit GyrB	K02470	gyrB; DNA gyrase subunit B [EC:5.6.2.2]	https://biocyc.org/gene?orgid=GCF_000154765&id=PGA1_RS00035	https://www.uniprot.org/uniparc/UPI000160FAAA/entry	88.0437	135.673	96.3566	82.5947	81.8221	58.5575	186.173	136.334	75.3084	95.6178	93.9428	82.3084	111.844	193.313	155.724	58.3678	49.1066	45.6156	0.210723	0.653434	106.691	74.3248	132.605	90.623	153.627	51.03	25.4406	13.6603	55.5263	7.2492	40.7752	6.59013
PGA1_RS00040	NC_018290.1	8984	9811	+	CDS	PGA1_c00080	WP_014878815.1		hypothetical protein	hypothetical protein			https://biocyc.org/gene?orgid=GCF_000154765&id=PGA1_RS00040	https://www.uniprot.org/uniparc/UPI0001632710/entry	103.675	146.661	147.502	124.688	78.9731	33.0977	161.831	100.627	186.41	298.142	316.003	273.712	84.6884	142.907	136.601	42.3105	21.0312	46.7966	-0.280691	0.603137	132.613	78.9197	149.623	295.952	121.399	36.7128	25.0646	45.7954	44.1754	21.2304	31.9484	13.7646
PGA1_RS00045	NC_018290.1	9965	11044	+	CDS	PGA1_c00090	WP_014878816.1		transporter substrate-binding domain-containing protein	hypothetical protein	K02030	ABC.PA.S; polar amino acid transport system substrate-binding protein	https://biocyc.org/gene?orgid=GCF_000154765&id=PGA1_RS00045	https://www.uniprot.org/uniparc/UPI0001632EA2/entry	22.2555	81.3931	23.4869	70.5205	38.8116	16.9166	20.9107	72.9548	44.9619	26.082	30.2462	21.4154	43.5672	51.203	47.8891	0.834122	2.45159	2.65003	-0.147831	0.838152	42.3785	42.0829	46.2758	25.9145	47.5531	1.97858	33.7933	26.9513	26.0469	4.41779	3.82901	0.996084
PGA1_RS00050	NC_018290.1	11056	12081	+	CDS	PGA1_c00100	WP_014878817.1		transporter substrate-binding domain-containing protein	hypothetical protein	K02030	ABC.PA.S; polar amino acid transport system substrate-binding protein	https://biocyc.org/gene?orgid=GCF_000154765&id=PGA1_RS00050	https://www.uniprot.org/uniparc/UPI0001632EA3/entry	0	37.9805	43.0365	44.5393	50.6593	35.6139	52.8271	82.0907	50.7089	25.8959	29.0392	13.307	32.0576	45.5162	40.7887	5.3657	6.94781	4.50613	-0.353288	0.637557	27.0057	43.6042	61.8756	22.7474	39.4541	5.60655	23.5238	7.56614	17.5388	8.32526	6.82781	1.23853
PGA1_RS00060	NC_018290.1	14785	14860	+	tRNA	PGA1_c00120			tRNA-Ala	tRNA-Ala			https://biocyc.org/gene?orgid=GCF_000154765&id=PGA1_RS00060		1231.16	1407.05	1866.59	1224.83	2228.19	781.281	1218.33	726.899	912.761	52.9484	50.5386	59.4348	246.443	237.766	234.059	60.5836	50.9176	104.285	-2.67107	5.33963e-10	1501.6	1411.43	952.662	54.3073	239.423	71.9286	328.097	741.285	248.131	4.60113	6.35591	28.4349
PGA1_RS00065	NC_018290.1	14886	14962	+	tRNA	PGA1_c00130			tRNA-Ile	tRNA-Ile			https://biocyc.org/gene?orgid=GCF_000154765&id=PGA1_RS00065		635.458	517.847	793.065	637.432	892.766	177.954	479.046	199.948	112.613	45.5606	46.619	56.8986	100.856	15.551	89.4698	36.3981	50.2563	17.1551	-2.79205	0.00022028	648.79	569.384	263.869	49.6928	68.6258	34.6031	138.092	362.232	191.397	6.26287	46.3154	16.6235
PGA1_RS00080	NC_018290.1	18582	18658	+	tRNA	PGA1_c00160			tRNA-Met	tRNA-Met			https://biocyc.org/gene?orgid=GCF_000154765&id=PGA1_RS00080		1270.92	1294.62	1122.49	263.765	870.992	790.907	958.092	776.267	810.816	33.5005	17.7152	42.3432	200.23	245.988	227.013	25.9986	21.1605	11.4367	-2.25228	1.02906e-07	1229.34	641.888	848.392	31.1863	224.41	19.532	93.2909	329.903	96.5611	12.476	22.9899	7.4163
PGA1_RS00085	NC_018290.1	19272	19904	+	CDS	PGA1_c00180	WP_044041679.1		LysE family translocator	lysE type translocator-like protein			https://biocyc.org/gene?orgid=GCF_000154765&id=PGA1_RS00085	https://www.uniprot.org/uniparc/UPI0001632EA4/entry	82.7235	12.8848	16.3258	0	26.4875	0	30.9202	85.8432	53.4246	139.531	101.395	126.193	88.7661	101.29	90.8031	58.9815	72.5555	66.7773	0.728141	0.391584	37.3114	8.82917	56.7293	122.373	93.6198	66.1048	39.3657	15.2926	27.6102	19.353	6.72037	6.81193
PGA1_RS00090	NC_018290.1	19924	20565	-	CDS	PGA1_c00190	WP_014878820.1		LysE family translocator	lysE type translocator-like protein			https://biocyc.org/gene?orgid=GCF_000154765&id=PGA1_RS00090	https://www.uniprot.org/uniparc/UPI0001632EA5/entry	20.0567	55.0515	106.825	44.8168	5.22324	0	72.699	19.7493	14.8572	228.783	187.087	196.159	114.917	104.957	109.07	132.056	160.684	137.855	0.888142	0.272057	60.6445	16.68	35.7685	204.01	109.648	143.532	43.6538	24.5067	32.0762	21.9287	5.00496	15.1344
PGA1_RS00095	NC_018290.1	20929	21963	-	CDS	PGA1_c00200	WP_014878821.1		IS110 family transposase	transposase	K07486	K07486; transposase	https://biocyc.org/gene?orgid=GCF_000154765&id=PGA1_RS00095	https://www.uniprot.org/uniparc/UPI0001632D81/entry	6.63518	0	16.3387	21.2584	0	26.4782	0	14.0003	0	5.0843	5.02899	9.28643	13.9032	6.31054	10.332	13.6361	5.60831	2.33983	-0.070984	0.933596	7.65797	15.9122	4.66677	6.46658	10.1819	7.19474	8.21724	14.0253	8.08308	2.44222	3.79857	5.81282
PGA1_RS00100	NC_018290.1	22204	23160	+	CDS	PGA1_c00210	WP_044041330.1		helix-turn-helix domain-containing GNAT family N-acetyltransferase	hypothetical protein			https://biocyc.org/gene?orgid=GCF_000154765&id=PGA1_RS00100	https://www.uniprot.org/uniparc/UPI000274B702/entry	39.4679	0	26.5056	8.8427	31.5359	0	30.6778	48.2632	30.8069	61.0248	64.6289	57.6693	58.1169	37.7643	66.9374	65.3701	57.8875	49.5755	0.539404	0.51996	21.9912	13.4595	36.5826	61.1076	54.2729	57.611	20.1175	16.267	10.1159	3.48056	14.9616	7.90092
PGA1_RS00105	NC_018290.1	23109	24050	+	CDS	PGA1_c00220	WP_102804090.1		DMT family transporter	hypothetical protein			https://biocyc.org/gene?orgid=GCF_000154765&id=PGA1_RS00105	https://www.uniprot.org/uniparc/UPI0001632EA7/entry	38.2738	0	10.9705	8.9835	3.55979	0	10.3888	27.8808	0	26.5895	24.1216	28.5907	7.51669	10.747	15.1725	11.3696	19.7833	14.8407	-0.122458	0.888998	16.4148	4.1811	12.7565	26.4339	11.1454	15.3312	19.7091	4.52386	14.0904	2.23862	3.84341	4.22823
PGA1_RS00110	NC_018290.1	24350	25498	-	CDS	PGA1_c00230	WP_014878824.1		hypothetical protein	hypothetical protein			https://biocyc.org/gene?orgid=GCF_000154765&id=PGA1_RS00110	https://www.uniprot.org/uniparc/UPI0001632EA8/entry	0	0	0	0	0	0	0	0	0	4.26555	4.71748	3.1332	1.68972	5.58969	2.14775	0	1.06355	1.14964	0.4538	NA	0	0	0	4.03875	3.14239	0.737732	0	0	0	0.816128	2.13176	0.640343
PGA1_RS00115	NC_018290.1	25671	25892	-	CDS	PGA1_c00240	WP_014878825.1		hypothetical protein	hypothetical protein			https://biocyc.org/gene?orgid=GCF_000154765&id=PGA1_RS00115	https://www.uniprot.org/uniparc/UPI0001632EA9/entry	23.2007	24.4928	33.855	0	105.735	0	0	89.7486	0	45.5486	48.8323	46.6605	52.9871	22.0656	7.41071	32.914	7.79818	13.8837	-0.134534	0.868094	27.1828	35.2451	29.9162	47.0138	27.4878	18.1986	5.81429	61.0463	51.8164	1.67013	23.267	13.1021
PGA1_RS00120	NC_018290.1	26026	26214	-	CDS		WP_044041680.1		helix-turn-helix domain-containing protein				https://biocyc.org/gene?orgid=GCF_000154765&id=PGA1_RS00120		54.5032	28.7693	0	0	0	0	55.762	0	0	23.6116	18.0433	16.3524	6.64686	24.7664	16.3212	19.5952	3.77167	11.6485	-0.068567	NA	27.7575	0	18.5873	19.3358	15.9115	11.6718	27.2657	0	32.1942	3.79828	9.0667	7.91182
PGA1_RS00125	NC_018290.1	26381	27085	-	CDS	PGA1_c00250	WP_014878826.1		hypothetical protein	hypothetical protein			https://biocyc.org/gene?orgid=GCF_000154765&id=PGA1_RS00125	https://www.uniprot.org/uniparc/UPI0001632EAC/entry	9.74101	0	34.6474	0	0	0	10.6778	0	0	28.8689	28.1063	34.3481	13.9314	24.8595	16.0434	1.70374	9.82239	13.428	0.379961	0.647992	14.7961	0	3.55928	30.4411	18.2781	8.31804	17.8683	0	6.16485	3.40502	5.79666	6.00515
PGA1_RS00130	NC_018290.1	27300	28478	-	CDS	PGA1_c00260	WP_014878827.1		site-specific integrase	putative phage integrase, catalytic core			https://biocyc.org/gene?orgid=GCF_000154765&id=PGA1_RS00130	https://www.uniprot.org/uniparc/UPI0001632EAD/entry	0	12.2983	0	0	0	0	19.1549	7.68147	0	24.0888	8.92087	19.7324	1.74359	2.30824	0	14.2629	16.2383	22.5945	-0.258267	0.584891	4.09944	0	8.94545	17.5807	1.35061	17.6986	7.10044	0	9.63979	7.80954	1.20326	4.35355
PGA1_RS00135	NC_018290.1	28936	30465	+	CDS	PGA1_c00270	WP_014878828.1	istA	IS21 family transposase	transposase			https://biocyc.org/gene?orgid=GCF_000154765&id=PGA1_RS00135	https://www.uniprot.org/uniparc/UPI00016326D3/entry	0	0	0	0	0	0	0.984035	0	0	0	0	0	0	0	0	0	0	0	-0.159588	NA	0	0	0.328012	0	0	0	0	0	0.568133	0	0	0
PGA1_RS00140	NC_018290.1	30455	31246	+	CDS	PGA1_c00280	WP_014878829.1	istB	IS21-like element helper ATPase IstB	putative transposase			https://biocyc.org/gene?orgid=GCF_000154765&id=PGA1_RS00140	https://www.uniprot.org/uniparc/UPI00016326D2/entry	0	0	0	0	0	0	0	0	5.47426	0.521119	0.135972	0	0	0	0.649138	0	2.57159	0.277975	-0.108929	NA	0	0	1.82475	0.21903	0.216379	0.949856	0	0	3.16057	0.270306	0.37478	1.41133
PGA1_RS00145	NC_018290.1	31336	31872	+	CDS	PGA1_c00290			ABC transporter permease subunit	glycine betaine/L-proline transport system permease protein ProW	K02001	proW; glycine betaine/proline transport system permease protein	https://biocyc.org/gene?orgid=GCF_000154765&id=PGA1_RS00145	https://www.uniprot.org/uniparc/UPI000274B703/entry	0	0	10.4969	0	0	0	0	0	8.07377	2.4018	1.67116	5.81857	0	0	12.0631	1.49117	0	2.04987	0.0705824	NA	3.49898	0	2.69126	3.29718	4.02103	1.18035	6.06042	0	4.66139	2.21394	6.96463	1.0597
PGA1_RS00150	NC_018290.1	31924	32904	+	CDS	PGA1_c00300	WP_014878831.1		arginase family protein	guanidinobutyrase	K18459	gpuA; guanidinopropionase [EC:3.5.3.17]	https://biocyc.org/gene?orgid=GCF_000154765&id=PGA1_RS00150	https://www.uniprot.org/uniparc/UPI0001632EB1/entry	0	0	3.83069	0	0	7.75992	0	19.3869	8.83917	5.12752	8.59909	7.85886	9.19695	12.5391	15.1982	4.38743	11.6264	3.14189	0.45786	0.595575	1.2769	2.58664	9.40869	7.19516	12.3114	6.38525	2.21165	4.48019	9.70599	1.82848	3.00709	4.58152
PGA1_RS00155	NC_018290.1	32919	33893	+	CDS	PGA1_c00310	WP_014878832.1	speB	agmatinase	guanidinobutyrase	K18459	gpuA; guanidinopropionase [EC:3.5.3.17]	https://biocyc.org/gene?orgid=GCF_000154765&id=PGA1_RS00155	https://www.uniprot.org/uniparc/UPI000274B704/entry	0	9.29469	3.85426	3.47178	0	7.80767	7.72089	26.0083	8.89357	11.4822	13.3646	12.4704	12.299	15.6307	14.2371	16.3231	15.1447	5.19344	0.352357	0.687893	4.38299	3.75982	14.2076	12.4391	14.0556	12.2204	4.66985	3.9118	10.2365	0.94156	1.67325	6.11401
PGA1_RS00160	NC_018290.1	33915	37298	-	CDS	PGA1_c00320	WP_014878833.1		error-prone DNA polymerase	DNA polymerase III subunit alpha	K14162	dnaE2; error-prone DNA polymerase [EC:2.7.7.7]	https://biocyc.org/gene?orgid=GCF_000154765&id=PGA1_RS00160	https://www.uniprot.org/uniparc/UPI0001632EB3/entry	0	7.49838	7.77345	0	0	8.9982	0	1.87338	1.79369	3.80375	4.20067	4.80738	4.18482	4.47137	2.97775	5.14671	6.83114	3.44808	-0.0144935	0.989579	5.09061	2.9994	1.22236	4.2706	3.87798	5.14198	4.41074	5.19511	1.05934	0.505454	0.792676	1.69153
PGA1_RS00165	NC_018290.1	37295	38773	-	CDS	PGA1_c00330	WP_044041681.1		DNA polymerase Y family protein	protein imuB-like protein	K14161	imuB; protein ImuB	https://biocyc.org/gene?orgid=GCF_000154765&id=PGA1_RS00165	https://www.uniprot.org/uniparc/UPI000274B705/entry	0	0	0	0	0	0	0	2.44934	4.10403	6.61017	8.10647	10.035	11.5827	6.55055	5.00561	8.25662	8.81332	8.33588	0.969015	NA	0	0	2.18446	8.25054	7.71294	8.46861	0	0	2.0648	1.71694	3.43916	0.301145
PGA1_RS19935	NC_018290.1	38715	39269	-	CDS	PGA1_c00340	WP_014878835.1		hypothetical protein	hypothetical protein	K14160	imuA; protein ImuA	https://biocyc.org/gene?orgid=GCF_000154765&id=PGA1_RS19935	https://www.uniprot.org/uniparc/UPI0001632F7D/entry	0	6.53141	20.313	0	0	0	0	0	0	53.9611	41.1356	53.1777	62.9672	33.5397	28.9018	18.7565	51.5598	17.4539	1.81574	0.136156	8.94814	0	0	49.4248	41.8029	29.2567	10.3699	0	0	7.18936	18.4749	19.326
PGA1_RS00175	NC_018290.1	39430	40980	-	CDS	PGA1_c00350	WP_014878836.1		cryptochrome/photolyase family protein	hypothetical protein	K06876	phrB; (6-4)DNA photolyase [EC:4.1.99.13]	https://biocyc.org/gene?orgid=GCF_000154765&id=PGA1_RS00175	https://www.uniprot.org/uniparc/UPI0001632F7F/entry	19.9248	11.6858	60.5723	0	0	21.5957	33.0042	12.846	4.47259	30.4688	31.6149	33.481	32.5459	34.0397	45.4121	55.436	61.6526	61.4621	0.425036	0.620051	30.7276	7.19856	16.7743	31.8549	37.3326	59.5169	26.1725	12.4683	14.6658	1.52038	7.03682	3.53543
PGA1_RS00180	NC_018290.1	41128	42483	-	CDS	PGA1_c00360	WP_014878837.1	hemN	oxygen-independent coproporphyrinogen III oxidase	oxygen-independent coproporphyrinogen III oxidase HemN	K02495	hemN, hemZ; oxygen-independent coproporphyrinogen III oxidase [EC:1.3.98.3]	https://biocyc.org/gene?orgid=GCF_000154765&id=PGA1_RS00180	https://www.uniprot.org/uniparc/UPI0001632F80/entry	0	0	15.2422	73.6409	46.986	33.6835	270.359	102.854	147.078	49.5172	42.4088	49.5916	56.5972	60.369	56.2648	31.5933	29.0636	16.9663	-0.304851	0.708663	5.08075	51.4368	173.43	47.1726	57.7437	25.8744	8.80012	20.3471	86.8065	4.12568	2.27965	7.81761
PGA1_RS00185	NC_018290.1	42536	43231	-	CDS	PGA1_c00370	WP_014878838.1		nnrU protein	putative nnrU protein			https://biocyc.org/gene?orgid=GCF_000154765&id=PGA1_RS00185	https://www.uniprot.org/uniparc/UPI0001632F81/entry	93.7362	7.81235	62.0919	41.3396	28.9079	30.6249	44.3452	0	12.4587	38.7672	37.9596	48.8459	46.601	45.6698	35.4564	45.1576	25.8977	33.3714	-0.0521586	0.953675	54.5468	33.6241	18.9346	41.8576	42.5757	34.8089	43.456	6.73671	22.8709	6.0655	6.18307	9.7101
PGA1_RS00190	NC_018290.1	43276	43962	-	CDS	PGA1_c00380	WP_014878839.1	maiA	maleylacetoacetate isomerase	putative maleylacetoacetate isomerase	K01800	maiA, GSTZ1; maleylacetoacetate isomerase [EC:5.2.1.2]	https://biocyc.org/gene?orgid=GCF_000154765&id=PGA1_RS00190	https://www.uniprot.org/uniparc/UPI0001632F82/entry	0	0	39.6577	0	0	0	39.4473	0	3.78656	42.7294	62.597	45.1354	129.333	97.2898	80.5227	30.7423	37.7991	16.023	1.9539	0.109282	13.2192	0	14.4113	50.1539	102.382	28.1881	22.8964	0	21.7644	10.8429	24.8003	11.1104
PGA1_RS00195	NC_018290.1	44014	44556	-	CDS	PGA1_c00390	WP_014878840.1		VOC family protein	glyoxalase-like protein			https://biocyc.org/gene?orgid=GCF_000154765&id=PGA1_RS00195	https://www.uniprot.org/uniparc/UPI0001632F83/entry	18.9707	0	8.6508	6.23386	0	16.8232	63.772	0	7.98456	48.7243	70.0519	58.6474	317.726	182.098	167.332	55.5479	54.5108	54.6661	3.22932	0.00251402	9.20718	7.68567	23.9189	59.1412	222.385	54.9083	9.4976	8.50503	34.744	10.6724	82.897	0.559343
PGA1_RS00200	NC_018290.1	44553	44783	-	CDS	PGA1_c00400	WP_014876120.1		DUF2783 domain-containing protein	hypothetical protein			https://biocyc.org/gene?orgid=GCF_000154765&id=PGA1_RS00200	https://www.uniprot.org/uniparc/UPI000160DF8C/entry	0	39.2309	0	14.6536	0	39.5453	0	0	0	51.1061	84.0167	53.4671	237.141	145.303	185.323	65.5772	61.5684	45.1083	2.81279	0.0337294	13.077	18.0663	0	62.8633	189.256	57.4179	22.6499	19.9923	0	18.3574	46.0455	10.8473
PGA1_RS00205	NC_018290.1	44780	46399	-	CDS	PGA1_c00410	WP_044041337.1		FAD-dependent oxidoreductase	3-(3-hydroxy-phenyl)propionate/3-hydroxycinnamic acid hydroxylase MhpA	K05712	mhpA; 3-(3-hydroxy-phenyl)propionate hydroxylase [EC:1.14.13.127]	https://biocyc.org/gene?orgid=GCF_000154765&id=PGA1_RS00205	https://www.uniprot.org/uniparc/UPI000274B706/entry	0	5.59403	4.63939	14.6265	53.8187	50.7498	49.2564	42.4871	52.4556	66.2982	79.4968	65.6961	75.6898	72.5941	49.0849	80.2203	45.3644	37.3492	0.467433	0.581823	3.41114	39.7317	48.0664	70.4971	65.7896	54.3113	2.99245	21.7958	5.0897	7.79983	14.5493	22.793
PGA1_RS00210	NC_018290.1	46554	47504	-	CDS	PGA1_c00420	WP_014878842.1		MBL fold metallo-hydrolase	metallo-beta-lactamase-like protein			https://biocyc.org/gene?orgid=GCF_000154765&id=PGA1_RS00210	https://www.uniprot.org/uniparc/UPI0001632F85/entry	41.5222	0	55.3215	35.5939	0	0	24.5388	75.2324	34.6484	123.037	147.776	129.03	19.5746	28.1585	35.4638	54.6258	39.2991	60.3058	-0.184073	0.834096	32.2812	11.8646	44.8065	133.281	27.7323	51.4102	28.7952	20.5502	26.83	12.9061	7.9532	10.8662
PGA1_RS00215	NC_018290.1	47516	48772	-	CDS	PGA1_c00430	WP_014878843.1	fahA	fumarylacetoacetase	fumarylacetoacetase Fah	K01555	FAH, fahA; fumarylacetoacetase [EC:3.7.1.2]	https://biocyc.org/gene?orgid=GCF_000154765&id=PGA1_RS00215	https://www.uniprot.org/uniparc/UPI0001632F86/entry	0	0	7.47396	37.7007	0	0	10.1809	5.04337	20.6951	74.39	96.1241	74.2209	15.718	17.2335	12.1883	30.1797	35.8894	31.9639	0.156839	0.859701	2.49132	12.5669	11.9731	81.5783	15.0466	32.6776	4.31509	21.7665	7.97827	12.5973	2.58873	2.921
PGA1_RS00220	NC_018290.1	48878	50239	-	CDS	PGA1_c00440	WP_014878844.1	hmgA	homogentisate 1,2-dioxygenase	homogentisate 1,2-dioxygenase HmgA	K00451	HGD, hmgA; homogentisate 1,2-dioxygenase [EC:1.13.11.5]	https://biocyc.org/gene?orgid=GCF_000154765&id=PGA1_RS00220	https://www.uniprot.org/uniparc/UPI0001632F87/entry	0	0	11.0364	0	41.8549	0	0	1.32988	0	43.068	43.408	50.1462	12.5777	16.7042	19.6029	36.231	40.5247	32.7325	0.255929	0.7467	3.67881	13.9516	0.443292	45.5407	16.2949	36.4961	6.37189	24.165	0.767804	3.99205	3.53046	3.90284
PGA1_RS00225	NC_018290.1	50313	50753	+	CDS	PGA1_c00450	WP_014878845.1		MarR family transcriptional regulator	transcriptional regulator, marR family			https://biocyc.org/gene?orgid=GCF_000154765&id=PGA1_RS00225	https://www.uniprot.org/uniparc/UPI0001632F88/entry	36.9843	0	38.346	0	0	0	40.968	57.5013	17.6964	67.2083	61.4556	60.0702	52.5706	75.5333	31.2434	49.026	42.9509	35.1951	0.49325	0.576813	25.1101	0	38.7219	62.9114	53.1158	42.3906	21.7567	0	19.9973	3.7852	22.15	6.93243
PGA1_RS00230	NC_018290.1	50811	52025	+	CDS	PGA1_c00460	WP_014878846.1		adenylate/guanylate cyclase domain-containing protein	adenylate cyclase domain-containing protein	K01768	E4.6.1.1; adenylate cyclase [EC:4.6.1.1]	https://biocyc.org/gene?orgid=GCF_000154765&id=PGA1_RS00230	https://www.uniprot.org/uniparc/UPI0001632F89/entry	3.53262	56.6862	41.7545	27.8599	22.0795	0	6.19578	87.9557	13.5599	150.526	164.209	145.103	83.8444	101.779	95.7994	86.8311	64.0346	66.047	0.972293	0.252654	33.9911	16.6465	35.9038	153.279	93.8076	72.3042	27.414	14.7031	45.2284	9.84564	9.13163	12.6208
PGA1_RS00235	NC_018290.1	52195	52506	+	CDS	PGA1_c00470	WP_014878847.1		VPEID-CTERM sorting domain-containing protein	hypothetical protein			https://biocyc.org/gene?orgid=GCF_000154765&id=PGA1_RS00235	https://www.uniprot.org/uniparc/UPI0001632F8A/entry	137.568	98.7561	132.49	59.6712	128.974	180.552	60.3195	84.1786	166.754	148.406	164.411	171.773	219.625	227.483	131.166	21.4947	60.7094	28.9308	0.32592	0.60555	122.938	123.066	103.751	161.53	192.758	37.045	21.0957	60.6568	55.8516	11.947	53.4848	20.8285
PGA1_RS00240	NC_018290.1	52543	54171	-	CDS	PGA1_c00480	WP_014878848.1	xrtE	exosortase E/protease, VPEID-CTERM system	hypothetical protein	K07052	K07052; CAAX protease family protein	https://biocyc.org/gene?orgid=GCF_000154765&id=PGA1_RS00240	https://www.uniprot.org/uniparc/UPI0001632F8B/entry	37.4145	35.604	31.7196	40.5201	15.4388	4.6731	32.3481	28.9095	25.0183	38.8118	42.9922	38.3619	38.3488	37.8894	43.5532	12.7807	14.7533	11.0822	0.14259	0.833279	34.9127	20.2107	28.7586	40.0553	39.9305	12.872	2.90972	18.3937	3.66725	2.55337	3.1458	1.83726
PGA1_RS00245	NC_018290.1	54158	54967	-	CDS	PGA1_c00490	WP_014878849.1		AAA family ATPase	hypothetical protein	K03496	parA, soj; chromosome partitioning protein	https://biocyc.org/gene?orgid=GCF_000154765&id=PGA1_RS00245	https://www.uniprot.org/uniparc/UPI0001632F8C/entry	64.6469	129.781	59.1522	50.1479	130.407	105.259	86.4311	81.6199	78.1481	56.6224	76.1363	54.0888	115.333	87.4886	97.365	33.2413	34.0708	33.5671	-0.112981	0.848859	84.5269	95.2712	82.0664	62.2825	100.062	33.6264	39.2878	41.0511	4.1595	12.0644	14.1168	0.417891
PGA1_RS00250	NC_018290.1	55187	55408	-	CDS	PGA1_c00500	WP_014876110.1	rpmE	50S ribosomal protein L31	50S ribosomal protein L31	K02909	RP-L31, rpmE; large subunit ribosomal protein L31	https://biocyc.org/gene?orgid=GCF_000154765&id=PGA1_RS00250	https://www.uniprot.org/uniparc/UPI000160DF95/entry	4926.28	4041.31	4265.73	3445.97	3564.79	5232.72	2648.32	3145.28	3417.71	510.795	363.655	416.885	1131.25	1167.51	1250.56	389.558	472.937	484.444	-2.00716	1.98501e-10	4411.11	4081.16	3070.44	430.445	1183.11	448.979	460.05	999.048	390.12	74.5011	61.1633	51.7814
PGA1_RS00255	NC_018290.1	55420	55791	-	CDS	PGA1_c00510	WP_014876109.1	rplS	50S ribosomal protein L19	50S ribosomal protein L19	K02884	RP-L19, MRPL19, rplS; large subunit ribosomal protein L19	https://biocyc.org/gene?orgid=GCF_000154765&id=PGA1_RS00255	https://www.uniprot.org/uniparc/UPI000160DF97/entry	9687.29	8426.5	7616.83	6660.77	8085.82	9008.1	4972.04	7028.49	6240.02	1018.5	764.057	818.667	1776.01	1937.48	2173.67	859.953	865.872	911.105	-2.25231	3.67898e-14	8576.88	7918.23	6080.18	867.075	1962.39	878.977	1043.39	1182.6	1037.5	133.951	199.994	27.9808
PGA1_RS00260	NC_018290.1	56094	56894	-	CDS	PGA1_c00520	WP_014878850.1	trmD	tRNA (guanosine(37)-N1)-methyltransferase TrmD	tRNA (guanine-N(1)-)-methyltransferase TrmD	K00554	trmD; tRNA (guanine37-N1)-methyltransferase [EC:2.1.1.228]	https://biocyc.org/gene?orgid=GCF_000154765&id=PGA1_RS00260	https://www.uniprot.org/uniparc/UPI0001632711/entry	152.18	52.0433	91.4846	42.2595	184.202	22.8089	16.9166	40.7032	12.9906	23.4767	11.2933	24.7195	48.1914	54.9041	34.4029	33.4898	18.0532	18.9648	-0.635997	0.406853	98.5695	83.0902	23.5368	19.8298	45.8328	23.5026	50.4431	88.104	14.9956	7.4189	10.4521	8.66121
PGA1_RS00265	NC_018290.1	56962	57990	+	CDS	PGA1_c00530	WP_014878851.1		phosphotransferase	hypothetical protein			https://biocyc.org/gene?orgid=GCF_000154765&id=PGA1_RS00265	https://www.uniprot.org/uniparc/UPI0001632712/entry	75.081	19.3752	45.65	44.4094	19.5529	5.91835	25.605	54.5675	30.3367	39.8337	39.0014	39.0014	32.852	30.6788	33.1753	24.6744	26.3247	23.892	-0.372095	0.593247	46.7021	23.2935	36.8364	39.2788	32.2354	24.9637	27.8678	19.5163	15.5368	0.48052	1.3577	1.24188
PGA1_RS00270	NC_018290.1	57996	58499	-	CDS	PGA1_c00540	WP_014878852.1	rimM	ribosome maturation factor RimM	putative 16S rRNA-processing protein RimM	K02860	rimM; 16S rRNA processing protein RimM	https://biocyc.org/gene?orgid=GCF_000154765&id=PGA1_RS00270	https://www.uniprot.org/uniparc/UPI0001632713/entry	126.039	140.862	247.917	237.285	96.4744	66.4581	95.592	91.0317	112.967	68.4468	81.4796	84.4797	97.3599	82.2906	73.7188	67.3931	60.6848	60.0626	-0.859382	0.0979417	171.606	133.406	99.8635	78.1353	84.4564	62.7135	66.502	91.2051	11.5746	8.52357	11.9685	4.06458
PGA1_RS20330	NC_018290.1	58496	58642	-	CDS		WP_162894604.1		hypothetical protein				https://biocyc.org/gene?orgid=GCF_000154765&id=PGA1_RS20330		391.255	174.712	319.55	283.924	0	103.571	66.573	225.857	239.845	177.469	249.811	208.319	117.826	159.953	156.222	201.102	121.468	122.06	-0.561494	0.453042	295.172	129.165	177.425	211.866	144.667	148.21	110.311	143.682	96.255	36.3015	23.3199	45.8068
PGA1_RS00275	NC_018290.1	58650	59291	-	CDS	PGA1_c00550	WP_014876105.1	bluB	5,6-dimethylbenzimidazole synthase	putative cob(II)yrinic acid a,c-diamide reductase	K04719	bluB; 5,6-dimethylbenzimidazole synthase [EC:1.13.11.79]	https://biocyc.org/gene?orgid=GCF_000154765&id=PGA1_RS00275	https://www.uniprot.org/uniparc/UPI000160DF7F/entry	305.744	470.055	373.157	485.972	733.865	666.388	326.747	364.882	328.669	295.227	347.858	337.546	281.361	292.432	298.541	209.491	281.5	204.725	-0.90721	0.0420775	382.985	628.742	340.099	326.877	290.778	231.905	82.5954	128.163	21.4838	27.8907	8.70842	43.016
PGA1_RS00280	NC_018290.1	59296	59655	-	CDS	PGA1_c00570	WP_014876104.1	rpsP	30S ribosomal protein S16	30S ribosomal protein S16	K02959	RP-S16, MRPS16, rpsP; small subunit ribosomal protein S16	https://biocyc.org/gene?orgid=GCF_000154765&id=PGA1_RS00280	https://www.uniprot.org/uniparc/UPI000160DF5F/entry	759.85	1116.83	610.66	1531.05	1918.84	1585.93	810.626	782.377	707.331	455.098	493.413	472.711	408.918	539.446	502.881	328.922	372.643	407.699	-1.42973	0.00313904	829.114	1678.61	766.778	473.74	483.748	369.755	260.097	209.852	53.3848	19.1784	67.3346	39.468
PGA1_RS00285	NC_018290.1	59697	60005	-	CDS	PGA1_c00590	WP_014876103.1		chorismate mutase	chorismate mutase	K04092	tyrA1; chorismate mutase [EC:5.4.99.5]	https://biocyc.org/gene?orgid=GCF_000154765&id=PGA1_RS00285	https://www.uniprot.org/uniparc/UPI000160DF59/entry	596.342	535.704	443.895	1011.44	1074.36	970.652	564.371	580.316	487.329	140.859	164.188	182.746	324.136	214.543	202.539	129.572	120.403	218.853	-1.72283	0.000168596	525.314	1018.82	544.005	162.598	247.073	156.276	76.7528	52.2479	49.7267	20.9885	67.0079	54.3867
PGA1_RS00290	NC_018290.1	60063	60665	-	CDS	PGA1_c00600	WP_014878853.1		GNAT family N-acetyltransferase	putative acetyltransferase			https://biocyc.org/gene?orgid=GCF_000154765&id=PGA1_RS00290	https://www.uniprot.org/uniparc/UPI0001632714/entry	391.488	305.083	247.723	693.276	503.276	406.504	252.177	318.403	465.917	82.3912	95.6052	107.295	153.41	161.632	101.971	89.471	98.4575	69.7345	-1.76348	5.68859e-05	314.765	534.352	345.499	95.0972	139.004	85.8877	72.3699	145.89	109.416	12.4598	32.3341	14.6929
PGA1_RS00295	NC_018290.1	60703	61449	-	CDS	PGA1_c00610	WP_014878854.1		GNAT family N-acetyltransferase	acetyltransferase, GNAT family			https://biocyc.org/gene?orgid=GCF_000154765&id=PGA1_RS00295	https://www.uniprot.org/uniparc/UPI0001632715/entry	628.593	451.297	442.699	505.255	363.613	586.986	297.285	322.492	578.082	184.297	169.696	224.827	186.826	257.788	193.35	187.728	242.25	171.675	-1.41347	0.000112012	507.529	485.285	399.286	192.94	212.654	200.551	104.932	113.018	155.353	28.5636	39.2228	36.9939
PGA1_RS00300	NC_018290.1	61446	61991	-	CDS	PGA1_c00620	WP_014878855.1		GNAT family N-acetyltransferase	putative acetyltransferase, GNAT family			https://biocyc.org/gene?orgid=GCF_000154765&id=PGA1_RS00300	https://www.uniprot.org/uniparc/UPI0001632716/entry	663.472	551.043	411.236	471.17	482.116	803.075	223.354	490.973	647.96	48.2364	41.9017	55.0495	106.675	156.307	105.584	29.8817	32.826	43.9507	-2.37561	1.16273e-08	541.917	585.454	454.096	48.3959	122.856	35.5528	126.365	188.545	214.691	6.57534	28.9751	7.42027
PGA1_RS00305	NC_018290.1	61993	63516	-	CDS	PGA1_c00630	WP_014878856.1	ffh	signal recognition particle protein	signal recognition particle protein Ffh	K03106	SRP54, ffh; signal recognition particle subunit SRP54 [EC:3.6.5.4]	https://biocyc.org/gene?orgid=GCF_000154765&id=PGA1_RS00305	https://www.uniprot.org/uniparc/UPI0001632717/entry	777.878	705.244	607.824	1011.72	957.148	987.025	407.513	316.738	619.617	35.0201	37.4121	32.2245	152.798	198.357	198.405	53.0686	35.3483	60.8175	-2.23917	4.59604e-07	696.982	985.297	447.956	34.8856	183.187	49.7448	85.3275	27.3267	155.437	2.59641	26.3172	13.0559
PGA1_RS00310	NC_018290.1	64008	66002	+	CDS	PGA1_c00640	WP_014878857.1		elongation factor G	putative elongation factor G	K02355	fusA, GFM, EFG; elongation factor G	https://biocyc.org/gene?orgid=GCF_000154765&id=PGA1_RS00310	https://www.uniprot.org/uniparc/UPI000274B733/entry	5.16347	6.35953	41.9115	0	13.4469	6.10524	3.01869	0	9.56226	134.989	94.7167	114.775	7.89991	12.8773	23.1933	178.515	218.014	241.565	0.146126	0.874321	17.8115	6.51738	4.19365	114.827	14.6568	212.698	20.8798	6.73291	4.88821	20.1364	7.80044	31.8597
PGA1_RS00315	NC_018290.1	66112	66639	+	CDS	PGA1_c00650	WP_014878858.1		prolyl-tRNA synthetase associated domain-containing protein	hypothetical protein	K19055	prdX, proX; Ala-tRNA(Pro) deacylase [EC:3.1.1.-]	https://biocyc.org/gene?orgid=GCF_000154765&id=PGA1_RS00315	https://www.uniprot.org/uniparc/UPI000274B734/entry	16.2581	0	32.0276	6.41095	0	34.6022	0	24.0133	0	28.3358	18.0163	16.4668	30.498	62.0566	60.9541	43.981	50.1461	52.7458	0.785662	0.393898	16.0952	13.671	8.00444	20.9396	51.1696	48.9576	16.0144	18.4081	13.8641	6.45197	17.9106	4.50167
PGA1_RS00320	NC_018290.1	66746	67624	+	CDS	PGA1_c00660	WP_014878859.1		LysR family transcriptional regulator	transcriptional regulator, lysR family			https://biocyc.org/gene?orgid=GCF_000154765&id=PGA1_RS00320	https://www.uniprot.org/uniparc/UPI000163271A/entry	9.76594	12.3718	79.0913	0	0	17.3208	5.13848	22.6669	64.1217	45.8682	31.4453	30.7944	47.9428	94.1197	85.1599	24.0273	18.4207	40.4497	0.862113	0.327983	33.743	5.77359	30.6424	36.036	75.7408	27.6326	39.2944	10.0001	30.2896	8.52118	24.4871	11.4485
PGA1_RS00325	NC_018290.1	67621	68529	+	CDS	PGA1_c00670	WP_014878860.1		DMT family transporter	putative integral membrane protein			https://biocyc.org/gene?orgid=GCF_000154765&id=PGA1_RS00325	https://www.uniprot.org/uniparc/UPI000163271B/entry	18.8873	0	5.16764	3.72385	0	0	13.2504	44.8339	20.0325	22.7022	27.4062	25.1825	32.4147	59.039	67.531	17.3982	14.7879	14.5318	1.18504	0.21258	8.0183	1.24128	26.0389	25.097	52.9949	15.5726	9.76099	2.14997	16.6264	2.35318	18.3218	1.58615
PGA1_RS00330	NC_018290.1	68536	68883	-	CDS	PGA1_c00680	WP_014878861.1		metalloregulator ArsR/SmtB family transcription factor	transcriptional regulator, arsR family			https://biocyc.org/gene?orgid=GCF_000154765&id=PGA1_RS00330	https://www.uniprot.org/uniparc/UPI000163271C/entry	0	0	0	0	0	0	12.9791	0	0	18.6794	23.1059	15.5175	27.5668	42.5418	54.9574	24.4484	12.2904	26.8869	1.8338	NA	0	0	4.32636	19.1009	41.6886	21.2086	0	0	7.49348	3.81172	13.7152	7.81899
PGA1_RS00335	NC_018290.1	68980	69873	+	CDS	PGA1_c00690	WP_014878862.1		DMT family transporter	putative integral membrane protein			https://biocyc.org/gene?orgid=GCF_000154765&id=PGA1_RS00335	https://www.uniprot.org/uniparc/UPI000163271D/entry	9.60208	12.1642	16.8139	53.0087	0	44.2784	5.05226	5.06513	75.655	14.6289	13.8126	18.8809	16.4793	12.1764	16.7922	16.3466	6.60675	19.8239	-0.560558	0.482336	12.8601	32.429	28.5908	15.7741	15.1493	14.2591	3.65592	28.4216	40.7588	2.72131	2.57936	6.8514
PGA1_RS00340	NC_018290.1	70070	70414	+	CDS	PGA1_c00700	WP_014876092.1		AtpZ/AtpI family protein	ATP synthase protein I	K02116	atpI; ATP synthase protein I	https://biocyc.org/gene?orgid=GCF_000154765&id=PGA1_RS00340	https://www.uniprot.org/uniparc/UPI000274B735/entry	1684.51	1095.36	1162.77	1393.24	957.397	1857.89	722.239	829.519	1098.36	78.1338	80.8454	83.381	254.562	253.368	298.039	52.5134	38.3726	37.969	-2.44621	5.31632e-10	1314.21	1402.84	883.371	80.7867	268.656	42.9517	322.45	450.321	193.755	2.6241	25.4533	8.28315
PGA1_RS00345	NC_018290.1	70442	71245	+	CDS	PGA1_c00710	WP_014876091.1		F0F1 ATP synthase subunit A	ATP synthase a chain	K02108	ATPF0A, atpB; F-type H+-transporting ATPase subunit a	https://biocyc.org/gene?orgid=GCF_000154765&id=PGA1_RS00345	https://www.uniprot.org/uniparc/UPI000160DF92/entry	1316.47	954.7	1052.82	1084.12	1288.78	1499.77	670.392	946.197	1006.25	61.28	66.3909	68.2212	325.002	362.992	467.949	70.7136	56.2373	40.6632	-1.80658	1.78695e-07	1108	1290.89	874.28	65.2974	385.314	55.8714	187.088	207.833	179.107	3.59746	74.0421	15.0285
PGA1_RS00350	NC_018290.1	71303	71527	+	CDS	PGA1_c00720	WP_008562443.1		F0F1 ATP synthase subunit C	ATP synthase C chain	K02110	ATPF0C, atpE; F-type H+-transporting ATPase subunit c	https://biocyc.org/gene?orgid=GCF_000154765&id=PGA1_RS00350	https://www.uniprot.org/uniparc/UPI000160DF5C/entry	6741.51	4580.87	3593.64	5303.14	4866.04	6344.81	3666.91	4661.05	4335.61	513.309	525.686	463.554	5152.43	3454.87	3787.26	492.911	452.6	453.523	-0.547932	0.189663	4972.01	5504.66	4221.19	500.85	4131.52	466.345	1609.97	759.706	506.854	32.8866	899.616	23.0115
PGA1_RS00355	NC_018290.1	71614	72159	+	CDS	PGA1_c00730	WP_014876090.1		F0F1 ATP synthase subunit B'	ATP synthase B' chain	K02109	ATPF0B, atpF; F-type H+-transporting ATPase subunit b	https://biocyc.org/gene?orgid=GCF_000154765&id=PGA1_RS00355	https://www.uniprot.org/uniparc/UPI000160DF65/entry	6093.88	3628.81	2573.51	4203.33	3694.18	4926.25	3639.85	4121.85	3611.42	369.986	401.24	359.843	2510.42	2480.18	2464.25	287.085	269.695	300.195	-1.00523	0.00345428	4098.74	4274.59	3791.04	377.023	2484.95	285.658	1806.62	619.119	286.84	21.5768	23.4521	15.2999
PGA1_RS00360	NC_018290.1	72164	72724	+	CDS	PGA1_c00740	WP_014878864.1		F0F1 ATP synthase subunit B	ATP synthase B chain	K02109	ATPF0B, atpF; F-type H+-transporting ATPase subunit b	https://biocyc.org/gene?orgid=GCF_000154765&id=PGA1_RS00360	https://www.uniprot.org/uniparc/UPI000163271E/entry	4803.21	3276.56	2169.77	3300.51	3135.14	3600.42	2631.4	2733.08	2768.3	287.397	394.671	295.555	1778.42	1805.16	1764.74	266.741	200.766	207.206	-1.12359	0.000882471	3416.51	3345.36	2710.93	325.874	1782.78	224.904	1322.28	235.857	71.0886	59.719	20.5578	36.3742
PGA1_RS00365	NC_018290.1	72913	73662	+	CDS	PGA1_c00750	WP_014878865.1		N-acetyltransferase	UDP-N-acetylglucosamine acyltransferase-like protein			https://biocyc.org/gene?orgid=GCF_000154765&id=PGA1_RS00365	https://www.uniprot.org/uniparc/UPI000163271F/entry	54.9393	161.914	124.011	13.5399	111.777	42.6299	106.394	33.8108	99.4301	54.583	43.5546	44.2421	59.2344	67.6364	69.3716	37.2352	33.2661	29.0607	-0.52462	0.431344	113.621	55.9824	79.8782	47.4599	65.4141	33.1873	54.2387	50.4615	40.0473	6.17836	5.42167	4.08784
PGA1_RS00370	NC_018290.1	73699	74469	-	CDS	PGA1_c00760	WP_014876087.1		FCD domain-containing protein	putative pyruvate dehydrogenase complex repressor	K05799	pdhR; GntR family transcriptional regulator, transcriptional repressor for pyruvate dehydrogenase complex	https://biocyc.org/gene?orgid=GCF_000154765&id=PGA1_RS00370	https://www.uniprot.org/uniparc/UPI000160DF96/entry	51.2161	0	40.2111	0	47.8424	73.064	76.1574	35.2391	13.4961	71.2969	63.8783	65.0622	76.1368	74.8302	65.3483	18.5649	25.756	42.5465	0.355518	0.684828	30.4757	40.3021	41.6309	66.7458	72.1051	28.9558	26.9602	37.111	31.8159	3.98559	5.88792	12.3068
PGA1_RS00375	NC_018290.1	74673	74966	+	CDS	PGA1_c00770	WP_102804122.1		hypothetical protein	hypothetical protein			https://biocyc.org/gene?orgid=GCF_000154765&id=PGA1_RS00375	https://www.uniprot.org/uniparc/UPI000160DF89/entry	119.712	141.792	105.451	161.19	0	51.7856	102.42	135.539	141.571	100.111	125.638	113.556	52.8296	96.6382	41.2693	47.3237	71.3538	43.0578	-0.838592	0.211824	122.318	70.9918	126.51	113.101	63.579	53.9118	18.3096	82.2933	21.0794	12.7698	29.2077	15.2551
PGA1_RS00380	NC_018290.1	75090	78545	+	CDS	PGA1_c00780	WP_014878867.1		AAA family ATPase	putative chromosome segregation protein SMC	K03529	smc; chromosome segregation protein	https://biocyc.org/gene?orgid=GCF_000154765&id=PGA1_RS00380	https://www.uniprot.org/uniparc/UPI0001632891/entry	70.2936	28.3198	39.4167	27.4246	39.7818	31.7187	54.4551	78.615	41.3991	32.7518	40.7368	29.3735	70.0234	75.8155	69.9176	16.6824	16.2653	11.2117	0.296318	0.544367	46.01	32.975	58.1564	34.2873	71.9188	14.7198	21.7498	6.27368	18.882	5.83525	3.37504	3.04529
PGA1_RS00385	NC_018290.1	78604	79071	+	CDS	PGA1_c00790	WP_014876085.1		YbjN domain-containing protein	hypothetical protein			https://biocyc.org/gene?orgid=GCF_000154765&id=PGA1_RS00385	https://www.uniprot.org/uniparc/UPI000160DF83/entry	132.066	120.056	172.639	94.0273	3.5826	52.0511	88.4685	112.238	33.3509	161.938	155.015	171.41	128.847	205.618	165.44	61.5967	69.6308	83.97	0.41865	0.570549	141.587	49.887	78.0192	162.788	166.635	71.7325	27.554	45.2612	40.4684	8.23061	38.3998	11.3337
PGA1_RS00390	NC_018290.1	79135	79524	+	CDS	PGA1_c00800	WP_014878868.1		hypothetical protein	hypothetical protein			https://biocyc.org/gene?orgid=GCF_000154765&id=PGA1_RS00390	https://www.uniprot.org/uniparc/UPI0001632892/entry	77.0382	25.5604	130.081	160.57	4.29913	0	17.372	4.64433	46.6912	119.585	98.4856	126.968	63.8378	99.0876	110.733	170.931	169.464	262.212	0.239015	0.793316	77.56	54.9563	22.9025	115.013	91.2195	200.869	52.2625	91.4892	21.5621	14.7816	24.4177	53.1297
PGA1_RS00395	NC_018290.1	79565	80737	-	CDS	PGA1_c00810	WP_014878869.1		lytic murein transglycosylase	putative lytic murein transglycosylase			https://biocyc.org/gene?orgid=GCF_000154765&id=PGA1_RS00395	https://www.uniprot.org/uniparc/UPI0001632893/entry	44.6411	33.9934	64.0734	36.0719	0	51.918	61.6092	12.3532	44.3541	54.3396	46.7911	54.5199	74.6763	63.6622	72.406	37.2048	47.8356	45.2325	0.396884	0.594533	47.5693	29.33	39.4388	51.8835	70.2482	43.4243	15.2523	26.6075	24.9931	4.41113	5.81548	5.54125
PGA1_RS00400	NC_018290.1	80777	81688	-	CDS	PGA1_c00820	WP_014878870.1	cbiB	adenosylcobinamide-phosphate synthase CbiB	putative cobalamin biosynthesis protein CobD	K02227	cbiB, cobD; adenosylcobinamide-phosphate synthase [EC:6.3.1.10]	https://biocyc.org/gene?orgid=GCF_000154765&id=PGA1_RS00400	https://www.uniprot.org/uniparc/UPI0001632894/entry	14.1189	73.532	73.1391	14.8464	18.3844	20.0328	30.5407	121.15	23.7698	185.744	175.626	164.935	114.08	184.89	179.828	169.897	162.579	167.29	1.32892	0.0460806	53.5967	17.7546	58.4868	175.435	159.599	166.589	34.1894	2.64996	54.3733	10.4054	39.5021	3.70937
PGA1_RS00405	NC_018290.1	81685	82638	-	CDS	PGA1_c00830	WP_102804091.1	cobD	threonine-phosphate decarboxylase CobD	putative threonine-phosphate decarboxylase CobC	K02225	cobC1, cobC; cobalamin biosynthesis protein CobC	https://biocyc.org/gene?orgid=GCF_000154765&id=PGA1_RS00405	https://www.uniprot.org/uniparc/UPI000274B736/entry	116.076	120.641	325.961	14.1928	196.84	95.7544	145.981	142.397	120.888	650.481	633.534	694.385	433.237	506.173	517.782	746.933	692.778	704.893	1.27653	0.0242063	187.56	102.263	136.422	659.467	485.731	714.868	119.881	91.4976	13.5715	31.4051	45.8298	28.4221
PGA1_RS00410	NC_018290.1	83063	84037	-	CDS	PGA1_c00840	WP_014878872.1		glutathione S-transferase family protein	glutathione transferase-like protein	K07393	ECM4, yqjG; glutathionyl-hydroquinone reductase [EC:1.8.5.7]	https://biocyc.org/gene?orgid=GCF_000154765&id=PGA1_RS00410	https://www.uniprot.org/uniparc/UPI0001632896/entry	8.80437	0	0	0	0	0	0	0	30.2381	25.6631	20.6912	30.8626	96.7523	38.6302	49.9881	19.095	26.5293	30.4832	1.87912	0.129411	2.93479	0	10.0794	25.7389	61.7902	25.3692	5.08321	0	17.458	5.08612	30.806	5.78208
PGA1_RS00415	NC_018290.1	84364	84726	+	CDS	PGA1_c00850	WP_014878873.1		hypothetical protein	hypothetical protein			https://biocyc.org/gene?orgid=GCF_000154765&id=PGA1_RS00415	https://www.uniprot.org/uniparc/UPI0001632897/entry	241.211	299.581	434.799	345.026	138.567	176.156	338.028	154.683	372.648	1015.12	1204.46	1407.54	574.801	758.399	825.987	1616.96	1631.04	1687.87	0.952871	0.0211443	325.197	219.916	288.453	1209.04	719.729	1645.29	99.3039	109.966	117.134	196.25	129.981	37.5402
PGA1_RS00420	NC_018290.1	84883	86055	-	CDS	PGA1_c00860	WP_014878874.1		pyridoxal phosphate-dependent aminotransferase	cystathionine beta-lyase PatB	K14155	patB, malY; cysteine-S-conjugate beta-lyase [EC:4.4.1.13]	https://biocyc.org/gene?orgid=GCF_000154765&id=PGA1_RS00420	https://www.uniprot.org/uniparc/UPI0001632898/entry	57.082	88.0738	67.2771	50.5006	0	18.1713	57.1168	216.181	65.0527	105.578	102.518	76.1484	242.722	252.886	265.781	55.7219	76.2244	60.8105	1.29558	0.0763341	70.811	22.8906	112.784	94.7483	253.796	64.2523	15.7952	25.5789	89.6329	16.1805	11.5561	10.6758
PGA1_RS00425	NC_018290.1	86153	86671	+	CDS	PGA1_c00870	WP_014876077.1	def	peptide deformylase	peptide deformylase Def	K01462	PDF, def; peptide deformylase [EC:3.5.1.88]	https://biocyc.org/gene?orgid=GCF_000154765&id=PGA1_RS00425	https://www.uniprot.org/uniparc/UPI000160DF76/entry	102.548	151.912	110.42	280.451	100.147	255.216	220.469	113.424	290.712	22.1671	32.2309	31.2143	62.0537	132.138	108.965	43.7794	31.7867	27.3605	-1.05785	0.0449584	121.627	211.938	208.202	28.5374	101.052	34.3088	26.5214	97.6326	89.2784	5.54022	35.7061	8.49504
PGA1_RS00430	NC_018290.1	86747	87256	+	CDS	PGA1_c00880	WP_014878875.1	def	peptide deformylase	peptide deformylase Def	K01462	PDF, def; peptide deformylase [EC:3.5.1.88]	https://biocyc.org/gene?orgid=GCF_000154765&id=PGA1_RS00430	https://www.uniprot.org/uniparc/UPI0001632899/entry	10.0991	39.0924	73.6845	182.524	16.4378	44.7793	41.3295	47.9459	0	14.3139	17.2444	10.9879	30.2308	39.4147	27.8228	15.3086	4.99192	20.2889	-0.557337	0.484462	40.9587	81.2469	29.7585	14.1821	32.4894	13.5298	31.8337	88.8456	25.9831	3.13033	6.11711	7.8021
PGA1_RS00435	NC_018290.1	87253	87750	+	CDS	PGA1_c00890	WP_014878876.1	def	peptide deformylase	peptide deformylase Def	K01462	PDF, def; peptide deformylase [EC:3.5.1.88]	https://biocyc.org/gene?orgid=GCF_000154765&id=PGA1_RS00435	https://www.uniprot.org/uniparc/UPI000163289A/entry	43.0937	58.2318	113.19	95.1602	0	113.117	12.093	14.5485	17.4121	21.5479	26.5981	19.7093	35.5458	32.4953	38.6104	29.747	7.97504	16.5781	-0.52114	0.509895	71.5052	69.4258	14.6845	22.6184	35.5505	18.1	36.8851	60.7912	2.66218	3.56698	3.05758	10.9655
PGA1_RS00440	NC_018290.1	87820	88725	+	CDS	PGA1_c00900	WP_014878877.1	fmt	methionyl-tRNA formyltransferase	methionyl-tRNA formyltransferase Fmt	K00604	MTFMT, fmt; methionyl-tRNA formyltransferase [EC:2.1.2.9]	https://biocyc.org/gene?orgid=GCF_000154765&id=PGA1_RS00440	https://www.uniprot.org/uniparc/UPI000163289B/entry	64.4293	17.0044	38.3672	44.8342	33.3111	5.04138	16.6178	86.3062	74.653	31.689	27.3916	35.325	26.5143	32.5201	40.5915	15.2838	19.9332	18.2249	-0.500214	0.483345	39.9336	27.7289	59.1923	31.4685	33.2086	17.8139	23.7513	20.4753	37.3282	3.97131	7.06382	2.35178
PGA1_RS00445	NC_018290.1	88738	88974	+	CDS	PGA1_c00910	WP_014878878.1		hypothetical protein	hypothetical protein			https://biocyc.org/gene?orgid=GCF_000154765&id=PGA1_RS00445	https://www.uniprot.org/uniparc/UPI000163289C/entry	10.8662	0	0	0	21.2235	0	12.7053	70.0824	40.2462	26.3396	24.437	28.8526	25.2215	32.6111	54.0843	19.9936	13.896	7.89591	0.266949	0.761973	3.62205	7.07451	41.0113	26.543	37.3056	13.9285	6.27358	12.2534	28.6962	2.21483	14.9931	6.04891
PGA1_RS00450	NC_018290.1	88992	89615	-	CDS	PGA1_c00920	WP_014876072.1		trimeric intracellular cation channel family protein	hypothetical protein			https://biocyc.org/gene?orgid=GCF_000154765&id=PGA1_RS00450	https://www.uniprot.org/uniparc/UPI000163289D/entry	57.7787	63.901	7.52786	48.8219	53.7391	0	16.8894	22.2638	29.182	34.8072	38.2172	37.1195	19.4625	49.5438	56.7935	30.3717	10.6633	40.5737	-0.0268537	0.978591	43.0692	34.187	22.7784	36.7147	41.9333	27.2029	30.9315	29.7087	6.16242	1.74069	19.795	15.2049
PGA1_RS00455	NC_018290.1	89612	90079	-	CDS	PGA1_c00930	WP_014878879.1	rnhA	ribonuclease HI	ribonuclease H	K03469	rnhA, RNASEH1; ribonuclease HI [EC:3.1.26.4]	https://biocyc.org/gene?orgid=GCF_000154765&id=PGA1_RS00455	https://www.uniprot.org/uniparc/UPI000163289E/entry	95.3807	58.0918	60.2229	90.4109	128.974	19.5192	45.0385	65.7947	31.4981	25.2442	36.2801	24.2863	37.3363	69.3148	55.1468	20.1045	20.2365	29.4013	-0.493794	0.460944	71.2318	79.6346	47.4438	28.6035	53.9326	23.2474	20.9407	55.5173	17.2744	6.66536	16.0238	5.3298
PGA1_RS00460	NC_018290.1	90072	90671	-	CDS	PGA1_c00940	WP_014878880.1		class I SAM-dependent methyltransferase	putative methyltransferase			https://biocyc.org/gene?orgid=GCF_000154765&id=PGA1_RS00460	https://www.uniprot.org/uniparc/UPI000163289F/entry	14.3071	0	14.0922	19.7457	13.9722	15.225	21.329	24.1505	24.5685	38.779	42.9958	38.3021	48.0309	54.9727	37.8733	36.1442	21.7248	15.7779	0.955244	0.192722	9.46642	16.3143	23.3493	40.0256	46.959	24.549	8.19886	3.03703	1.76212	2.58325	8.59993	10.4727
PGA1_RS00465	NC_018290.1	90668	91120	-	CDS	PGA1_c00950	WP_014878881.1		DUF3429 domain-containing protein	hypothetical protein			https://biocyc.org/gene?orgid=GCF_000154765&id=PGA1_RS00465	https://www.uniprot.org/uniparc/UPI00016328A0/entry	15.1598	18.0046	0	33.6257	0	10.0828	56.5006	49.9804	0	77.0444	74.4605	71.8991	88.0716	100.927	85.7998	77.9236	77.7813	43.2537	1.2307	0.187326	11.0548	14.5695	35.4937	74.468	91.5994	66.3195	9.67884	17.256	30.9108	2.57269	8.15729	19.9757
PGA1_RS00470	NC_018290.1	91117	91734	-	CDS	PGA1_c00960	WP_014878882.1		LysE family translocator	lysE type translocator-like protein			https://biocyc.org/gene?orgid=GCF_000154765&id=PGA1_RS00470	https://www.uniprot.org/uniparc/UPI00016328A1/entry	13.8904	45.4583	62.3277	24.6479	0	66.5168	20.7077	30.7744	0	125.137	127.129	120.573	137.553	161.172	169.709	103.117	103.812	75.523	1.6032	0.0614607	40.5588	30.3882	17.1607	124.28	156.144	94.1508	24.5876	33.6279	15.6908	3.36068	16.6571	16.1359
PGA1_RS00475	NC_018290.1	91856	92806	-	CDS	PGA1_c00970	WP_014876067.1	ispH	4-hydroxy-3-methylbut-2-enyl diphosphate reductase	4-hydroxy-3-methylbut-2-enyl diphosphate reductase IspH	K03527	ispH, lytB; 4-hydroxy-3-methylbut-2-en-1-yl diphosphate reductase [EC:1.17.7.4]	https://biocyc.org/gene?orgid=GCF_000154765&id=PGA1_RS00475	https://www.uniprot.org/uniparc/UPI000160E606/entry	23.4691	9.52926	57.2972	14.2376	66.9958	25.6151	31.663	112.372	36.472	27.8297	23.1384	24.4632	62.6867	78.409	84.8754	40.3115	42.6187	42.133	0.401308	0.580348	30.0985	35.6162	60.1691	25.1438	75.3237	41.6877	24.5643	27.7646	45.2732	2.41857	11.4115	1.21633
PGA1_RS00480	NC_018290.1	92997	93566	-	CDS	PGA1_c00980	WP_014876066.1		NYN domain-containing protein	hypothetical protein			https://biocyc.org/gene?orgid=GCF_000154765&id=PGA1_RS00480	https://www.uniprot.org/uniparc/UPI000160E594/entry	42.1683	15.8988	173.062	0	29.4151	64.1051	15.8481	38.1324	54.7657	183.057	177.72	195.733	136.044	88.9952	96.149	183.156	177.943	173.035	0.565989	0.486921	77.0429	31.1734	36.2487	185.503	107.063	178.045	84.1855	32.0887	19.527	9.25234	25.3523	5.06092
PGA1_RS00485	NC_018290.1	93706	94275	+	CDS	PGA1_c00990	WP_014878883.1	folK	2-amino-4-hydroxy-6-hydroxymethyldihydropteridine diphosphokinase	2-amino-4-hydroxy-6-hydroxymethyldihydropteridine pyrophosphokinase FolK	K00950	folK; 2-amino-4-hydroxy-6-hydroxymethyldihydropteridine diphosphokinase [EC:2.7.6.3]	https://biocyc.org/gene?orgid=GCF_000154765&id=PGA1_RS00485	https://www.uniprot.org/uniparc/UPI00016328A2/entry	81.3246	89.0334	85.7067	95.0171	211.789	112.184	62.0719	73.0872	106.489	21.0436	8.62778	24.4293	12.222	17.1879	9.74118	25.8139	10.7195	8.11103	-3.19938	3.51771e-10	85.3549	139.663	80.5493	18.0336	13.0504	14.8815	3.86643	63.0494	23.1296	8.31971	3.79186	9.55716
PGA1_RS00490	NC_018290.1	94368	94721	+	CDS	PGA1_c01000	WP_014876064.1	rpoZ	DNA-directed RNA polymerase subunit omega	DNA-directed RNA polymerase subunit omega	K03060	rpoZ; DNA-directed RNA polymerase subunit omega [EC:2.7.7.6]	https://biocyc.org/gene?orgid=GCF_000154765&id=PGA1_RS00490	https://www.uniprot.org/uniparc/UPI000160E53F/entry	1282.79	1213.43	1719.72	1400.85	918.847	1161.23	501.858	800.754	940.608	461.183	570.594	444.682	2064.4	1509.54	1416.29	1033.18	751.969	919.185	0.222572	0.687689	1405.31	1160.31	747.74	492.153	1663.41	901.445	274.484	241.002	224.128	68.431	350.384	141.443
PGA1_RS00495	NC_018290.1	94762	96894	+	CDS	PGA1_c01010	WP_014876063.1		bifunctional (p)ppGpp synthetase/guanosine-3',5'-bis(diphosphate) 3'-pyrophosphohydrolase	guanosine-3',5'-bis(diphosphate) 3'-pyrophosphohydrolase SpoT	K01139	spoT; GTP diphosphokinase / guanosine-3',5'-bis(diphosphate) 3'-diphosphatase [EC:2.7.6.5 3.1.7.2]	https://biocyc.org/gene?orgid=GCF_000154765&id=PGA1_RS00495	https://www.uniprot.org/uniparc/UPI000160E690/entry	256.763	216.68	245.77	162.663	161.928	212.707	182.462	210.171	168.709	109.168	116.088	109.85	265.194	236.801	233.558	116.191	106.036	112.659	-0.0518364	0.897666	239.738	179.099	187.114	111.702	245.184	111.629	20.7112	29.1073	21.1188	3.81362	17.4044	5.15481
PGA1_RS00500	NC_018290.1	96928	97581	+	CDS	PGA1_c01020	WP_014876062.1		DUF2062 domain-containing protein	hypothetical protein	K09928	K09928; uncharacterized protein	https://biocyc.org/gene?orgid=GCF_000154765&id=PGA1_RS00500	https://www.uniprot.org/uniparc/UPI000160E6D1/entry	103.694	55.4271	54.5873	72.4614	7.6911	0	94.3861	132.939	34.4728	64.7645	90.4002	112.586	59.3727	95.541	124.992	78.5146	71.0043	97.4546	0.17917	0.834421	71.236	26.7175	87.2659	89.2502	93.3019	82.3245	28.1123	39.8016	49.6176	23.9315	32.8669	13.6305
PGA1_RS00505	NC_018290.1	97681	98442	+	CDS	PGA1_c01030	WP_014878884.1		pyridoxine 5'-phosphate synthase	pyridoxine 5'-phosphate synthase PdxJ	K03474	pdxJ; pyridoxine 5-phosphate synthase [EC:2.6.99.2]	https://biocyc.org/gene?orgid=GCF_000154765&id=PGA1_RS00505	https://www.uniprot.org/uniparc/UPI00016328A3/entry	95.7562	83.2497	202.197	26.6534	37.4058	83.9171	163.993	76.0647	154.762	116.215	111.458	81.6087	168.91	283.428	258.408	103.379	91.812	132.903	0.754535	0.192697	127.068	49.3254	131.607	103.094	236.915	109.364	65.3638	30.4358	48.3216	18.7581	60.2084	21.1894
PGA1_RS00510	NC_018290.1	98502	98933	+	CDS	PGA1_c01040	WP_014878885.1	acpS	holo-ACP synthase	holo-[acyl-carrier-protein] synthase AcpS	K00997	acpS; holo-[acyl-carrier protein] synthase [EC:2.7.8.7]	https://biocyc.org/gene?orgid=GCF_000154765&id=PGA1_RS00510	https://www.uniprot.org/uniparc/UPI00016328A4/entry	25.8323	79.7149	30.446	0	11.6435	42.2915	10.4554	27.2532	26.094	148.085	150.816	125.395	39.6546	146.654	126.863	38.9257	70.0116	86.8905	1.13614	0.148017	45.3311	17.9783	21.2675	141.432	104.391	65.2759	29.8665	21.8459	9.38152	13.9552	56.9298	24.3305
PGA1_RS00515	NC_018290.1	98997	99833	+	CDS	PGA1_c01050	WP_014876059.1	lepB	signal peptidase I	putative signal peptidase I	K03100	lepB; signal peptidase I [EC:3.4.21.89]	https://biocyc.org/gene?orgid=GCF_000154765&id=PGA1_RS00515	https://www.uniprot.org/uniparc/UPI000160E571/entry	235.888	273.927	267.139	272.983	136.216	232.831	166.387	143.908	184.406	65.49	77.7545	70.8876	86.3702	117.831	137.835	55.0102	41.61	41.1643	-1.18013	0.00145508	258.985	214.01	164.9	71.3774	114.012	45.9282	20.2884	70.299	20.29	6.14691	25.9441	7.86842
PGA1_RS00520	NC_018290.1	99830	100516	+	CDS	PGA1_c01060	WP_014878886.1	rnc	ribonuclease III	ribonuclease 3	K03685	rnc, DROSHA, RNT1; ribonuclease III [EC:3.1.26.3]	https://biocyc.org/gene?orgid=GCF_000154765&id=PGA1_RS00520	https://www.uniprot.org/uniparc/UPI00016328A5/entry	162.439	192.591	324.099	103.471	217.209	212.75	252.025	147.645	159.036	112.944	98.4936	101.888	75.9705	109.966	82.618	45.8949	35.4274	51.2737	-1.39158	0.000158409	226.376	177.81	186.235	104.442	89.5182	44.1987	85.9628	64.4181	57.2593	7.55604	18.0175	8.05822
PGA1_RS00525	NC_018290.1	100513	101418	+	CDS	PGA1_c01070	WP_014878887.1	era	GTPase Era	GTP-binding protein Era	K03595	era, ERAL1; GTPase	https://biocyc.org/gene?orgid=GCF_000154765&id=PGA1_RS00525	https://www.uniprot.org/uniparc/UPI00016328A6/entry	73.9042	89.0229	117.175	113.954	81.4271	43.6919	108.016	90.9644	151.22	52.5018	65.8762	57.6542	56.137	102.568	80.0117	30.9343	37.7667	42.08	-0.557284	0.199744	93.3675	79.6909	116.733	58.6774	79.5723	36.927	21.9603	35.163	31.0594	6.74565	23.2187	5.62009
PGA1_RS00530	NC_018290.1	101425	101754	+	CDS	PGA1_c01080	WP_014878888.1		DUF1491 family protein	hypothetical protein			https://biocyc.org/gene?orgid=GCF_000154765&id=PGA1_RS00530	https://www.uniprot.org/uniparc/UPI00016328A7/entry	41.6207	52.177	199.283	71.8027	0	36.909	98.0904	112.52	141.893	36.1917	42.1687	35.0948	35.7635	95.8798	30.5355	9.70615	28.699	19.4605	-0.653379	0.388464	97.6936	36.2372	117.501	37.8184	54.0596	19.2885	88.1372	35.9061	22.322	3.80718	36.3116	9.49759
PGA1_RS00535	NC_018290.1	101757	102482	+	CDS	PGA1_c01090	WP_014878889.1	recO	DNA repair protein RecO	DNA repair protein RecO	K03584	recO; DNA repair protein RecO (recombination protein O)	https://biocyc.org/gene?orgid=GCF_000154765&id=PGA1_RS00535	https://www.uniprot.org/uniparc/UPI00016328A8/entry	7.09443	11.2343	80.2308	23.3126	0	4.1942	12.4428	42.4131	52.5529	22.7752	18.772	21.8466	29.1553	32.6361	22.9441	6.34209	6.31209	13.3944	-0.0795173	0.92994	32.8532	9.16892	35.8029	21.1313	28.2452	8.68285	41.0824	12.427	20.8561	2.09526	4.90967	4.08033
PGA1_RS00540	NC_018290.1	102466	102870	-	CDS	PGA1_c01100	WP_014878890.1		META domain-containing protein	hypothetical protein			https://biocyc.org/gene?orgid=GCF_000154765&id=PGA1_RS00540	https://www.uniprot.org/uniparc/UPI00016328A9/entry	0	26.8513	0	0	0	0	13.0111	8.94464	0	21.4643	11.3451	11.5725	40.3243	44.8866	22.088	7.16727	17.6011	21.2003	0.962258	0.315565	8.95045	0	7.31859	14.794	35.7663	15.3229	15.5026	0	6.65623	5.77779	12.0634	7.28862
PGA1_RS00545	NC_018290.1	102983	104668	-	CDS	PGA1_c01110	WP_014876053.1		acyl-CoA/acyl-ACP dehydrogenase	acyl-CoA dehydrogenase	K14448	mcd; (2S)-methylsuccinyl-CoA dehydrogenase [EC:1.3.8.12]	https://biocyc.org/gene?orgid=GCF_000154765&id=PGA1_RS00545	https://www.uniprot.org/uniparc/UPI000160E641/entry	74.3358	772.932	433.519	291.117	405.74	61.4055	296.025	281.47	152.235	87.6216	91.5938	54.8319	75.3239	38.3517	65.7436	809.841	811.178	806.523	-2.4302	0.000100835	426.929	252.754	243.243	78.0158	59.8064	809.18	349.345	175.343	79.1506	20.1758	19.1879	2.39674
PGA1_RS00550	NC_018290.1	104815	105603	+	CDS	PGA1_c01120	WP_014878891.1		sulfite exporter TauE/SafE family protein	sulfite exporter tauE/safE-like protein	K07090	K07090; uncharacterized protein	https://biocyc.org/gene?orgid=GCF_000154765&id=PGA1_RS00550	https://www.uniprot.org/uniparc/UPI000274B762/entry	0	9.18867	23.8144	42.9022	12.7503	27.0151	31.4854	49.3571	48.3567	44.0927	42.903	48.0816	18.9618	42.2182	28.5404	64.8268	82.733	100.87	-0.117144	0.892649	11.001	27.5559	43.0664	45.0258	29.9068	82.81	12.0102	15.0832	10.0419	2.71244	11.6883	18.0218
PGA1_RS00555	NC_018290.1	105662	106561	+	CDS	PGA1_c01130	WP_014878892.1		cation diffusion facilitator family transporter	putative cation efflux pump			https://biocyc.org/gene?orgid=GCF_000154765&id=PGA1_RS00555	https://www.uniprot.org/uniparc/UPI00016328AB/entry	4.76903	46.3186	19.8334	0	13.0407	0	51.0222	1.00627	5.78082	65.3483	56.1184	60.416	21.1914	34.8342	37.1307	39.0369	49.7861	61.2769	0.305684	0.731914	23.6403	4.34689	19.2698	60.6275	31.0521	50.0333	21.0347	7.52904	27.6019	4.61859	8.61647	11.1221
PGA1_RS00560	NC_018290.1	106635	108233	-	CDS	PGA1_c01140	WP_014878893.1		phosphoenolpyruvate carboxykinase	phosphoenolpyruvate carboxykinase	K01610	E4.1.1.49, pckA; phosphoenolpyruvate carboxykinase (ATP) [EC:4.1.1.49]	https://biocyc.org/gene?orgid=GCF_000154765&id=PGA1_RS00560	https://www.uniprot.org/uniparc/UPI00016328AC/entry	214.204	451.133	524.673	393.75	600.829	521.781	73.4426	124.604	254.877	94.4217	71.1646	95.0065	49.1389	55.6879	73.5648	93.3966	149.345	112.901	-2.76772	3.2985e-06	396.67	505.453	150.974	86.8643	59.4639	118.548	162.242	104.5	93.5474	13.5994	12.6432	28.3986
PGA1_RS00565	NC_018290.1	108581	109282	+	CDS	PGA1_c01150	WP_014876049.1		response regulator transcription factor	transcriptional regulatory protein ChvI	K14981	chvI; two-component system, OmpR family, response regulator ChvI	https://biocyc.org/gene?orgid=GCF_000154765&id=PGA1_RS00565	https://www.uniprot.org/uniparc/UPI000160E61A/entry	304.484	216.876	216.802	595.506	238.84	455.447	473.977	300.592	300.158	914.988	986.697	981.291	585.993	667.717	623.825	902.991	917.967	902.736	0.442629	0.388464	246.054	429.931	358.242	960.992	625.845	907.898	50.602	179.697	100.229	39.9321	40.8996	8.7208
PGA1_RS00570	NC_018290.1	109316	111028	+	CDS	PGA1_c01160	WP_014878894.1		sensor histidine kinase	sensor protein ChvG	K14980	chvG; two-component system, OmpR family, sensor histidine kinase ChvG [EC:2.7.13.3]	https://biocyc.org/gene?orgid=GCF_000154765&id=PGA1_RS00570	https://www.uniprot.org/uniparc/UPI00016328AD/entry	98.7215	120.619	118.463	119.551	101.794	108.432	181.934	141.689	106.302	311.085	337.11	357.055	187.342	278.973	255.468	247.286	261.513	249.459	0.618742	0.0231116	112.601	109.926	143.309	335.083	240.594	252.753	12.0685	8.97258	37.8421	23.0516	47.5921	7.66436
PGA1_RS00575	NC_018290.1	111056	111469	+	CDS	PGA1_c01170	WP_076619954.1		HPr kinase/phosphatase C-terminal domain-containing protein	HPr kinase/phosphorylase-like protein			https://biocyc.org/gene?orgid=GCF_000154765&id=PGA1_RS00575	https://www.uniprot.org/uniparc/UPI000274B763/entry	41.4699	35.0235	31.7697	0	40.499	36.7753	47.2765	26.2506	23.0395	114.251	105.002	111.158	58.206	54.6914	88.915	65.7627	54.8532	81.894	0.577787	0.404122	36.0877	25.7581	32.1889	110.137	67.2708	67.5033	4.93685	22.3847	13.1645	4.70837	18.8267	13.6042
PGA1_RS00580	NC_018290.1	111462	112352	+	CDS	PGA1_c01180	WP_014878896.1	rapZ	RNase adapter RapZ	hypothetical protein	K06958	rapZ; RNase adapter protein RapZ	https://biocyc.org/gene?orgid=GCF_000154765&id=PGA1_RS00580	https://www.uniprot.org/uniparc/UPI00016328AF/entry	115.613	65.0942	37.9587	9.49771	24.463	49.5537	63.3659	33.1968	53.5261	93.0486	89.4659	90.5422	72.1633	69.5169	102.247	95.4505	65.3368	59.7536	0.26931	0.709192	72.8886	27.8382	50.0296	91.0189	81.3089	73.5136	39.4095	20.2402	15.3855	1.83829	18.1807	19.2019
PGA1_RS00585	NC_018290.1	112362	112769	+	CDS	PGA1_c01190	WP_014876045.1		PTS fructose transporter subunit IIA	putative PTS system fructose subfamily IIA component	K02793	manXa; mannose PTS system EIIA component [EC:2.7.1.191]	https://biocyc.org/gene?orgid=GCF_000154765&id=PGA1_RS00585	https://www.uniprot.org/uniparc/UPI000160E661/entry	122.031	124.385	124.343	165.931	172.597	119.411	145.76	61.3974	110.516	173.318	163.264	173.781	121.203	148.168	207.578	94.8593	113.651	80.1305	-0.0261623	0.967441	123.586	152.646	105.891	170.121	158.983	96.2136	1.34686	28.9747	42.3711	5.94269	44.1912	16.8012
PGA1_RS00590	NC_018290.1	112770	113039	+	CDS	PGA1_c01200	WP_014876044.1		HPr family phosphocarrier protein	putative phosphocarrier, HPr family	K02784	ptsH; phosphocarrier protein HPr	https://biocyc.org/gene?orgid=GCF_000154765&id=PGA1_RS00590	https://www.uniprot.org/uniparc/UPI000160E572/entry	152.609	177.89	187.895	18.8055	180.086	78.9442	47.3977	270.553	195.906	195.791	149.524	153.419	307.931	214.222	230.652	125.178	112.901	100.701	0.385471	0.576073	172.798	92.6118	171.285	166.244	250.935	112.927	18.1859	81.5041	113.597	25.6618	50.0388	12.2382
PGA1_RS00595	NC_018290.1	113074	113964	+	CDS	PGA1_c01210	WP_014878897.1		lysophospholipid acyltransferase family protein	hypothetical protein			https://biocyc.org/gene?orgid=GCF_000154765&id=PGA1_RS00595	https://www.uniprot.org/uniparc/UPI000274B764/entry	206.176	174.941	166.596	125.37	206.995	76.8937	144.474	191.09	109.972	112.388	106.924	126.296	162.399	202.972	181.835	73.4701	91.5099	104.808	-0.0985556	0.844668	182.571	136.419	148.512	115.203	182.402	89.9293	20.8642	65.7507	40.7096	9.98814	20.2923	15.7285
PGA1_RS00600	NC_018290.1	114057	114932	-	CDS	PGA1_c01220	WP_014876042.1		3-hydroxybutyryl-CoA dehydrogenase	putative 3-hydroxybutyryl-CoA dehydrogenase	K00074	paaH, hbd, fadB, mmgB; 3-hydroxybutyryl-CoA dehydrogenase [EC:1.1.1.157]	https://biocyc.org/gene?orgid=GCF_000154765&id=PGA1_RS00600	https://www.uniprot.org/uniparc/UPI000160E607/entry	54.8766	92.0716	92.2317	81.1469	42.1079	86.9004	122.027	225.377	50.4832	321.765	278.649	293.801	300.375	214.11	240.861	207.731	200.531	208.219	1.00502	0.0442017	79.7266	70.0517	132.629	298.072	251.782	205.494	21.5209	24.3705	87.9279	21.8726	44.1574	4.30432
PGA1_RS00605	NC_018290.1	115088	115909	+	CDS	PGA1_c01230	WP_014876041.1		hypothetical protein	hypothetical protein			https://biocyc.org/gene?orgid=GCF_000154765&id=PGA1_RS00605	https://www.uniprot.org/uniparc/UPI000160E6A1/entry	184.844	214.982	136.007	131.776	106.066	33.3393	175.833	207.131	266.888	1217.18	1165.33	1425.86	268.146	278.366	258.31	1542.21	1627.63	1375.98	0.363668	0.502812	178.611	90.3936	216.617	1269.46	268.274	1515.27	39.8548	51.0553	46.2627	137.906	10.0289	127.969
PGA1_RS00610	NC_018290.1	116001	116927	-	CDS	PGA1_c01240	WP_014876040.1		electron transfer flavoprotein subunit alpha/FixB family protein	electron transfer flavoprotein subunit alpha	K03522	fixB, etfA; electron transfer flavoprotein alpha subunit	https://biocyc.org/gene?orgid=GCF_000154765&id=PGA1_RS00610	https://www.uniprot.org/uniparc/UPI000160E7B0/entry	689.889	986.396	1238.45	1723.53	1622.4	803.129	2002.56	2158.11	1803.47	441.193	479.977	355.125	725.64	763.759	778.331	245.972	208.284	246.993	-1.17639	0.00157733	971.577	1383.02	1988.05	425.431	755.91	233.75	274.579	504.739	177.768	63.9007	27.2082	22.0597
PGA1_RS00615	NC_018290.1	116927	117685	-	CDS	PGA1_c01250	WP_014876039.1		electron transfer flavoprotein subunit beta/FixA family protein	electron transfer flavoprotein subunit beta	K03521	fixA, etfB; electron transfer flavoprotein beta subunit	https://biocyc.org/gene?orgid=GCF_000154765&id=PGA1_RS00615	https://www.uniprot.org/uniparc/UPI000160E654/entry	1004.32	1253.68	1803.45	1953.39	1667.82	1538.54	2356.55	3082.06	2251.78	522.874	541.476	451.629	910.03	984.158	1046.66	341.43	320.801	333.426	-1.20184	0.000134272	1353.82	1719.92	2563.46	505.326	980.282	331.885	408.865	212.273	452.162	47.4246	68.3972	10.4003
PGA1_RS00620	NC_018290.1	118019	118591	-	CDS	PGA1_c01260	WP_014876038.1		cob(I)yrinic acid a,c-diamide adenosyltransferase	putative cobalamin adenosyltransferase	K00798	MMAB, pduO; cob(I)alamin adenosyltransferase [EC:2.5.1.17]	https://biocyc.org/gene?orgid=GCF_000154765&id=PGA1_RS00620	https://www.uniprot.org/uniparc/UPI000160E741/entry	44.9438	27.4242	34.4311	138.826	70.2266	35.4452	189.182	142.248	142.251	80.342	93.4277	94.9143	136.528	144.508	169.338	66.2057	108.233	53.5983	0.299082	0.686269	35.5997	81.4991	157.894	89.5613	150.125	76.0124	8.81805	52.604	27.0967	8.01871	17.1108	28.6071
PGA1_RS00625	NC_018290.1	118595	118801	-	CDS	PGA1_c01270	WP_014878898.1		twin transmembrane helix small protein	hypothetical protein			https://biocyc.org/gene?orgid=GCF_000154765&id=PGA1_RS00625	https://www.uniprot.org/uniparc/UPI000274B765/entry	49.7638	67.1575	31.7697	155.349	0	98.1164	138.193	140.003	96.347	40.8314	67.5168	79.3022	91.0331	96.057	92.2233	50.2891	53.6233	31.9067	-0.181719	0.824665	49.5637	84.4886	124.848	62.5502	93.1044	45.2731	17.6947	78.5662	24.6989	19.7104	2.62529	11.695
PGA1_RS00630	NC_018290.1	118869	119699	-	CDS	PGA1_c01280	WP_014878899.1		SDR family NAD(P)-dependent oxidoreductase	short-chain dehydrogenase/reductase			https://biocyc.org/gene?orgid=GCF_000154765&id=PGA1_RS00630	https://www.uniprot.org/uniparc/UPI000163280A/entry	21.6931	27.6341	45.2215	0	0	79.4043	79.7175	63.2099	75.1298	65.8902	54.7883	61.8089	81.2217	76.9805	74.1988	43.2419	39.4596	42.1238	0.324775	0.700575	31.5162	26.4681	72.6857	60.8292	77.467	41.6084	12.2352	45.8441	8.52088	5.61543	3.53667	1.9431
PGA1_RS00635	NC_018290.1	119733	120434	-	CDS	PGA1_c01290	WP_014878900.1		SH3 domain-containing protein	hypothetical protein			https://biocyc.org/gene?orgid=GCF_000154765&id=PGA1_RS00635	https://www.uniprot.org/uniparc/UPI000163280B/entry	289.811	436.334	543.344	327.89	324.823	368.695	439.662	170.292	352.037	635.441	596.794	546.162	104.607	161.735	130.214	384.124	406.905	334.155	-1.72034	1.22007e-06	423.163	340.469	320.664	592.799	132.185	375.061	127.279	24.4925	137.398	44.7733	28.6149	37.2122
PGA1_RS00640	NC_018290.1	120748	123096	+	CDS	PGA1_c01300	WP_014878901.1	parC	DNA topoisomerase IV subunit A	DNA topoisomerase 4 subunit A	K02621	parC; topoisomerase IV subunit A [EC:5.6.2.2]	https://biocyc.org/gene?orgid=GCF_000154765&id=PGA1_RS00640	https://www.uniprot.org/uniparc/UPI000160E7B1/entry	40.1988	16.975	62.3918	40.3489	25.6959	55.7406	66.9785	67.8559	64.6005	44.0794	43.9348	49.1441	78.1301	84.342	95.8636	33.9614	28.3526	24.9305	0.432543	0.401706	39.8552	40.5951	66.4783	45.7194	86.1119	29.0815	22.7104	15.0238	1.68438	2.96671	8.99823	4.55941
PGA1_RS00645	NC_018290.1	123224	123835	+	CDS	PGA1_c01310	WP_014878902.1		hypothetical protein	hypothetical protein			https://biocyc.org/gene?orgid=GCF_000154765&id=PGA1_RS00645	https://www.uniprot.org/uniparc/UPI000163280C/entry	297.363	266.539	73.6845	254.427	87.6684	348.283	188.197	290.043	117.6	28.7458	30.3244	26.6929	66.2465	148.878	110.888	20.1171	22.63	21.9437	-1.17132	0.03778	212.529	230.126	198.613	28.5877	108.671	21.5636	121.227	131.996	86.6923	1.82089	41.3602	1.29889
PGA1_RS00650	NC_018290.1	124097	125272	+	CDS	PGA1_c01320	WP_014876013.1	tuf	elongation factor Tu	elongation factor Tu	K02358	tuf, TUFM; elongation factor Tu	https://biocyc.org/gene?orgid=GCF_000154765&id=PGA1_RS00650	https://www.uniprot.org/uniparc/UPI000160E67F/entry	905.143	884.656	790.886	906.692	1189.06	1128.93	477.533	688.475	923.161	26.1025	27.4719	20.5047	201.801	144.494	157.033	23.3214	23.2073	22.2777	-2.67471	3.53834e-13	860.228	1074.89	696.39	24.693	167.776	22.9355	60.9196	148.736	222.92	3.69124	30.126	0.57246
PGA1_RS00655	NC_018290.1	125671	126381	-	CDS	PGA1_c01330	WP_036767172.1		DUF374 domain-containing protein	hypothetical protein			https://biocyc.org/gene?orgid=GCF_000154765&id=PGA1_RS00655	https://www.uniprot.org/uniparc/UPI000274B766/entry	26.5617	20.3934	29.0696	0	0	38.5442	25.4105	0	0	41.1783	51.1438	41.1757	60.3954	52.2084	38.1792	37.4475	51.7053	58.6775	0.649423	0.468071	25.3416	12.8481	8.47018	44.4992	50.261	49.2768	4.46493	22.2535	14.6708	5.75438	11.2354	10.8213
PGA1_RS00660	NC_018290.1	126534	126609	+	tRNA	PGA1_c01340			tRNA-Trp	tRNA-Trp			https://biocyc.org/gene?orgid=GCF_000154765&id=PGA1_RS00660		180.721	119.241	0	267.236	330.92	420.69	138.671	214.495	68.4571	45.8207	38.2582	20.1095	21.0378	30.0789	37.8824	50.0473	84.4159	31.8648	-2.59102	0.00342569	99.9875	339.615	140.541	34.7295	29.6663	55.4427	91.8862	77.0956	73.0369	13.2138	8.42986	26.6878
PGA1_RS00665	NC_018290.1	126803	128995	-	CDS	PGA1_c01350	WP_014878904.1		tetratricopeptide repeat protein	putative UDP-N-acetylglucosamine-peptide N-acetylglucosaminyltransferase			https://biocyc.org/gene?orgid=GCF_000154765&id=PGA1_RS00665	https://www.uniprot.org/uniparc/UPI000163280E/entry	60.2816	37.1915	11.9951	12.3483	71.1032	14.5793	135.934	67.7272	108.736	261.788	300.628	391.524	301.839	367.224	322.677	568.709	668.267	566.655	1.96759	0.00299003	36.4894	32.6769	104.133	317.98	330.58	601.21	24.1509	33.2968	34.3357	66.5858	33.4013	58.0817
PGA1_RS00670	NC_018290.1	129297	129494	+	CDS	PGA1_c01360	WP_008560174.1	secE	preprotein translocase subunit SecE	putative preprotein translocase, secE subunit	K03073	secE; preprotein translocase subunit SecE	https://biocyc.org/gene?orgid=GCF_000154765&id=PGA1_RS00670	https://www.uniprot.org/uniparc/UPI000160E7E4/entry	225.445	64.0771	42.7035	0	0	199.924	0	64.0355	0	124.808	97.5372	141.511	223.219	255.649	207.205	130.426	110.579	131.204	0.607738	0.495867	110.742	66.6412	21.3452	121.286	228.691	124.07	99.9092	115.426	36.9709	22.1977	24.681	11.6902
PGA1_RS00675	NC_018290.1	129738	130271	+	CDS	PGA1_c01370	WP_014878905.1	nusG	transcription termination/antitermination protein NusG	transcription antitermination protein NusG	K02601	nusG; transcription termination/antitermination protein NusG	https://biocyc.org/gene?orgid=GCF_000154765&id=PGA1_RS00675	https://www.uniprot.org/uniparc/UPI000163280F/entry	903.437	1014.84	1124.21	1261.45	816.351	1015	811.995	993.835	711.236	160.666	160.661	178.273	349.673	207.317	294.799	113.965	62.9318	69.675	-2.03558	2.96298e-11	1014.16	1030.93	839.022	166.533	283.93	82.1908	110.386	222.975	143.225	10.1668	71.7977	27.7235
PGA1_RS00685	NC_018290.1	130918	131343	+	CDS	PGA1_c01380	WP_014876029.1	rplK	50S ribosomal protein L11	50S ribosomal protein L11	K02867	RP-L11, MRPL11, rplK; large subunit ribosomal protein L11	https://biocyc.org/gene?orgid=GCF_000154765&id=PGA1_RS00685	https://www.uniprot.org/uniparc/UPI000160E7FE/entry	4658.88	4288.65	2575.84	4942.39	5962.77	5643.24	3530.68	3990.37	3049.18	131.641	101.539	125.008	1323.81	1293.76	1250.05	147.557	103.269	118.089	-2.0293	3.51282e-08	3841.12	5516.13	3523.41	119.396	1289.21	122.972	1111.29	521.926	470.636	15.8166	37.0902	22.5442
PGA1_RS00690	NC_018290.1	131345	132043	+	CDS	PGA1_c01400	WP_014878906.1	rplA	50S ribosomal protein L1	50S ribosomal protein L1	K02863	RP-L1, MRPL1, rplA; large subunit ribosomal protein L1	https://biocyc.org/gene?orgid=GCF_000154765&id=PGA1_RS00690	https://www.uniprot.org/uniparc/UPI0001632812/entry	3789.85	4098.14	1551.01	4849.87	6430.79	5530.21	2554.52	3058.98	2580.28	124.253	107.895	109.225	821.166	1131.39	1095.75	101.097	108.391	82.9918	-2.18871	3.33186e-06	3146.33	5603.62	2731.26	113.791	1016.11	97.4933	1390.16	793.012	284.107	9.08478	169.76	13.0775
PGA1_RS00695	NC_018290.1	132489	133007	+	CDS	PGA1_c01410	WP_027248544.1	rplJ	50S ribosomal protein L10	50S ribosomal protein L10	K02864	RP-L10, MRPL10, rplJ; large subunit ribosomal protein L10	https://biocyc.org/gene?orgid=GCF_000154765&id=PGA1_RS00695	https://www.uniprot.org/uniparc/UPI000274B79B/entry	21877.5	18769	11764.3	23117.7	24969	25407.2	19125.7	23571.2	18373.3	782.609	735.016	729.97	9947.29	7276.21	7324.25	895.452	806.047	733.855	-1.62583	1.61146e-06	17470.2	24497.9	20356.7	749.198	8182.58	811.785	5180.17	1215.26	2809.11	29.044	1528.47	80.9509
PGA1_RS00700	NC_018290.1	133089	133463	+	CDS	PGA1_c01420	WP_014876026.1	rplL	50S ribosomal protein L7/L12	50S ribosomal protein L7/L12	K02935	RP-L7, MRPL12, rplL; large subunit ribosomal protein L7/L12	https://biocyc.org/gene?orgid=GCF_000154765&id=PGA1_RS00700	https://www.uniprot.org/uniparc/UPI000160E5A2/entry	20677.8	17914.4	12002.8	19542.6	22055.9	23600.7	18596.8	22740.1	14900.6	856.613	891.672	750.532	6910.78	6533.44	7226.44	946.762	1030.3	1013.89	-1.77493	6.00884e-09	16865	21733.1	18745.9	832.939	6890.22	996.985	4431.7	2048.2	3921.88	73.488	346.955	44.2614
PGA1_RS00705	NC_018290.1	133738	137874	+	CDS	PGA1_c01430	WP_014878908.1	rpoB	DNA-directed RNA polymerase subunit beta	DNA-directed RNA polymerase subunit beta	K03043	rpoB; DNA-directed RNA polymerase subunit beta [EC:2.7.7.6]	https://biocyc.org/gene?orgid=GCF_000154765&id=PGA1_RS00705	https://www.uniprot.org/uniparc/UPI0001632D4B/entry	1489.02	1458.91	1117.29	1633.17	1619.11	1611.92	1170.58	1181.26	1347.53	269.296	295.433	235.909	765.95	884.485	858.801	544.508	476.732	476.633	-1.06709	0.000293503	1355.07	1621.4	1233.12	266.879	836.412	499.291	206.476	10.8073	99.2246	29.8359	62.3584	39.1591
PGA1_RS00710	NC_018290.1	137926	142167	+	CDS	PGA1_c01440	WP_014876024.1	rpoC	DNA-directed RNA polymerase subunit beta'	DNA-directed RNA polymerase subunit beta'	K03046	rpoC; DNA-directed RNA polymerase subunit beta' [EC:2.7.7.6]	https://biocyc.org/gene?orgid=GCF_000154765&id=PGA1_RS00710	https://www.uniprot.org/uniparc/UPI000160E6CF/entry	772.624	861.156	433.196	858.614	1004.34	1160.71	1174.26	1195.57	1003.47	317.991	374.198	270.821	784.333	821.174	828.624	436.669	426.474	409.978	-0.517826	0.195712	688.992	1007.89	1124.43	321.003	811.377	424.374	225.905	151.081	105.299	51.7541	23.7153	13.469
PGA1_RS20210	NC_018290.1	142287	142613	-	CDS		WP_123585419.1		hypothetical protein				https://biocyc.org/gene?orgid=GCF_000154765&id=PGA1_RS20210		31.5019	0	5.74604	0	0	93.119	41.4378	0	0	3.78648	2.41506	0.727031	4.88952	5.32633	0	5.5098	5.6056	0	-0.426329	0.327375	12.416	31.0397	13.8126	2.30952	3.40528	3.70513	16.7767	53.7623	23.9241	1.53245	2.95714	3.2091
PGA1_RS00715	NC_018290.1	142737	143561	+	CDS	PGA1_c01460	WP_014878909.1		hypothetical protein	hypothetical protein			https://biocyc.org/gene?orgid=GCF_000154765&id=PGA1_RS00715	https://www.uniprot.org/uniparc/UPI0001632D4C/entry	0	87.8771	13.6651	0	0	33.2181	18.2494	5.48876	10.5106	48.1201	40.8134	47.4244	50.6656	79.8283	63.5636	17.835	23.9467	10.0071	0.743711	0.414154	33.8474	11.0727	11.4162	45.4526	64.6858	17.2629	47.2873	19.1785	6.42834	4.03273	14.6137	6.98737
PGA1_RS00720	NC_018290.1	143600	144460	+	CDS	PGA1_c01470	WP_044041682.1		DMT family transporter	hypothetical protein			https://biocyc.org/gene?orgid=GCF_000154765&id=PGA1_RS00720	https://www.uniprot.org/uniparc/UPI0001632D4D/entry	0	4.21014	4.36458	31.4516	0	0	6.99454	41.0223	46.3271	27.3832	19.3033	18.0267	39.2171	39.0671	24.2429	9.76533	9.69858	13.1685	0.417179	0.636487	2.85824	10.4839	31.448	21.5711	34.1757	10.8775	2.47651	18.1586	21.3428	5.07379	8.60234	1.98436
PGA1_RS00725	NC_018290.1	144467	145243	-	CDS	PGA1_c01480	WP_014878911.1		putative rhamnosyl transferase	hypothetical protein			https://biocyc.org/gene?orgid=GCF_000154765&id=PGA1_RS00725	https://www.uniprot.org/uniparc/UPI0001632D4E/entry	0	4.66529	24.1822	0	0	0	0.968838	0	0	17.3629	16.3082	11.6269	51.2968	26.7589	23.6878	7.72932	18.3487	13.8837	1.30758	0.21618	9.61582	0	0.322946	15.0993	33.9145	13.3206	12.8287	0	0.559359	3.05312	15.1316	5.33203
PGA1_RS00730	NC_018290.1	145658	146029	+	CDS	PGA1_c01490	WP_005621086.1	rpsL	30S ribosomal protein S12	30S ribosomal protein S12	K02950	RP-S12, MRPS12, rpsL; small subunit ribosomal protein S12	https://biocyc.org/gene?orgid=GCF_000154765&id=PGA1_RS00730	https://www.uniprot.org/uniparc/UPI00004628CB/entry	12329.5	10680.7	9615.34	14258.8	11403.1	12377.8	8737.31	10650.2	12231.4	455.118	415.609	344.344	3597.05	2609.74	3140.72	619.403	571.684	407.467	-2.16893	2.94864e-14	10875.2	12679.9	10539.7	405.024	3115.84	532.851	1367.48	1451.62	1749.68	56.1404	494.127	111.176
PGA1_RS00735	NC_018290.1	146045	146515	+	CDS	PGA1_c01500	WP_014876015.1	rpsG	30S ribosomal protein S7	30S ribosomal protein S7	K02992	RP-S7, MRPS7, rpsG; small subunit ribosomal protein S7	https://biocyc.org/gene?orgid=GCF_000154765&id=PGA1_RS00735	https://www.uniprot.org/uniparc/UPI000160E5B7/entry	7166.31	8716.65	6036.47	8584.64	8404.65	8583.32	7167.71	8188.61	8653.44	312.849	283.896	274.273	3349.37	2410.18	2668.32	503.023	483.304	480.278	-1.79702	7.90056e-12	7306.48	8524.2	8003.26	290.339	2809.29	488.868	1345.58	103.534	760.01	20.0789	485.206	12.3517
PGA1_RS00740	NC_018290.1	146534	148654	+	CDS	PGA1_c01510	WP_014876014.1	fusA	elongation factor G	elongation factor G	K02355	fusA, GFM, EFG; elongation factor G	https://biocyc.org/gene?orgid=GCF_000154765&id=PGA1_RS00740	https://www.uniprot.org/uniparc/UPI000160E694/entry	5331.06	6277.55	3985.73	7015.74	7488.44	7379.43	5625.37	5470.45	6166.48	306.897	287.004	282.249	1813.35	1753.69	1876.45	397.877	377.349	306.413	-2.05527	1.14637e-11	5198.11	7294.54	5754.1	292.05	1814.5	360.546	1151.68	247.521	365.437	13.0761	61.3916	47.9913
PGA1_RS00745	NC_018290.1	148721	149896	+	CDS	PGA1_c01520	WP_014876013.1	tuf	elongation factor Tu	elongation factor Tu	K02358	tuf, TUFM; elongation factor Tu	https://biocyc.org/gene?orgid=GCF_000154765&id=PGA1_RS00745	https://www.uniprot.org/uniparc/UPI000160E67F/entry	8555.79	9731.98	6063.46	15256.9	15278.1	14612.2	8731.94	9925.9	10662.8	621.173	671.383	527.289	3908.81	3214.79	3252.06	676.32	543.207	525.306	-1.94314	6.85043e-07	8117.08	15049.1	9773.55	606.615	3458.55	581.611	1873.2	378.521	974.407	73.1415	390.377	82.5073
PGA1_RS00750	NC_018290.1	150175	151368	+	CDS	PGA1_c01530	WP_044041341.1		hypothetical protein	hypothetical protein			https://biocyc.org/gene?orgid=GCF_000154765&id=PGA1_RS00750	https://www.uniprot.org/uniparc/UPI000274B79C/entry	33.0717	170.014	33.0469	119.07	36.5102	0	97.0931	113.016	56.6462	192.061	232.095	184.292	71.3543	141.313	99.2927	24.6464	40.427	36.6928	0.126686	0.885299	78.7107	51.86	88.9185	202.816	103.987	33.9221	79.0705	61.0009	29.0604	25.6524	35.2149	8.24708
PGA1_RS00755	NC_018290.1	151624	151938	+	CDS	PGA1_c01540	WP_008563081.1	rpsJ	30S ribosomal protein S10	30S ribosomal protein S10	K02946	RP-S10, MRPS10, rpsJ; small subunit ribosomal protein S10	https://biocyc.org/gene?orgid=GCF_000154765&id=PGA1_RS00755	https://www.uniprot.org/uniparc/UPI000160E600/entry	3327.42	4737.32	3018.26	6114.46	6536.31	6718.31	2607.27	3497.06	3941.97	287.762	251.048	262.861	1341.09	1570.77	1973.56	545.595	632.457	401.174	-1.74879	4.93227e-05	3694.33	6456.36	3348.77	267.224	1628.47	526.409	916.388	309.762	679.593	18.7414	320.157	116.829
PGA1_RS00760	NC_018290.1	151956	152669	+	CDS	PGA1_c01550	WP_014876010.1	rplC	50S ribosomal protein L3	50S ribosomal protein L3	K02906	RP-L3, MRPL3, rplC; large subunit ribosomal protein L3	https://biocyc.org/gene?orgid=GCF_000154765&id=PGA1_RS00760	https://www.uniprot.org/uniparc/UPI000160E7F7/entry	3593.61	4626.79	3115.8	7039.39	6915.63	7804.39	2703.64	3742.65	3982.21	293.865	283.972	282.167	1302.11	2041.35	2049.8	552.856	536.323	463.232	-1.71045	0.000180041	3778.73	7253.14	3476.17	286.668	1797.75	517.47	772.318	481.391	679.662	6.29773	429.26	47.6935
PGA1_RS00765	NC_018290.1	152666	153283	+	CDS	PGA1_c01560	WP_014878913.1	rplD	50S ribosomal protein L4	50S ribosomal protein L4	K02926	RP-L4, MRPL4, rplD; large subunit ribosomal protein L4	https://biocyc.org/gene?orgid=GCF_000154765&id=PGA1_RS00765	https://www.uniprot.org/uniparc/UPI00016332EB/entry	4242.13	4943.72	3855.2	9526.87	7851.54	9850.25	4402.63	4162.83	4492.76	368.398	321.986	273.406	3084.22	2055.13	2124.3	566.338	526.698	551.043	-1.53133	0.00109735	4347.01	9076.22	4352.74	321.263	2421.21	548.027	551.788	1072.86	170.53	47.5003	575.217	19.9913
PGA1_RS00770	NC_018290.1	153280	153576	+	CDS	PGA1_c01570	WP_014876008.1		50S ribosomal protein L23	50S ribosomal protein L23	K02892	RP-L23, MRPL23, rplW; large subunit ribosomal protein L23	https://biocyc.org/gene?orgid=GCF_000154765&id=PGA1_RS00770	https://www.uniprot.org/uniparc/UPI000160E552/entry	3572.44	3901.56	3498.52	5799.26	5741.29	6433.44	3280.68	2839.94	3348.79	256.651	211.795	196.572	3391.8	1305.18	1483.73	351.396	348.022	352.718	-1.26585	0.00784705	3657.51	5991.33	3156.47	221.673	2060.24	350.712	214.563	383.974	276.227	31.2336	1156.62	2.42122
PGA1_RS00775	NC_018290.1	153754	154611	+	CDS	PGA1_c01580	WP_014878914.1		hypothetical protein	hypothetical protein			https://biocyc.org/gene?orgid=GCF_000154765&id=PGA1_RS00775	https://www.uniprot.org/uniparc/UPI00016332EC/entry	238.118	160.545	300.019	138.082	171.965	81.6256	210.57	286.049	155.637	307.229	313.07	259.035	368.172	347.758	347.898	83.9955	100.886	91.4753	0.513953	0.22099	232.894	130.558	217.419	293.112	354.609	92.1188	69.8839	45.6373	65.4749	29.6552	11.7456	8.46341
PGA1_RS00780	NC_018290.1	154859	155701	+	CDS	PGA1_c01590	WP_014876006.1	rplB	50S ribosomal protein L2	50S ribosomal protein L2	K02886	RP-L2, MRPL2, rplB; large subunit ribosomal protein L2	https://biocyc.org/gene?orgid=GCF_000154765&id=PGA1_RS00780	https://www.uniprot.org/uniparc/UPI000160E76F/entry	8993.27	8340.63	6769.87	8837.22	8870.58	8833.98	5132.13	6016.15	6818.69	711.106	620.064	656.869	2275.25	3201.96	3289.6	1330.16	1310.65	1087.59	-1.70099	1.20411e-07	8034.59	8847.26	5988.99	662.68	2922.27	1242.8	1142.86	20.2624	843.608	45.7984	562.045	134.767
PGA1_RS00785	NC_018290.1	155705	155983	+	CDS	PGA1_c01600	WP_005980699.1	rpsS	30S ribosomal protein S19	30S ribosomal protein S19	K02965	RP-S19, rpsS; small subunit ribosomal protein S19	https://biocyc.org/gene?orgid=GCF_000154765&id=PGA1_RS00785	https://www.uniprot.org/uniparc/UPI000160E64C/entry	4185.49	4877.61	3369.52	5520.31	6450.27	5871.7	2580.79	3736.19	4101.46	351.411	300.253	316.538	1556.98	2239.04	2254.81	704.609	730.855	597.997	-1.46338	0.000171797	4144.21	5947.43	3472.81	322.734	2016.94	677.82	754.891	469.58	793.81	26.1357	398.417	70.3634
PGA1_RS00790	NC_018290.1	155987	156367	+	CDS	PGA1_c01610	WP_008560423.1	rplV	50S ribosomal protein L22	50S ribosomal protein L22	K02890	RP-L22, MRPL22, rplV; large subunit ribosomal protein L22	https://biocyc.org/gene?orgid=GCF_000154765&id=PGA1_RS00790	https://www.uniprot.org/uniparc/UPI000160E66D/entry	3169.33	3881.01	2593.2	4819.83	4639.81	4165.24	1885.92	3113.9	2781.94	334.244	322.849	297.136	1388.15	1799.99	1731.22	648.119	519.241	465.351	-1.36551	0.000476525	3214.51	4541.63	2593.92	318.076	1639.79	544.237	645.09	338.156	635.214	19.0091	220.623	93.9131
PGA1_RS00795	NC_018290.1	156367	157074	+	CDS	PGA1_c01620	WP_014876005.1	rpsC	30S ribosomal protein S3	30S ribosomal protein S3	K02982	RP-S3, rpsC; small subunit ribosomal protein S3	https://biocyc.org/gene?orgid=GCF_000154765&id=PGA1_RS00795	https://www.uniprot.org/uniparc/UPI000160E504/entry	3856.05	4074.21	3057.28	6591.49	5272.33	5593.97	3217.25	4107.38	3839.59	517.662	555.535	437.198	2746.19	2479.67	2200.32	756.837	733.27	670.212	-1.11879	0.00319866	3662.51	5819.26	3721.41	503.465	2475.39	720.106	535.377	687.832	456.683	60.4324	272.96	44.7878
PGA1_RS00800	NC_018290.1	157087	157500	+	CDS	PGA1_c01630	WP_014876004.1	rplP	50S ribosomal protein L16	50S ribosomal protein L16	K02878	RP-L16, MRPL16, rplP; large subunit ribosomal protein L16	https://biocyc.org/gene?orgid=GCF_000154765&id=PGA1_RS00800	https://www.uniprot.org/uniparc/UPI000160E663/entry	3688.74	3399.47	3742.02	6541.03	3701.61	4611.62	2862.04	3874.15	4042.38	512.917	563.421	465.716	1804.39	2096.77	1930.71	733.786	647.253	599.049	-1.3594	5.0268e-05	3610.08	4951.42	3592.86	514.018	1943.96	660.029	184.329	1449.89	638.469	48.8615	146.639	68.2708
PGA1_RS00805	NC_018290.1	157621	158088	-	CDS	PGA1_c01640	WP_014878915.1		DM13 domain-containing protein	hypothetical protein			https://biocyc.org/gene?orgid=GCF_000154765&id=PGA1_RS00805	https://www.uniprot.org/uniparc/UPI00016332ED/entry	29.3479	0	12.0446	28.9315	0	0	128.682	30.9622	74.1131	123.52	154.171	109.726	166.671	115.37	100.187	80.8457	91.8257	121.368	0.969669	0.294947	13.7975	9.64383	77.9189	129.139	127.409	98.0132	14.7523	16.7036	48.9707	22.7493	34.8389	20.958
PGA1_RS00810	NC_018290.1	158211	158831	+	CDS	PGA1_c01650	WP_014878916.1		hypothetical protein	hypothetical protein			https://biocyc.org/gene?orgid=GCF_000154765&id=PGA1_RS00810	https://www.uniprot.org/uniparc/UPI00016332EE/entry	157.585	121.123	205.747	196.231	91.7978	264.782	43.6398	105.002	100.536	37.0938	23.9311	19.1416	81.6539	76.7782	96.366	39.3287	15.0867	26.9435	-0.947626	0.099769	161.485	184.27	83.0594	26.7222	84.9327	27.1196	42.4466	87.1101	34.2113	9.29585	10.1972	12.1219
PGA1_RS20435	NC_018290.1	159290	159721	-	CDS		WP_199535907.1		hypothetical protein				https://biocyc.org/gene?orgid=GCF_000154765&id=PGA1_RS20435		95.3807	167.821	60.892	70.5205	0	98.6803	62.7322	33.5424	120.434	18.63	18.1145	19.6544	35.9535	97.0136	27.61	6.95102	13.2008	10.1924	-0.63803	0.399859	108.031	56.4003	72.2361	18.7996	53.5257	10.1148	54.5754	50.8329	44.2184	0.783829	37.892	3.12564
PGA1_RS00825	NC_018290.1	159897	160097	+	CDS	PGA1_c01680	WP_014876000.1	rpmC	50S ribosomal protein L29	50S ribosomal protein L29	K02904	RP-L29, rpmC; large subunit ribosomal protein L29	https://biocyc.org/gene?orgid=GCF_000154765&id=PGA1_RS00825	https://www.uniprot.org/uniparc/UPI000160E664/entry	7241.79	7545.9	5728.75	10671.5	11208.3	13745.3	3727.08	4795.59	6688.24	173.168	151.623	170.49	606.06	375.312	430.222	69.0504	59.1049	20.2632	-4.37118	6.42306e-20	6838.81	11875	5070.3	165.093	470.531	49.4728	973.291	1641.83	1499.57	11.7424	120.539	25.7804
PGA1_RS00830	NC_018290.1	160110	160340	+	CDS	PGA1_c01690	WP_014875999.1	rpsQ	30S ribosomal protein S17	30S ribosomal protein S17	K02961	RP-S17, MRPS17, rpsQ; small subunit ribosomal protein S17	https://biocyc.org/gene?orgid=GCF_000154765&id=PGA1_RS00830	https://www.uniprot.org/uniparc/UPI000160E70B/entry	9555.43	10167.3	7442.61	14575.5	15663.3	15622.6	6632.22	8220.04	9266.8	294.172	224.082	227.006	1025.21	813.674	887.576	84.7815	136.662	92.4467	-3.87971	1.56238e-21	9055.12	15287.2	8039.69	248.42	908.819	104.63	1429.59	616.649	1326.52	39.6494	107.354	28.0039
PGA1_RS00835	NC_018290.1	160440	160808	+	CDS	PGA1_c01700	WP_005621870.1	rplN	50S ribosomal protein L14	50S ribosomal protein L14	K02874	RP-L14, MRPL14, rplN; large subunit ribosomal protein L14	https://biocyc.org/gene?orgid=GCF_000154765&id=PGA1_RS00835	https://www.uniprot.org/uniparc/UPI00004628B6/entry	6495.98	8358.27	5188.76	11161	12084.9	12676.4	6278.32	5571.31	7235.42	260.003	150.785	200.678	929.834	1150.91	1173.32	192.052	218.021	130.96	-3.25702	2.65006e-15	6681	11974.1	6361.69	203.822	1084.69	180.344	1592.83	763.758	835.181	54.6769	134.574	44.6954
PGA1_RS00840	NC_018290.1	160811	161122	+	CDS	PGA1_c01710	WP_014875998.1	rplX	50S ribosomal protein L24	50S ribosomal protein L24	K02895	RP-L24, MRPL24, rplX; large subunit ribosomal protein L24	https://biocyc.org/gene?orgid=GCF_000154765&id=PGA1_RS00840	https://www.uniprot.org/uniparc/UPI000160E553/entry	6743.6	7617.76	4296.9	11558.1	10248	11129.1	5992.52	5958.27	6691.46	257.292	176.531	226.238	939.872	1321.28	1490.61	208.96	208.566	180.288	-2.95556	4.20777e-13	6219.42	10978.4	6214.09	220.02	1250.59	199.272	1721.36	667.905	413.776	40.7381	282.094	16.4411
PGA1_RS00845	NC_018290.1	161115	161678	+	CDS	PGA1_c01720	WP_014875997.1	rplE	50S ribosomal protein L5	50S ribosomal protein L5	K02931	RP-L5, MRPL5, rplE; large subunit ribosomal protein L5	https://biocyc.org/gene?orgid=GCF_000154765&id=PGA1_RS00845	https://www.uniprot.org/uniparc/UPI000160E695/entry	5952.15	7302.89	4169.91	12132.5	10770.5	10773.5	5950.89	5496.5	5998.61	262.633	215.167	222.162	1317.68	1500.26	1447.82	262.543	241.407	152.888	-2.71786	2.01111e-10	5808.32	11225.5	5815.33	233.321	1421.92	218.946	1571.43	785.502	277.15	25.6252	94.006	58.1758
PGA1_RS00850	NC_018290.1	161697	162002	+	CDS	PGA1_c01730	WP_008561382.1	rpsN	30S ribosomal protein S14	30S ribosomal protein S14	K02954	RP-S14, MRPS14, rpsN; small subunit ribosomal protein S14	https://biocyc.org/gene?orgid=GCF_000154765&id=PGA1_RS00850	https://www.uniprot.org/uniparc/UPI000160E7BD/entry	6416.71	8762.2	4917.39	13274.4	11011.5	11579.6	5813.58	5423.04	6118.03	247.893	248.383	220.574	1486.53	1661.9	1598.19	279.238	244.384	186.219	-2.65703	7.66938e-10	6698.77	11955.2	5784.88	238.95	1582.21	236.614	1937.86	1177.3	348.385	15.9164	88.7699	46.9936
PGA1_RS00855	NC_018290.1	162016	162408	+	CDS	PGA1_c01740	WP_014875996.1	rpsH	30S ribosomal protein S8	30S ribosomal protein S8	K02994	RP-S8, rpsH; small subunit ribosomal protein S8	https://biocyc.org/gene?orgid=GCF_000154765&id=PGA1_RS00855	https://www.uniprot.org/uniparc/UPI000160E576/entry	4224.42	6451.22	3645.55	9775.97	8225.44	8821.18	3903.46	4847.02	5118.14	234.74	203.262	181.337	1382.09	1494.82	1554.08	229.902	228.634	183.929	-2.3342	5.92797e-08	4773.73	8940.86	4622.87	206.447	1476.99	214.155	1481.3	782.163	637.61	26.8438	87.3712	26.1843
PGA1_RS00860	NC_018290.1	162421	162954	+	CDS	PGA1_c01750	WP_014875995.1	rplF	50S ribosomal protein L6	50S ribosomal protein L6	K02933	RP-L6, MRPL6, rplF; large subunit ribosomal protein L6	https://biocyc.org/gene?orgid=GCF_000154765&id=PGA1_RS00860	https://www.uniprot.org/uniparc/UPI000160E64D/entry	3458.88	5113.26	2868.85	7303.51	7383.77	7173.41	3263.01	4298.15	4503.42	238.277	217.127	193.728	1444.1	1502.93	1521.85	266.106	233.355	173.705	-2.03809	1.6206e-06	3813.66	7286.9	4021.53	216.377	1489.63	224.389	1163.5	106.161	664.867	22.284	40.5419	46.8482
PGA1_RS00865	NC_018290.1	162966	163325	+	CDS	PGA1_c01760	WP_014875994.1	rplR	50S ribosomal protein L18	50S ribosomal protein L18	K02881	RP-L18, MRPL18, rplR; large subunit ribosomal protein L18	https://biocyc.org/gene?orgid=GCF_000154765&id=PGA1_RS00865	https://www.uniprot.org/uniparc/UPI000160E7B3/entry	4163.37	5466.75	3636.98	8324.52	8836.64	8941.87	3963.97	5292.14	4985.14	322.084	310.54	280.349	1434.54	1819.12	2085.13	310.571	348.502	296.704	-2.03235	1.79855e-06	4422.36	8701.01	4747.08	304.324	1779.6	318.593	941.98	330.268	695.351	21.5503	327.089	26.8147
PGA1_RS00870	NC_018290.1	163494	164060	+	CDS	PGA1_c01770	WP_014875993.1	rpsE	30S ribosomal protein S5	30S ribosomal protein S5	K02988	RP-S5, MRPS5, rpsE; small subunit ribosomal protein S5	https://biocyc.org/gene?orgid=GCF_000154765&id=PGA1_RS00870	https://www.uniprot.org/uniparc/UPI000160E70C/entry	2864.45	3610	2443.97	6897.31	5887.53	7355.61	3122.22	3499.59	2872.06	219.39	202.148	184.888	830.455	1381.03	1454.22	170.708	174.215	143.731	-2.08921	1.21312e-05	2972.81	6713.48	3164.62	202.142	1221.9	162.885	590.523	751.108	315.909	17.2509	340.972	16.6802
PGA1_RS00875	NC_018290.1	164073	164261	+	CDS	PGA1_c01780	WP_014875992.1	rpmD	50S ribosomal protein L30	50S ribosomal protein L30	K02907	RP-L30, MRPL30, rpmD; large subunit ribosomal protein L30	https://biocyc.org/gene?orgid=GCF_000154765&id=PGA1_RS00875	https://www.uniprot.org/uniparc/UPI000160E71F/entry	1480.67	1721.36	785.383	2835.69	2634.75	3931.1	975.835	1776.12	1592.02	102.862	91.5458	86.4343	588.549	780.809	848.158	93.7394	78.1275	53.5831	-1.6447	0.00210445	1329.14	3133.84	1447.99	93.6141	739.172	75.15	486.041	697.714	419.132	8.40692	134.72	20.2431
PGA1_RS00885	NC_018290.1	164469	164687	-	CDS	PGA1_c01800	WP_014875991.1		hypothetical protein	hypothetical protein			https://biocyc.org/gene?orgid=GCF_000154765&id=PGA1_RS00885	https://www.uniprot.org/uniparc/UPI000160E7F1/entry	94.0741	0	274.55	15.4565	0	0	27.4991	0	71.2704	40.401	32.4545	35.6686	29.2031	17.8943	24.8842	20.5674	24.18	0	-0.436553	0.525574	122.875	5.15218	32.9231	36.1747	23.9939	14.9158	139.523	8.92384	35.9435	3.99734	5.70677	13.0431
PGA1_RS00890	NC_018290.1	164896	166308	-	CDS	PGA1_c01810	WP_014878919.1		PLP-dependent aminotransferase family protein	putative transcriptional regulator, GntR family			https://biocyc.org/gene?orgid=GCF_000154765&id=PGA1_RS00890	https://www.uniprot.org/uniparc/UPI00016332F2/entry	0	0	0	0	14.2391	0	23.4413	0	1.22735	20.5925	15.8016	18.6759	17.2965	21.3399	18.4107	4.95869	11.9636	7.9462	0.568913	0.500918	0	4.74638	8.2229	18.3567	19.0157	8.28951	0	8.22097	13.1938	2.41133	2.08853	3.51507
PGA1_RS00895	NC_018290.1	166389	167333	+	CDS	PGA1_c01820	WP_014878920.1		DMT family transporter	hypothetical protein			https://biocyc.org/gene?orgid=GCF_000154765&id=PGA1_RS00895	https://www.uniprot.org/uniparc/UPI00016332F3/entry	0	22.0565	0	0	0	0	0	0	0	6.79687	6.11572	9.73958	3.62556	9.56097	4.78755	2.43617	5.3881	6.05722	0.132439	NA	7.35215	0	0	7.55073	5.99136	4.62716	12.7343	0	0	1.92596	3.1455	1.92673
PGA1_RS00900	NC_018290.1	167481	167696	+	CDS	PGA1_c01830	WP_014875988.1		DUF1127 domain-containing protein	hypothetical protein			https://biocyc.org/gene?orgid=GCF_000154765&id=PGA1_RS00900	https://www.uniprot.org/uniparc/UPI000160E66E/entry	10166	172.016	69.5909	3573.04	3865.63	5018.6	7479.08	2146.71	6664	128.26	106.527	130.033	4903.42	2256.76	3109.46	159.41	186.698	261.946	-0.393049	0.627085	3469.2	4152.42	5429.93	121.607	3423.21	202.684	5799.82	764.262	2872.41	13.0899	1350.94	53.1043
PGA1_RS00905	NC_018290.1	168290	168856	-	CDS	PGA1_c01840	WP_027248561.1		potassium channel family protein	transmembrane ion channel-domain containing protein			https://biocyc.org/gene?orgid=GCF_000154765&id=PGA1_RS00905	https://www.uniprot.org/uniparc/UPI000274B7C6/entry	172.594	175.812	231.97	161.19	82.798	16.1111	143.388	44.7232	97.8763	451.669	382.644	430.255	187.925	221.745	153.238	366.484	309.097	194.53	0.200168	0.790007	193.459	86.6996	95.3292	421.523	187.636	290.037	33.3904	72.618	49.3817	35.3314	34.2547	87.5473
PGA1_RS00910	NC_018290.1	169093	169563	+	CDS	PGA1_c01850	WP_014875986.1	rplO	50S ribosomal protein L15	50S ribosomal protein L15	K02876	RP-L15, MRPL15, rplO; large subunit ribosomal protein L15	https://biocyc.org/gene?orgid=GCF_000154765&id=PGA1_RS00910	https://www.uniprot.org/uniparc/UPI000160E764/entry	6388.08	5891.47	4326.38	4577.99	5207.97	7130.84	4160.31	4332.1	4816.12	398.87	322.46	340.709	1055.49	1727.15	1661.55	432.468	485.609	453.401	-2.13406	1.2261e-11	5535.31	5638.93	4436.18	354.013	1481.4	457.159	1076	1329.87	340.07	39.9044	370.302	26.7687
PGA1_RS00915	NC_018290.1	169674	171038	+	CDS	PGA1_c01860	WP_014875985.1	secY	preprotein translocase subunit SecY	preprotein translocase SecY	K03076	secY; preprotein translocase subunit SecY	https://biocyc.org/gene?orgid=GCF_000154765&id=PGA1_RS00915	https://www.uniprot.org/uniparc/UPI00016332F5/entry	715.041	822.58	515.508	679.477	779.984	735.036	747.272	756.363	578.717	189.809	183.349	178.025	488.614	543.168	594.945	148.859	140.331	132.013	-0.697911	0.010763	684.376	731.499	694.117	183.727	542.242	140.401	155.816	50.3471	100.043	5.90111	53.1717	8.42293
PGA1_RS00920	NC_018290.1	171035	171682	+	CDS	PGA1_c01870	WP_014878922.1		adenylate kinase	adenylate kinase Adk	K00939	adk, AK; adenylate kinase [EC:2.7.4.3]	https://biocyc.org/gene?orgid=GCF_000154765&id=PGA1_RS00920	https://www.uniprot.org/uniparc/UPI0001632813/entry	702.108	725.825	742.303	553.716	615.81	500.45	627.322	496.148	683.796	246.608	276.814	235.224	921.396	655.829	724.684	192.929	201.784	187.711	-0.0329624	0.935319	723.412	556.659	602.422	252.882	767.303	194.141	20.2058	57.7363	96.2701	21.4931	137.818	7.11472
PGA1_RS00925	NC_018290.1	172017	172385	+	CDS	PGA1_c01880	WP_014875983.1	rpsM	30S ribosomal protein S13	30S ribosomal protein S13	K02952	RP-S13, rpsM; small subunit ribosomal protein S13	https://biocyc.org/gene?orgid=GCF_000154765&id=PGA1_RS00925	https://www.uniprot.org/uniparc/UPI000160E6D2/entry	13932.6	13623.8	10660.1	11405.6	10682.5	13349	10372.4	10991.3	9973.89	572.066	565.266	554.572	6258.18	3770.26	4451.69	627.965	619.014	528.018	-1.55722	8.34172e-08	12738.8	11812.3	10445.9	563.968	4826.71	591.666	1806.81	1379.04	512.664	8.81869	1285.65	55.302
PGA1_RS00930	NC_018290.1	172401	172790	+	CDS	PGA1_c01890	WP_014875982.1	rpsK	30S ribosomal protein S11	30S ribosomal protein S11	K02948	RP-S11, MRPS11, rpsK; small subunit ribosomal protein S11	https://biocyc.org/gene?orgid=GCF_000154765&id=PGA1_RS00930	https://www.uniprot.org/uniparc/UPI000160E70D/entry	8652.49	7564.35	6675.1	8196.26	8516.57	8308.69	6710.11	7071.79	6664.26	421.148	399.71	423.954	2928.14	2885.08	3404.95	451.709	406.557	430.152	-1.62515	2.44726e-10	7630.65	8340.51	6815.39	414.937	3072.73	429.473	990.362	162.507	223.231	13.2621	288.521	22.5837
PGA1_RS00935	NC_018290.1	172906	173922	+	CDS	PGA1_c01900	WP_014875981.1		DNA-directed RNA polymerase subunit alpha	DNA-directed RNA polymerase subunit alpha	K03040	rpoA; DNA-directed RNA polymerase subunit alpha [EC:2.7.7.6]	https://biocyc.org/gene?orgid=GCF_000154765&id=PGA1_RS00935	https://www.uniprot.org/uniparc/UPI000160E5F1/entry	4814.61	4660.67	3962.98	4933.79	5028.33	5457.24	4078.77	4518.73	4475.74	374.891	337	329.888	2677.18	2218.06	2458.13	283.552	319.724	256.633	-1.23772	2.45074e-06	4479.42	5139.79	4357.75	347.259	2451.12	286.636	453.825	278.958	242.554	24.1925	229.638	31.6585
PGA1_RS00940	NC_018290.1	174069	174491	+	CDS	PGA1_c01910	WP_014875980.1	rplQ	50S ribosomal protein L17	50S ribosomal protein L17	K02879	RP-L17, MRPL17, rplQ; large subunit ribosomal protein L17	https://biocyc.org/gene?orgid=GCF_000154765&id=PGA1_RS00940	https://www.uniprot.org/uniparc/UPI000160E64E/entry	10707	9257.29	7249.3	10707.1	11217.4	11125.4	11153	13167.2	9538.35	707.33	750.095	529.594	8573.22	4736.69	5567.54	804.543	750.883	727.87	-1.00761	0.00163614	9071.19	11016.6	11286.2	662.34	6292.48	761.099	1736.34	271.957	1818.08	116.933	2018.39	39.3442
PGA1_RS00945	NC_018290.1	174682	176079	+	CDS	PGA1_c01920	WP_014878923.1		trypsin-like peptidase domain-containing protein	protease DegQ			https://biocyc.org/gene?orgid=GCF_000154765&id=PGA1_RS00945	https://www.uniprot.org/uniparc/UPI0001632814/entry	58.3337	47.9694	122.979	104.116	67.1623	76.2337	82.925	82.2725	137.698	151.1	168.545	165.392	152.764	136.421	158.869	94.7248	79.8364	81.9682	0.415956	0.365302	76.4273	82.504	100.965	161.679	149.351	85.5098	40.6464	19.2583	31.813	9.29605	11.6063	8.05128
PGA1_RS00950	NC_018290.1	176082	177404	+	CDS	PGA1_c01930	WP_014878924.1		replication-associated recombination protein A	replication-associated recombination protein A	K07478	ycaJ; putative ATPase	https://biocyc.org/gene?orgid=GCF_000154765&id=PGA1_RS00950	https://www.uniprot.org/uniparc/UPI0001632815/entry	24.0074	8.2198	42.6067	66.5227	60.8312	9.20632	28.45	19.8516	30.1494	53.3455	51.3894	62.5859	35.9103	63.0267	58.6786	19.1413	12.3926	21.7161	0.26426	0.725844	24.9446	45.5201	26.1503	55.7736	52.5385	17.75	17.2126	31.5771	5.52062	5.98016	14.5636	4.81494
PGA1_RS00955	NC_018290.1	177540	177920	+	CDS	PGA1_c01940	WP_014878925.1	crcB	fluoride efflux transporter CrcB	crcB-like protein	K06199	crcB, FEX; fluoride exporter	https://biocyc.org/gene?orgid=GCF_000154765&id=PGA1_RS00955	https://www.uniprot.org/uniparc/UPI0001632816/entry	387.531	244.992	253.979	373.148	330.051	339.664	75.0811	199.67	268.558	63.439	51.0655	72.026	40.4664	48.2856	65.8502	8.4069	18.7099	31.4922	-2.65636	1.87624e-07	295.501	347.621	181.103	62.1768	51.5341	19.5363	79.8271	22.6234	98.0655	10.5371	13	11.5648
PGA1_RS00960	NC_018290.1	177917	178963	+	CDS	PGA1_c01950	WP_014875976.1		RluA family pseudouridine synthase	ribosomal large subunit pseudouridine synthase C	K06179	rluC; 23S rRNA pseudouridine955/2504/2580 synthase [EC:5.4.99.24]	https://biocyc.org/gene?orgid=GCF_000154765&id=PGA1_RS00960	https://www.uniprot.org/uniparc/UPI000274B7C7/entry	499.314	249.279	150.747	420.294	369.922	351.904	232.954	229.223	461.306	40.6764	43.9536	46.7758	51.9213	62.0702	72.5755	25.2388	13.6169	21.6582	-2.68267	6.81339e-10	299.78	380.707	307.828	43.8019	62.189	20.1713	179.687	35.4475	132.929	3.05256	10.3276	5.95189
PGA1_RS00965	NC_018290.1	178978	179646	+	CDS	PGA1_c01960	WP_014878927.1		HAD-IA family hydrolase	putative hydrolase	K01091	gph; phosphoglycolate phosphatase [EC:3.1.3.18]	https://biocyc.org/gene?orgid=GCF_000154765&id=PGA1_RS00965	https://www.uniprot.org/uniparc/UPI000274B7C8/entry	311.805	36.5744	195.198	207.45	155.385	298.127	69.765	4.06119	117.949	22.4408	14.5947	15.8391	19.9731	19.3632	46.8777	11.0718	3.65328	16.2896	-2.45096	0.00242078	181.192	220.321	63.9252	17.6249	28.738	10.3382	138.149	72.2359	57.1683	4.21686	15.7124	6.35002
PGA1_RS00970	NC_018290.1	179651	180358	+	CDS	PGA1_c01970	WP_014878928.1		ATPase	hypothetical protein			https://biocyc.org/gene?orgid=GCF_000154765&id=PGA1_RS00970	https://www.uniprot.org/uniparc/UPI000274B7C9/entry	162.47	121.599	96.867	90.84	175.244	133.326	64.8588	38.3748	75.9345	17.962	15.4639	19.4278	27.5834	28.4442	36.3077	6.22057	5.32189	6.21911	-1.99366	0.000185637	126.979	133.137	59.7227	17.6179	30.7785	5.92052	33.131	42.2023	19.2994	2.00423	4.80779	0.518433
PGA1_RS00975	NC_018290.1	180588	181604	+	CDS	PGA1_c01980	WP_014878929.1		amino acid ABC transporter substrate-binding protein	glutamate/glutamine/aspartate/asparagine-binding protein BztA	K09969	aapJ, bztA; general L-amino acid transport system substrate-binding protein	https://biocyc.org/gene?orgid=GCF_000154765&id=PGA1_RS00975	https://www.uniprot.org/uniparc/UPI0001632819/entry	227.901	710.194	1132.55	376.109	319.835	497.019	1580.33	1777.45	617.303	5290.89	5875.4	4252.56	6269.72	4119.54	3374.67	1770.8	2007.86	1739.06	2.10709	0.000115624	690.213	397.654	1325.03	5139.61	4587.98	1839.24	452.653	90.5358	620.783	821.927	1503.29	146.89
PGA1_RS00980	NC_018290.1	181748	182980	+	CDS	PGA1_c01990	WP_014875972.1		ABC transporter permease subunit	glutamate/glutamine/aspartate/asparagine transport system permease protein BztB	K09970	aapQ, bztB; general L-amino acid transport system permease protein	https://biocyc.org/gene?orgid=GCF_000154765&id=PGA1_RS00980	https://www.uniprot.org/uniparc/UPI000163281A/entry	38.2915	61.0035	95.243	17.8446	39.4348	2.46958	133.096	151.308	81.5785	355.696	299.022	262.805	381.054	365.505	350.834	84.427	86.3905	97.1331	1.899	0.00459138	64.846	19.9163	121.994	305.841	365.798	89.3169	28.6695	18.5695	36.1662	46.8193	15.1122	6.83992
PGA1_RS00985	NC_018290.1	182984	184282	+	CDS	PGA1_c02000	WP_014878930.1		amino acid ABC transporter permease	glutamate/glutamine/aspartate/asparagine transport system permease protein BztC	K09971	aapM, bztC; general L-amino acid transport system permease protein	https://biocyc.org/gene?orgid=GCF_000154765&id=PGA1_RS00985	https://www.uniprot.org/uniparc/UPI000163281B/entry	37.0068	107.436	122.949	9.12043	77.4438	11.7205	135.606	120.613	39.3843	354.602	352.472	283.232	284.678	462.495	437.02	133.845	136.407	83.8934	1.89868	0.0028835	89.1308	32.7616	98.5345	330.102	394.731	118.048	45.8022	38.7178	51.7712	40.6045	96.1562	29.6069
PGA1_RS00990	NC_018290.1	184337	185086	+	CDS	PGA1_c02010	WP_198040756.1		amino acid ABC transporter ATP-binding protein	glutamate/glutamine/aspartate/asparagine transport ATP-binding protein BztD	K09972	aapP, bztD; general L-amino acid transport system ATP-binding protein [EC:7.4.2.1]	https://biocyc.org/gene?orgid=GCF_000154765&id=PGA1_RS00990	https://www.uniprot.org/uniparc/UPI000163281C/entry	46.9273	1.20831	186.643	0	114.013	40.5999	172.639	208.902	123.71	387.687	408.456	308.925	282.163	413.801	451.875	106.367	117.857	87.0352	1.12642	0.203397	78.2594	51.5376	168.417	368.356	382.613	103.753	96.6062	57.788	42.753	52.5057	89.051	15.5764
PGA1_RS00995	NC_018290.1	185235	185693	-	CDS	PGA1_c02020	WP_014878931.1		DUF411 domain-containing protein	hypothetical protein			https://biocyc.org/gene?orgid=GCF_000154765&id=PGA1_RS00995	https://www.uniprot.org/uniparc/UPI000163281D/entry	0	0	0	0	102.28	0	0	0	0	18.4895	20.0208	7.3253	105.994	89.884	146.955	21.8071	11.9806	10.5522	0.328322	0.574396	0	34.0933	0	15.2785	114.278	14.78	0	59.0513	0	6.93011	29.4233	6.12746
PGA1_RS01000	NC_018290.1	185912	186409	-	CDS	PGA1_c02030	WP_014875968.1		histidine phosphatase family protein	phosphoglycerate mutase-like protein	K08296	sixA; phosphohistidine phosphatase [EC:3.1.3.-]	https://biocyc.org/gene?orgid=GCF_000154765&id=PGA1_RS01000	https://www.uniprot.org/uniparc/UPI000160E746/entry	0	0	15.092	0	3.36679	0	0	0	0	92.8219	63.7201	89.2716	42.8843	60.1117	54.0959	52.0573	39.4662	62.1124	3.02804	0.0606558	5.03067	1.12226	0	81.9378	52.364	51.212	8.71337	1.94381	0	15.8766	8.74334	11.3468
PGA1_RS01005	NC_018290.1	186406	187149	-	CDS	PGA1_c02040	WP_014878932.1		hypothetical protein	hypothetical protein			https://biocyc.org/gene?orgid=GCF_000154765&id=PGA1_RS01005	https://www.uniprot.org/uniparc/UPI000163281E/entry	2.3076	0	0	0	2.25357	0	0	0	0	26.3154	18.286	23.92	37.9149	26.4826	34.1363	36.4592	32.1657	22.0452	5.09507	0.00728357	0.769199	0.751191	0	22.8405	32.8446	30.2234	1.33229	1.3011	0	4.12211	5.82455	7.40067
PGA1_RS01010	NC_018290.1	187349	188209	-	CDS	PGA1_c02050	WP_014878933.1	argB	acetylglutamate kinase	acetylglutamate kinase ArgB	K00930	argB; acetylglutamate kinase [EC:2.7.2.8]	https://biocyc.org/gene?orgid=GCF_000154765&id=PGA1_RS01010	https://www.uniprot.org/uniparc/UPI000163281F/entry	65.8027	63.1521	54.5573	114.012	19.4734	49.512	68.1967	92.563	88.6258	29.3007	23.0972	27.8487	29.7119	38.9407	27.9451	17.2056	10.8813	14.3191	-1.28958	0.00535443	61.1707	60.9992	83.1285	26.7489	32.1992	14.1353	5.87871	48.3049	13.0803	3.24466	5.90472	3.16613
PGA1_RS01015	NC_018290.1	188434	189162	+	CDS	PGA1_c02060	WP_014878934.1		SDR family oxidoreductase	short-chain dehydrogenase / reductase			https://biocyc.org/gene?orgid=GCF_000154765&id=PGA1_RS01015	https://www.uniprot.org/uniparc/UPI0001632820/entry	35.3262	93.2338	180.421	46.4332	68.9983	20.8847	156.96	1.24231	19.0315	83.3661	106.951	91.1264	96.8159	71.8246	133.713	84.442	90.6598	72.0265	0.143618	0.874107	102.994	45.4388	59.0778	93.8146	100.784	82.3761	73.038	24.0722	85.2335	12.0202	31.1344	9.48686
PGA1_RS01020	NC_018290.1	189252	189902	-	CDS	PGA1_c02070	WP_014878935.1	yihA	ribosome biogenesis GTP-binding protein YihA/YsxC	putative GTP binding protein EngB	K03978	engB; GTP-binding protein	https://biocyc.org/gene?orgid=GCF_000154765&id=PGA1_RS01020	https://www.uniprot.org/uniparc/UPI0001632821/entry	143.73	178.184	186.164	192.388	270.429	116.935	225.489	108.51	174.49	33.1258	22.5526	23.9461	66.1372	87.4533	72.8136	11.3779	20.805	8.79274	-1.48999	4.94439e-05	169.359	193.251	169.497	26.5415	75.4681	13.6585	22.5511	76.7505	58.649	5.74463	10.9031	6.32256
PGA1_RS01025	NC_018290.1	189902	190654	-	CDS	PGA1_c02080	WP_014878936.1		MOSC domain-containing protein	hypothetical protein	K07140	K07140; uncharacterized protein	https://biocyc.org/gene?orgid=GCF_000154765&id=PGA1_RS01025	https://www.uniprot.org/uniparc/UPI0001632822/entry	184.681	179.321	225.824	296.692	387.435	299.242	205.942	292.26	217.644	35.0447	37.5651	32.2488	126.187	136.035	109.378	16.0843	6.35624	24.7055	-1.30222	0.000516952	196.609	327.79	238.615	34.9529	123.867	15.7153	25.4426	51.6702	46.8247	2.65933	13.4791	9.18018
PGA1_RS01030	NC_018290.1	190651	192468	-	CDS	PGA1_c02090	WP_014878937.1	yidC	membrane protein insertase YidC	inner membrane protein OxaA	K03217	yidC, spoIIIJ, OXA1, ccfA; YidC/Oxa1 family membrane protein insertase	https://biocyc.org/gene?orgid=GCF_000154765&id=PGA1_RS01030	https://www.uniprot.org/uniparc/UPI0001632A4C/entry	382.939	377.846	379.305	478.515	439.915	348.382	375.565	479.225	377.756	59.1534	59.2551	62.1156	335.768	265.436	246.143	45.3674	39.9386	53.5254	-0.815322	0.00196735	380.03	422.271	410.849	60.1747	282.449	46.2772	2.62286	66.837	59.2254	1.68164	47.1726	6.83892
PGA1_RS01035	NC_018290.1	192908	194452	-	CDS	PGA1_c02100	WP_014878938.1		bifunctional diguanylate cyclase/phosphodiesterase	diguanylate cyclase (GGDEF) domain-containing protein			https://biocyc.org/gene?orgid=GCF_000154765&id=PGA1_RS01035	https://www.uniprot.org/uniparc/UPI0001632A4D/entry	84.4536	165.996	38.3088	98.5918	80.306	153.728	139.351	153.579	238.529	765.763	822.137	1013.23	330.197	424.718	394.39	1132.59	1188.41	1095.72	1.11759	0.0199066	96.2528	110.875	177.153	867.044	383.102	1138.91	64.6562	38.221	53.6272	129.703	48.2609	46.6624
PGA1_RS01040	NC_018290.1	194519	195406	-	CDS	PGA1_c02110	WP_014878939.1	ttcA	tRNA 2-thiocytidine(32) synthetase TtcA	tRNA 2-thiocytidine biosynthesis protein TtcA	K14058	ttcA; tRNA 2-thiocytidine biosynthesis protein TtcA	https://biocyc.org/gene?orgid=GCF_000154765&id=PGA1_RS01040	https://www.uniprot.org/uniparc/UPI0001632A4E/entry	154.671	139.813	159.753	68.6145	90.6302	246.891	135.637	108.106	165.027	13.7111	14.1889	13.6539	36.3965	16.4266	36.8219	11.7228	14.3349	11.5285	-2.45287	8.71573e-08	151.413	135.379	136.257	13.8513	29.8817	12.5287	10.362	97.198	28.4653	0.293741	11.6544	1.56721
PGA1_RS01045	NC_018290.1	195571	196143	+	CDS	PGA1_c02120	WP_014878940.1		DUF3833 domain-containing protein	hypothetical protein			https://biocyc.org/gene?orgid=GCF_000154765&id=PGA1_RS01045	https://www.uniprot.org/uniparc/UPI0001632A4F/entry	8.98875	0	83.6184	11.815	40.9655	0	5.25506	0	13.6197	123.935	111.637	95.6849	114.006	44.0747	50.4248	418.196	501.533	643.372	0.828776	0.371049	30.869	17.5935	6.2916	110.419	69.5018	521.034	45.9028	21.0852	6.86878	14.1643	38.6722	113.847
PGA1_RS01050	NC_018290.1	196149	196421	-	CDS	PGA1_c02130	WP_014875958.1	yidD	membrane protein insertion efficiency factor YidD	hypothetical protein	K08998	K08998; uncharacterized protein	https://biocyc.org/gene?orgid=GCF_000154765&id=PGA1_RS01050	https://www.uniprot.org/uniparc/UPI000160E6FB/entry	0	0	30.9718	24.7984	0	0	5.51492	0	28.5865	105.26	86.52	77.7959	31.7934	20.9978	42.5607	274.252	312.966	312.493	0.531832	0.535483	10.3239	8.26614	11.3671	89.8587	31.7839	299.904	17.8816	14.3174	15.1652	14.0333	10.7814	22.2163
PGA1_RS01055	NC_018290.1	196521	196973	-	CDS	PGA1_c02140	WP_014878941.1		ribonuclease P protein component	putative ribonuclease P component	K03536	rnpA; ribonuclease P protein component [EC:3.1.26.5]	https://biocyc.org/gene?orgid=GCF_000154765&id=PGA1_RS01055	https://www.uniprot.org/uniparc/UPI0001632A50/entry	1324.59	1604.41	1449.66	1105.91	1180.69	1307.4	648.095	405.841	746.53	120.473	75.4383	124.406	407.407	386.324	488.469	268.908	256.499	251.017	-1.58861	0.000454079	1459.55	1198	600.155	106.772	427.4	258.808	140.173	101.852	175.331	27.2071	53.9273	9.16601
PGA1_RS01060	NC_018290.1	197000	197134	-	CDS	PGA1_c02150	WP_005632162.1	rpmH	50S ribosomal protein L34	50S ribosomal protein L34	K02914	RP-L34, MRPL34, rpmH; large subunit ribosomal protein L34	https://biocyc.org/gene?orgid=GCF_000154765&id=PGA1_RS01060	https://www.uniprot.org/uniparc/UPI0001632A51/entry	1087.34	1208.31	1370.94	1178.48	1353.75	913.497	568.772	690.974	976.316	69.8691	61.689	72.957	404.371	372.258	353.408	203.897	171.988	144.325	-1.71301	7.9847e-06	1222.2	1148.57	745.354	68.1717	376.679	173.403	142.309	221.643	209.143	5.82264	25.7673	29.811
PGA1_RS01065	NC_018290.1	197533	198336	+	CDS	PGA1_c02170	WP_014878942.1		VTT domain-containing protein	hypothetical protein			https://biocyc.org/gene?orgid=GCF_000154765&id=PGA1_RS01065	https://www.uniprot.org/uniparc/UPI0001632A52/entry	51.2493	40.5776	30.3811	79.9934	0	81.427	5.61781	41.6777	51.7685	87.5458	84.2945	79.7956	81.6766	98.2961	109.985	240.899	249.015	322.978	0.547268	0.49181	40.736	53.8068	33.0213	83.8786	96.6527	270.964	10.435	46.6036	24.2626	3.89179	14.2258	45.228
PGA1_RS01070	NC_018290.1	198339	199760	+	CDS	PGA1_c02180	WP_014878943.1		FAD-dependent oxidoreductase	dihydrolipoyl dehydrogenase LpdA			https://biocyc.org/gene?orgid=GCF_000154765&id=PGA1_RS01070	https://www.uniprot.org/uniparc/UPI0001632A53/entry	0	6.37294	17.1775	23.8044	0	13.9187	14.8228	24.8384	6.09791	49.0511	41.425	43.0386	32.3662	69.0498	68.1152	83.9753	131.197	113.794	1.47401	0.0787212	7.85015	12.5744	15.253	44.5049	56.5104	109.655	8.6835	11.959	9.37764	4.01895	20.9147	23.8812
PGA1_RS01075	NC_018290.1	199777	201165	+	CDS	PGA1_c02190	WP_014878944.1		HAMP domain-containing histidine kinase	signal transduction histidine kinase			https://biocyc.org/gene?orgid=GCF_000154765&id=PGA1_RS01075	https://www.uniprot.org/uniparc/UPI0001632A54/entry	0	5.21948	1.35274	0	2.4142	13.1533	15.175	22.1684	12.4856	56.2335	59.6985	49.7827	68.9013	88.7939	59.8138	61.4692	87.6119	55.5543	2.4103	0.00819474	2.19074	5.18917	16.6097	55.2382	72.503	68.2118	2.70877	7.00198	4.99831	5.03225	14.822	17.0593
PGA1_RS01080	NC_018290.1	201266	201342	+	tRNA	PGA1_c02200			tRNA-Arg	tRNA-Arg			https://biocyc.org/gene?orgid=GCF_000154765&id=PGA1_RS01080		122.632	82.3848	170.814	0	87.0992	158.181	0	70.5698	78.8294	51.2557	34.0318	77.1881	48.9451	9.89608	70.7746	59.7968	42.3211	54.3243	-0.709187	0.375383	125.277	81.7602	49.7997	54.1586	43.2053	52.1474	44.2739	79.2257	43.3251	21.7241	30.8425	8.93893
PGA1_RS01085	NC_018290.1	201451	202293	+	CDS				IS110 family transposase		K07486	K07486; transposase	https://biocyc.org/gene?orgid=GCF_000154765&id=PGA1_RS01085		39.7137	29.0252	44.5778	40.154	55.6897	18.0604	33.9335	21.4862	54.5166	18.5739	11.3694	11.9252	2.84497	7.2313	15.0027	25.0533	12.5633	13.0579	-2.31823	0.00013672	37.7722	37.9681	36.6454	13.9562	8.35966	16.8915	7.95595	18.9096	16.6814	4.00871	6.15692	7.07268
PGA1_RS19940	NC_018290.1	202701	203105	+	CDS				transposase				https://biocyc.org/gene?orgid=GCF_000154765&id=PGA1_RS19940		0	35.8018	0	0	0	52.6295	0	0	0	10.3818	9.7497	7.54728	0	3.76295	0	2.47147	18.104	5.43596	-0.184995	NA	11.9339	17.5432	0	9.22627	1.25432	8.67049	20.6702	30.3856	0	1.48801	2.17254	8.30305
PGA1_RS19945	NC_018290.1	203237	204284	-	CDS				hypothetical protein				https://biocyc.org/gene?orgid=GCF_000154765&id=PGA1_RS19945		0	0	0	0	0	26.1497	0	0	0	28.4291	22.9149	33.2498	9.3718	2.90839	2.55097	20.4392	19.4342	9.03314	0.0415749	0.9492	0	8.71658	0	28.1979	4.94372	16.3022	0	15.0976	0	5.17131	3.83899	6.31518
PGA1_RS01105	NC_018290.1	204727	205677	+	CDS	PGA1_c02280	WP_014878946.1		hypothetical protein	hypothetical protein			https://biocyc.org/gene?orgid=GCF_000154765&id=PGA1_RS01105	https://www.uniprot.org/uniparc/UPI0001632A5D/entry	166.991	48.5992	29.6365	74.7473	112.835	59.2348	175.729	84.7554	109.416	261.588	336.243	407.946	495.129	448.019	454.543	819.492	776.453	785.711	1.79686	0.000451718	81.7424	82.2724	123.3	335.259	465.897	793.885	74.4342	27.5811	47.0494	73.1837	25.5253	22.6542
PGA1_RS01110	NC_018290.1	205680	206477	+	CDS	PGA1_c02290	WP_014878947.1		NAD(P)-dependent oxidoreductase	putative NAD dependent epimerase/dehydratase			https://biocyc.org/gene?orgid=GCF_000154765&id=PGA1_RS01110	https://www.uniprot.org/uniparc/UPI000274B7CB/entry	105.421	10.2207	14.1275	21.2092	0	80.1313	22.6402	17.0234	122.788	134.504	168.687	208.288	205.512	218.669	218.532	321.858	415.125	357.41	1.42782	0.0979417	43.2563	33.7802	54.1506	170.493	214.238	364.798	53.8714	41.5184	59.5081	36.9249	7.55687	47.0702
PGA1_RS01115	NC_018290.1	206470	207246	+	CDS	PGA1_c02300	WP_014878948.1		glycosyltransferase	putative glycosyl transferase			https://biocyc.org/gene?orgid=GCF_000154765&id=PGA1_RS01115	https://www.uniprot.org/uniparc/UPI0001632A5F/entry	51.9254	128.295	21.7639	34.8518	6.47359	50.9458	135.637	72.2651	78.1192	156.565	209.697	254.655	210.772	207.346	185.003	324.502	427.131	377.553	1.10632	0.0811199	67.3283	30.7571	95.3405	206.972	201.041	376.395	54.9107	22.5171	35.0205	49.1018	13.9942	51.3239
PGA1_RS01120	NC_018290.1	207243	208439	+	CDS	PGA1_c02310	WP_014878949.1		DegT/DnrJ/EryC1/StrS family aminotransferase	putative pyridoxal-phosphate-dependent aminotransferase	K12452	ascC, ddhC, rfbH; CDP-4-dehydro-6-deoxyglucose reductase, E1 [EC:1.17.1.1]	https://biocyc.org/gene?orgid=GCF_000154765&id=PGA1_RS01120	https://www.uniprot.org/uniparc/UPI0001632A60/entry	47.3318	96.9071	38.4581	67.8693	4.20215	66.1402	98.1076	137.7	148.505	178.628	205.873	258.196	216.102	213.53	180.564	384.24	381.052	363.709	0.89031	0.159375	60.899	46.0706	128.104	214.233	203.399	376.334	31.498	36.2694	26.5336	40.4375	19.8174	11.0488
PGA1_RS01125	NC_018290.1	208490	209608	+	CDS	PGA1_c02320	WP_044041683.1	gmd	GDP-mannose 4,6-dehydratase	GDP-mannose 4,6-dehydratase Gmd	K01711	gmd, GMDS; GDPmannose 4,6-dehydratase [EC:4.2.1.47]	https://biocyc.org/gene?orgid=GCF_000154765&id=PGA1_RS01125	https://www.uniprot.org/uniparc/UPI000274B493/entry	52.1653	26.7254	20.9892	0	14.9835	32.6541	27.582	59.8907	61.9927	299.194	325.123	346.821	245.761	335.326	387.587	382.22	445.199	405.883	2.77349	5.3186e-06	33.2933	15.8792	49.8218	323.712	322.891	411.101	16.5934	16.3454	19.2889	23.8447	71.7262	31.8118
PGA1_RS01130	NC_018290.1	209700	210206	-	CDS	PGA1_c02330	WP_014878951.1		hypothetical protein	hypothetical protein			https://biocyc.org/gene?orgid=GCF_000154765&id=PGA1_RS01130	https://www.uniprot.org/uniparc/UPI000274B494/entry	101.589	126.908	300.188	0	33.0702	3.00295	72.7546	57.161	47.8884	1732.82	1763.18	1818.25	1347.94	1780.14	1649.84	1510.9	1796.48	2032.87	3.67677	2.46157e-05	176.228	12.0244	59.268	1771.42	1592.64	1780.08	108.096	18.288	12.5662	43.3054	221.708	261.371
PGA1_RS01135	NC_018290.1	210376	211266	-	CDS	PGA1_c02340	WP_014878952.1		mechanosensitive ion channel family protein	putative mechanosensitive ion channel	K03442	mscS; small conductance mechanosensitive channel	https://biocyc.org/gene?orgid=GCF_000154765&id=PGA1_RS01135	https://www.uniprot.org/uniparc/UPI0001632A63/entry	15.4151	12.2052	10.5441	0	0	0	64.2108	2.03287	108.999	95.2778	191.086	132.687	8.20329	14.783	37.0442	25.8381	25.3731	44.4761	-0.198122	0.812541	12.7214	0	58.4141	139.684	20.0102	31.8958	2.47619	0	53.718	48.2857	15.1143	10.8974
PGA1_RS01140	NC_018290.1	211379	212218	+	CDS	PGA1_c02350	WP_014878953.1		formate/nitrite transporter family protein	inner membrane protein YfdC	K21990	yfdC; formate-nitrite transporter family protein	https://biocyc.org/gene?orgid=GCF_000154765&id=PGA1_RS01140	https://www.uniprot.org/uniparc/UPI0001632D51/entry	0	0	0	0	3.99205	0	32.2623	4.3126	26.8395	91.6964	84.7844	78.3569	19.714	18.7908	9.79272	36.8205	49.3415	42.4588	0.264189	0.754823	0	1.33068	21.1381	84.9459	16.0992	42.8736	0	2.30481	14.8215	6.6712	5.48101	6.2708
PGA1_RS20335	NC_018290.1	212334	212495	+	CDS		WP_086002971.1		DUF1328 domain-containing protein				https://biocyc.org/gene?orgid=GCF_000154765&id=PGA1_RS20335		116.576	33.5642	57.9924	0	0	0	0	0	74.9365	137.257	192.335	209.856	27.4938	23.5185	12.6943	37.0721	42.117	20.3849	-0.240819	0.741262	69.3777	0	24.9788	179.816	21.2355	33.1913	42.6612	0	43.2646	37.8842	7.65935	11.3739
PGA1_RS01145	NC_018290.1	212602	213930	-	CDS	PGA1_c02360	WP_014878954.1		NAD(P)/FAD-dependent oxidoreductase	pyridine nucleotide-disulfide oxidoreductase	K00383	GSR, gor; glutathione reductase (NADPH) [EC:1.8.1.7]	https://biocyc.org/gene?orgid=GCF_000154765&id=PGA1_RS01145	https://www.uniprot.org/uniparc/UPI0001632D52/entry	14.2102	8.18269	24.0348	10.1881	0	45.8238	67.9717	16.3548	123.968	49.4169	48.2403	49.8069	15.1242	18.1838	14.8549	24.4776	35.5542	36.6099	-0.864957	0.275542	15.4759	18.6706	69.4315	49.1547	16.0543	32.2139	8.00147	24.0608	53.8214	0.81556	1.84909	6.72058
PGA1_RS01150	NC_018290.1	214041	215150	+	CDS	PGA1_c02370	WP_014878955.1		YihY/virulence factor BrkB family protein	putative ribonuclease BN	K07058	K07058; membrane protein	https://biocyc.org/gene?orgid=GCF_000154765&id=PGA1_RS01150	https://www.uniprot.org/uniparc/UPI000274B495/entry	1.54671	0	11.0029	6.09907	0	0	25.7711	16.3179	54.6834	35.3931	54.9444	38.4605	12.7581	20.6926	12.6908	35.1684	21.0092	24.9907	0.00129484	0.99978	4.1832	2.03302	32.2575	42.9327	15.3805	27.0561	5.95644	3.5213	19.9883	10.5149	4.60054	7.30204
PGA1_RS01155	NC_018290.1	215183	216454	-	CDS	PGA1_c02380	WP_014878956.1		MFS transporter permease	hypothetical protein			https://biocyc.org/gene?orgid=GCF_000154765&id=PGA1_RS01155	https://www.uniprot.org/uniparc/UPI0001632D54/entry	0	0	65.7338	7.98345	28.9988	2.39386	45.5696	0	27.268	96.834	109.665	106.347	80.0873	94.993	89.6473	172.411	166.203	180.521	1.01637	0.288727	21.9113	13.1254	24.2792	104.282	88.2425	173.045	37.9514	14.028	22.9314	6.66022	7.5515	7.18045
PGA1_RS01160	NC_018290.1	216544	216948	-	CDS	PGA1_c02390	WP_014873346.1		helix-turn-helix domain-containing protein	transcriptional regulator, MerR family			https://biocyc.org/gene?orgid=GCF_000154765&id=PGA1_RS01160	https://www.uniprot.org/uniparc/UPI0001632D55/entry	0	0	0	0	0	0	24.1635	0	0	37.5147	33.9467	28.2604	8.74163	15.8582	15.2331	5.19009	2.263	10.3283	0.333141	NA	0	0	8.05451	33.2406	13.2776	5.92714	0	0	13.9508	4.66742	3.94071	4.08287
PGA1_RS01165	NC_018290.1	217028	218269	+	CDS	PGA1_c02400	WP_014878957.1		MFS transporter	putative major facilitator superfamily transporter			https://biocyc.org/gene?orgid=GCF_000154765&id=PGA1_RS01165	https://www.uniprot.org/uniparc/UPI0001632D56/entry	26.2642	0	13.6156	13.6271	0	0	24.2443	1.45837	8.378	30.3023	34.885	27.5913	1018.01	2007.1	1785.34	223.077	230.728	216.08	6.8023	6.61386e-15	13.2933	4.54238	11.3602	30.9262	1603.48	223.295	13.1351	7.86764	11.6821	3.68667	519.019	7.32655
PGA1_RS01170	NC_018290.1	218727	219440	+	CDS	PGA1_c02420	WP_014878958.1		trypsin-like serine protease	hypothetical protein	K04775	ydgD; protease YdgD [EC:3.4.21.-]	https://biocyc.org/gene?orgid=GCF_000154765&id=PGA1_RS01170	https://www.uniprot.org/uniparc/UPI0001632D57/entry	16.8319	0	23.6843	0	0	0	46.3902	68.4942	0	140.393	160.228	129.953	77.4164	158.864	163.884	58.3185	57.3357	58.7393	1.63165	0.136378	13.5054	0	38.2948	143.525	133.388	58.1311	12.1875	0	34.9573	15.3784	48.5379	0.720264
PGA1_RS01175	NC_018290.1	219676	220845	-	CDS	PGA1_c02430	WP_014878959.1		HlyD family type I secretion periplasmic adaptor subunit	type I secretion membrane fusion protein, HlyD family	K12542	lapC; membrane fusion protein, adhesin transport system	https://biocyc.org/gene?orgid=GCF_000154765&id=PGA1_RS01175	https://www.uniprot.org/uniparc/UPI0001632D58/entry	59.4295	74.3576	22.4832	52.0767	25.7948	44.2435	33.4572	117.656	51.8791	33.7545	36.4795	35.6754	116.743	141.049	127.255	36.3592	33.6839	40.268	0.813695	0.128683	52.0901	40.705	67.6643	35.3031	128.349	36.7703	26.7046	13.4935	44.2635	1.40017	12.1897	3.31122
PGA1_RS01180	NC_018290.1	220842	223208	-	CDS	PGA1_c02440	WP_014878960.1		ATP-binding cassette domain-containing protein	putative ATP-binding/permease fusion ABC transporter	K12541	lapB; ATP-binding cassette, subfamily C, bacterial LapB	https://biocyc.org/gene?orgid=GCF_000154765&id=PGA1_RS01180	https://www.uniprot.org/uniparc/UPI0001632D59/entry	61.6529	34.0747	19.8453	81.5142	76.5016	109.347	82.0528	76.9052	98.1787	23.7248	31.9233	28.1516	160.717	225.44	240.313	57.6802	61.5657	60.6895	1.04386	0.0463044	38.5243	89.1209	85.7122	27.9332	208.823	59.9785	21.256	17.6947	11.0988	4.10361	42.3196	2.038
PGA1_RS01185	NC_018290.1	223205	224509	-	CDS	PGA1_c02450	WP_044041345.1		TolC family protein	putative outer membrane efflux protein	K12543	lapE; outer membrane protein, adhesin transport system	https://biocyc.org/gene?orgid=GCF_000154765&id=PGA1_RS01185	https://www.uniprot.org/uniparc/UPI000274B496/entry	161.16	39.5826	41.7545	153.038	143.897	185.499	162.094	150.594	100.334	25.5779	34.0261	30.1891	208.72	243.239	261.195	50.1624	79.4392	57.6119	0.446149	0.473831	80.8325	160.811	137.674	29.9311	237.718	62.4045	69.5745	21.8635	32.8449	4.23001	26.6699	15.2154
PGA1_RS01190	NC_018290.1	224611	228288	-	CDS	PGA1_c02460	WP_014878962.1		BapA prefix-like domain-containing protein	hypothetical protein	K20276	bapA; large repetitive protein	https://biocyc.org/gene?orgid=GCF_000154765&id=PGA1_RS01190	https://www.uniprot.org/uniparc/UPI000274B497/entry	469.124	243.929	109.836	473.051	436.715	550.963	350.605	281.198	560.4	78.9641	101.209	98.8503	790.059	744.477	673.273	242.671	262.866	266.037	0.470015	0.417641	274.296	486.91	397.401	93.0079	735.936	257.192	181.559	58.371	145.364	12.2193	58.8592	12.6748
PGA1_RS01195	NC_018290.1	228993	230927	+	CDS	PGA1_c02470	WP_014878963.1		PrkA family serine protein kinase	putative serine-protein kinase, PrkA type	K07180	prkA; serine protein kinase	https://biocyc.org/gene?orgid=GCF_000154765&id=PGA1_RS01195	https://www.uniprot.org/uniparc/UPI0001632D5C/entry	104.697	52.4538	195.178	55.9791	50.2564	50.3564	126.826	16.3812	173.425	686.93	814.324	863.321	634.827	544.678	536.436	1615.84	1700.25	1677.91	2.14568	0.000217993	117.443	52.1973	105.544	788.192	571.98	1664.67	72.2108	3.27547	80.6558	91.0529	54.5827	43.7347
PGA1_RS01200	NC_018290.1	230949	232286	+	CDS	PGA1_c02480	WP_014878964.1		YeaH/YhbH family protein	hypothetical protein	K09786	K09786; uncharacterized protein	https://biocyc.org/gene?orgid=GCF_000154765&id=PGA1_RS01200	https://www.uniprot.org/uniparc/UPI0001632D5D/entry	59.0248	73.1488	39.3204	53.1275	17.5435	36.4124	71.4529	64.979	99.1553	419.011	503.787	524.773	525.275	541.111	477.23	1450.18	1466.64	1464.67	2.77038	3.53834e-13	57.1647	35.6945	78.5291	482.523	514.539	1460.49	16.9908	17.8029	18.1538	55.9954	33.2663	8.9899
PGA1_RS01205	NC_018290.1	232273	233781	+	CDS	PGA1_c02490	WP_014873355.1		SpoVR family protein	sporulation protein R-like protein	K06415	spoVR; stage V sporulation protein R	https://biocyc.org/gene?orgid=GCF_000154765&id=PGA1_RS01205	https://www.uniprot.org/uniparc/UPI000274B498/entry	29.0124	16.8155	37.9775	47.1071	19.9999	0	84.3081	40.2109	68.3815	279.51	292.549	347.505	344.886	346.986	324.211	700.862	834.521	759.533	2.63784	4.93227e-05	27.9351	22.369	64.3002	306.521	338.694	764.972	10.6221	23.6428	22.3301	36.0868	12.5867	66.9958
PGA1_RS01210	NC_018290.1	233789	234454	-	CDS	PGA1_c02500	WP_014878966.1		GntR family transcriptional regulator	transcriptional regulator, GntR family			https://biocyc.org/gene?orgid=GCF_000154765&id=PGA1_RS01210	https://www.uniprot.org/uniparc/UPI00016332F6/entry	21.9118	16.3285	69.1207	10.1651	30.2101	13.7162	51.9943	35.3555	6.50993	158.103	139.544	168.896	119.178	152.498	118.571	256.849	331.193	306.104	1.64291	0.0132097	35.787	18.0305	31.2866	155.514	130.082	298.049	29.0025	10.6963	23.0136	14.8462	19.4146	37.8208
PGA1_RS01215	NC_018290.1	234618	235730	-	CDS	PGA1_c02510	WP_027248154.1		S-(hydroxymethyl)glutathione dehydrogenase/class III alcohol dehydrogenase	S-(hydroxymethyl)glutathione dehydrogenase FrmA	K00121	frmA, ADH5, adhC; S-(hydroxymethyl)glutathione dehydrogenase / alcohol dehydrogenase [EC:1.1.1.284 1.1.1.1]	https://biocyc.org/gene?orgid=GCF_000154765&id=PGA1_RS01215	https://www.uniprot.org/uniparc/UPI000160F993/entry	63.2443	115.62	227.905	121.653	108.463	87.5469	358.47	659.095	311.634	217.789	276.078	213.755	201.937	220.746	219.689	102.793	97.2603	119.672	-0.268577	0.702158	135.59	105.888	443.066	235.874	214.124	106.575	84.1274	17.1981	188.546	34.8762	10.5675	11.6747
PGA1_RS01220	NC_018290.1	236064	238580	+	CDS	PGA1_c02520	WP_014878967.1		heavy metal translocating P-type ATPase	copper-transporting P-type ATPase ActP	K17686	copA, ctpA, ATP7; P-type Cu+ transporter [EC:7.2.2.8]	https://biocyc.org/gene?orgid=GCF_000154765&id=PGA1_RS01220	https://www.uniprot.org/uniparc/UPI00016332F7/entry	25.2378	12.2415	88.0876	43.0352	19.984	10.8879	44.5631	92.1117	41.6853	28.7264	28.5804	29.8203	90.3841	102.456	133.299	48.1981	39.0024	43.6902	0.903021	0.146369	41.8556	24.6357	59.4534	29.0424	108.713	43.6302	40.562	16.5707	28.3195	0.677653	22.131	4.59816
PGA1_RS01225	NC_018290.1	238577	238981	+	CDS	PGA1_c02530	WP_014878968.1	cueR	Cu(I)-responsive transcriptional regulator	HTH-type transcriptional regulator	K19591	cueR; MerR family transcriptional regulator, copper efflux regulator	https://biocyc.org/gene?orgid=GCF_000154765&id=PGA1_RS01225	https://www.uniprot.org/uniparc/UPI00016332F8/entry	0	22.3761	6.95909	50.1479	33.1192	0	13.0111	0	74.9365	50.2532	48.3053	47.7994	153.12	161.807	137.352	89.9616	57.3294	54.6314	1.67653	0.0895939	9.7784	27.7557	29.3159	48.786	150.759	67.3075	11.4514	25.5006	40.0407	1.29558	12.3971	19.6654
PGA1_RS01230	NC_018290.1	239283	240119	-	CDS	PGA1_c02540	WP_014878969.1		3-keto-5-aminohexanoate cleavage protein	hypothetical protein	K18013	kce; 3-keto-5-aminohexanoate cleavage enzyme [EC:2.3.1.247]	https://biocyc.org/gene?orgid=GCF_000154765&id=PGA1_RS01230	https://www.uniprot.org/uniparc/UPI00016332F9/entry	10.256	0	13.4692	12.1326	0	0	11.692	38.9525	41.4396	134.802	124.159	120.716	36.431	18.9882	31.3262	49.3896	48.4234	49.0552	0.391779	0.657734	7.9084	4.04419	30.6947	126.559	28.9151	48.9561	7.03479	7.00474	16.5037	7.34319	8.9679	0.490676
PGA1_RS01235	NC_018290.1	240131	240775	-	CDS	PGA1_c02550	WP_014878970.1	pcaG	protocatechuate 3,4-dioxygenase subunit alpha	protocatechuate 3,4-dioxygenase alpha chain	K00448	pcaG; protocatechuate 3,4-dioxygenase, alpha subunit [EC:1.13.11.3]	https://biocyc.org/gene?orgid=GCF_000154765&id=PGA1_RS01235	https://www.uniprot.org/uniparc/UPI00016332FA/entry	25.287	44.9604	39.3269	31.4882	15.5968	0	23.3422	15.4451	16.1325	132.296	136.741	103.205	34.173	29.1973	29.0138	47.9523	67.4164	72.3615	0.0234571	0.98242	36.5248	15.695	18.3066	124.081	30.7947	62.5768	10.1316	15.7443	4.37449	18.2152	2.92716	12.9042
PGA1_RS01240	NC_018290.1	240775	241500	-	CDS	PGA1_c02560	WP_014878971.1	pcaH	protocatechuate 3,4-dioxygenase subunit beta	protocatechuate 3,4-dioxygenase beta chain	K00449	pcaH; protocatechuate 3,4-dioxygenase, beta subunit [EC:1.13.11.3]	https://biocyc.org/gene?orgid=GCF_000154765&id=PGA1_RS01240	https://www.uniprot.org/uniparc/UPI00016332FB/entry	20.1009	0	38.8214	0	0	0	46.6603	13.7219	2.38877	159	135.923	155.218	30.203	15.7438	26.06	45.7733	56.8088	48.671	0.228095	0.800056	19.6407	0	20.9237	150.047	24.0022	50.4177	19.4148	0	22.9977	12.3775	7.44602	5.72137
PGA1_RS01245	NC_018290.1	241487	241912	-	CDS	PGA1_c02570	WP_014878972.1	pcaC	4-carboxymuconolactone decarboxylase	putative 4-carboxymuconolactone decarboxylase PcaC	K01607	pcaC; 4-carboxymuconolactone decarboxylase [EC:4.1.1.44]	https://biocyc.org/gene?orgid=GCF_000154765&id=PGA1_RS01245	https://www.uniprot.org/uniparc/UPI000274B499/entry	0	0	0	0	0	0	28.2737	29.763	16.284	207.756	192.375	186.317	51.7408	17.3762	31.6194	104.794	95.1417	75.9695	0.619981	0.479397	0	0	24.7736	195.483	33.5788	91.9684	0	0	7.38979	11.052	17.2659	14.6719
PGA1_RS01250	NC_018290.1	241999	242916	+	CDS	PGA1_c02580	WP_014873364.1	pcaQ	pca operon transcription factor PcaQ	putative HTH-type transcriptional regulator pcaQ	K02623	pcaQ; LysR family transcriptional regulator, pca operon transcriptional activator	https://biocyc.org/gene?orgid=GCF_000154765&id=PGA1_RS01250	https://www.uniprot.org/uniparc/UPI000160FA95/entry	0	0	42.9826	3.68735	0	0	57.402	29.5963	20.7807	132.18	118.169	99.1505	27.6182	76.8401	76.3896	25.5143	44.3726	45.806	0.719671	0.431627	14.3275	1.22912	35.9263	116.5	60.2827	38.5643	24.816	2.12889	19.1137	16.578	28.2891	11.3243
PGA1_RS01255	NC_018290.1	243154	244029	+	CDS	PGA1_c02590	WP_014878973.1		branched-chain amino acid ABC transporter permease	putative high-affinity branched-chain amino acid transport system permease protein LivH	K01997	livH; branched-chain amino acid transport system permease protein	https://biocyc.org/gene?orgid=GCF_000154765&id=PGA1_RS01255	https://www.uniprot.org/uniparc/UPI000274B49A/entry	0	78.6229	262.753	69.5545	95.6997	59.0923	42.1079	62.0305	52.4629	1409.5	1427.1	1277.71	143.669	214.11	203.182	143.172	185.419	219.905	0.613418	0.446149	113.792	74.7822	52.2005	1371.44	186.987	182.832	134.861	18.8553	9.96387	81.6417	37.9103	38.432
PGA1_RS01260	NC_018290.1	244034	245119	+	CDS	PGA1_c02600	WP_014878974.1		branched-chain amino acid ABC transporter permease	putative high-affinity branched-chain amino acid transport system permease protein LivM	K01998	livM; branched-chain amino acid transport system permease protein	https://biocyc.org/gene?orgid=GCF_000154765&id=PGA1_RS01260	https://www.uniprot.org/uniparc/UPI00016332FE/entry	0	65.0885	113.325	15.5846	0	0	56.1471	43.3642	19.9614	480.16	436.378	442.454	42.0645	76.7812	64.5724	40.3697	63.2015	44.1935	0.262114	0.772328	59.4713	5.19488	39.8242	452.997	61.1394	49.2549	56.8712	8.9978	18.3507	23.7185	17.6111	12.2285
PGA1_RS01265	NC_018290.1	245116	245883	+	CDS	PGA1_c02610	WP_014878975.1		ABC transporter ATP-binding protein	putative high-affinity branched-chain amino acid transport ATP-binding protein LivG	K01995	livG; branched-chain amino acid transport system ATP-binding protein	https://biocyc.org/gene?orgid=GCF_000154765&id=PGA1_RS01265	https://www.uniprot.org/uniparc/UPI00016332FF/entry	0	77.8794	128.444	22.0377	0	0	101.94	17.6884	40.6464	447.12	515.687	367.664	64.9839	90.5723	89.1673	42.7488	55.6911	77.1121	0.313355	0.723952	68.7745	7.34588	53.4249	443.49	81.5745	58.5173	64.7043	12.7234	43.5551	74.0778	14.385	17.3551
PGA1_RS01270	NC_018290.1	245883	246656	+	CDS	PGA1_c02620	WP_014878976.1		ABC transporter ATP-binding protein	high-affinity branched-chain amino acid transport ATP-binding protein LivF	K01996	livF; branched-chain amino acid transport system ATP-binding protein	https://biocyc.org/gene?orgid=GCF_000154765&id=PGA1_RS01270	https://www.uniprot.org/uniparc/UPI0001633300/entry	0	28.1002	174.786	0	0	0	63.2185	21.0615	67.2188	568.065	632.597	470.652	98.122	89.5889	92.86	67.1177	54.0752	81.7765	0.43263	0.623821	67.6289	0	50.4996	557.104	93.5236	67.6565	93.8587	0	25.5725	81.5268	4.30509	13.8585
PGA1_RS01275	NC_018290.1	246700	248637	+	CDS	PGA1_c02630	WP_014878977.1		long-chain fatty acid--CoA ligase	putative long-chain-fatty-acid-CoA ligase	K01897	ACSL, fadD; long-chain acyl-CoA synthetase [EC:6.2.1.3]	https://biocyc.org/gene?orgid=GCF_000154765&id=PGA1_RS01275	https://www.uniprot.org/uniparc/UPI000274B4CE/entry	21.2613	72.0123	84.3493	1.74664	3.4606	40.8513	71.0836	91.1253	84.1172	465.448	460.488	393.235	58.399	75.9414	84.0946	45.6572	38.9895	38.1128	0.132426	0.878897	59.2076	15.3528	82.1087	439.724	72.8117	40.9198	33.4364	22.0989	10.1707	40.3364	13.1306	4.12605
PGA1_RS01280	NC_018290.1	248683	249843	+	CDS	PGA1_c02640	WP_014878978.1		ABC transporter substrate-binding protein	putative amino acid binding protein	K01999	livK; branched-chain amino acid transport system substrate-binding protein	https://biocyc.org/gene?orgid=GCF_000154765&id=PGA1_RS01280	https://www.uniprot.org/uniparc/UPI0001633302/entry	47.3206	98.3508	169.122	72.8894	75.0958	20.9818	160.802	112.328	221.075	1060.17	1213.22	850.59	131.715	166.989	149.851	115.872	90.6955	99.1747	0.136183	0.844668	104.931	56.3224	164.735	1041.32	149.518	101.914	61.1667	30.6257	54.4802	182.047	17.6394	12.8097
PGA1_RS01285	NC_018290.1	249999	250916	+	CDS	PGA1_c02650	WP_014878979.1		MBL fold metallo-hydrolase	hypothetical protein			https://biocyc.org/gene?orgid=GCF_000154765&id=PGA1_RS01285	https://www.uniprot.org/uniparc/UPI000274B4CF/entry	22.4425	37.5129	36.8422	3.68735	0	39.8038	0	0	20.7807	67.8885	87.0825	76.0647	11.1966	6.40334	13.441	10.4674	9.98383	11.0318	-0.457666	0.550415	32.2659	14.497	6.92691	77.0119	10.347	10.4944	8.51389	21.9937	11.9978	9.63202	3.59492	0.524507
PGA1_RS01290	NC_018290.1	251320	252984	+	CDS	PGA1_c02660	WP_014878980.1		tetratricopeptide repeat protein	hypothetical protein			https://biocyc.org/gene?orgid=GCF_000154765&id=PGA1_RS01290	https://www.uniprot.org/uniparc/UPI000274B4D0/entry	158.28	218.802	872.331	233.798	124.868	80.4682	284.386	249.12	305.186	2185.12	2434.31	2034.26	1050.41	1092.1	1033.61	790.477	732.112	764.399	1.46132	0.00755415	416.471	146.378	279.564	2217.9	1058.71	762.329	395.944	78.8954	28.3419	202.029	30.1144	29.2377
PGA1_RS01295	NC_018290.1	253139	254128	+	CDS	PGA1_c02670	WP_014878981.1		NADPH:quinone reductase	quinone oxidoreductase-like protein	K00344	qor, CRYZ; NADPH:quinone reductase [EC:1.6.5.5]	https://biocyc.org/gene?orgid=GCF_000154765&id=PGA1_RS01295	https://www.uniprot.org/uniparc/UPI0001632823/entry	69.3678	56.754	104.386	105.994	0	27.6817	137.631	93.3089	15.7659	111.129	119.837	95.13	97.8242	128.649	153.508	70.1674	76.1192	63.3784	0.409828	0.604882	76.836	44.5587	82.2352	108.698	126.66	69.8883	24.6788	54.9757	61.6825	12.5313	27.8952	6.37496
PGA1_RS01300	NC_018290.1	254266	254340	+	tRNA	PGA1_c02680			tRNA-Gln	tRNA-Gln			https://biocyc.org/gene?orgid=GCF_000154765&id=PGA1_RS01300		1087.34	410.826	501.054	180.532	178.844	446.599	321.189	0	601.205	54.6862	40.6828	111.398	106.591	69.6684	142.582	22.6881	73.3213	108.611	-1.81756	0.0249712	666.407	268.658	307.465	68.9223	106.281	68.2067	367.32	154.103	300.837	37.4453	36.4578	43.189
PGA1_RS01305	NC_018290.1	254777	257686	+	CDS	PGA1_c02690	WP_014878982.1		Hint domain-containing protein	hypothetical protein			https://biocyc.org/gene?orgid=GCF_000154765&id=PGA1_RS01305	https://www.uniprot.org/uniparc/UPI0001632824/entry	41.8888	33.322	14.8508	48.8554	31.1133	12.5567	5.17379	10.5814	31.5859	122.408	131.35	185.908	55.6112	58.6929	60.9874	217.972	243.949	212.478	0.636045	0.361979	30.0205	30.8418	15.7804	146.555	58.4305	224.8	13.818	18.1509	13.9525	34.3725	2.69768	16.81
PGA1_RS01310	NC_018290.1	257859	258872	-	CDS	PGA1_c02700	WP_014878983.1		LacI family DNA-binding transcriptional regulator	putative HTH-type transcriptional regulator			https://biocyc.org/gene?orgid=GCF_000154765&id=PGA1_RS01310	https://www.uniprot.org/uniparc/UPI0001632825/entry	0	20.5556	37.0602	0	0	0	7.42393	66.0925	37.6266	80.1844	70.9082	88.0888	28.495	25.0135	17.0359	54.3907	57.0437	46.7887	0.0403349	0.967296	19.2053	0	37.0477	79.7271	23.5148	52.741	18.567	0	29.3385	8.59943	5.87473	5.32282
PGA1_RS01315	NC_018290.1	259140	260441	+	CDS	PGA1_c02710	WP_014878984.1		extracellular solute-binding protein	sn-glycerol-3-phosphate-binding periplasmic protein ugpB	K05813	ugpB; sn-glycerol 3-phosphate transport system substrate-binding protein	https://biocyc.org/gene?orgid=GCF_000154765&id=PGA1_RS01315	https://www.uniprot.org/uniparc/UPI0001632826/entry	30.3284	107.189	119.78	106.593	97.8695	104.072	159.577	185.72	319.677	572.907	607.789	362.869	314.547	295.552	304.601	256.925	236.364	263.275	0.734118	0.192304	85.7656	102.845	221.658	514.522	304.9	252.188	48.421	4.48947	85.8873	132.488	9.50075	14.067
PGA1_RS01320	NC_018290.1	260515	261396	+	CDS	PGA1_c02720	WP_014878985.1		ABC transporter permease subunit	sn-glycerol-3-phosphate transport system permease protein UgpA	K05814	ugpA; sn-glycerol 3-phosphate transport system permease protein	https://biocyc.org/gene?orgid=GCF_000154765&id=PGA1_RS01320	https://www.uniprot.org/uniparc/UPI0001632827/entry	0	32.8792	31.955	38.3785	106.455	5.17856	24.7515	116.029	13.7639	183.902	191.53	131.192	63.1883	63.8084	80.3236	53.6789	51.4948	67.8941	0.252846	0.775459	21.6114	50.0039	51.5149	168.874	69.1068	57.6893	18.7217	51.6291	56.1406	32.8563	9.71901	8.90484
PGA1_RS01325	NC_018290.1	261407	262288	+	CDS	PGA1_c02730	WP_014878986.1		ABC transporter permease subunit	sn-glycerol-3-phosphate transport system permease protein UgpE	K05815	ugpE; sn-glycerol 3-phosphate transport system permease protein	https://biocyc.org/gene?orgid=GCF_000154765&id=PGA1_RS01325	https://www.uniprot.org/uniparc/UPI0001632828/entry	6.81291	12.3297	13.8472	0	15.2078	0	63.159	91.386	87.4988	149.654	175.902	110.591	30.9467	85.9006	80.3236	43.1247	34.4069	69.6414	0.411076	0.63971	10.9966	5.06926	80.6813	145.382	65.7237	49.0576	3.70177	8.78022	15.2987	32.8643	30.2465	18.3512
PGA1_RS01330	NC_018290.1	262301	263347	+	CDS	PGA1_c02740	WP_014878987.1		sn-glycerol-3-phosphate import ATP-binding protein UgpC	sn-glycerol-3-phosphate import ATP-binding protein UgbC	K05816	ugpC; sn-glycerol 3-phosphate transport system ATP-binding protein [EC:7.6.2.10]	https://biocyc.org/gene?orgid=GCF_000154765&id=PGA1_RS01330	https://www.uniprot.org/uniparc/UPI0001632829/entry	12.2984	18.1766	41.276	22.6312	0	17.4498	48.1726	122.829	96.8991	114.244	145.369	99.0661	42.9769	62.3821	67.5669	44.0722	40.7535	47.3116	0.112025	0.901245	23.917	13.3603	89.3001	119.56	57.642	44.0458	15.3179	11.8569	37.9037	23.6049	12.9622	3.27912
PGA1_RS01335	NC_018290.1	263344	264345	+	CDS	PGA1_c02750	WP_014878988.1		endonuclease	hypothetical protein			https://biocyc.org/gene?orgid=GCF_000154765&id=PGA1_RS01335	https://www.uniprot.org/uniparc/UPI000163282A/entry	6.8537	55.1699	55.3185	16.8911	0	18.2335	55.595	87.6722	100.385	116.105	133.448	91.2791	37.7265	63.1196	50.5908	40.5573	40.4495	31.4195	-0.0497294	0.954033	39.114	11.7082	81.2176	113.611	50.479	37.4754	27.9384	10.1618	23.0823	21.1948	12.6969	5.24484
PGA1_RS01340	NC_018290.1	264448	265518	+	CDS	PGA1_c02760	WP_014878989.1		trifunctional transcriptional activator/DNA repair protein Ada/methylated-DNA--[protein]-cysteine S-methyltransferase	putative methylated-DNA--protein-cysteine methyltransferase	K10778	ada; AraC family transcriptional regulator, regulatory protein of adaptative response / methylated-DNA-[protein]-cysteine methyltransferase [EC:2.1.1.63]	https://biocyc.org/gene?orgid=GCF_000154765&id=PGA1_RS01340	https://www.uniprot.org/uniparc/UPI000163282B/entry	11.2213	0	0	0	0	0	1.40576	0	12.9542	43.2572	43.7396	44.0786	19.6207	21.6494	12.5769	16.075	19.5873	19.6311	0.859614	0.355554	3.74042	0	4.78666	43.6918	17.949	18.4311	6.4786	0	7.10815	0.41279	4.76165	2.04063
PGA1_RS01345	NC_018290.1	265638	267158	+	CDS	PGA1_c02770	WP_014878990.1	gpmI	2,3-bisphosphoglycerate-independent phosphoglycerate mutase	2,3-bisphosphoglycerate-independent phosphoglycerate mutase GpmI	K15633	gpmI; 2,3-bisphosphoglycerate-independent phosphoglycerate mutase [EC:5.4.2.12]	https://biocyc.org/gene?orgid=GCF_000154765&id=PGA1_RS01345	https://www.uniprot.org/uniparc/UPI000163282C/entry	79.578	82.2223	113.651	168.025	143.304	138.136	154.418	113.727	71.2626	46.5368	58.3408	47.6059	83.5702	107.569	75.0389	54.5552	33.6103	36.0414	-0.691927	0.114607	91.8172	149.822	113.136	50.8279	88.7259	41.4023	18.9551	15.9751	41.5808	6.52836	16.8666	11.4554
PGA1_RS01350	NC_018290.1	267155	268339	+	CDS	PGA1_c02780	WP_014873383.1		peptidoglycan DD-metalloendopeptidase family protein	hypothetical protein	K22719	envC; murein hydrolase activator	https://biocyc.org/gene?orgid=GCF_000154765&id=PGA1_RS01350	https://www.uniprot.org/uniparc/UPI000160F946/entry	48.5355	65.004	61.0462	49.9892	38.2024	26.9809	50.1858	69.5474	74.6384	48.4126	46.1658	46.6307	61.9695	103.804	89.4608	35.1387	31.6247	29.2613	0.287528	0.52136	58.1952	38.3908	64.7906	47.0697	85.0783	32.0083	8.59646	11.5053	12.9017	1.18598	21.259	2.95741
PGA1_RS01355	NC_018290.1	268343	269686	+	CDS	PGA1_c02790	WP_014873384.1		S41 family peptidase	putative carboxy-terminal-processing protease	K03797	E3.4.21.102, prc, ctpA; carboxyl-terminal processing protease [EC:3.4.21.102]	https://biocyc.org/gene?orgid=GCF_000154765&id=PGA1_RS01355	https://www.uniprot.org/uniparc/UPI000274B4D1/entry	204.387	153.062	236.966	148.597	123.504	113.281	217.883	381.395	270.331	322.845	374.377	319.437	482.228	473.09	524.828	282.335	227.614	247.349	0.897765	0.0106497	198.138	128.461	289.869	338.886	493.382	252.433	42.2999	18.1722	83.4891	30.7831	27.614	27.7129
PGA1_RS01360	NC_018290.1	269767	270639	-	CDS	PGA1_c02800	WP_014878991.1		helix-turn-helix domain-containing protein	putative transcriptional regulator, AraC family	K18954	pobR; AraC family transcriptional regulator, transcriptional activator of pobA	https://biocyc.org/gene?orgid=GCF_000154765&id=PGA1_RS01360	https://www.uniprot.org/uniparc/UPI000163282D/entry	9.83306	0	17.2184	0	0	12.2079	17.246	0	0	15.424	13.5692	19.2572	8.76489	19.7015	19.5518	14.676	5.36588	16.6441	0.335527	0.6952	9.01714	4.06929	5.74866	16.0835	16.006	12.2287	8.63813	7.04822	9.95697	2.90081	6.27147	6.02426
PGA1_RS01365	NC_018290.1	270683	271909	+	CDS	PGA1_c02810	WP_014878992.1	pobA	4-hydroxybenzoate 3-monooxygenase	P-hydroxybenzoate hydroxylase PobA	K00481	pobA; p-hydroxybenzoate 3-monooxygenase [EC:1.14.13.2]	https://biocyc.org/gene?orgid=GCF_000154765&id=PGA1_RS01365	https://www.uniprot.org/uniparc/UPI000274B4D2/entry	29.3838	0	0	0	2.73294	0	51.5355	29.5239	33.9217	16.6293	13.6331	9.49407	40.1161	39.3907	41.649	64.4456	53.4489	62.4405	0.426418	0.627974	9.79459	0.91098	38.327	13.2522	40.3853	60.1117	16.9647	1.57786	11.6483	3.58283	1.15294	5.85658
PGA1_RS01370	NC_018290.1	271919	272575	-	CDS	PGA1_c02820	WP_014878993.1		NAD(P)H-binding protein	putative transcriptional regulator, AraC family	K07118	K07118; uncharacterized protein	https://biocyc.org/gene?orgid=GCF_000154765&id=PGA1_RS01370	https://www.uniprot.org/uniparc/UPI000163282F/entry	0	0	0	0	0	0	0	16.5415	29.0361	5.45747	3.8246	3.67025	8.51758	15.906	25.1972	16.1492	13.64	6.53433	0.326185	0.677061	0	0	15.1925	4.31744	16.5403	12.1079	0	0	14.565	0.990304	8.3579	4.9872
PGA1_RS01375	NC_018290.1	272771	273700	+	CDS	PGA1_c02830	WP_014873388.1		ABC transporter ATP-binding protein	ABC transporter, ATP-binding protein	K01990	ABC-2.A; ABC-2 type transport system ATP-binding protein	https://biocyc.org/gene?orgid=GCF_000154765&id=PGA1_RS01375	https://www.uniprot.org/uniparc/UPI000160FA36/entry	9.23039	0	36.3668	0	0	13.0967	0	7.7905	5.59434	47.8185	62.3366	56.8967	53.9097	41.5529	29.9626	13.4536	9.08851	6.03655	1.17076	0.234771	15.1991	4.36558	4.46161	55.6839	41.8084	9.52621	18.9039	7.5614	4.01687	7.33463	11.9756	3.72784
PGA1_RS01380	NC_018290.1	273697	274458	+	CDS	PGA1_c02840	WP_014873389.1		ABC transporter permease	inner membrane transport permease	K01992	ABC-2.P; ABC-2 type transport system permease protein	https://biocyc.org/gene?orgid=GCF_000154765&id=PGA1_RS01380	https://www.uniprot.org/uniparc/UPI000160FA8B/entry	0	47.5713	0	0	0	0	0	38.0323	13.6555	48.1378	43.7637	59.1005	43.314	55.2856	91.7585	16.157	24.1892	12.2791	0.883159	0.348449	15.8571	0	17.2293	50.334	63.4527	17.5418	27.4653	0	19.2664	7.90076	25.2338	6.0746
PGA1_RS01385	NC_018290.1	274695	275492	+	CDS	PGA1_c02850	WP_014878994.1		S49 family peptidase	peptidase S49-like protein			https://biocyc.org/gene?orgid=GCF_000154765&id=PGA1_RS01385	https://www.uniprot.org/uniparc/UPI0001632A64/entry	51.6347	99.9354	49.4461	38.1765	54.628	83.9471	139.615	165.694	78.2366	63.9066	57.7135	68.0957	53.8109	113.086	119.317	25.3372	30.6271	23.1744	-0.135088	0.838152	67.0054	58.9172	127.849	63.2386	95.4044	26.3796	28.5392	23.1848	44.9004	5.22327	36.1554	3.83414
PGA1_RS01395	NC_018290.1	275667	276611	+	CDS	PGA1_c02860	WP_014873391.1		calcium/sodium antiporter	putative sodium/calcium exchanger protein	K07301	yrbG; cation:H+ antiporter	https://biocyc.org/gene?orgid=GCF_000154765&id=PGA1_RS01395	https://www.uniprot.org/uniparc/UPI000160FA0D/entry	96.2891	99.7335	101.404	154.026	85.1636	0	53.3722	97.7522	133.968	59.8343	52.1166	72.7773	86.53	86.8551	157.228	29.1281	25.2163	34.2466	-0.0473867	0.953675	99.1422	79.7298	95.0309	61.5761	110.204	29.5303	2.60817	77.1565	40.3669	10.4399	40.7237	4.52855
PGA1_RS01400	NC_018290.1	276646	277422	+	CDS	PGA1_c02870	WP_014878995.1		SDR family oxidoreductase	short chain dehydrogenase			https://biocyc.org/gene?orgid=GCF_000154765&id=PGA1_RS01400	https://www.uniprot.org/uniparc/UPI000274B4D3/entry	97.222	39.655	70.1283	30.4953	34.5258	43.108	126.918	0	44.6395	109.854	119.147	118.411	165.796	184.51	219.145	276.581	313.762	300.484	1.13464	0.130148	69.0017	36.043	57.1858	115.804	189.817	296.942	28.8	6.44175	64.3823	5.16572	27.0676	18.8421
PGA1_RS01405	NC_018290.1	277737	279626	+	CDS	PGA1_c02880	WP_014873393.1	uvrC	excinuclease ABC subunit UvrC	uvrABC system protein C	K03703	uvrC; excinuclease ABC subunit C	https://biocyc.org/gene?orgid=GCF_000154765&id=PGA1_RS01405	https://www.uniprot.org/uniparc/UPI0001632798/entry	16.351	44.1129	33.8013	59.1029	31.9364	45.111	74.0838	64.2098	66.9841	70.4254	92.1156	89.9564	108.948	118.879	100.593	80.4994	73.6015	92.4308	0.771162	0.0996826	31.4217	45.3834	68.4259	84.1658	109.473	82.1772	14.0331	13.5853	5.09246	11.9484	9.1541	9.52615
PGA1_RS01410	NC_018290.1	279823	280494	+	CDS	PGA1_c02890	WP_014873394.1	pgsA	CDP-diacylglycerol--glycerol-3-phosphate 3-phosphatidyltransferase	CDP-diacylglycerol--glycerol-3-phosphate 3-phosphatidyltransferase PgsA	K08744	CRLS; cardiolipin synthase (CMP-forming) [EC:2.7.8.41]	https://biocyc.org/gene?orgid=GCF_000154765&id=PGA1_RS01410	https://www.uniprot.org/uniparc/UPI000160D281/entry	109.858	92.5922	100.183	40.2974	19.9602	4.53124	150.109	78.1658	49.0337	189.243	193.193	181.303	232.829	230.566	252.674	159.874	132.395	165.665	1.20167	0.062162	100.878	21.5963	92.4363	187.913	238.689	152.645	8.65391	17.9391	52.0269	6.05535	12.1633	17.7742
PGA1_RS01415	NC_018290.1	280494	280739	+	CDS	PGA1_c02900	WP_014878996.1	moaD	molybdopterin converting factor subunit 1	putative molybdopterin-converting factor subunit 1	K03636	moaD, cysO; sulfur-carrier protein	https://biocyc.org/gene?orgid=GCF_000154765&id=PGA1_RS01415	https://www.uniprot.org/uniparc/UPI0001632799/entry	101.197	109.264	162.919	178.881	0	12.378	174.426	176.711	70.4978	241.419	251.81	214.269	391.826	257.69	320.316	267.057	221.33	171.982	1.00573	0.159375	124.46	63.7531	140.545	235.833	323.277	220.123	33.5501	99.8958	60.6735	19.3841	67.117	47.5494
PGA1_RS01420	NC_018290.1	280743	281204	+	CDS	PGA1_c02910	WP_014878997.1		molybdenum cofactor biosynthesis protein MoaE	molybdopterin-converting factor subunit 2	K03635	MOCS2B, moaE; molybdopterin synthase catalytic subunit [EC:2.8.1.12]	https://biocyc.org/gene?orgid=GCF_000154765&id=PGA1_RS01420	https://www.uniprot.org/uniparc/UPI000163279A/entry	74.3226	50.3332	143.687	0	0	39.5453	61.9175	101.934	97.5982	135.025	117.946	126.368	196.438	187.003	194.15	141.116	84.8626	135.096	0.971921	0.213121	89.4476	13.1818	87.15	126.446	192.53	120.358	48.48	22.8315	21.9592	8.53966	4.92155	30.8872
PGA1_RS01425	NC_018290.1	281220	281534	-	CDS	PGA1_c02920	WP_014878998.1		hypothetical protein	hypothetical protein			https://biocyc.org/gene?orgid=GCF_000154765&id=PGA1_RS01425	https://www.uniprot.org/uniparc/UPI000163279B/entry	168.96	28.7693	119.299	0	0	57.9998	45.4062	60.3764	27.5277	62.6737	51.2057	73.1719	149.612	93.4234	102.171	85.7954	36.318	53.6972	0.412734	0.628289	105.676	19.3333	44.4368	62.3504	115.069	58.6035	71.0813	33.4862	16.4458	10.9867	30.2336	25.101
PGA1_RS01430	NC_018290.1	281531	283441	-	CDS	PGA1_c02930	WP_014873398.1		OmpA family protein	OmpA domain-containing protein	K03286	TC.OOP; OmpA-OmpF porin, OOP family	https://biocyc.org/gene?orgid=GCF_000154765&id=PGA1_RS01430	https://www.uniprot.org/uniparc/UPI000160D417/entry	61.5408	51.2157	30.9718	26.5697	43.8686	41.4284	48.0586	74.4041	36.3003	38.1329	44.1493	36.3087	72.1124	85.1225	75.1672	22.5226	23.4652	16.2819	0.377377	0.404561	47.9094	37.2889	52.921	39.5303	77.4674	20.7566	15.5504	9.36294	19.5117	4.10283	6.80323	3.90374
PGA1_RS01435	NC_018290.1	283519	284481	-	CDS	PGA1_c02940	WP_014878999.1	ubiA	4-hydroxybenzoate octaprenyltransferase	4-hydroxybenzoate octaprenyltransferase UbiA	K03179	ubiA; 4-hydroxybenzoate polyprenyltransferase [EC:2.5.1.39]	https://biocyc.org/gene?orgid=GCF_000154765&id=PGA1_RS01435	https://www.uniprot.org/uniparc/UPI000163279C/entry	32.0907	3.76421	25.3649	28.1203	13.9286	15.8099	22.6696	1.88088	10.8053	32.5456	31.4981	24.6168	37.8312	63.302	59.3664	14.6556	28.3404	31.4346	0.974137	0.192722	20.4066	19.2863	11.7852	29.5535	53.4999	24.8102	14.7999	7.7081	10.4289	4.30723	13.7114	8.92919
PGA1_RS01440	NC_018290.1	284493	285221	+	CDS	PGA1_c02950	WP_014879000.1		16S rRNA (uracil(1498)-N(3))-methyltransferase	RNA methyltransferase-like protein	K09761	rsmE; 16S rRNA (uracil1498-N3)-methyltransferase [EC:2.1.1.193]	https://biocyc.org/gene?orgid=GCF_000154765&id=PGA1_RS01440	https://www.uniprot.org/uniparc/UPI000163279D/entry	54.1668	28.5917	64.436	55.7199	45.9989	50.1233	58.8599	74.5387	19.0315	130.64	152.351	104.777	73.4735	102.585	121.865	61.9241	47.7745	65.6846	0.560763	0.303941	49.0648	50.614	50.81	129.256	99.3079	58.4611	18.4588	4.87905	28.6158	23.8175	24.3616	9.4439
PGA1_RS01445	NC_018290.1	285218	286126	+	CDS	PGA1_c02960	WP_014879001.1		GNAT family N-acetyltransferase	hypothetical protein			https://biocyc.org/gene?orgid=GCF_000154765&id=PGA1_RS01445	https://www.uniprot.org/uniparc/UPI000163279E/entry	24.5534	26.9178	46.5088	0	0	16.7491	0	49.8155	40.0651	59.2527	74.3601	59.1079	30.4045	69.3379	52.0339	32.484	26.215	33.1809	0.445041	0.611664	32.66	5.58304	29.9602	64.2402	50.5921	30.6266	12.0515	9.67011	26.4003	8.76434	19.5067	3.83645
PGA1_RS01450	NC_018290.1	286123	286650	+	CDS	PGA1_c02970	WP_014873402.1		hypothetical protein	hypothetical protein			https://biocyc.org/gene?orgid=GCF_000154765&id=PGA1_RS01450	https://www.uniprot.org/uniparc/UPI000160D41D/entry	52.0258	18.8798	97.8622	0	0	0	38.4948	82.3314	52.5529	45.4839	51.4654	45.8626	68.3501	68.4479	50.4381	26.5402	21.9871	29.1874	0.228628	0.801684	56.2559	0	57.793	47.604	62.412	25.9049	39.6607	0	22.3832	3.34947	10.3698	3.64195
PGA1_RS01455	NC_018290.1	286715	288085	+	CDS	PGA1_c02980	WP_014873403.1		glutamate--cysteine ligase	glutamate-cysteine ligase	K01919	gshA; glutamate--cysteine ligase [EC:6.3.2.2]	https://biocyc.org/gene?orgid=GCF_000154765&id=PGA1_RS01455	https://www.uniprot.org/uniparc/UPI000160D382/entry	77.6403	154.013	202.834	155.546	146.754	102.166	176.254	266.871	125.23	109.296	115.702	106.669	354.111	432.251	403.494	129.079	135.929	152.07	0.968936	0.00456066	144.829	134.822	189.452	110.556	396.619	139.026	63.1	28.6206	71.737	4.64607	39.5213	11.8044
PGA1_RS01460	NC_018290.1	288303	288557	+	CDS	PGA1_c02990	WP_014873404.1		hypothetical protein	hypothetical protein			https://biocyc.org/gene?orgid=GCF_000154765&id=PGA1_RS01460	https://www.uniprot.org/uniparc/UPI000160D3D3/entry	484.758	366.047	88.4213	331.861	223.555	131.353	212.552	0	197.228	13.4541	7.88318	8.79036	48.3692	55.4956	89.517	11.7758	7.18836	6.90687	-1.71646	0.0294359	313.076	228.923	136.593	10.0425	64.4606	8.62369	203.409	100.362	118.541	2.98908	21.99	2.73347
PGA1_RS01465	NC_018290.1	288655	289128	-	CDS	PGA1_c03000	WP_014873405.1		hypothetical protein	hypothetical protein			https://biocyc.org/gene?orgid=GCF_000154765&id=PGA1_RS01465	https://www.uniprot.org/uniparc/UPI000160D492/entry	25.3544	9.55942	47.5684	0	99.0431	51.3923	69.879	19.1064	18.2937	48.7064	71.1874	55.6015	283.826	188.777	300.661	183.718	176.17	258.243	2.09888	0.00677924	27.4941	50.1451	35.7597	58.4984	257.755	206.044	19.0946	49.5334	29.5509	11.517	60.3267	45.3629
PGA1_RS01470	NC_018290.1	289407	290012	-	CDS	PGA1_c03010	WP_014879002.1	plsY	glycerol-3-phosphate 1-O-acyltransferase PlsY	glycerol-3-phosphate acyltransferase PlsY	K08591	plsY; acyl phosphate:glycerol-3-phosphate acyltransferase [EC:2.3.1.275]	https://biocyc.org/gene?orgid=GCF_000154765&id=PGA1_RS01470	https://www.uniprot.org/uniparc/UPI000163310C/entry	35.4136	56.8265	71.3134	5.58578	60.8688	108.032	17.3911	153.93	18.6016	114.206	69.0684	106.652	55.4065	84.6065	69.5671	29.0704	54.6145	43.777	-0.0574194	0.946806	54.5178	58.1621	63.3075	96.6422	69.86	42.4873	18.0609	51.2766	78.4835	24.1765	14.6022	12.8208
PGA1_RS01475	NC_018290.1	290012	291322	-	CDS	PGA1_c03020	WP_014879003.1	pyrC	dihydroorotase	dihydroorotase PyrC	K01465	URA4, pyrC; dihydroorotase [EC:3.5.2.3]	https://biocyc.org/gene?orgid=GCF_000154765&id=PGA1_RS01475	https://www.uniprot.org/uniparc/UPI000163310D/entry	64.1692	67.7428	28.6644	0	61.388	60.3888	80.3891	24.869	37.0396	25.8741	15.306	22.4605	33.5385	34.3758	32.4706	12.445	10.7195	5.96152	-0.618023	0.391932	53.5255	40.5923	47.4326	21.2135	33.4616	9.70868	21.6043	35.1575	29.1827	5.39324	0.954948	3.35786
PGA1_RS01480	NC_018290.1	291328	291861	-	CDS	PGA1_c03030	WP_014879004.1		hypothetical protein	hypothetical protein			https://biocyc.org/gene?orgid=GCF_000154765&id=PGA1_RS01480	https://www.uniprot.org/uniparc/UPI000163310E/entry	69.1242	74.6709	61.5762	12.6778	81.6351	88.3846	119.826	55.9668	29.2289	23.267	18.7106	18.0626	32.5078	14.8812	34.2745	12.5587	12.0143	1.64911	-1.3697	0.0266738	68.4571	60.8992	68.3404	20.0134	27.2212	8.74069	6.57277	41.897	46.5486	2.83629	10.7232	6.14751
PGA1_RS01485	NC_018290.1	291858	292241	-	CDS	PGA1_c03040	WP_014879005.1		hypothetical protein	hypothetical protein			https://biocyc.org/gene?orgid=GCF_000154765&id=PGA1_RS01485	https://www.uniprot.org/uniparc/UPI000163310F/entry	49.1807	54.2796	80.7363	8.81506	56.7619	0	23.5246	0	47.4208	20.4657	15.9235	11.2325	25.5772	29.9526	30.7935	6.51658	6.89509	0	-0.326672	0.694514	61.3988	21.859	23.6485	15.8739	28.7744	4.47055	16.9397	30.5465	23.7106	4.6168	2.80064	3.87624
PGA1_RS01490	NC_018290.1	292243	292800	-	CDS	PGA1_c03050	WP_014879006.1		hypothetical protein	hypothetical protein			https://biocyc.org/gene?orgid=GCF_000154765&id=PGA1_RS01490	https://www.uniprot.org/uniparc/UPI0001633110/entry	90.7655	40.6018	171.732	0	57.0905	0	39.1233	82.774	65.2673	18.1058	17.6485	20.6942	44.8225	63.3359	35.1959	15.2474	14.6	8.08819	-0.377402	0.643073	101.033	19.0302	62.3882	18.8161	47.7848	12.6452	66.1655	32.9612	21.9673	1.64239	14.302	3.95974
PGA1_RS01495	NC_018290.1	292804	293769	-	CDS	PGA1_c03060	WP_199535913.1		aspartate carbamoyltransferase catalytic subunit	aspartate carbamoyltransferase PyrB	K00609	pyrB, PYR2; aspartate carbamoyltransferase catalytic subunit [EC:2.1.3.2]	https://biocyc.org/gene?orgid=GCF_000154765&id=PGA1_RS01495	https://www.uniprot.org/uniparc/UPI0001633111/entry	61.3162	108.823	66.1329	70.0825	156.21	0	65.4597	70.3141	71.8114	24.9409	23.3365	18.458	52.0189	83.5764	51.7311	11.3979	18.0267	18.5743	-0.430722	0.556512	78.7574	75.431	69.1951	22.2451	62.4421	15.9996	26.1487	78.2425	3.32041	3.37641	18.3033	3.99459
PGA1_RS01500	NC_018290.1	293906	294667	+	CDS	PGA1_c03070	WP_014873411.1		uracil-DNA glycosylase	putative uracil DNA glycosylase	K21929	udg; uracil-DNA glycosylase [EC:3.2.2.27]	https://biocyc.org/gene?orgid=GCF_000154765&id=PGA1_RS01500	https://www.uniprot.org/uniparc/UPI000160D365/entry	29.2901	32.1106	46.8505	48.8646	26.4041	39.9605	167.945	116.474	9.10365	133.445	157.578	148.643	98.0186	133.285	150.862	59.7678	69.6274	49.1163	0.633997	0.388464	36.0838	38.4097	97.8408	146.555	127.389	59.5038	9.43035	11.3103	81.0433	12.2008	26.9106	10.2581
PGA1_RS01505	NC_018290.1	294744	295286	+	CDS	PGA1_c03080	WP_014873412.1	moaB	molybdenum cofactor biosynthesis protein B	molybdenum cofactor biosynthesis protein B	K03638	moaB; molybdopterin adenylyltransferase [EC:2.7.7.75]	https://biocyc.org/gene?orgid=GCF_000154765&id=PGA1_RS01505	https://www.uniprot.org/uniparc/UPI000160D38A/entry	85.3683	40.0545	121.111	112.209	0	78.5081	196.861	236.835	35.132	114.915	135.521	126.219	158.163	213.704	150.164	75.0249	76.1419	67.5066	0.343129	0.670086	82.178	63.5725	156.276	125.552	174.01	72.8911	40.6224	57.5764	106.801	10.3192	34.6078	4.69649
PGA1_RS01510	NC_018290.1	295424	296914	+	CDS	PGA1_c03090	WP_014879008.1		HlyD family efflux transporter periplasmic adaptor subunit	putative secretion protein			https://biocyc.org/gene?orgid=GCF_000154765&id=PGA1_RS01510	https://www.uniprot.org/uniparc/UPI0001633112/entry	74.846	5.47022	56.7089	22.7028	65.2221	69.4364	65.6353	68.0297	86.0726	216.121	220.7	182.479	302.249	308.245	262.334	1254.51	1256.79	1301.6	1.81408	0.0020019	45.675	52.4538	73.2459	206.433	290.943	1270.96	35.98	25.8511	11.1726	20.8712	24.9564	26.5539
PGA1_RS01515	NC_018290.1	296920	300315	+	CDS	PGA1_c03100	WP_014879009.1		efflux RND transporter permease subunit	putative aminoglycoside efflux pump			https://biocyc.org/gene?orgid=GCF_000154765&id=PGA1_RS01515	https://www.uniprot.org/uniparc/UPI0001633113/entry	16.936	36.292	58.3715	14.9513	11.8492	18.3811	37.9053	36.2685	30.6404	88.5823	85.2386	81.9666	87.7053	103.6	121.929	433.154	394.686	440.572	1.42493	0.000971866	37.1998	15.0606	34.9381	85.2625	104.411	422.804	20.7327	3.26734	3.81083	3.30791	17.1262	24.6319
PGA1_RS01520	NC_018290.1	300349	300858	-	CDS	PGA1_c03110	WP_014879010.1		NUDIX hydrolase	NUDIX hydrolase	K03574	mutT, NUDT15, MTH2; 8-oxo-dGTP diphosphatase [EC:3.6.1.55]	https://biocyc.org/gene?orgid=GCF_000154765&id=PGA1_RS01520	https://www.uniprot.org/uniparc/UPI0001633114/entry	11.7823	0	27.6317	0	0	8.95586	16.2366	7.1031	37.4053	54.1703	51.0295	54.8732	81.2872	82.3897	92.7428	260.442	244.005	233.107	1.82265	0.0482753	13.138	2.98529	20.2483	53.3576	85.4732	245.851	13.8656	5.17067	15.5443	2.04663	6.31972	13.7609
PGA1_RS01525	NC_018290.1	300891	301745	-	CDS	PGA1_c03120	WP_014879011.1		hypothetical protein	hypothetical protein			https://biocyc.org/gene?orgid=GCF_000154765&id=PGA1_RS01525	https://www.uniprot.org/uniparc/UPI000274B4FE/entry	30.1202	42.3969	8.79043	3.95905	0	0	3.52181	2.11847	8.11343	46.0998	28.6753	31.063	41.2741	47.9989	61.8144	82.183	79.9197	86.1314	1.13736	0.223999	27.1025	1.31968	4.58457	35.2794	50.3625	82.7447	17.0052	2.28576	3.1356	9.4465	10.4721	3.14372
PGA1_RS01530	NC_018290.1	301924	302481	+	CDS	PGA1_c03130	WP_014879012.1		YqgE/AlgH family protein	hypothetical protein	K07735	algH; putative transcriptional regulator	https://biocyc.org/gene?orgid=GCF_000154765&id=PGA1_RS01530	https://www.uniprot.org/uniparc/UPI0001633116/entry	24.6144	69.8351	10.1019	12.1326	0	10.9139	0	16.2302	0	167.161	174.851	166.162	79.6161	123.683	102.086	101.171	113.515	111.262	1.52601	0.123782	34.8505	7.68217	5.41007	169.391	101.795	108.649	31.1544	6.6808	9.37051	4.75461	22.035	6.57373
PGA1_RS01535	NC_018290.1	302517	303464	-	CDS	PGA1_c03140	WP_014879013.1		threonylcarbamoyl-AMP synthase	putative tRNA threonylcarbamoyladenosine biosynthesis protein	K07566	tsaC, rimN, SUA5; L-threonylcarbamoyladenylate synthase [EC:2.7.7.87]	https://biocyc.org/gene?orgid=GCF_000154765&id=PGA1_RS01535	https://www.uniprot.org/uniparc/UPI0001633117/entry	0	48.753	0	0	0	16.0601	26.9987	3.82129	0	55.4274	40.2512	60.1513	35.8999	49.376	33.1899	29.9862	34.1599	18.3464	0.58351	0.504905	16.251	5.35336	10.2733	51.9433	39.4886	27.4975	28.1476	9.27229	14.6101	10.3975	8.66928	8.19523
PGA1_RS01540	NC_018290.1	303597	305303	+	CDS	PGA1_c03150	WP_014879014.1		acyl-CoA dehydrogenase	putative acyl-CoA dehydrogenase	K20035	dmdC; 3-(methylsulfanyl)propanoyl-CoA dehydrogenase [EC:1.3.99.41]	https://biocyc.org/gene?orgid=GCF_000154765&id=PGA1_RS01540	https://www.uniprot.org/uniparc/UPI0001633118/entry	22.127	161.391	276.835	174.504	113.938	33.8927	143.766	115.129	186.429	302.2	276.07	259.625	51.9175	53.5037	62.5856	44.9752	38.0614	41.8517	-1.36947	0.0194338	153.451	107.445	148.441	279.298	56.0023	41.6294	127.539	70.5302	35.8792	21.4704	5.75623	3.46224
PGA1_RS01545	NC_018290.1	305300	306337	+	CDS	PGA1_c03160	WP_014879015.1		MBL fold metallo-hydrolase	metallo-beta-lactamase-like protein			https://biocyc.org/gene?orgid=GCF_000154765&id=PGA1_RS01545	https://www.uniprot.org/uniparc/UPI0001633119/entry	60.371	216.518	418.149	141.856	67.8417	104.14	142.87	183.223	137.837	319.526	262.135	299.284	71.8458	98.4745	99.9508	77.0478	55.3324	68.6133	-1.01673	0.0568647	231.679	104.613	154.643	293.649	90.0904	66.9978	179.37	37.0095	24.8782	29.1076	15.8175	10.9475
PGA1_RS01550	NC_018290.1	306362	306826	+	CDS	PGA1_c03170	WP_014879016.1		hypothetical protein	hypothetical protein			https://biocyc.org/gene?orgid=GCF_000154765&id=PGA1_RS01550	https://www.uniprot.org/uniparc/UPI0001633251/entry	51.6902	272.844	282.853	367.617	151.44	199.725	210.457	216.186	279.717	234.58	220.706	223.351	256.163	394.928	302.721	208.584	197.976	229.626	0.136235	0.835219	202.463	239.594	235.453	226.212	317.938	212.062	130.669	113.469	38.4404	7.36643	70.6226	16.1088
PGA1_RS01555	NC_018290.1	306909	307394	+	CDS	PGA1_c03180	WP_014879017.1		hypothetical protein	hypothetical protein			https://biocyc.org/gene?orgid=GCF_000154765&id=PGA1_RS01555	https://www.uniprot.org/uniparc/UPI000274B4FF/entry	72.4187	96.9632	25.13	34.8249	117.297	106.512	66.6046	78.2656	60.6629	64.205	63.2253	75.1234	53.5777	157.014	115.518	71.0548	67.471	63.4196	0.155853	0.834421	64.8373	86.2114	68.5111	67.5179	108.703	67.3151	36.5117	44.8275	8.95488	6.60473	52.0536	3.82001
PGA1_RS01560	NC_018290.1	307483	307617	+	CDS	PGA1_c03190	WP_014873423.1		aa3-type cytochrome c oxidase subunit IV	hypothetical protein			https://biocyc.org/gene?orgid=GCF_000154765&id=PGA1_RS01560	https://www.uniprot.org/uniparc/UPI000160D3BB/entry	750.328	456.473	264.445	614.312	782.441	676.665	473.977	449.468	584.505	122.671	109.551	130.316	445.823	539.446	511.833	91.1973	135.78	127.202	-0.463881	0.381024	490.415	691.139	502.65	120.846	499.034	118.06	244.713	84.994	71.9398	10.5022	48.1058	23.6556
PGA1_RS01565	NC_018290.1	307680	308294	+	CDS	PGA1_c03200	WP_027248112.1		hypothetical protein	hypothetical protein			https://biocyc.org/gene?orgid=GCF_000154765&id=PGA1_RS01565	https://www.uniprot.org/uniparc/UPI0001633253/entry	337.787	562.896	259.693	591.684	351.689	302.023	478.601	354.895	260.842	103.14	117.087	112.16	239.924	348.696	345.587	89.8411	88.7538	94.8642	-0.614408	0.146031	386.792	415.132	364.779	110.796	311.402	91.153	157.43	154.902	109.216	7.0732	61.9218	3.25962
PGA1_RS01570	NC_018290.1	308374	308709	-	CDS	PGA1_c03210	WP_014879019.1		AzlD domain-containing protein	branched-chain amino acid transport protein azlD-like protein			https://biocyc.org/gene?orgid=GCF_000154765&id=PGA1_RS01570	https://www.uniprot.org/uniparc/UPI0001633254/entry	40.8774	16.1827	0	0	0	0	47.0492	105.12	0	15.0473	17.2005	13.4436	47.9254	22.3545	37.6408	27.4069	20.9126	21.2949	0.122536	0.88919	19.0201	0	50.7229	15.2304	35.9736	23.2048	20.5859	0	52.656	1.88512	12.8667	3.64413
PGA1_RS01575	NC_018290.1	308706	309431	-	CDS	PGA1_c03220	WP_014873426.1		AzlC family ABC transporter permease	branched-chain amino acid transport protein azlC-like protein			https://biocyc.org/gene?orgid=GCF_000154765&id=PGA1_RS01575	https://www.uniprot.org/uniparc/UPI000160D421/entry	23.6481	7.48953	15.5285	55.9501	9.23779	54.5246	90.21	33.681	0	28.5312	26.8977	27.4135	24.068	39.5843	29.884	19.1641	13.1853	19.711	-0.227344	0.793316	15.5554	39.9042	41.297	27.6141	31.1788	17.3535	8.07932	26.5674	45.5847	0.835039	7.83875	3.62011
PGA1_RS01580	NC_018290.1	309491	310393	+	CDS	PGA1_c03230	WP_014879020.1		formate dehydrogenase accessory sulfurtransferase FdhD	putative formate dehydrogenase, subunit FdhD	K02379	fdhD; FdhD protein	https://biocyc.org/gene?orgid=GCF_000154765&id=PGA1_RS01580	https://www.uniprot.org/uniparc/UPI0001633255/entry	29.4698	34.1217	107.161	3.7486	18.5677	74.1858	77.5295	96.2812	72.9804	165.418	169.823	125.169	135.2	167.685	150.648	154.41	143.9	126.413	0.88444	0.183181	56.9174	32.1674	82.2637	153.47	151.178	141.574	43.5741	37.1358	12.3508	24.6079	16.2493	14.1423
PGA1_RS01585	NC_018290.1	310456	311097	+	CDS	PGA1_c03240	WP_014879021.1	mobA	molybdenum cofactor guanylyltransferase MobA	putative molybdopterin-guanine dinucleotide biosynthesis protein A	K03752	mobA; molybdenum cofactor guanylyltransferase [EC:2.7.7.77]	https://biocyc.org/gene?orgid=GCF_000154765&id=PGA1_RS01585	https://www.uniprot.org/uniparc/UPI0001633256/entry	60.1701	0	32.1939	0	20.8929	0	66.8362	84.6397	21.6105	83.4396	73.4706	86.9351	66.5307	93.9356	107.628	70.4716	80.1039	57.954	0.6775	0.444988	30.788	6.96432	57.6955	81.2818	89.3649	69.5098	30.1097	12.0625	32.4936	6.98679	20.9266	11.1063
PGA1_RS01590	NC_018290.1	311094	311585	+	CDS	PGA1_c03250	WP_014873429.1	mobB	molybdopterin-guanine dinucleotide biosynthesis protein B	molybdopterin-guanine dinucleotide biosynthesis protein B	K03753	mobB; molybdopterin-guanine dinucleotide biosynthesis adapter protein	https://biocyc.org/gene?orgid=GCF_000154765&id=PGA1_RS01590	https://www.uniprot.org/uniparc/UPI000160D407/entry	20.9372	0	40.0996	0	10.2235	49.512	27.541	0	45.8236	55.0333	44.5789	45.5142	54.3171	63.0573	73.1468	37.8407	28.7705	27.5196	0.647527	0.462581	20.3456	19.9119	24.4548	48.3755	63.5071	31.3769	20.0564	26.1392	23.0671	5.78475	9.42292	5.63261
PGA1_RS01595	NC_018290.1	311582	312394	+	CDS	PGA1_c03260	WP_014879022.1		hypothetical protein	hypothetical protein			https://biocyc.org/gene?orgid=GCF_000154765&id=PGA1_RS01595	https://www.uniprot.org/uniparc/UPI0001633257/entry	0	0	18.4891	0	6.18693	14.9815	7.4075	21.1651	6.39943	38.3599	38.5458	42.2483	23.1782	36.4195	35.2863	13.7892	11.3985	12.1858	0.932063	0.301395	6.16303	7.05615	11.6574	39.718	31.628	12.4578	10.6747	7.52848	8.2494	2.19329	7.33967	1.21833
PGA1_RS01600	NC_018290.1	312391	313647	+	CDS	PGA1_c03270	WP_014879023.1		molybdopterin molybdenumtransferase MoeA	molybdopterin molybdenumtransferase MoeA	K03750	moeA; molybdopterin molybdotransferase [EC:2.10.1.1]	https://biocyc.org/gene?orgid=GCF_000154765&id=PGA1_RS01600	https://www.uniprot.org/uniparc/UPI0001633258/entry	33.4629	0	0	10.7716	26.6772	70.2504	46.7123	23.7759	1.37967	68.0489	84.6155	80.057	52.2418	64.3442	76.9745	45.0705	48.0415	47.6393	0.532658	0.545653	11.1543	35.8997	23.956	77.5738	64.5202	46.9171	19.3198	30.7932	22.6669	8.55791	12.3673	1.61183
PGA1_RS01605	NC_018290.1	313659	314672	-	CDS	PGA1_c03280	WP_014879024.1		hypothetical protein	hypothetical protein			https://biocyc.org/gene?orgid=GCF_000154765&id=PGA1_RS01605	https://www.uniprot.org/uniparc/UPI0001633259/entry	16.0849	14.2995	27.7952	0	16.5351	18.0177	40.0892	0	11.9721	68.6604	50.9774	45.6186	87.0617	73.5374	70.3743	35.3391	20.9897	22.1459	1.50631	0.0628706	19.3932	11.5176	17.3538	55.0855	76.9911	26.1582	7.33087	10.002	20.5793	12.0577	8.86362	7.97187
PGA1_RS01610	NC_018290.1	314781	315251	-	CDS	PGA1_c03290	WP_014873433.1	greA	transcription elongation factor GreA	transcription elongation factor GreA	K03624	greA; transcription elongation factor GreA	https://biocyc.org/gene?orgid=GCF_000154765&id=PGA1_RS01610	https://www.uniprot.org/uniparc/UPI000160D3EF/entry	167.676	7.69624	7.97857	0	0	84.0443	89.5033	65.3757	58.9128	77.1123	65.8486	90.4952	337.524	205.464	236.865	45.6908	84.3221	52.3515	1.3139	0.155569	61.1168	28.0148	71.2639	77.8187	259.951	60.7881	92.2827	48.523	16.1229	12.3385	68.99	20.6513
PGA1_RS20215	NC_018290.1	315554	315793	-	CDS		WP_123585420.1		hypothetical protein				https://biocyc.org/gene?orgid=GCF_000154765&id=PGA1_RS20215		0	0	0	0	0	12.6875	0	0	50.5822	13.5426	22.5849	20.3777	572.453	397.327	161.09	33.7819	12.3051	16.5117	4.69891	0.00099789	0	4.22915	16.8607	18.8351	376.957	20.8663	0	7.32511	29.2036	4.71443	206.437	11.3814
PGA1_RS01615	NC_018290.1	315783	316166	-	CDS	PGA1_c03300	WP_014879025.1		VOC family protein	glyoxalase/bleomycin resistance protein domain-containing protein			https://biocyc.org/gene?orgid=GCF_000154765&id=PGA1_RS01615	https://www.uniprot.org/uniparc/UPI000163325A/entry	0	0	0	0	0	0	0	0	0	2.95572	11.6851	4.9529	211.458	131.252	82.473	10.1659	18.8289	1.43331	8.88255	3.3708e-05	0	0	0	6.53124	141.728	10.1427	0	0	0	4.57371	65.1274	8.69781
PGA1_RS01620	NC_018290.1	316333	316827	+	CDS	PGA1_c03310	WP_014879026.1	soxR	redox-sensitive transcriptional activator SoxR	redox-sensitive transcriptional activator	K13639	soxR; MerR family transcriptional regulator, redox-sensitive transcriptional activator SoxR	https://biocyc.org/gene?orgid=GCF_000154765&id=PGA1_RS01620	https://www.uniprot.org/uniparc/UPI000163325B/entry	0	0	9.48966	0	20.3231	0	0	7.31835	22.7729	21.9912	24.7288	20.0346	41.9906	37.1653	26.381	27.9052	19.7498	26.4633	1.06625	0.276498	3.16322	6.77438	10.0304	22.2515	35.1789	24.7061	5.47886	11.7336	11.6262	2.35789	7.99212	4.35237
PGA1_RS01625	NC_018290.1	316985	318634	+	CDS	PGA1_c03320	WP_014879027.1		electron transfer flavoprotein-ubiquinone oxidoreductase	electron transfer flavoprotein-ubiquinone oxidoreductase	K00311	ETFDH; electron-transferring-flavoprotein dehydrogenase [EC:1.5.5.1]	https://biocyc.org/gene?orgid=GCF_000154765&id=PGA1_RS01625	https://www.uniprot.org/uniparc/UPI000163325C/entry	534.825	704.665	668.452	699.563	796.667	641.294	661.54	778.306	741.521	163.011	178.983	162.857	165.286	164.605	169.254	136.857	148.741	146.571	-2.37139	2.0975e-31	635.981	712.508	727.122	168.283	166.382	144.056	89.4546	78.4914	59.6999	9.26613	2.51068	6.32866
PGA1_RS01630	NC_018290.1	318775	320523	+	CDS	PGA1_c03330	WP_014879028.1		tetratricopeptide repeat protein	tetratricopeptide repeat-containing protein			https://biocyc.org/gene?orgid=GCF_000154765&id=PGA1_RS01630	https://www.uniprot.org/uniparc/UPI000163325D/entry	41.7188	83.9392	110.116	42.5784	61.3529	32.2083	84.7907	170.876	142.289	227.011	231.881	215.195	230.826	339.828	318.994	194.867	184.805	201.275	1.37355	0.00313868	78.5913	45.3799	132.652	224.696	296.549	193.649	34.5107	14.7729	43.8446	8.58084	57.8631	8.30217
PGA1_RS01635	NC_018290.1	320513	321349	+	CDS	PGA1_c03340	WP_014879029.1		4-(cytidine 5'-diphospho)-2-C-methyl-D-erythritol kinase	putative 4-diphosphocytidyl-2-C-methyl-D-erythritol kinase	K00919	ispE; 4-diphosphocytidyl-2-C-methyl-D-erythritol kinase [EC:2.7.1.148]	https://biocyc.org/gene?orgid=GCF_000154765&id=PGA1_RS01635	https://www.uniprot.org/uniparc/UPI000163325E/entry	27.6912	42.2259	2.24487	64.707	12.0191	0	35.0761	19.4762	13.4679	90.9464	85.6458	76.7712	86.2338	85.5768	97.1725	64.8164	66.6734	56.0255	1.12832	0.165801	24.054	25.5753	22.6734	84.4545	89.661	62.5051	20.2372	34.4177	11.1533	7.16227	6.51344	5.68779
PGA1_RS01640	NC_018290.1	321425	322423	-	CDS	PGA1_c03350	WP_014879030.1		polyprenyl synthetase family protein	octaprenyl-diphosphate synthase IspB	K02523	ispB; octaprenyl-diphosphate synthase [EC:2.5.1.90]	https://biocyc.org/gene?orgid=GCF_000154765&id=PGA1_RS01640	https://www.uniprot.org/uniparc/UPI000163325F/entry	142.641	155.121	99.6842	115.205	129.232	70.1049	76.8611	154.114	120.651	38.4994	29.5365	37.7364	106.317	93.0568	114.866	15.6304	17.6351	15.0958	-0.464883	0.27077	132.482	104.847	117.209	35.2574	104.747	16.1204	29.0812	30.8944	38.7412	4.96911	10.9891	1.33869
PGA1_RS01645	NC_018290.1	322481	322693	+	CDS		WP_024098507.1		DUF2007 domain-containing protein				https://biocyc.org/gene?orgid=GCF_000154765&id=PGA1_RS01645		229.72	123.384	0	79.4597	86.588	0	123.697	89.289	36.639	121.226	115.442	87.2189	72.3835	120.611	136.615	65.7899	71.7149	54.2639	0.0054281	0.997405	117.701	55.3492	83.2084	107.962	109.87	63.9229	114.965	48.0662	43.8466	18.1957	33.4359	8.874
PGA1_RS01650	NC_018290.1	322693	323460	+	CDS	PGA1_c03360	WP_014879031.1		methyltransferase	hypothetical protein			https://biocyc.org/gene?orgid=GCF_000154765&id=PGA1_RS01650	https://www.uniprot.org/uniparc/UPI0001633260/entry	30.179	9.43992	0	57.2979	17.4652	0	24.5048	22.4053	4.51626	47.661	44.8708	44.3108	20.5212	31.1829	50.2068	24.372	26.6522	32.6795	0.266705	0.764364	13.2063	24.921	17.1421	45.6142	33.9703	27.9012	15.438	29.3676	10.9846	1.79456	15.0378	4.29228
PGA1_RS01655	NC_018290.1	323617	323796	+	CDS	PGA1_c03365	WP_014873441.1		DUF465 domain-containing protein	hypothetical protein			https://biocyc.org/gene?orgid=GCF_000154765&id=PGA1_RS01655	https://www.uniprot.org/uniparc/UPI000160D439/entry	1640.55	2819.39	4185.89	1410.41	1173.66	930.414	3697.02	1982.36	2639.91	9800.76	13149.3	8184.08	2988.37	5407.16	5296.55	16584	14008	16276.3	0.618182	0.20903	2881.94	1171.5	2773.09	10378.1	4564.03	15622.8	1273.82	240.005	865.056	2532.46	1365.68	1406.88
PGA1_RS19950	NC_018290.1	323910	324279	-	CDS				hypothetical protein				https://biocyc.org/gene?orgid=GCF_000154765&id=PGA1_RS19950		23.2007	0	27.9304	91.486	0	0	10.1728	39.163	0	40.9003	38.9042	31.7598	25.619	51.1921	45.2979	36.7915	25.3212	42.5438	0.227001	0.79846	17.0437	30.4953	16.4453	37.1881	40.703	34.8855	14.9485	52.8195	20.321	4.80584	13.3915	8.76809
PGA1_RS01665	NC_018290.1	324276	325217	-	CDS	PGA1_c03380	WP_044041351.1	gcvA	transcriptional regulator GcvA	putative glycine cleavage system transcriptional activator	K03566	gcvA; LysR family transcriptional regulator, glycine cleavage system transcriptional activator	https://biocyc.org/gene?orgid=GCF_000154765&id=PGA1_RS01665	https://www.uniprot.org/uniparc/UPI000274B535/entry	14.5805	0	10.9705	0	0	0	3.99568	7.69125	0	4.12562	5.44927	4.6149	9.94143	8.66695	10.3697	0.743803	3.13505	7.47878	0.309524	0.715617	8.51701	0	3.89565	4.72993	9.65935	3.78588	7.59358	0	3.8466	0.669284	0.88572	3.41433
PGA1_RS01670	NC_018290.1	325552	326274	-	CDS	PGA1_c03390	WP_014879034.1	phbB	acetoacetyl-CoA reductase	acetoacetyl-CoA reductase PhaB	K00023	phbB; acetoacetyl-CoA reductase [EC:1.1.1.36]	https://biocyc.org/gene?orgid=GCF_000154765&id=PGA1_RS01670	https://www.uniprot.org/uniparc/UPI0001633263/entry	71.2387	446.222	434.004	341.776	125.228	84.2321	514.352	250.524	314.227	552.585	592.517	479.988	1708.02	1965.75	2025.04	888.669	1089.48	1090.89	2.27875	1.69406e-05	317.155	183.745	359.701	541.697	1899.6	1023.01	213.058	138.385	137.667	57.0493	168.542	116.347
PGA1_RS01675	NC_018290.1	326480	327655	-	CDS	PGA1_c03400	WP_014873445.1		acetyl-CoA C-acetyltransferase	acetyl-CoA acetyltransferase PhaA	K00626	ACAT, atoB; acetyl-CoA C-acetyltransferase [EC:2.3.1.9]	https://biocyc.org/gene?orgid=GCF_000154765&id=PGA1_RS01675	https://www.uniprot.org/uniparc/UPI000160D534/entry	153.29	342.149	354.7	100.744	230.968	150.178	303.419	276.468	179.913	581.383	521.417	493.731	876.156	1049.32	910.46	465.491	614.215	495.446	1.63618	3.91964e-06	283.38	160.63	253.267	532.177	945.312	525.051	112.836	65.7385	64.9396	44.8058	91.6925	78.6574
PGA1_RS01680	NC_018290.1	327954	328775	-	CDS	PGA1_c03410	WP_086002972.1		EAL domain-containing protein	EAL domain-containing protein			https://biocyc.org/gene?orgid=GCF_000154765&id=PGA1_RS01680	https://www.uniprot.org/uniparc/UPI000274B536/entry	236.015	205.06	45.7166	119.422	32.6357	155.583	131.875	342.647	270.053	1316.13	1089.13	1576.75	446.123	512.369	528.628	1546.23	1674.08	1651.04	1.02519	0.0902041	162.264	102.547	248.192	1327.33	495.706	1623.79	102.113	63.1871	107.073	244.004	43.7037	68.1453
PGA1_RS01685	NC_018290.1	328918	329847	-	CDS	PGA1_c03420	WP_014879036.1		sterol desaturase family protein	putative C-5 sterol desaturase			https://biocyc.org/gene?orgid=GCF_000154765&id=PGA1_RS01685	https://www.uniprot.org/uniparc/UPI0001632999/entry	0	38.9778	76.7744	7.27953	0	0	0	31.162	0	89.1466	76.3864	72.0522	13.9993	6.55482	7.51828	8.93318	14.892	7.33855	-0.272434	0.689874	38.5841	2.42651	10.3873	79.1951	9.35748	10.3879	38.3887	4.20284	17.9914	8.88656	4.04873	3.98132
PGA1_RS01690	NC_018290.1	329840	330280	-	CDS	PGA1_c03430	WP_014879037.1		hypothetical protein	hypothetical protein			https://biocyc.org/gene?orgid=GCF_000154765&id=PGA1_RS01690	https://www.uniprot.org/uniparc/UPI000163299A/entry	0	0	17.0427	0	0	6.90474	0	0	0	74.286	50.0599	46.0538	23.0482	21.4752	8.39376	5.90127	7.85123	15.7255	0.601127	NA	5.68089	2.30158	0	56.7999	17.639	9.82599	9.83959	3.98645	0	15.2753	8.04519	5.20129
PGA1_RS01695	NC_018290.1	330400	330987	-	CDS	PGA1_c03440	WP_014873449.1		TlpA family protein disulfide reductase	disulfide interchange protein tlpA-like protein			https://biocyc.org/gene?orgid=GCF_000154765&id=PGA1_RS01695	https://www.uniprot.org/uniparc/UPI000163299B/entry	110.953	53.9424	41.5415	23.0271	42.7719	75.0891	110.101	30.8043	110.602	69.0947	57.8131	68.0988	171.502	165.322	138.672	97.8817	111.88	113.074	0.750957	0.218255	68.8123	46.9627	83.836	65.0022	158.499	107.612	37.0179	26.2828	45.9276	6.24585	17.4462	8.44763
PGA1_RS01700	NC_018290.1	330986	332380	+	CDS	PGA1_c03450	WP_027248099.1	argH	argininosuccinate lyase	argininosuccinate lyase ArgH	K01755	argH, ASL; argininosuccinate lyase [EC:4.3.2.1]	https://biocyc.org/gene?orgid=GCF_000154765&id=PGA1_RS01700	https://www.uniprot.org/uniparc/UPI000274B537/entry	187.685	148.765	193.283	151.657	108.172	117.871	136.527	194.113	174.668	85.3189	81.8376	81.9488	108.638	125.451	109.384	59.124	54.1661	55.0786	-0.753535	0.004248	176.578	125.9	168.436	83.0351	114.491	56.1229	24.2484	22.8275	29.2946	1.97859	9.49928	2.63879
PGA1_RS01705	NC_018290.1	332462	332647	+	CDS	PGA1_c03460	WP_014879039.1		hypothetical protein	hypothetical protein			https://biocyc.org/gene?orgid=GCF_000154765&id=PGA1_RS01705	https://www.uniprot.org/uniparc/UPI000163299D/entry	87.6887	141.294	429.331	81.8948	99.1573	221.007	214.504	53.5597	83.9151	198.042	180.707	167.623	80.4348	94.0266	98.9538	166.824	134.138	149.138	-0.865958	0.201996	219.438	134.02	117.326	182.124	91.1384	150.033	183.738	75.8263	85.5159	15.259	9.59138	16.3618
PGA1_RS01710	NC_018290.1	332700	333965	+	CDS	PGA1_c03470	WP_014879040.1	lysA	diaminopimelate decarboxylase	diaminopimelate decarboxylase LysA	K01586	lysA; diaminopimelate decarboxylase [EC:4.1.1.20]	https://biocyc.org/gene?orgid=GCF_000154765&id=PGA1_RS01710	https://www.uniprot.org/uniparc/UPI000163299E/entry	172.228	152.47	181.068	64.1703	84.76	18.039	161.142	161.671	89.0411	126.185	141.214	115.65	62.6054	109.344	105.016	154.253	121.945	138.076	-0.592572	0.30668	168.589	55.6565	137.285	127.683	92.3218	138.091	14.642	34.1656	41.781	12.8476	25.826	16.1543
PGA1_RS01715	NC_018290.1	334018	336831	+	CDS	PGA1_c03480	WP_014879041.1		DUF4175 domain-containing protein	hypothetical protein			https://biocyc.org/gene?orgid=GCF_000154765&id=PGA1_RS01715	https://www.uniprot.org/uniparc/UPI000163299F/entry	53.6898	45.0862	132.208	34.8843	17.279	14.6082	88.5474	63.0798	26.1924	381.476	391.661	367.966	141.884	188.894	165.709	404.078	387.075	379.837	1.17778	0.0412227	76.9946	22.2572	59.2732	380.368	165.496	390.33	48.0092	11.0167	31.3513	11.8862	23.5058	12.4442
PGA1_RS01720	NC_018290.1	336893	337774	-	CDS	PGA1_c03490	WP_014879042.1		zinc-ribbon domain-containing protein	hypothetical protein			https://biocyc.org/gene?orgid=GCF_000154765&id=PGA1_RS01720	https://www.uniprot.org/uniparc/UPI00016329A0/entry	0	59.5935	0	0	39.9205	17.2619	64.866	16.4289	22.612	86.8327	83.7181	82.481	56.1962	56.5266	62.4869	69.5669	68.0055	56.1624	0.473603	0.592165	19.8645	19.0608	34.6357	84.3439	58.4032	64.5783	34.4063	20.0209	26.3621	2.24236	3.54041	7.33007
PGA1_RS01725	NC_018290.1	337993	338670	+	CDS	PGA1_c03500	WP_014873455.1		ATP-binding cassette domain-containing protein	putative cell division ATP-binding protein FtsE	K09812	ftsE; cell division transport system ATP-binding protein	https://biocyc.org/gene?orgid=GCF_000154765&id=PGA1_RS01725	https://www.uniprot.org/uniparc/UPI00016329A1/entry	103.821	100.247	81.7539	49.926	74.1885	89.8227	157.663	84.1529	67.7839	64.6026	56.7039	47.3876	75.1261	82.2046	75.9802	36.3175	27.0359	32.9585	-0.499024	0.277182	95.2741	71.3124	103.2	56.2313	77.7703	32.104	11.8445	20.1033	47.8714	8.61722	3.86386	4.69947
PGA1_RS01730	NC_018290.1	338667	339566	+	CDS	PGA1_c03510	WP_014879043.1		cell division protein FtsX	protein insertion permease FtsX-like protein	K09811	ftsX; cell division transport system permease protein	https://biocyc.org/gene?orgid=GCF_000154765&id=PGA1_RS01730	https://www.uniprot.org/uniparc/UPI000160D3C3/entry	50.5518	66.4571	84.5529	18.8055	108.051	128.566	65.2415	91.5708	96.347	70.0774	74.7447	68.567	87.0497	117.444	97.3396	59.8344	37.3395	47.3337	0.00558842	0.996474	67.1872	85.141	84.3864	71.1297	100.611	48.1692	17.0123	58.3568	16.7511	3.22048	15.4592	11.2707
PGA1_RS01735	NC_018290.1	339563	340312	+	CDS	PGA1_c03520	WP_014873457.1		1-acyl-sn-glycerol-3-phosphate acyltransferase	putative acyltransferase	K00655	plsC; 1-acyl-sn-glycerol-3-phosphate acyltransferase [EC:2.3.1.51]	https://biocyc.org/gene?orgid=GCF_000154765&id=PGA1_RS01735	https://www.uniprot.org/uniparc/UPI000160D404/entry	33.1925	102.706	80.1687	49.6464	120.719	32.4799	62.2304	109.885	15.0301	55.6492	47.91	57.6008	77.355	87.9563	90.0734	41.239	18.8734	40.5088	0.0164122	0.987333	72.0225	67.6153	62.3818	53.72	85.1282	33.5404	35.4657	46.7837	47.4276	5.12536	6.81457	12.7072
PGA1_RS01740	NC_018290.1	340290	340895	+	CDS	PGA1_c03530	WP_014873458.1		pyridoxamine 5'-phosphate oxidase family protein	pyridoxamine 5'-phosphate oxidase-like protein	K07006	K07006; uncharacterized protein	https://biocyc.org/gene?orgid=GCF_000154765&id=PGA1_RS01740	https://www.uniprot.org/uniparc/UPI000160D56E/entry	121.823	128.607	116.272	44.6863	52.5685	45.2226	156.52	159.908	20.0325	103.948	83.581	87.9893	113.64	129.335	176.293	84.2381	58.9837	64.3032	0.193529	0.790878	122.234	47.4925	112.153	91.8393	139.756	69.175	6.17797	4.40416	79.797	10.7153	32.6008	13.3134
PGA1_RS01745	NC_018290.1	340974	341288	-	CDS	PGA1_c03540	WP_014879044.1		EthD family reductase	hypothetical protein			https://biocyc.org/gene?orgid=GCF_000154765&id=PGA1_RS01745	https://www.uniprot.org/uniparc/UPI00016329A3/entry	16.351	34.5232	47.7195	0	47.9045	231.999	52.5756	46.001	55.0554	79.5152	65.8674	68.249	255.965	134.084	202.056	102.319	83.0845	82.8208	0.974694	0.239202	32.8645	93.3013	51.2107	71.2105	197.368	89.4081	15.7499	122.481	4.67897	7.28999	61.0754	11.1819
PGA1_RS01750	NC_018290.1	341409	342806	-	CDS	PGA1_c03550	WP_014879045.1	lpdA	dihydrolipoyl dehydrogenase	dihydrolipoyl dehydrogenase 2	K00382	DLD, lpd, pdhD; dihydrolipoamide dehydrogenase [EC:1.8.1.4]	https://biocyc.org/gene?orgid=GCF_000154765&id=PGA1_RS01750	https://www.uniprot.org/uniparc/UPI00016329A4/entry	31.93	79.0847	98.7862	41.1622	86.3515	105.638	129.234	114.015	69.4691	222.766	203.568	209.145	372.106	352.006	420.757	252.241	263.475	243.542	1.77066	9.17871e-06	69.9336	77.7173	104.239	211.827	381.623	253.086	34.3547	33.0938	31.0585	9.87598	35.3497	9.99299
PGA1_RS01755	NC_018290.1	342897	343286	-	CDS	PGA1_c03560	WP_014879046.1		MAPEG family protein	hypothetical protein			https://biocyc.org/gene?orgid=GCF_000154765&id=PGA1_RS01755	https://www.uniprot.org/uniparc/UPI00016329A5/entry	0	51.1208	28.907	60.7561	0	11.7115	30.8836	0	0	36.9734	45.285	50.2475	129.433	92.2938	98.5155	61.8534	63.4511	49.3941	1.14392	0.240938	26.6759	24.1559	10.2945	44.1686	106.747	58.2329	25.6333	32.2331	17.8306	6.70709	19.8907	7.69616
PGA1_RS01760	NC_018290.1	343283	343811	-	CDS				hypothetical protein				https://biocyc.org/gene?orgid=GCF_000154765&id=PGA1_RS01760		48.682	99.3601	131.42	115.179	76.0677	57.5613	22.7686	41.0879	124.577	70.4618	61.9539	67.7971	241.364	150.766	175.453	73.0369	87.3972	80.5299	0.769655	0.218255	93.1541	82.936	62.8112	66.7376	189.194	80.3213	41.7168	29.4165	54.2695	4.3518	46.836	7.18242
PGA1_RS01770	NC_018290.1	344209	345759	-	CDS	PGA1_c03590	WP_014879049.1	odhB	2-oxoglutarate dehydrogenase complex dihydrolipoyllysine-residue succinyltransferase	dihydrolipoyllysine-residue succinyltransferase component of 2-oxoglutarate dehydrogenase complex	K00658	DLST, sucB; 2-oxoglutarate dehydrogenase E2 component (dihydrolipoamide succinyltransferase) [EC:2.3.1.61]	https://biocyc.org/gene?orgid=GCF_000154765&id=PGA1_RS01770	https://www.uniprot.org/uniparc/UPI00016329A9/entry	509.742	757.823	182.323	604.539	436.731	420.134	264.034	338.668	301.9	288.073	326.958	285.979	560.054	637.63	636.299	440.455	496.898	398.865	0.131897	0.835219	483.296	487.135	301.534	300.337	611.328	445.406	288.66	102.013	37.3186	23.0783	44.4092	49.2033
PGA1_RS01775	NC_018290.1	345766	348723	-	CDS	PGA1_c03600	WP_014879050.1		2-oxoglutarate dehydrogenase E1 component	2-oxoglutarate dehydrogenase E1 component SucA	K00164	OGDH, sucA; 2-oxoglutarate dehydrogenase E1 component [EC:1.2.4.2]	https://biocyc.org/gene?orgid=GCF_000154765&id=PGA1_RS01775	https://www.uniprot.org/uniparc/UPI000163311A/entry	251.027	323.83	192.786	266.633	201.789	255.293	130.3	143.593	167.093	172.981	175.26	180.848	286.208	263.126	277.464	224.316	233.863	222.203	-0.00262699	0.99724	255.881	241.238	146.995	176.363	275.599	226.794	65.6563	34.6318	18.6309	4.04776	11.6534	6.21209
PGA1_RS01780	NC_018290.1	348988	349872	-	CDS	PGA1_c03610	WP_014873464.1	sucD	succinate--CoA ligase subunit alpha	succinyl-CoA ligase [ADP-forming] subunit alpha	K01902	sucD; succinyl-CoA synthetase alpha subunit [EC:6.2.1.5]	https://biocyc.org/gene?orgid=GCF_000154765&id=PGA1_RS01780	https://www.uniprot.org/uniparc/UPI000160D33A/entry	543.185	692.218	375.791	336.586	706.66	447.287	333.438	251.739	237.112	242.098	248.031	276.115	320.936	509.598	577.903	301.754	313.1	289.189	-0.23862	0.687893	537.065	496.844	274.096	255.415	469.479	301.348	158.303	189.949	51.9093	18.171	133.098	11.9607
PGA1_RS01790	NC_018290.1	350241	351434	-	CDS	PGA1_c03630	WP_014879052.1	sucC	ADP-forming succinate--CoA ligase subunit beta	succinyl-CoA ligase [ADP-forming] subunit beta	K01903	sucC; succinyl-CoA synthetase beta subunit [EC:6.2.1.5]	https://biocyc.org/gene?orgid=GCF_000154765&id=PGA1_RS01790	https://www.uniprot.org/uniparc/UPI000163311C/entry	474.507	655.766	394.989	467.774	888.882	484.546	320.281	260.164	303.566	291.57	336.779	332.829	475.759	733.644	681.271	397.947	454.079	419.478	0.0221672	0.977469	508.421	613.734	294.67	320.393	630.225	423.835	133.655	238.433	31.0298	25.0393	136.31	28.3182
PGA1_RS01795	NC_018290.1	351772	352320	+	CDS	PGA1_c03640	WP_014879053.1		AAA family ATPase	hypothetical protein			https://biocyc.org/gene?orgid=GCF_000154765&id=PGA1_RS01795	https://www.uniprot.org/uniparc/UPI000274B539/entry	54.7266	11.5549	20.535	0	18.3241	0	111.067	3.29925	0	91.153	75.7817	63.4714	34.324	27.3629	28.2812	70.0116	58.9865	59.35	-0.00361093	0.997405	28.9388	6.10805	38.1221	76.802	29.9893	62.7827	22.7798	10.5794	63.1936	13.869	3.78185	6.26303
PGA1_RS01800	NC_018290.1	352425	353387	-	CDS	PGA1_c03650	WP_014873467.1	mdh	malate dehydrogenase	malate dehydrogenase Mdh	K00024	mdh; malate dehydrogenase [EC:1.1.1.37]	https://biocyc.org/gene?orgid=GCF_000154765&id=PGA1_RS01800	https://www.uniprot.org/uniparc/UPI000160D56B/entry	804.942	757.547	837.042	755.734	672.056	388.924	604.262	876.492	379.985	375.787	403.734	405.331	1184.51	1317.93	1378.99	403.289	440.651	421.452	0.563735	0.122012	799.843	605.571	620.246	394.951	1293.81	421.797	39.992	192.23	248.639	16.6154	99.4582	18.6834
PGA1_RS01805	NC_018290.1	353551	354306	+	CDS	PGA1_c03660	WP_014879054.1		sulfite exporter TauE/SafE family protein	hypothetical protein	K07090	K07090; uncharacterized protein	https://biocyc.org/gene?orgid=GCF_000154765&id=PGA1_RS01805	https://www.uniprot.org/uniparc/UPI000163311E/entry	29.5226	39.5578	24.8539	0	22.178	24.1666	35.847	4.79177	27.5277	350.762	314.238	493.179	97.1348	118.216	108.264	452.544	581.915	481.374	1.61871	0.0129263	31.3114	15.4482	22.7222	386.06	107.872	505.278	7.51339	13.4154	16.0757	94.5483	10.5462	67.917
PGA1_RS01810	NC_018290.1	354416	354745	-	CDS	PGA1_c03670	WP_014879055.1		hypothetical protein	hypothetical protein			https://biocyc.org/gene?orgid=GCF_000154765&id=PGA1_RS01810	https://www.uniprot.org/uniparc/UPI000163311F/entry	286.142	90.6233	199.283	20.5151	50.8078	202.999	260.054	230.528	425.678	3399.83	3766.1	4848.34	1132.02	1093.85	1355.4	7048.48	6997	6999.31	2.06953	0.000721418	192.016	91.4408	305.42	4004.75	1193.75	7014.93	97.9617	97.7927	105.188	753.168	141.285	29.0806
PGA1_RS01815	NC_018290.1	355129	355983	+	CDS	PGA1_c03680	WP_014879056.1		CoA ester lyase	putative citrate lyase subunit beta	K14451	mcl2; (3S)-malyl-CoA thioesterase [EC:3.1.2.30]	https://biocyc.org/gene?orgid=GCF_000154765&id=PGA1_RS01815	https://www.uniprot.org/uniparc/UPI0001633120/entry	26.1042	215.164	477.979	43.5495	0	0	70.4362	135.582	18.2552	53.0389	66.923	33.0094	49.4221	38.832	36.5595	188.951	181.993	194.793	-0.76698	0.321668	239.749	14.5165	74.7578	50.9904	41.6045	188.579	226.939	25.1433	58.7826	17.0494	6.86492	6.40832
PGA1_RS01820	NC_018290.1	356019	356567	+	CDS	PGA1_c03690	WP_014879057.1		membrane protein	putative NnrU protein			https://biocyc.org/gene?orgid=GCF_000154765&id=PGA1_RS01820	https://www.uniprot.org/uniparc/UPI0001633121/entry	0	82.5349	111.813	18.4972	54.9724	16.6393	116.552	43.9791	9.47675	48.6936	55.7306	39.5304	53.7409	99.9341	90.9604	92.0725	96.4558	95.3089	0.231973	0.79506	64.7827	30.0363	56.6692	47.9849	81.5452	94.6124	57.9819	21.6153	54.6538	8.12332	24.4937	2.27316
PGA1_RS01825	NC_018290.1	356574	356777	+	CDS	PGA1_c03700	WP_014873472.1		DUF1737 domain-containing protein	hypothetical protein			https://biocyc.org/gene?orgid=GCF_000154765&id=PGA1_RS01825	https://www.uniprot.org/uniparc/UPI000160D520/entry	50.4957	133.27	125.908	149.338	0	44.7793	247.239	29.5667	76.5108	78.9465	86.1061	44.9507	146.866	135.537	169.185	114.814	157.245	140.479	0.222993	0.79494	103.224	64.7056	117.772	70.0011	150.529	137.513	45.8126	76.6369	114.552	21.9876	17.1204	21.3704
PGA1_RS01830	NC_018290.1	356777	357808	+	CDS	PGA1_c03710	WP_014879058.1		MaoC family dehydratase	hypothetical protein	K14449	mch, mcd; 2-methylfumaryl-CoA hydratase [EC:4.2.1.148]	https://biocyc.org/gene?orgid=GCF_000154765&id=PGA1_RS01830	https://www.uniprot.org/uniparc/UPI0001633122/entry	50.7403	193.189	185.11	55.7604	108.853	11.8023	153.183	151.52	96.6271	56.1734	57.996	48.2126	73.8505	82.2755	90.6342	95.1481	109.039	94.2215	-0.589896	0.359208	143.013	58.8052	133.777	54.1273	82.2534	99.4694	80.0126	48.5969	32.1834	5.20272	8.39188	8.30009
PGA1_RS01835	NC_018290.1	357832	358461	+	CDS	PGA1_c03720	WP_014879059.1		histidine phosphatase family protein	phosphoglycerate mutase-like protein			https://biocyc.org/gene?orgid=GCF_000154765&id=PGA1_RS01835	https://www.uniprot.org/uniparc/UPI0001633123/entry	14.9884	122.269	126.755	0	21.2909	19.3333	71.694	80.5018	53.679	52.5325	46.4377	37.359	32.0862	45.0978	38.6812	58.7857	62.8791	61.1546	-0.560346	0.467147	88.0042	13.5414	68.6249	45.4431	38.6218	60.9398	63.2733	11.768	13.6722	7.63546	6.50601	2.05513
PGA1_RS01840	NC_018290.1	358494	359183	+	CDS	PGA1_c03730	WP_014879060.1		DUF1194 domain-containing protein	hypothetical protein	K07114	yfbK; Ca-activated chloride channel homolog	https://biocyc.org/gene?orgid=GCF_000154765&id=PGA1_RS01840	https://www.uniprot.org/uniparc/UPI0001633124/entry	52.252	7.88028	32.6775	0	36.4491	4.41303	37.0938	23.6255	0	158.922	152.691	129.797	59.5853	104.755	64.8235	102.416	66.2666	117.736	0.931681	0.287335	30.9366	13.6207	20.2398	147.136	76.3879	95.4727	22.237	19.8927	18.7773	15.3364	24.7058	26.4277
PGA1_RS01845	NC_018290.1	359376	359759	+	CDS	PGA1_c03740	WP_014873476.1	sdhC	succinate dehydrogenase, cytochrome b556 subunit	succinate dehydrogenase cytochrome b556 subunit	K00241	sdhC, frdC; succinate dehydrogenase / fumarate reductase, cytochrome b subunit	https://biocyc.org/gene?orgid=GCF_000154765&id=PGA1_RS01845	https://www.uniprot.org/uniparc/UPI000160D35C/entry	450.808	665.515	347.411	493.643	205.216	733.494	726.635	544.802	442.594	641.951	706.185	633.294	675.91	832.868	1052.69	1088.79	1091.64	1056.35	0.346325	0.485082	487.911	477.451	571.344	660.477	853.824	1078.93	162.265	264.511	143.869	39.8207	189.264	19.6022
PGA1_RS01850	NC_018290.1	359778	360149	+	CDS	PGA1_c03750	WP_014873477.1	sdhD	succinate dehydrogenase, hydrophobic membrane anchor protein	succinate dehydrogenase hydrophobic membrane anchor subunit	K00242	sdhD, frdD; succinate dehydrogenase / fumarate reductase, membrane anchor subunit	https://biocyc.org/gene?orgid=GCF_000154765&id=PGA1_RS01850	https://www.uniprot.org/uniparc/UPI000160D348/entry	253.051	574.922	292.955	436.772	320.007	282.398	357.493	455.257	421.907	456.019	446.521	465.923	506.758	654.019	890.678	801.026	815.595	753.977	0.478977	0.233132	373.643	346.393	411.552	456.154	683.818	790.199	175.451	80.4981	49.6978	9.70187	193.687	32.2042
PGA1_RS01855	NC_018290.1	360165	361970	+	CDS	PGA1_c03760	WP_014879061.1	sdhA	succinate dehydrogenase flavoprotein subunit	succinate dehydrogenase flavoprotein subunit	K00239	sdhA, frdA; succinate dehydrogenase / fumarate reductase, flavoprotein subunit [EC:1.3.5.1 1.3.5.4]	https://biocyc.org/gene?orgid=GCF_000154765&id=PGA1_RS01855	https://www.uniprot.org/uniparc/UPI0001633125/entry	475.157	487.238	277.265	377.671	393.634	308.546	390.007	348.518	464.29	362.211	446.111	375.816	488.228	583.764	733.733	634.376	560.732	551.184	0.251882	0.494598	413.22	359.95	400.938	394.713	601.908	582.097	117.895	45.2277	58.655	45.0288	123.754	45.5257
PGA1_RS01860	NC_018290.1	362055	362969	+	CDS	PGA1_c03770	WP_014879062.1		hypothetical protein	hypothetical protein			https://biocyc.org/gene?orgid=GCF_000154765&id=PGA1_RS01860	https://www.uniprot.org/uniparc/UPI0001633126/entry	356.505	177.285	166.334	284.857	219.89	202.999	244.347	149.456	325.053	238.022	268.93	226.938	343.739	452.321	450.176	356.403	330.435	297.632	0.407723	0.383001	233.374	235.915	239.619	244.63	415.412	328.157	106.775	43.2176	87.8936	21.7621	62.08	29.4513
PGA1_RS01865	NC_018290.1	363120	363899	+	CDS	PGA1_c03780	WP_014873480.1		succinate dehydrogenase iron-sulfur subunit	succinate dehydrogenase iron-sulfur subunit	K00240	sdhB, frdB; succinate dehydrogenase / fumarate reductase, iron-sulfur subunit [EC:1.3.5.1 1.3.5.4]	https://biocyc.org/gene?orgid=GCF_000154765&id=PGA1_RS01865	https://www.uniprot.org/uniparc/UPI000160D3A9/entry	392.895	329.962	203.553	154.06	309.537	245.942	349.37	162.552	250.132	315.233	319.342	278.538	297.08	287.075	410.899	343.787	369.087	282.817	-0.032731	0.953675	308.803	236.513	254.018	304.371	331.684	331.897	96.4278	78.1661	93.4699	22.4659	68.7836	44.3472
PGA1_RS01870	NC_018290.1	364112	364303	+	CDS	PGA1_c03790	WP_014879063.1		hypothetical protein	hypothetical protein			https://biocyc.org/gene?orgid=GCF_000154765&id=PGA1_RS01870	https://www.uniprot.org/uniparc/UPI0001633128/entry	1242.93	330.397	146.793	581.794	1012.98	745.388	1097.81	462.256	1056.81	56.5617	40.1967	42.0997	1469.8	1700.32	1822.44	496.824	231.251	253.409	0.651158	0.30896	573.373	780.055	872.292	46.286	1664.19	327.161	587.075	217.674	355.693	8.94972	179.077	147.349
PGA1_RS01875	NC_018290.1	364811	365992	+	CDS	PGA1_c03800	WP_014879064.1		type III PLP-dependent enzyme	putative lysine/ornithine decarboxylase	K01581	E4.1.1.17, ODC1, speC, speF; ornithine decarboxylase [EC:4.1.1.17]	https://biocyc.org/gene?orgid=GCF_000154765&id=PGA1_RS01875	https://www.uniprot.org/uniparc/UPI000274B575/entry	778.539	1537.99	1137.39	1469.12	1297.92	920.968	1336.8	1379.92	1786.33	46.855	34.7426	20.9753	481.652	380.907	511.856	578.127	512.708	464.061	-1.77691	1.76259e-10	1151.3	1229.34	1501.02	34.191	458.138	518.299	379.916	280.437	248.028	12.9487	68.5681	57.2382
PGA1_RS01880	NC_018290.1	366098	366973	+	CDS	PGA1_c03810	WP_014879065.1		DUF1989 domain-containing protein	hypothetical protein	K09967	K09967; uncharacterized protein	https://biocyc.org/gene?orgid=GCF_000154765&id=PGA1_RS01880	https://www.uniprot.org/uniparc/UPI000274B576/entry	90.1543	238.972	243.449	193.207	426.821	192.919	177.885	224.344	245.487	104.654	91.3806	77.5405	71.1827	78.536	81.4607	97.4666	75.4463	72.5059	-1.79279	2.19052e-05	190.859	270.982	215.905	91.1917	77.0598	81.8063	87.2411	134.96	34.5821	13.5576	5.29563	13.6417
PGA1_RS01885	NC_018290.1	367051	367755	-	CDS	PGA1_c03820	WP_014873483.1	deoD	purine-nucleoside phosphorylase	purine nucleoside phosphorylase deoD-type	K03784	deoD; purine-nucleoside phosphorylase [EC:2.4.2.1]	https://biocyc.org/gene?orgid=GCF_000154765&id=PGA1_RS01885	https://www.uniprot.org/uniparc/UPI000160D298/entry	66.9694	79.6971	135.924	43.2126	152.207	25.9148	136.676	331.428	79.9475	353.89	387.327	346.372	402.715	333.519	348.433	312.352	269.249	297.289	1.15544	0.0561182	94.1969	73.7782	182.684	362.53	361.556	292.964	36.693	68.47	131.902	21.8015	36.4167	21.8747
PGA1_RS01890	NC_018290.1	367779	368096	-	CDS	PGA1_c03830	WP_014873484.1		H-NS histone family protein	putative regulatory protein, H-NS histone family	K03746	hns; DNA-binding protein H-NS	https://biocyc.org/gene?orgid=GCF_000154765&id=PGA1_RS01890	https://www.uniprot.org/uniparc/UPI000160D31D/entry	291.541	282.129	221.575	0	147.63	38.3018	153.872	193.66	179.969	481.027	498.037	427.311	489.861	514.16	494.717	419.579	469.146	380.082	1.00408	0.144579	265.082	61.9774	175.833	468.792	499.579	422.936	37.9708	76.6099	20.214	36.9163	12.8586	44.627
PGA1_RS01895	NC_018290.1	368217	370184	-	CDS	PGA1_c03840	WP_014879066.1		protein meaA	methylmalonyl-CoA mutase large subunit	K14447	ecm; ethylmalonyl-CoA mutase [EC:5.4.99.63]	https://biocyc.org/gene?orgid=GCF_000154765&id=PGA1_RS01895	https://www.uniprot.org/uniparc/UPI000274B577/entry	111.229	419.962	420.569	177.161	134.61	89.7406	239.836	212.606	124.252	82.3669	74.4198	54.7063	75.7886	77.6601	52.509	219.567	214.589	221.946	-1.79401	0.000172898	317.253	133.837	192.231	70.4977	68.6525	218.701	178.422	43.7154	60.4254	14.2413	14.012	3.75475
PGA1_RS01900	NC_018290.1	370436	371482	+	CDS	PGA1_c03850	WP_014879067.1		acyltransferase	putative acyltransferase			https://biocyc.org/gene?orgid=GCF_000154765&id=PGA1_RS01900	https://www.uniprot.org/uniparc/UPI000274B578/entry	19.6774	15.5799	0	32.3303	0	17.4498	14.3799	6.91993	0	12.6144	9.83985	11.1587	8.94443	23.8092	27.5964	5.16247	5.6413	6.93903	0.162778	0.858962	11.7524	16.5934	7.09994	11.2043	20.1167	5.91427	10.3821	16.1822	7.19163	1.38781	9.859	0.919198
PGA1_RS01905	NC_018290.1	371531	372934	+	CDS	PGA1_c03860	WP_044041355.1		1-acyl-sn-glycerol-3-phosphate acyltransferase	putative glycerol-3-phosphate acyltransferase	K00631	plsB; glycerol-3-phosphate O-acyltransferase [EC:2.3.1.15]	https://biocyc.org/gene?orgid=GCF_000154765&id=PGA1_RS01905	https://www.uniprot.org/uniparc/UPI000274B579/entry	2.44566	0	16.0594	0	0	15.1816	0	0	13.5874	45.4726	44.9219	44.558	33.6759	48.3033	46.0655	36.5018	22.63	15.3671	1.50857	0.162557	6.16836	5.06053	4.52913	44.9842	42.6816	24.8329	8.65276	8.76509	7.84469	0.460484	7.879	10.7382
PGA1_RS01910	NC_018290.1	373095	374375	+	CDS	PGA1_c03870	WP_014879069.1	ccrA	crotonyl-CoA carboxylase/reductase	crotonyl-CoA reductase	K14446	ccr; crotonyl-CoA carboxylase/reductase [EC:1.3.1.85]	https://biocyc.org/gene?orgid=GCF_000154765&id=PGA1_RS01910	https://www.uniprot.org/uniparc/UPI0001633268/entry	524.035	4704.49	2252.98	1469.2	1801	508.687	2495.19	2983.47	1351.11	166.17	197.866	94.5708	71.3225	99.2543	97.285	1796.23	1813.32	1911.63	-4.68455	2.99248e-18	2493.84	1259.63	2276.59	152.869	89.2873	1840.39	2100.61	671.163	837.844	52.9164	15.5891	62.2825
PGA1_RS01915	NC_018290.1	374695	375414	+	CDS	PGA1_c03880	WP_014873489.1		LuxR family transcriptional regulator	putative transcriptional activator protein RaiR			https://biocyc.org/gene?orgid=GCF_000154765&id=PGA1_RS01915	https://www.uniprot.org/uniparc/UPI000160D3FB/entry	26.2297	0	80.8994	0	0	0	33.4572	25.1568	36.1301	108.412	88.3954	139.389	42.6683	84.364	48.6984	75.6271	30.4091	51.217	0.518383	0.55924	35.7097	0	31.5814	112.065	58.5769	52.4177	41.2745	0	5.7221	25.6922	22.5349	22.6329
PGA1_RS01920	NC_018290.1	375509	376150	+	CDS	PGA1_c03890	WP_014879070.1		autoinducer synthase	putative acyl-homoserine-lactone synthase RaiI	K20249	raiI; acyl homoserine lactone synthase [EC:2.3.1.184]	https://biocyc.org/gene?orgid=GCF_000154765&id=PGA1_RS01920	https://www.uniprot.org/uniparc/UPI0001633269/entry	29.4165	16.9389	92.1916	0	31.3394	52.1727	53.938	5.64265	67.5329	215.202	240.597	240.596	119.72	53.9197	59.7402	231.683	248.719	244.847	0.453651	0.580348	46.1823	27.8374	42.3712	232.132	77.7932	241.75	40.3307	26.2621	32.5261	14.6612	36.4259	8.93013
PGA1_RS01925	NC_018290.1	376259	377797	+	CDS	PGA1_c03900	WP_014879071.1		AAA family ATPase	hypothetical protein			https://biocyc.org/gene?orgid=GCF_000154765&id=PGA1_RS01925	https://www.uniprot.org/uniparc/UPI000163326A/entry	6.1356	21.1984	51.2775	7.69814	41.399	17.807	28.3701	7.06156	19.1567	55.7978	48.352	40.5832	48.0864	40.5295	48.0378	31.869	22.7624	23.1028	0.53723	0.450349	26.2038	22.3014	18.1961	48.2443	45.5512	25.9114	22.9834	17.2941	10.6867	7.60787	4.34898	5.16223
PGA1_RS01930	NC_018290.1	377794	378552	+	CDS	PGA1_c03910	WP_014879072.1		SDR family oxidoreductase	short chain dehydrogenase / reductase			https://biocyc.org/gene?orgid=GCF_000154765&id=PGA1_RS01930	https://www.uniprot.org/uniparc/UPI000163326B/entry	7.91697	16.7158	11.14	15.6093	44.1807	4.01185	20.8281	14.3185	0	35.8892	39.1599	45.5074	54.1685	78.7383	49.7184	28.8811	26.834	34.8074	1.28321	0.107683	11.9243	21.2673	11.7155	40.1855	60.8751	30.1741	4.4515	20.6735	10.6552	4.89043	15.6293	4.14097
PGA1_RS01935	NC_018290.1	378648	379538	-	CDS	PGA1_c03920	WP_014879073.1		TIGR02186 family protein	hypothetical protein			https://biocyc.org/gene?orgid=GCF_000154765&id=PGA1_RS01935	https://www.uniprot.org/uniparc/UPI000163326C/entry	26.0129	51.8719	28.469	75.9817	0	105.942	48.1581	70.1341	56.4457	100.894	108.093	98.572	126.766	193.768	194.453	118.069	81.4909	122.68	1.11217	0.104168	35.4513	60.6414	58.246	102.52	171.662	107.413	14.2736	54.6118	11.0981	4.96409	38.8825	22.5675
PGA1_RS01940	NC_018290.1	379540	380463	-	CDS	PGA1_c03930	WP_014879074.1		sulfite exporter TauE/SafE family protein	hypothetical protein	K07090	K07090; uncharacterized protein	https://biocyc.org/gene?orgid=GCF_000154765&id=PGA1_RS01940	https://www.uniprot.org/uniparc/UPI000163326D/entry	47.3807	63.7501	88.4572	18.317	58.0661	65.9089	133.612	75.4704	76.9525	146.955	117.441	144.158	125.205	188.261	166.142	120.027	116.493	123.064	0.773019	0.103875	66.5293	47.4307	95.3448	136.185	159.87	119.861	20.6788	25.5163	33.1482	16.2928	31.9924	3.28839
PGA1_RS01945	NC_018290.1	380698	381663	-	CDS	PGA1_c03940	WP_044040428.1		ABC transporter permease	putative permease protein	K23536	nupC; general nucleoside transport system permease protein	https://biocyc.org/gene?orgid=GCF_000154765&id=PGA1_RS01945	https://www.uniprot.org/uniparc/UPI000274B57A/entry	49.7638	74.1122	93.3642	54.3139	38.1848	91.4128	48.3155	72.1891	50.268	98.0811	99.4403	89.5126	129.101	234.392	180.527	78.853	108.16	79.3111	1.07474	0.0077898	72.4134	61.3038	56.9242	95.678	181.34	88.7748	21.8497	27.2937	13.2558	5.38248	52.6497	16.7899
PGA1_RS01950	NC_018290.1	381663	382757	-	CDS	PGA1_c03950	WP_014879076.1		ABC transporter permease	putative permease protein	K23535	nupB; general nucleoside transport system permease protein	https://biocyc.org/gene?orgid=GCF_000154765&id=PGA1_RS01950	https://www.uniprot.org/uniparc/UPI000163326F/entry	1.5679	74.4849	71.2115	21.6392	82.6846	55.6163	157.432	86.8427	34.0514	109.778	114.902	107.533	157.906	241.772	227.902	99.729	88.8151	99.9249	1.07647	0.136857	49.0881	53.3133	92.7754	110.738	209.193	96.1563	41.1862	30.5878	61.904	3.777	44.9544	6.35847
PGA1_RS01955	NC_018290.1	382758	384287	-	CDS	PGA1_c03960	WP_014873497.1		ABC transporter ATP-binding protein	ribose import ATP-binding protein RbsA	K23537	nupA; general nucleoside transport system ATP-binding protein	https://biocyc.org/gene?orgid=GCF_000154765&id=PGA1_RS01955	https://www.uniprot.org/uniparc/UPI000160D4B9/entry	31.4195	62.1924	89.0354	69.6908	6.57513	35.8234	92.0073	80.5018	88.9793	140.408	149.03	117.826	203.405	210.741	182.461	74.6457	86.5931	103.891	1.23471	0.0199276	60.8824	37.3631	87.1628	135.755	198.869	88.3766	28.8303	31.586	5.96396	16.1136	14.6753	14.7039
PGA1_RS01960	NC_018290.1	384486	385481	-	CDS	PGA1_c03970	WP_014879077.1		BMP family ABC transporter substrate-binding protein	putative lipoprotein	K07335	bmpA, bmpB, tmpC; basic membrane protein A and related proteins	https://biocyc.org/gene?orgid=GCF_000154765&id=PGA1_RS01960	https://www.uniprot.org/uniparc/UPI0001633270/entry	99.1155	431.279	601.793	424.822	356.879	391.324	662.09	1020.21	494.504	2205.43	2375.88	1778.78	1765.02	1868.93	1604.09	1589.76	1552.17	1508.82	1.38998	0.00317729	377.396	391.009	725.603	2120.03	1746.01	1550.25	255.634	33.9726	268.549	307.573	133.439	40.5002
PGA1_RS01965	NC_018290.1	385611	386075	-	CDS	PGA1_c03980	WP_102804092.1		GNAT family N-acetyltransferase	putative acetyltransferase	K03789	rimI; [ribosomal protein S18]-alanine N-acetyltransferase [EC:2.3.1.266]	https://biocyc.org/gene?orgid=GCF_000154765&id=PGA1_RS01965	https://www.uniprot.org/uniparc/UPI0001633271/entry	31.3833	0	0	0	25.24	0	55.0425	0	0	28.0143	19.9168	38.0529	40.77	29.7308	27.1985	10.5476	33.4326	18.7015	0.298419	0.713013	10.4611	8.41334	18.3475	28.6613	32.5664	20.8939	18.1192	14.5723	31.7788	9.08533	7.21646	11.5989
PGA1_RS01970	NC_018290.1	386092	386688	-	CDS	PGA1_c03990	WP_014879079.1	tsaB	tRNA (adenosine(37)-N6)-threonylcarbamoyltransferase complex dimerization subunit type 1 TsaB	putative peptidase M22	K14742	tsaB; tRNA threonylcarbamoyladenosine biosynthesis protein TsaB	https://biocyc.org/gene?orgid=GCF_000154765&id=PGA1_RS01970	https://www.uniprot.org/uniparc/UPI000274B57B/entry	33.0717	48.5753	61.3729	76.5449	50.5525	56.1054	112.225	48.5438	23.2395	59.1522	62.5335	66.2757	161.073	131.102	134.17	133.46	145.616	116.532	0.871937	0.104376	47.6733	61.0676	61.3359	62.6538	142.115	131.869	14.1721	13.6882	45.851	3.56329	16.4897	14.607
PGA1_RS01975	NC_018290.1	386678	387241	-	CDS	PGA1_c04000	WP_014873501.1		NifU family protein	nitrogen fixation protein nifU-like protein			https://biocyc.org/gene?orgid=GCF_000154765&id=PGA1_RS01975	https://www.uniprot.org/uniparc/UPI000160D379/entry	232.871	144.612	448.084	201.058	181.341	161.968	302.983	154.152	272.129	213.132	197.304	190.77	378.861	363.821	404.549	353.881	378.39	359.706	0.353583	0.464189	275.189	181.456	243.088	200.402	382.41	363.992	156.099	19.5457	78.5506	11.4986	20.5944	12.8043
PGA1_RS01980	NC_018290.1	387404	387859	-	CDS	PGA1_c04010	WP_014873502.1		universal stress protein	putative universal stress protein			https://biocyc.org/gene?orgid=GCF_000154765&id=PGA1_RS01980	https://www.uniprot.org/uniparc/UPI000160D547/entry	3.76503	35.7723	41.2051	0	14.7075	0	82.5424	99.3032	74.1618	249.921	288.826	257.7	239.681	259.49	297.647	146.849	129.527	175.256	2.02185	0.022373	26.9142	4.90251	85.3358	265.482	265.606	150.544	20.2309	8.4914	12.8014	20.587	29.4633	23.0874
PGA1_RS01985	NC_018290.1	387946	388812	-	CDS	PGA1_c04020	WP_014879080.1		branched-chain amino acid aminotransferase	putative branched-chain-amino-acid aminotransferase	K00826	E2.6.1.42, ilvE; branched-chain amino acid aminotransferase [EC:2.6.1.42]	https://biocyc.org/gene?orgid=GCF_000154765&id=PGA1_RS01985	https://www.uniprot.org/uniparc/UPI00016329AA/entry	0	33.448	60.6813	39.0425	0	0	11.2875	75.2093	70.0099	198.032	186.811	158.728	222.351	104.713	124.764	81.0455	116.047	129.25	1.29514	0.17367	31.3765	13.0142	52.1689	181.191	150.609	108.781	30.3937	22.5412	35.4997	20.2461	62.9336	24.9102
PGA1_RS01990	NC_018290.1	388939	389706	-	CDS	PGA1_c04030	WP_014873504.1		phenylacetate-CoA oxygenase subunit PaaI	phenylacetic acid degradation protein paaA-like protein	K02609	paaA; ring-1,2-phenylacetyl-CoA epoxidase subunit PaaA [EC:1.14.13.149]	https://biocyc.org/gene?orgid=GCF_000154765&id=PGA1_RS01990	https://www.uniprot.org/uniparc/UPI000160D3A0/entry	0	9.43992	90.5225	88.1506	21.8315	0	69.5936	11.7923	49.6789	320.393	292.641	252.244	131.752	150.954	130.404	151.315	127.692	170.707	0.979405	0.275079	33.3208	36.6607	43.6882	288.426	137.703	149.905	49.7625	45.9082	29.3626	34.2695	11.4951	21.5425
PGA1_RS01995	NC_018290.1	389769	390842	-	CDS	PGA1_c04040	WP_014879081.1	paaK	phenylacetate-CoA oxygenase/reductase subunit PaaK	phenylacetic acid degradation NADH oxidoreductase PaaE	K02613	paaE; ring-1,2-phenylacetyl-CoA epoxidase subunit PaaE	https://biocyc.org/gene?orgid=GCF_000154765&id=PGA1_RS01995	https://www.uniprot.org/uniparc/UPI00016329AE/entry	0	28.6889	33.2403	3.15175	15.6114	0	7.00919	0	7.26639	285.478	200.707	189.293	145.468	108.147	121.876	61.8835	52.0554	46.1222	2.70892	0.00928655	20.6431	6.25437	4.75853	225.159	125.164	53.3537	18.0217	8.25519	4.12301	52.5484	18.8764	7.96045
PGA1_RS02000	NC_018290.1	390853	391326	-	CDS	PGA1_c04050	WP_014879082.1	paaJ	phenylacetate-CoA oxygenase subunit PaaJ	phenylacetic acid degradation protein PaaD	K02612	paaD; ring-1,2-phenylacetyl-CoA epoxidase subunit PaaD	https://biocyc.org/gene?orgid=GCF_000154765&id=PGA1_RS02000	https://www.uniprot.org/uniparc/UPI00016329AF/entry	0	15.2951	33.6943	35.7066	0	48.1802	22.2342	74.5151	42.0756	491.146	356.694	355.033	248.167	178.672	147.511	132.615	82.0696	88.4806	1.94	0.018717	16.3298	27.9623	46.275	400.958	191.45	101.055	16.871	25.0063	26.3922	78.1099	51.5306	27.5189
PGA1_RS02005	NC_018290.1	391449	392222	-	CDS	PGA1_c04060	WP_014879083.1	paaC	phenylacetate-CoA oxygenase subunit PaaC	phenylacetic acid degradation protein PaaC	K02611	paaC; ring-1,2-phenylacetyl-CoA epoxidase subunit PaaC [EC:1.14.13.149]	https://biocyc.org/gene?orgid=GCF_000154765&id=PGA1_RS02005	https://www.uniprot.org/uniparc/UPI00016329B0/entry	68.7628	9.36675	179.642	78.7206	12.9974	53.1103	57.383	33.9324	85.1438	1080.15	854.933	832.482	750.989	521.781	439.901	309.034	238.976	303.688	2.61264	9.64245e-05	85.9237	48.2761	58.8198	922.522	570.891	283.899	86.4248	33.1272	25.6359	136.971	161.253	38.9966
PGA1_RS02010	NC_018290.1	392222	392506	-	CDS	PGA1_c04070	WP_014879084.1	paaB	1,2-phenylacetyl-CoA epoxidase subunit B	phenylacetic acid degradation protein PaaB	K02610	paaB; ring-1,2-phenylacetyl-CoA epoxidase subunit PaaB	https://biocyc.org/gene?orgid=GCF_000154765&id=PGA1_RS02010	https://www.uniprot.org/uniparc/UPI00016329B1/entry	27.1082	79.4941	161.524	0	0	0	87.1648	6.35541	30.4254	674.602	498.648	534.943	547.247	390.357	353.691	224.655	217.012	293.287	2.52909	0.0115508	89.3755	0	41.3152	569.398	430.432	244.985	67.7506	0	41.4907	92.8995	102.813	42.0053
PGA1_RS02015	NC_018290.1	392580	393557	-	CDS	PGA1_c04080	WP_014879085.1	paaA	1,2-phenylacetyl-CoA epoxidase subunit A	phenylacetic acid degradation protein PaaA	K02609	paaA; ring-1,2-phenylacetyl-CoA epoxidase subunit PaaA [EC:1.14.13.149]	https://biocyc.org/gene?orgid=GCF_000154765&id=PGA1_RS02015	https://www.uniprot.org/uniparc/UPI00016329B2/entry	7.89963	53.7439	48.0305	0	41.145	0	100.064	46.3009	81.5698	525.86	429.768	401.198	532.451	346.494	281.591	177.127	179.34	174.835	2.55895	0.00330118	36.558	13.715	75.9781	452.275	386.845	177.101	24.9827	23.7551	27.3141	65.3075	130.207	2.2525
PGA1_RS02020	NC_018290.1	393581	394783	-	CDS	PGA1_c04090	WP_014879086.1	pcaF	3-oxoadipyl-CoA thiolase	beta-ketoadipyl-CoA thiolase PaaJ	K00632	fadA, fadI; acetyl-CoA acyltransferase [EC:2.3.1.16]	https://biocyc.org/gene?orgid=GCF_000154765&id=PGA1_RS02020	https://www.uniprot.org/uniparc/UPI00016329B3/entry	25.6886	20.3394	43.7329	36.5792	2.78746	0	91.3607	1.50564	161.459	425.87	309.761	325.173	302.174	312.635	305.992	147.022	129.008	139.268	1.98633	0.0406129	29.9203	13.1222	84.7752	353.601	306.934	138.433	12.2574	20.3621	80.1799	63.0592	5.29402	9.03588
PGA1_RS02025	NC_018290.1	395134	396780	+	CDS	PGA1_c04100	WP_014879087.1		sulfatase-like hydrolase/transferase	sulfatase			https://biocyc.org/gene?orgid=GCF_000154765&id=PGA1_RS02025	https://www.uniprot.org/uniparc/UPI00016329B4/entry	13.5514	4.40186	0	10.2762	0	0	17.3685	5.49876	0	96.1336	69.0034	67.3069	27.1818	18.5063	23.474	21.5747	24.2376	14.8375	0.885462	0.342487	5.9844	3.4254	7.62242	77.4813	23.054	20.2166	6.9129	5.93297	8.87685	16.1756	4.35296	4.84499
PGA1_RS02030	NC_018290.1	397059	399152	+	CDS	PGA1_c04110	WP_014879088.1		enoyl-CoA hydratase/isomerase family protein	putative fatty acid oxidation complex subunit alpha	K07516	fadN; 3-hydroxyacyl-CoA dehydrogenase [EC:1.1.1.35]	https://biocyc.org/gene?orgid=GCF_000154765&id=PGA1_RS02030	https://www.uniprot.org/uniparc/UPI00016329B6/entry	6.55913	35.4876	49.3517	22.6312	8.00697	0	10.7849	12.1099	17.3921	92.3656	85.5416	76.0837	30.3238	23.1334	27.4	23.7091	21.4953	28.019	0.190513	0.827971	30.4661	10.2127	13.429	84.6636	26.9524	24.4078	21.8337	11.4757	3.49556	8.1764	3.61605	3.31749
PGA1_RS02035	NC_018290.1	399154	400329	+	CDS	PGA1_c04120	WP_014879089.1		acetyl-CoA C-acyltransferase	3-ketoacyl-CoA thiolase FadA	K00626	ACAT, atoB; acetyl-CoA C-acetyltransferase [EC:2.3.1.9]	https://biocyc.org/gene?orgid=GCF_000154765&id=PGA1_RS02035	https://www.uniprot.org/uniparc/UPI00016329B7/entry	33.5779	0	47.9325	8.63516	25.6631	0	35.847	1.54021	10.3229	102.677	85.4071	81.5857	50.0133	30.6391	51.7615	26.2153	43.9034	39.5945	0.520233	0.552297	27.1701	11.4328	15.9034	89.8899	44.138	36.571	24.6003	13.0583	17.8212	11.2375	11.723	9.22352
PGA1_RS02040	NC_018290.1	400419	401618	+	CDS	PGA1_c04130	WP_014879090.1		acyl-CoA dehydrogenase family protein	putative acyl-CoA dehydrogenase			https://biocyc.org/gene?orgid=GCF_000154765&id=PGA1_RS02040	https://www.uniprot.org/uniparc/UPI00016329B8/entry	15.7378	37.0045	54.0199	55.006	11.1777	0	0	10.5659	33.2397	152.902	148.373	110.69	34.5471	30.6613	30.8471	31.5298	23.9312	16.6035	0.0483836	0.958905	35.5874	22.0612	14.6019	137.322	32.0185	24.0215	19.1804	29.0732	16.9834	23.1744	2.19178	7.46358
PGA1_RS02045	NC_018290.1	401615	402760	+	CDS	PGA1_c04140	WP_014879091.1		acyl-CoA/acyl-ACP dehydrogenase	putative acyl-CoA dehydrogenase			https://biocyc.org/gene?orgid=GCF_000154765&id=PGA1_RS02045	https://www.uniprot.org/uniparc/UPI00016329B9/entry	11.985	79.0779	118.869	60.5516	70.2266	0	19.7065	44.2549	11.3498	226.621	235.259	194.323	33.4842	45.2145	89.4547	32.2294	37.144	34.3875	-0.0304588	0.975411	69.9774	43.5927	25.1037	218.734	56.0511	34.587	54.0201	38.0611	17.1037	21.5778	29.5169	2.46337
PGA1_RS02050	NC_018290.1	402741	403205	+	CDS	PGA1_c04150	WP_014873516.1		PaaI family thioesterase	thioesterase domain-containing protein			https://biocyc.org/gene?orgid=GCF_000154765&id=PGA1_RS02050	https://www.uniprot.org/uniparc/UPI000160D291/entry	27.6912	81.8533	111.121	21.8386	100.96	0	0	7.7905	27.9717	141.791	146.648	141.621	26.0339	7.02302	46.6576	28.1987	13.578	37.4029	-0.450903	0.567953	73.5551	40.9329	11.9207	143.353	26.5715	26.3932	42.3294	53.1195	14.436	2.85448	19.8227	12.0146
PGA1_RS02055	NC_018290.1	403269	404774	+	CDS	PGA1_c04160	WP_014879092.1		acyl--CoA ligase	putative crotonobetaine/carnitine-CoA ligase	K01897	ACSL, fadD; long-chain acyl-CoA synthetase [EC:6.2.1.3]	https://biocyc.org/gene?orgid=GCF_000154765&id=PGA1_RS02055	https://www.uniprot.org/uniparc/UPI00016329BA/entry	38.1903	40.9189	31.815	26.972	6.67992	6.06572	27.9921	27.6625	50.6685	111.831	119.028	89.2368	28.1342	35.9965	52.2994	36.1564	45.2375	20.9777	0.077482	0.920165	36.9747	13.2392	35.441	106.699	38.81	34.1239	4.67211	11.8969	13.1884	15.5445	12.3258	12.2569
PGA1_RS02060	NC_018290.1	404840	405529	-	CDS	PGA1_c04170	WP_014879093.1	rpe	ribulose-phosphate 3-epimerase	ribulose-phosphate 3-epimerase Rpe	K01783	rpe, RPE; ribulose-phosphate 3-epimerase [EC:5.1.3.1]	https://biocyc.org/gene?orgid=GCF_000154765&id=PGA1_RS02060	https://www.uniprot.org/uniparc/UPI00016329BB/entry	119.433	169.426	152.495	421.897	345.052	255.956	109.1	123.378	160.858	25.5337	16.6477	22.8387	58.4267	41.334	39.0431	23.3554	16.2346	31.5877	-2.35151	2.00951e-05	147.118	340.968	131.112	21.6734	46.268	23.7259	25.4265	83.0457	26.7317	4.55617	10.5919	7.68325
PGA1_RS02065	NC_018290.1	405706	406524	+	CDS	PGA1_c04180	WP_014879094.1	phnC	phosphonate ABC transporter ATP-binding protein	phosphonates import ATP-binding protein PhnC	K02041	phnC; phosphonate transport system ATP-binding protein [EC:7.3.2.2]	https://biocyc.org/gene?orgid=GCF_000154765&id=PGA1_RS02065	https://www.uniprot.org/uniparc/UPI000160D277/entry	0	53.1125	32.1189	61.996	8.18881	40.8973	45.0385	79.6172	24.3514	8.28349	3.15575	6.63497	2.23111	3.32286	1.75767	147.637	164.005	148.518	-3.97948	5.37712e-06	28.4105	37.0274	49.669	6.02474	2.43721	153.387	26.7498	27.1116	27.9223	2.61777	0.802691	9.20663
PGA1_RS02070	NC_018290.1	406582	407490	+	CDS	PGA1_c04190	WP_014879095.1	phnD	phosphonate ABC transporter substrate-binding protein	phosphate uptake ABC transporter periplasmic solute-binding protein PhoD	K02044	phnD; phosphonate transport system substrate-binding protein	https://biocyc.org/gene?orgid=GCF_000154765&id=PGA1_RS02070	https://www.uniprot.org/uniparc/UPI000163312A/entry	0	25.9208	51.6764	48.4101	114.36	97.1449	42.2356	177.343	286.179	7.23632	7.6611	10.9099	11.9356	20.7175	23.3021	362.279	342.475	282.401	-2.0965	0.0141744	25.8657	86.6382	168.586	8.60245	18.6518	329.052	25.8382	34.2071	122.207	2.00959	5.95818	41.5963
PGA1_RS02075	NC_018290.1	407650	408519	+	CDS	PGA1_c04200	WP_014879096.1	phnE	phosphonate ABC transporter, permease protein PhnE	phosphate uptake ABC transporter permease protein PhoE	K02042	phnE; phosphonate transport system permease protein	https://biocyc.org/gene?orgid=GCF_000154765&id=PGA1_RS02075	https://www.uniprot.org/uniparc/UPI000163312B/entry	0	6.24988	2.15972	0	36.6167	0	8.65272	28.1062	34.8843	12.4529	7.01428	6.9487	7.48241	4.25418	2.12738	26.2317	23.0592	47.068	-0.690198	0.342671	2.8032	12.2056	23.8811	8.80531	4.62132	32.1196	3.17424	21.1407	13.6166	3.15911	2.69632	13.0425
PGA1_RS02080	NC_018290.1	408516	409886	+	CDS	PGA1_c04210	WP_014879097.1	phnE	phosphonate ABC transporter, permease protein PhnE	phosphate uptake ABC transporter permease protein PhoT	K02042	phnE; phosphonate transport system permease protein	https://biocyc.org/gene?orgid=GCF_000154765&id=PGA1_RS02080	https://www.uniprot.org/uniparc/UPI000163312C/entry	0	18.508	17.8165	22.2209	23.236	0	4.39263	5.94515	0	1.90032	2.98484	1.7836	3.41533	5.71677	4.04994	19.3473	30.8996	46.9699	-0.660171	0.383405	12.1082	15.1523	3.44593	2.22292	4.39401	32.4056	10.4917	13.1321	3.08357	0.662417	1.18868	13.8728
PGA1_RS02085	NC_018290.1	409935	410549	+	CDS	PGA1_c04220	WP_014873523.1		chloramphenicol acetyltransferase	putative phosphonate metabolism			https://biocyc.org/gene?orgid=GCF_000154765&id=PGA1_RS02085	https://www.uniprot.org/uniparc/UPI000160D3F9/entry	0	0	9.16563	0	0	0	2.44809	0	0	7.54986	4.78621	3.53434	0.928497	1.77003	4.84859	19.0424	10.9286	15.0351	0.0690585	NA	3.05521	0	0.816029	5.29014	2.51571	15.002	5.29178	0	1.4134	2.05465	2.06369	4.05698
PGA1_RS02090	NC_018290.1	410593	411327	-	CDS	PGA1_c04230	WP_014879098.1	phnF	phosphonate metabolism transcriptional regulator PhnF	putative phosphonates metabolism transcriptional regulator phnF	K02043	phnF; GntR family transcriptional regulator, phosphonate transport system regulatory protein	https://biocyc.org/gene?orgid=GCF_000154765&id=PGA1_RS02090	https://www.uniprot.org/uniparc/UPI000163312D/entry	0	0	0	0	0	0	0	0	0	17.1267	14.9447	15.8955	2.17534	16.5877	13.5699	23.9682	12.4696	10.1841	0.710257	NA	0	0	0	15.989	10.7777	15.5407	0	0	0	1.094	7.60109	7.38743
PGA1_RS02095	NC_018290.1	411436	411912	+	CDS	PGA1_c04240	WP_014879099.1	phnG	phosphonate C-P lyase system protein PhnG	protein PhnG	K06166	phnG; alpha-D-ribose 1-methylphosphonate 5-triphosphate synthase subunit PhnG [EC:2.7.8.37]	https://biocyc.org/gene?orgid=GCF_000154765&id=PGA1_RS02095	https://www.uniprot.org/uniparc/UPI000163312E/entry	0	43.6968	23.6346	0	0	0	0	0	10.9072	12.2217	6.0204	18.5834	11.0135	12.7798	4.74239	70.5069	52.9457	54.2314	-0.0431773	0.953675	22.4438	0	3.63574	12.2752	9.51191	59.228	21.8727	0	6.29728	6.28167	4.22389	9.78894
PGA1_RS02100	NC_018290.1	411912	412508	+	CDS	PGA1_c04250	WP_014879100.1	phnH	phosphonate C-P lyase system protein PhnH	protein PhnH	K06165	phnH; alpha-D-ribose 1-methylphosphonate 5-triphosphate synthase subunit PhnH [EC:2.7.8.37]	https://biocyc.org/gene?orgid=GCF_000154765&id=PGA1_RS02100	https://www.uniprot.org/uniparc/UPI000163312F/entry	0	34.9135	18.884	19.845	0	0	0	0	2.90493	12.6168	5.41155	15.1325	10.5214	9.29933	8.61169	41.5804	41.4505	43.6994	-0.0582474	0.941784	17.9325	6.61499	0.968311	11.0536	9.47748	42.2434	17.4762	11.4575	1.67716	5.04548	0.967247	1.26261
PGA1_RS02105	NC_018290.1	412512	413621	+	CDS	PGA1_c04260	WP_014879101.1		carbon-phosphorus lyase complex subunit PhnI	protein PhnI	K06164	phnI; alpha-D-ribose 1-methylphosphonate 5-triphosphate synthase subunit PhnI [EC:2.7.8.37]	https://biocyc.org/gene?orgid=GCF_000154765&id=PGA1_RS02105	https://www.uniprot.org/uniparc/UPI0001633130/entry	8.50693	0	6.771	10.6734	21.1471	21.9459	1.35637	27.7405	3.12477	59.6082	61.2506	54.371	31.998	42.562	33.7187	66.8199	75.5965	65.2536	0.827923	0.332556	5.09264	17.9221	10.7405	58.4099	36.0929	69.2234	4.49495	6.29028	14.7489	3.59293	5.6681	5.5746
PGA1_RS02115	NC_018290.1	413842	414699	+	CDS	PGA1_c04270	WP_014873528.1		alpha-D-ribose 1-methylphosphonate 5-phosphate C-P-lyase PhnJ	protein PhnJ	K06163	phnJ; alpha-D-ribose 1-methylphosphonate 5-phosphate C-P lyase [EC:4.7.1.1]	https://biocyc.org/gene?orgid=GCF_000154765&id=PGA1_RS02115	https://www.uniprot.org/uniparc/UPI000160D2A4/entry	11.0055	57.0356	24.0891	23.6712	35.1747	17.7447	12.2832	42.2212	0	38.212	34.4323	30.5981	47.9182	35.3975	42.0642	63.9299	68.4835	50.9337	0.283554	0.733558	30.7101	25.5302	18.1682	34.4142	41.7933	61.1157	23.7186	8.86243	21.7171	3.80697	6.26477	9.1071
PGA1_RS02120	NC_018290.1	414699	415469	+	CDS	PGA1_c04280	WP_014873529.1	phnK	phosphonate C-P lyase system protein PhnK	phosphonates transport ATP-binding protein PhnK	K05781	phnK; putative phosphonate transport system ATP-binding protein	https://biocyc.org/gene?orgid=GCF_000154765&id=PGA1_RS02120	https://www.uniprot.org/uniparc/UPI000160D566/entry	0	10.5786	18.2778	0	0	0	0	0	2.24935	19.9069	21.9756	20.5715	14.8126	29.7909	26.1393	61.0175	31.0392	60.5359	0.978168	0.308956	9.61878	0	0.749782	20.818	23.5809	50.8642	9.1766	0	1.29866	1.05615	7.81002	17.1706
PGA1_RS02125	NC_018290.1	415479	416162	+	CDS	PGA1_c04290	WP_014873530.1	phnL	phosphonate C-P lyase system protein PhnL	phosphonates transport ATP-binding protein PhnL	K05780	phnL; alpha-D-ribose 1-methylphosphonate 5-triphosphate synthase subunit PhnL [EC:2.7.8.37]	https://biocyc.org/gene?orgid=GCF_000154765&id=PGA1_RS02125	https://www.uniprot.org/uniparc/UPI000160D51E/entry	22.5902	47.6965	15.1085	29.6928	0	0	22.0113	0	48.1735	22.2127	21.517	22.7908	9.18316	11.9361	46.7516	54.2911	52.853	53.7517	-0.0978223	0.914407	28.4651	9.89761	23.3949	22.1735	22.6236	53.6319	17.0698	17.1432	24.1165	0.637815	20.9408	0.726485
PGA1_RS02130	NC_018290.1	416159	416731	+	CDS	PGA1_c04300	WP_044041359.1	phnN	phosphonate metabolism protein/1,5-bisphosphokinase (PRPP-forming) PhnN	putative ATP-binding protein PhnN	K05774	phnN; ribose 1,5-bisphosphokinase [EC:2.7.4.23]	https://biocyc.org/gene?orgid=GCF_000154765&id=PGA1_RS02130	https://www.uniprot.org/uniparc/UPI000274B5A5/entry	62.9213	71.1701	45.9081	11.815	0	53.1412	53.8643	18.9664	51.4523	37.1849	37.0869	29.1025	22.5221	37.6155	42.7086	56.074	53.1391	52.4457	-0.429	0.570549	59.9998	21.6521	41.4277	34.4581	34.282	53.8862	12.8819	27.9029	19.4894	4.63838	10.4979	1.92609
PGA1_RS02135	NC_018290.1	416713	417396	-	CDS	PGA1_c04310	WP_014879103.1		DUF1045 domain-containing protein	hypothetical protein			https://biocyc.org/gene?orgid=GCF_000154765&id=PGA1_RS02135	https://www.uniprot.org/uniparc/UPI0001633133/entry	0	23.8482	60.4342	9.89761	93.1477	64.5502	111.157	0	83.6698	29.1141	35.9491	29.1961	29.7201	45.357	35.6275	61.7543	63.1259	87.2258	-0.369316	0.651219	28.0941	55.8652	64.9423	31.4197	36.9015	70.702	30.44	42.2991	57.8966	3.92275	7.89595	14.3265
PGA1_RS02140	NC_018290.1	417449	418591	+	CDS	PGA1_c04320	WP_014879104.1		alpha-D-ribose 1-methylphosphonate 5-triphosphate diphosphatase	protein PhnM	K06162	phnM; alpha-D-ribose 1-methylphosphonate 5-triphosphate diphosphatase [EC:3.6.1.63]	https://biocyc.org/gene?orgid=GCF_000154765&id=PGA1_RS02140	https://www.uniprot.org/uniparc/UPI0001633134/entry	24.0329	9.51425	13.151	0	26.4041	22.6443	9.22049	19.0162	15.9314	12.3673	18.2153	8.37926	8.89261	18.9523	11.4248	23.2065	32.3413	31.9737	-0.412272	0.582891	15.5661	16.3495	14.7227	12.9873	13.0899	29.1739	7.55462	14.2833	5.00845	4.94721	5.23248	5.17112
PGA1_RS02145	NC_018290.1	418663	419142	-	CDS	PGA1_c04330	WP_014879105.1		hypothetical protein	hypothetical protein			https://biocyc.org/gene?orgid=GCF_000154765&id=PGA1_RS02145	https://www.uniprot.org/uniparc/UPI0001633135/entry	33.9794	71.7434	39.1449	0	0	0	25.0929	18.8676	19.8716	38.4781	44.4221	32.6891	51.1544	81.4158	88.0427	8.96681	11.0321	13.0718	0.817225	0.346443	48.2892	0	21.2774	38.5298	73.5376	11.0236	20.4755	0	3.34227	5.86662	19.6656	2.05251
PGA1_RS02150	NC_018290.1	419143	419901	-	CDS	PGA1_c04340	WP_014879106.1		polysaccharide deacetylase family protein	hypothetical protein			https://biocyc.org/gene?orgid=GCF_000154765&id=PGA1_RS02150	https://www.uniprot.org/uniparc/UPI0001633136/entry	21.4889	16.7158	4.95113	0	0	0	44.6316	33.4098	4.56982	33.884	41.903	24.7897	62.7451	72.5712	61.2335	18.4628	22.4064	12.3276	1.2858	0.166556	14.3853	0	27.5371	33.5256	65.5166	17.7323	8.51164	0	20.6665	8.5623	6.15604	5.07896
PGA1_RS02155	NC_018290.1	419898	421040	-	CDS	PGA1_c04350	WP_014879107.1		glycosyl transferase	putative glycosyltransferase protein			https://biocyc.org/gene?orgid=GCF_000154765&id=PGA1_RS02155	https://www.uniprot.org/uniparc/UPI0001633137/entry	1.50206	0	1.64388	0	0	0	27.0029	6.33872	0	13.0669	9.07622	13.0443	23.3806	25.1428	24.0191	12.1725	11.4041	3.27442	1.07322	0.280646	1.04865	0	11.1139	11.7292	24.1808	8.95034	0.910918	0	14.1206	2.29754	0.892159	4.93048
PGA1_RS02160	NC_018290.1	421037	421627	-	CDS	PGA1_c04360	WP_014879108.1		histidine phosphatase family protein	putative phosphoglycerate mutase family protein			https://biocyc.org/gene?orgid=GCF_000154765&id=PGA1_RS02160	https://www.uniprot.org/uniparc/UPI0001633138/entry	0	0	0	0	5.67397	0	7.64251	0	0	11.741	12.1478	7.52812	23.9618	15.6562	21.3998	10.8394	12.9232	9.31288	1.49741	NA	0	1.89132	2.5475	10.4723	20.3393	11.0252	0	3.27587	4.4124	2.55783	4.25315	1.81233
PGA1_RS02165	NC_018290.1	421624	422658	-	CDS	PGA1_c04370	WP_014879109.1		glycosyltransferase family 4 protein	putative glycosyltransferase protein			https://biocyc.org/gene?orgid=GCF_000154765&id=PGA1_RS02165	https://www.uniprot.org/uniparc/UPI0001633139/entry	5.80578	24.5164	13.6156	0	0	0	18.9106	35.8758	0	15.9757	19.9426	9.08955	26.372	20.1937	22.1542	6.8664	8.16649	11.4864	0.359853	0.687893	14.6459	0	18.2621	15.0026	22.9067	8.83977	9.39779	0	17.9467	5.49155	3.15712	2.38247
PGA1_RS02170	NC_018290.1	422739	423998	-	CDS	PGA1_c04380	WP_014879110.1		glycosyltransferase family 4 protein	putative colanic acid biosynthesis glycosyltransferase WcaL			https://biocyc.org/gene?orgid=GCF_000154765&id=PGA1_RS02170	https://www.uniprot.org/uniparc/UPI000163313A/entry	15.6697	76.2386	33.5527	80.5949	0	60.4165	13.1439	81.2206	79.8304	26.43	30.1133	27.6284	35.4399	41.5557	47.3315	27.248	15.4369	28.1311	-0.37392	0.635614	41.8204	47.0038	58.0649	28.0572	41.4423	23.6053	31.1194	41.9381	38.909	1.87869	5.94662	7.08784
PGA1_RS02175	NC_018290.1	423995	425206	-	CDS	PGA1_c04390	WP_014873540.1		membrane protein	hypothetical protein			https://biocyc.org/gene?orgid=GCF_000154765&id=PGA1_RS02175	https://www.uniprot.org/uniparc/UPI000160D290/entry	33.9971	32.8995	35.6567	94.9583	0	12.5618	38.5089	0	20.0325	25.5825	28.7588	24.6034	40.0472	43.3811	43.0977	13.0486	18.0648	11.9887	0.0768897	0.934906	34.1844	35.84	19.5138	26.3149	42.1753	14.3674	1.3881	51.5817	19.2597	2.17233	1.84844	3.24562
PGA1_RS02180	NC_018290.1	425649	427991	+	CDS	PGA1_c04400	WP_044041687.1		mechanosensitive ion channel	mechanosensitive ion channel-like protein	K22044	ybiO; moderate conductance mechanosensitive channel	https://biocyc.org/gene?orgid=GCF_000154765&id=PGA1_RS02180	https://www.uniprot.org/uniparc/UPI0001633273/entry	109.547	47.9611	72.9769	18.7814	25.7617	16.895	60.7242	75.3738	24.7961	97.3244	121.264	111.281	65.1208	93.6178	76.2729	56.6904	63.3264	58.3044	0.252274	0.711227	76.8284	20.4794	53.6314	109.957	78.3372	59.4404	30.9732	4.67089	26.0242	12.0247	14.3602	3.46078
PGA1_RS02185	NC_018290.1	427996	429447	-	CDS	PGA1_c04410	WP_102804093.1		CoA transferase	hypothetical protein			https://biocyc.org/gene?orgid=GCF_000154765&id=PGA1_RS02185	https://www.uniprot.org/uniparc/UPI0001633274/entry	45.5226	43.6889	34.9392	39.6314	2.30945	10.4855	23.3302	11.227	6.56911	62.9073	72.9304	51.7628	61.1926	73.171	66.7078	35.1572	40.7481	38.209	0.862982	0.238136	41.3836	17.4754	13.7088	62.5335	67.0238	38.0381	5.65578	19.6182	8.65174	10.5888	5.99546	2.79934
PGA1_RS02190	NC_018290.1	429410	430564	-	CDS	PGA1_c04420	WP_014879113.1		ABC transporter permease	putative glutathione transport system permease protein GsiD	K02034	ABC.PE.P1; peptide/nickel transport system permease protein	https://biocyc.org/gene?orgid=GCF_000154765&id=PGA1_RS02190	https://www.uniprot.org/uniparc/UPI0001633275/entry	0	31.3847	13.0144	0	0	0	13.687	8.62519	0	38.9946	43.8529	31.0223	62.096	45.7104	54.4831	22.9654	24.1583	35.4538	1.56991	0.144019	14.7997	0	7.43741	37.9566	54.0965	27.5258	15.7683	0	6.92039	6.478	8.1996	6.89166
PGA1_RS02195	NC_018290.1	430561	431589	-	CDS	PGA1_c04430	WP_014873544.1		ABC transporter permease	putative peptide permease protein	K02033	ABC.PE.P; peptide/nickel transport system permease protein	https://biocyc.org/gene?orgid=GCF_000154765&id=PGA1_RS02195	https://www.uniprot.org/uniparc/UPI000160D488/entry	0	22.898	33.781	3.28959	52.141	0	27.7997	95.0531	8.42685	75.2302	57.2462	49.3764	50.1659	61.5692	51.5617	17.6065	25.434	22.144	0.389628	0.658369	18.893	18.4769	43.7599	60.6176	54.4322	21.7282	17.2429	29.2004	45.4651	13.2526	6.22003	3.93028
PGA1_RS02200	NC_018290.1	431602	433545	-	CDS	PGA1_c04440	WP_014879114.1		ABC transporter substrate-binding protein	putative extracellular solute-binding protein	K02035	ABC.PE.S; peptide/nickel transport system substrate-binding protein	https://biocyc.org/gene?orgid=GCF_000154765&id=PGA1_RS02200	https://www.uniprot.org/uniparc/UPI0001633276/entry	16.7799	14.9174	39.1449	48.7549	3.44992	15.6635	57.6982	69.88	26.7631	108.861	101.172	90.8469	115.733	118.656	123.822	54.3209	76.062	68.3459	1.36689	0.0277694	23.6141	22.6228	51.4471	100.293	119.404	66.243	13.4823	23.4405	22.2278	9.03899	4.09615	11.0221
PGA1_RS02205	NC_018290.1	433538	435316	-	CDS	PGA1_c04450	WP_014879115.1		ABC transporter ATP-binding protein	glutathione import ATP-binding protein GsiA	K02031	ddpD; peptide/nickel transport system ATP-binding protein	https://biocyc.org/gene?orgid=GCF_000154765&id=PGA1_RS02205	https://www.uniprot.org/uniparc/UPI0001633277/entry	6.75546	45.8465	40.135	0	20.7344	15.4047	27.928	60.0709	5.84906	125.83	126.233	120.865	71.2579	111.182	97.6217	75.282	81.9146	100.426	1.26151	0.100337	30.9123	12.0464	31.2827	124.309	93.3539	85.874	21.1145	10.7674	27.2661	2.9901	20.3014	13.031
PGA1_RS02210	NC_018290.1	435593	436102	+	CDS	PGA1_c04460	WP_014879116.1		hypothetical protein	hypothetical protein			https://biocyc.org/gene?orgid=GCF_000154765&id=PGA1_RS02210	https://www.uniprot.org/uniparc/UPI0001633278/entry	13.4655	15.9923	25.7896	13.2744	0	41.794	11.8084	85.2372	83.3118	30.4992	25.3388	21.7095	33.5898	72.7847	80.6459	51.8137	31.7486	42.3046	0.39205	0.640378	18.4158	18.3561	60.1191	25.8492	62.3401	41.9556	6.50964	21.3554	41.8494	4.41702	25.2069	10.0371
PGA1_RS02215	NC_018290.1	436214	436843	+	CDS	PGA1_c04470	WP_014879117.1		glutathione S-transferase	putative glutathione S-transferase			https://biocyc.org/gene?orgid=GCF_000154765&id=PGA1_RS02215	https://www.uniprot.org/uniparc/UPI000274B5CF/entry	19.0761	12.9462	96.9301	40.2974	85.1636	0	9.5592	51.7512	30.2805	328.952	268.313	299.034	59.4592	52.8733	100.375	50.6828	60.4545	49.6226	0.352636	0.67795	42.9842	41.8204	30.5303	298.766	70.9026	53.5866	46.819	42.6022	21.0971	30.3206	25.7357	5.97131
PGA1_RS02220	NC_018290.1	436964	437629	+	CDS	PGA1_c04480	WP_014879118.1		TetR/AcrR family transcriptional regulator	transcriptional regulator, TetR family			https://biocyc.org/gene?orgid=GCF_000154765&id=PGA1_RS02220	https://www.uniprot.org/uniparc/UPI000163327A/entry	0	8.16426	70.5313	7.62384	0	0	66.6883	13.5983	42.9655	167.515	115.721	156.708	40.9835	82.8685	86.3038	57.7122	51.0705	43.4694	0.679432	0.449915	26.2319	2.54128	41.0841	146.648	70.052	50.7507	38.581	4.40162	26.595	27.3233	25.2325	7.12682
PGA1_RS02225	NC_018290.1	437639	441061	-	CDS	PGA1_c04490	WP_014879119.1		indolepyruvate ferredoxin oxidoreductase family protein	indolepyruvate oxidoreductase	K04090	E1.2.7.8; indolepyruvate ferredoxin oxidoreductase [EC:1.2.7.8]	https://biocyc.org/gene?orgid=GCF_000154765&id=PGA1_RS02225	https://www.uniprot.org/uniparc/UPI000163327B/entry	0.501564	0	0.27446	0.988894	4.89822	0	51.6812	62.44	94.7426	70.9881	58.2651	60.1269	79.1062	72.126	80.2042	14.5917	10.5613	12.3488	0.408759	0.617803	0.258675	1.96237	69.6213	63.1267	77.1454	12.5006	0.251154	2.59015	22.4109	6.87153	4.3815	2.01944
PGA1_RS02230	NC_018290.1	441201	441671	+	CDS	PGA1_c04500	WP_044041361.1		Lrp/AsnC family transcriptional regulator	transcriptional regulator, AsnC family	K03719	lrp; Lrp/AsnC family transcriptional regulator, leucine-responsive regulatory protein	https://biocyc.org/gene?orgid=GCF_000154765&id=PGA1_RS02230	https://www.uniprot.org/uniparc/UPI000274B5D0/entry	0	0	0	0	0	0	0	0	0	14.7324	10.8985	13.412	16.7307	25.6542	32.3097	13.8135	14.4861	14.0227	2.94419	NA	0	0	0	13.0143	24.8982	14.1074	0	0	0	1.94762	7.81698	0.344216
PGA1_RS02235	NC_018290.1	441719	442111	-	CDS	PGA1_c04510	WP_014879121.1		DUF3307 domain-containing protein	hypothetical protein			https://biocyc.org/gene?orgid=GCF_000154765&id=PGA1_RS02235	https://www.uniprot.org/uniparc/UPI000163327D/entry	0	0	47.8105	0	0	0	0	0	0	59.139	45.7613	64.4687	47.9487	45.1493	60.6999	9.93306	15.2882	35.0122	0.793315	0.346443	15.9368	0	0	56.4564	51.266	20.0778	27.6034	0	0	9.63791	8.28906	13.2078
PGA1_RS02240	NC_018290.1	442406	445363	+	CDS	PGA1_c04520	WP_014879122.1		cyclic nucleotide-binding domain-containing protein	putative ABC transporter cyclic nucleotide-binding protein			https://biocyc.org/gene?orgid=GCF_000154765&id=PGA1_RS02240	https://www.uniprot.org/uniparc/UPI000163327E/entry	17.4123	36.1513	29.2197	2.2887	12.4701	10.2941	40.7187	42.5574	46.9032	64.4448	68.0555	64.6647	60.7704	80.0418	71.7123	45.5129	38.4894	43.1307	0.939949	0.128978	27.5944	8.35095	43.3931	65.7217	70.8415	42.3777	9.47462	5.36162	3.17582	2.02414	9.66515	3.57182
PGA1_RS02245	NC_018290.1	445434	446282	+	CDS	PGA1_c04530	WP_014879123.1		fumarylacetoacetate hydrolase family protein	ureidoglycolate lyase			https://biocyc.org/gene?orgid=GCF_000154765&id=PGA1_RS02245	https://www.uniprot.org/uniparc/UPI000163327F/entry	22.2443	34.1572	54.2219	0	51.3464	17.9328	42.5604	36.2685	24.5123	51.6211	54.0775	39.6432	53.2688	83.8544	67.9435	16.8593	15.2333	41.1011	0.634942	0.337261	36.8744	23.0931	34.4471	48.4473	68.3556	24.3979	16.161	26.0593	9.16087	7.72281	15.2969	14.4882
PGA1_RS02250	NC_018290.1	446423	447655	-	CDS	PGA1_c04540	WP_014879124.1		mandelate racemase/muconate lactonizing enzyme family protein	putative d-galactonate dehydratase	K01684	dgoD; galactonate dehydratase [EC:4.2.1.6]	https://biocyc.org/gene?orgid=GCF_000154765&id=PGA1_RS02250	https://www.uniprot.org/uniparc/UPI000163279F/entry	0	2.20495	20.5725	4.11799	21.7571	0	34.8004	31.5837	22.5044	31.3603	27.4829	23.8263	57.1489	80.517	69.5497	18.2654	22.2171	37.7641	1.32935	0.130446	7.59248	8.62504	29.6295	27.5565	69.0719	26.0822	11.295	11.5576	6.37667	3.76756	11.6914	10.3079
PGA1_RS02255	NC_018290.1	447685	448776	-	CDS	PGA1_c04550	WP_014879125.1		Zn-dependent alcohol dehydrogenase	putative formaldehyde dehydrogenase			https://biocyc.org/gene?orgid=GCF_000154765&id=PGA1_RS02255	https://www.uniprot.org/uniparc/UPI00016327A0/entry	39.3052	2.48965	20.6478	32.5479	18.4248	11.1538	31.0214	116.108	22.2339	50.2679	47.4348	50.3843	41.938	69.481	53.4833	64.1632	24.806	36.592	0.310068	0.699268	20.8142	20.7089	56.4546	49.3623	54.9674	41.8537	18.4084	10.8784	51.8482	1.6703	13.8313	20.1993
PGA1_RS02260	NC_018290.1	448923	450272	-	CDS	PGA1_c04560	WP_014879126.1		hypothetical protein	putative fumarate lyase	K01857	pcaB; 3-carboxy-cis,cis-muconate cycloisomerase [EC:5.5.1.2]	https://biocyc.org/gene?orgid=GCF_000154765&id=PGA1_RS02260	https://www.uniprot.org/uniparc/UPI00016327A1/entry	20.9837	16.1108	4.17545	17.5518	0	49.6221	76.9515	56.3513	33.4003	50.2532	50.5743	59.9757	96.1861	74.6677	69.7677	67.4712	48.73	58.3007	0.760683	0.34451	13.7567	22.3913	55.5677	53.6011	80.2072	58.1673	8.6479	25.1625	21.7862	5.52292	14.0534	9.37133
PGA1_RS02265	NC_018290.1	450455	451243	-	CDS	PGA1_c04570	WP_014879127.1	pcaD	3-oxoadipate enol-lactonase	putative 3-oxoadipate enol-lactonase	K01055	pcaD; 3-oxoadipate enol-lactonase [EC:3.1.1.24]	https://biocyc.org/gene?orgid=GCF_000154765&id=PGA1_RS02265	https://www.uniprot.org/uniparc/UPI00016327A2/entry	11.9679	0	0	30.0315	17.0003	0	28.6231	1.14784	0	27.6589	27.8438	36.5885	60.0699	66.0867	71.5464	61.1478	45.4321	49.9468	1.21372	0.232742	3.98931	15.6773	9.92364	30.6971	65.901	52.1756	6.90968	15.0594	16.2044	5.10299	5.74052	8.09143
PGA1_RS02270	NC_018290.1	451339	452541	-	CDS	PGA1_c04580	WP_014879128.1		endonuclease/exonuclease/phosphatase family protein	endonuclease/exonuclease/phosphatase domain-containing protein			https://biocyc.org/gene?orgid=GCF_000154765&id=PGA1_RS02270	https://www.uniprot.org/uniparc/UPI00016327A3/entry	9.99	46.7053	23.4283	0	0	0	37.5455	0.752822	0	91.3666	68.7198	77.4396	86.5795	64.8798	55.5572	65.3153	57.732	73.0195	1.01986	0.298116	26.7079	0	12.7661	79.1753	69.0055	65.3556	18.576	0	21.4629	11.4228	15.9173	7.64386
PGA1_RS02275	NC_018290.1	452579	453553	-	CDS	PGA1_c04590	WP_014879129.1		threonine/serine dehydratase	putative threonine dehydratase	K01754	E4.3.1.19, ilvA, tdcB; threonine dehydratase [EC:4.3.1.19]	https://biocyc.org/gene?orgid=GCF_000154765&id=PGA1_RS02275	https://www.uniprot.org/uniparc/UPI00016327A4/entry	0	0	27.9434	17.3589	0	0	3.08836	11.1464	8.89357	47.0666	43.1496	35.9134	27.7606	40.8632	45.4533	44.8629	44.4941	57.3536	1.16779	0.232634	9.31447	5.7863	7.70944	42.0432	38.0257	48.9035	16.1331	10.0222	4.15748	5.65831	9.18128	7.32029
PGA1_RS02280	NC_018290.1	453550	454416	-	CDS	PGA1_c04600	WP_027248026.1		alpha/beta hydrolase	hypothetical protein			https://biocyc.org/gene?orgid=GCF_000154765&id=PGA1_RS02280	https://www.uniprot.org/uniparc/UPI00016327A5/entry	0	24.0408	57.4305	35.1382	0	0	32.9941	32.3818	0	73.6373	56.681	51.6297	34.907	41.6845	47.5574	47.6806	62.8394	61.5778	0.318921	0.715136	27.1571	11.7127	21.792	60.6493	41.383	57.366	28.8418	20.2871	18.8749	11.528	6.33057	8.41144
PGA1_RS02285	NC_018290.1	454421	455107	-	CDS	PGA1_c04610	WP_014879131.1		haloacid dehalogenase type II	haloacid dehalogenase, type II	K01560	E3.8.1.2; 2-haloacid dehalogenase [EC:3.8.1.2]	https://biocyc.org/gene?orgid=GCF_000154765&id=PGA1_RS02285	https://www.uniprot.org/uniparc/UPI00016327A6/entry	0	46.1691	30.0851	0	0	0	32.8728	61.9583	0	129.803	111.609	136.84	88.9371	70.6698	63.6099	104.903	96.9435	90.3699	0.761575	0.410343	25.4181	0	31.6104	126.084	74.4056	97.4054	23.4357	0	30.9984	13.0202	13.0703	7.27738
PGA1_RS02290	NC_018290.1	455295	455723	+	CDS	PGA1_c04620	WP_014879132.1		peptidylprolyl isomerase	peptidyl-prolyl cis-trans isomerase, FKBP-type			https://biocyc.org/gene?orgid=GCF_000154765&id=PGA1_RS02290	https://www.uniprot.org/uniparc/UPI00016327A7/entry	260.129	166.882	111.686	134.137	132.882	0	200.041	251.216	153.616	193.195	201.908	140.601	420.882	358.796	483.918	82.8289	108.482	43.3642	0.904681	0.163857	179.566	89.0063	201.625	178.568	421.199	78.2249	75.03	77.0843	48.8193	33.1676	62.5614	32.802
PGA1_RS02295	NC_018290.1	455807	456901	+	CDS	PGA1_c04630	WP_014879133.1		nitronate monooxygenase	2-nitropropane dioxygenase	K00459	ncd2, npd; nitronate monooxygenase [EC:1.13.12.16]	https://biocyc.org/gene?orgid=GCF_000154765&id=PGA1_RS02295	https://www.uniprot.org/uniparc/UPI000274B5D1/entry	25.0864	40.5529	49.7622	20.0935	55.123	2.78081	43.9985	111.655	40.3865	58.7051	54.8448	51.5489	56.9107	77.343	96.0625	27.149	18.507	42.6239	0.404565	0.571092	38.4672	25.9991	65.3466	55.0329	76.7721	29.4266	12.4694	26.6662	40.1448	3.58177	19.5822	12.2187
PGA1_RS02300	NC_018290.1	456956	457747	-	CDS	PGA1_c04640	WP_014873565.1		enoyl-ACP reductase	enoyl-[acyl-carrier-protein] reductase FabI	K00208	fabI; enoyl-[acyl-carrier protein] reductase I [EC:1.3.1.9 1.3.1.10]	https://biocyc.org/gene?orgid=GCF_000154765&id=PGA1_RS02300	https://www.uniprot.org/uniparc/UPI000160D308/entry	314.323	208.25	295.366	147.452	218.05	161.477	303.206	182.959	272.618	69.0808	82.1271	79.0749	174.287	197.922	176.695	58.3885	62.6183	49.2017	-0.645903	0.0600458	272.646	175.66	252.928	76.7609	182.968	56.7362	56.5682	37.3751	62.4951	6.82403	13.006	6.85925
PGA1_RS02305	NC_018290.1	457754	458983	-	CDS	PGA1_c04650	WP_014879134.1	fabB	beta-ketoacyl-ACP synthase I	3-oxoacyl-[acyl-carrier-protein] synthase FabB	K00647	fabB; 3-oxoacyl-[acyl-carrier-protein] synthase I [EC:2.3.1.41]	https://biocyc.org/gene?orgid=GCF_000154765&id=PGA1_RS02305	https://www.uniprot.org/uniparc/UPI00016327A9/entry	314.058	243.136	249	216.034	256.27	149.774	267.454	142.105	178.359	86.404	78.3013	85.2934	188.021	190.013	214.508	68.1132	64.0816	66.1365	-0.484332	0.223999	268.731	207.359	195.973	83.3329	197.514	66.1104	39.3638	53.7753	64.5036	4.39274	14.7512	2.01592
PGA1_RS02310	NC_018290.1	459031	459540	-	CDS	PGA1_c04660	WP_014879135.1	fabA	bifunctional 3-hydroxydecanoyl-ACP dehydratase/trans-2-decenoyl-ACP isomerase	3-hydroxydecanoyl-[acyl-carrier-protein] dehydratase FabA	K01716	fabA; 3-hydroxyacyl-[acyl-carrier protein] dehydratase / trans-2-decenoyl-[acyl-carrier protein] isomerase [EC:4.2.1.59 5.3.3.14]	https://biocyc.org/gene?orgid=GCF_000154765&id=PGA1_RS02310	https://www.uniprot.org/uniparc/UPI00016327AA/entry	420.797	245.216	449.475	341.817	299.169	349.278	309.971	296.554	15.3022	161.449	165.617	167.616	130.776	195.729	187.703	53.9726	50.3185	38.8512	-0.950736	0.144579	371.829	330.088	207.276	164.894	171.403	47.7141	110.584	27.0356	166.389	3.14671	35.4118	7.88998
PGA1_RS02315	NC_018290.1	459776	460192	+	CDS	PGA1_c04670	WP_014873568.1		transcriptional repressor	putative metal ion uptake regulator	K09826	irr; Fur family transcriptional regulator, iron response regulator	https://biocyc.org/gene?orgid=GCF_000154765&id=PGA1_RS02315	https://www.uniprot.org/uniparc/UPI000160D30C/entry	179.096	219.495	105.888	162.349	24.1246	80.3235	202.187	86.8724	79.0184	409.88	341.663	368.133	39.1639	70.7439	34.0279	68.41	118.441	34.053	-1.5218	0.00905477	168.16	88.9325	122.693	373.226	47.9786	73.6348	57.5876	69.5134	68.9563	34.3924	19.8819	42.4361
PGA1_RS02320	NC_018290.1	460198	461106	-	CDS	PGA1_c04680	WP_014879136.1		LysR family transcriptional regulator	transcriptional regulator, LysR family			https://biocyc.org/gene?orgid=GCF_000154765&id=PGA1_RS02320	https://www.uniprot.org/uniparc/UPI00016327AB/entry	10.388	35.8904	17.57	26.067	14.7561	56.947	24.8445	7.97048	11.4472	71.5687	49.2443	61.9848	16.9612	7.06552	22.9628	15.7465	18.2609	14.6529	-0.615904	0.409315	21.2828	32.59	14.754	60.9326	15.6632	16.2201	13.1504	21.8388	8.90979	11.1993	8.02773	1.85003
PGA1_RS02325	NC_018290.1	461232	462029	+	CDS	PGA1_c04690	WP_014879137.1		phytanoyl-CoA dioxygenase family protein	putative phytanoyl-CoA dioxygenase			https://biocyc.org/gene?orgid=GCF_000154765&id=PGA1_RS02325	https://www.uniprot.org/uniparc/UPI00016327AC/entry	0	19.3057	4.70916	0	16.8086	26.7104	20.7535	31.777	0	21.9164	15.5192	30.1749	7.72817	22.508	18.4258	10.5363	12.7613	5.65565	-0.0227371	0.982891	8.00496	14.5064	17.5102	22.5368	16.2206	9.65107	10.066	13.5032	16.1349	7.34753	7.63268	3.63459
PGA1_RS02330	NC_018290.1	462069	462938	-	CDS	PGA1_c04700	WP_027248020.1		hypothetical protein	hypothetical protein			https://biocyc.org/gene?orgid=GCF_000154765&id=PGA1_RS02330	https://www.uniprot.org/uniparc/UPI000274B5D2/entry	0	8.33317	23.7569	0	26.9807	0	0	10.4097	0	13.6093	12.997	16.0835	39.4677	23.398	25.765	4.37195	5.38438	9.99561	0.662055	0.458218	10.6967	8.99357	3.46991	14.2299	29.5436	6.58398	12.0535	15.5773	6.01005	1.63416	8.67569	2.99761
PGA1_RS02335	NC_018290.1	463081	464403	+	CDS	PGA1_c04710	WP_014879139.1	miaB	tRNA (N6-isopentenyl adenosine(37)-C2)-methylthiotransferase MiaB	(dimethylallyl)adenosine tRNA methylthiotransferase MiaB	K06168	miaB; tRNA-2-methylthio-N6-dimethylallyladenosine synthase [EC:2.8.4.3]	https://biocyc.org/gene?orgid=GCF_000154765&id=PGA1_RS02335	https://www.uniprot.org/uniparc/UPI00016327AE/entry	201.143	140.422	132.081	226.433	147.009	382.062	79.66	214.945	125.841	29.11	29.9545	32.6279	84.2511	78.1663	82.2277	21.7893	18.3195	26.7915	-1.39066	0.00577687	157.882	251.835	140.149	30.5641	81.5484	22.3001	37.6967	119.568	68.7682	1.83646	3.09878	4.25904
PGA1_RS02340	NC_018290.1	464609	465160	+	CDS	PGA1_c04720	WP_014879140.1		OmpA family protein	outer membrane protein OmpA-domain containing protein			https://biocyc.org/gene?orgid=GCF_000154765&id=PGA1_RS02340	https://www.uniprot.org/uniparc/UPI00016327AF/entry	328.13	352.971	183.811	533.503	112.385	226.168	289.114	369.149	287.47	291.179	355.454	330.275	301.03	408.608	460.843	179.155	202.748	225.94	0.034078	0.957394	288.304	290.685	315.244	325.636	390.16	202.614	91.3423	217.846	46.69	32.3878	81.488	23.3927
PGA1_RS02345	NC_018290.1	465172	465474	+	CDS	PGA1_c04730	WP_014879141.1		hypothetical protein	hypothetical protein			https://biocyc.org/gene?orgid=GCF_000154765&id=PGA1_RS02345	https://www.uniprot.org/uniparc/UPI00016327B0/entry	138.821	107.671	124.023	117.301	171.539	10.0495	144.098	188.302	180.293	213.259	235.046	242.111	130.789	296.392	264.016	134.12	112.254	185.644	0.380219	0.552736	123.505	99.6301	170.898	230.138	230.399	144.006	15.5815	82.1824	23.5524	15.039	87.7704	37.6803
PGA1_RS02350	NC_018290.1	465628	466635	+	CDS	PGA1_c04740	WP_014879142.1		PhoH family protein	phoH-like protein	K06217	phoH, phoL; phosphate starvation-inducible protein PhoH and related proteins	https://biocyc.org/gene?orgid=GCF_000154765&id=PGA1_RS02350	https://www.uniprot.org/uniparc/UPI00016327B1/entry	61.3162	105.188	87.6099	20.1487	0	28.6978	178.488	50.3136	60.2169	323.312	348.852	350.342	171.648	266.31	275.624	192.146	181.646	217.972	1.24283	0.087942	84.7046	16.2822	96.3396	340.835	237.861	197.255	22.0796	14.7344	71.3149	15.1939	57.531	18.6942
PGA1_RS02355	NC_018290.1	466759	467289	+	CDS	PGA1_c04750	WP_014879143.1	ybeY	rRNA maturation RNase YbeY	hypothetical protein	K07042	ybeY, yqfG; probable rRNA maturation factor	https://biocyc.org/gene?orgid=GCF_000154765&id=PGA1_RS02355	https://www.uniprot.org/uniparc/UPI000163313B/entry	77.5978	52.9062	86.6937	25.4989	0	60.2117	82.2253	105.744	31.027	141.931	115.126	124.21	123.238	142.272	137.679	95.7591	104.328	132.467	0.70851	0.292106	72.3993	28.5702	72.9987	127.089	134.397	110.851	17.4833	30.2231	38.2034	13.6323	9.9325	19.2037
PGA1_RS02360	NC_018290.1	467295	468194	+	CDS	PGA1_c04760	WP_014873577.1		hemolysin family protein	magnesium and cobalt efflux protein corC-like protein	K06189	corC, tlyC; hemolysin (HlyC) family protein	https://biocyc.org/gene?orgid=GCF_000154765&id=PGA1_RS02360	https://www.uniprot.org/uniparc/UPI000160D307/entry	243.221	112.776	73.0704	75.2219	33.5332	25.3749	150.557	187.167	117.543	261.125	233.248	293.249	198.082	212.271	226.212	175.833	165.765	190.435	0.4741	0.467776	143.022	44.71	151.756	262.541	212.188	177.344	89.0164	26.7371	34.8271	30.0257	14.0648	12.4045
PGA1_RS02365	NC_018290.1	468191	469702	+	CDS	PGA1_c04770	WP_014879144.1	lnt	apolipoprotein N-acyltransferase	apolipoprotein N-acyltransferase Int	K03820	lnt; apolipoprotein N-acyltransferase [EC:2.3.1.269]	https://biocyc.org/gene?orgid=GCF_000154765&id=PGA1_RS02365	https://www.uniprot.org/uniparc/UPI000163313C/entry	31.2258	33.5642	44.1156	0	19.9602	1.00694	46.3024	19.1671	69.3928	78.0798	86.6314	98.1371	44.4131	90.642	82.15	57.0645	43.711	55.6216	0.657891	0.42594	36.3019	6.98906	44.9541	87.6161	72.4017	52.1324	6.86718	11.2446	25.14	10.0648	24.6079	7.32874
PGA1_RS02370	NC_018290.1	469819	471000	+	CDS	PGA1_c04780	WP_014873579.1	metK	methionine adenosyltransferase	S-adenosylmethionine synthetase MetK	K00789	metK, MAT; S-adenosylmethionine synthetase [EC:2.5.1.6]	https://biocyc.org/gene?orgid=GCF_000154765&id=PGA1_RS02370	https://www.uniprot.org/uniparc/UPI000160D543/entry	220.78	174.806	322.697	174.69	130.501	310.424	341.365	311.076	284.639	193.553	213.284	213.69	981.855	984.408	956.99	324.08	363.488	324.275	1.56893	4.37254e-07	239.428	205.205	312.36	206.842	974.418	337.281	75.6882	93.7626	28.3848	11.5108	15.1471	22.6961
PGA1_RS02375	NC_018290.1	471166	471876	+	CDS	PGA1_c04790	WP_014879145.1		ATP-dependent Clp protease proteolytic subunit	hypothetical protein			https://biocyc.org/gene?orgid=GCF_000154765&id=PGA1_RS02375	https://www.uniprot.org/uniparc/UPI000274B5D3/entry	26.5617	12.7459	97.7796	0	14.149	23.5548	23.293	12.7376	31.7091	69.1867	75.5798	77.3357	40.799	48.8401	59.4381	44.9089	36.0935	54.3424	0.358782	0.664075	45.6957	12.5679	22.5799	74.0341	49.6924	45.1149	45.6318	11.8567	9.50583	4.28875	9.34871	9.12624
PGA1_RS02380	NC_018290.1	471969	472733	+	CDS	PGA1_c04800	WP_014879146.1		tRNA (guanine(46)-N(7))-methyltransferase TrmB	tRNA (guanine-N(7)-)-methyltransferase TrmB	K03439	trmB, METTL1, TRM8; tRNA (guanine-N7-)-methyltransferase [EC:2.1.1.33]	https://biocyc.org/gene?orgid=GCF_000154765&id=PGA1_RS02380	https://www.uniprot.org/uniparc/UPI000163313E/entry	107.724	226.262	221.053	106.196	407.658	169.166	143.669	182.313	253.903	36.3833	26.6057	31.6986	80.1675	46.9578	41.9359	22.7666	24.0943	23.4546	-2.02116	2.74057e-05	185.013	227.673	193.295	31.5625	56.3538	23.4385	66.985	159.02	55.9313	4.89019	20.7756	0.663992
PGA1_RS02385	NC_018290.1	472867	474216	+	CDS	PGA1_c04810	WP_014879147.1	aroA	3-phosphoshikimate 1-carboxyvinyltransferase	3-phosphoshikimate 1-carboxyvinyltransferase AroA	K00800	aroA; 3-phosphoshikimate 1-carboxyvinyltransferase [EC:2.5.1.19]	https://biocyc.org/gene?orgid=GCF_000154765&id=PGA1_RS02385	https://www.uniprot.org/uniparc/UPI000274B5D4/entry	178.044	75.1838	125.959	254.501	268.265	296.605	298.327	359.575	222.883	67.6794	65.7573	54.4662	121.057	152.883	168.174	63.4674	54.8401	59.7684	-0.890896	0.0685295	126.396	273.124	293.595	62.6343	147.371	59.3586	51.4315	21.4683	68.4688	7.13877	24.0368	4.32824
PGA1_RS02390	NC_018290.1	474213	474818	+	CDS	PGA1_c04820	WP_014873583.1	cmk	(d)CMP kinase	cytidylate kinase Cmk	K00945	cmk; CMP/dCMP kinase [EC:2.7.4.25]	https://biocyc.org/gene?orgid=GCF_000154765&id=PGA1_RS02390	https://www.uniprot.org/uniparc/UPI000160D393/entry	56.6618	115.148	153.479	75.4081	276.676	35.1732	122.98	269.004	264.716	59.7635	72.741	69.1585	69.1638	102.39	96.8849	36.9987	34.9533	43.0504	-0.890364	0.145047	108.43	129.086	218.9	67.221	89.4796	38.3341	48.757	129.391	83.0966	6.70216	17.808	4.21051
PGA1_RS02395	NC_018290.1	475145	476824	+	CDS	PGA1_c04830	WP_014873584.1	rpsA	30S ribosomal protein S1	30S ribosomal protein S1	K02945	RP-S1, rpsA; small subunit ribosomal protein S1	https://biocyc.org/gene?orgid=GCF_000154765&id=PGA1_RS02395	https://www.uniprot.org/uniparc/UPI0001633140/entry	1904.89	1483.42	1666.45	2121.66	1902.21	1966.56	1491.23	1857.65	1462.75	479.026	476.998	440.748	425.278	644.134	649.502	264.536	230.947	207.969	-1.9474	1.35464e-12	1684.92	1996.81	1603.88	465.59	572.972	234.484	211.342	112.809	220.233	21.5384	127.934	28.4486
PGA1_RS02400	NC_018290.1	477169	477453	+	CDS	PGA1_c04840	WP_008560927.1	ihfB	integration host factor subunit beta	integration host factor subunit beta	K05788	ihfB, himD; integration host factor subunit beta	https://biocyc.org/gene?orgid=GCF_000154765&id=PGA1_RS02400	https://www.uniprot.org/uniparc/UPI000160D3B9/entry	690.777	897.775	916.402	570.103	382.396	630.367	462.238	663.059	465.508	1500.02	1633.4	1327.53	458.287	689.938	673.101	957.045	629.112	924.789	-0.367349	0.399339	834.984	527.622	530.268	1486.98	607.109	836.982	125.234	129.328	115.012	153.353	129.158	180.742
PGA1_RS02405	NC_018290.1	477453	477803	+	CDS	PGA1_c04850	WP_014879148.1		LapA family protein	hypothetical protein			https://biocyc.org/gene?orgid=GCF_000154765&id=PGA1_RS02405	https://www.uniprot.org/uniparc/UPI0001633141/entry	580.453	519.832	618.288	270.027	229.287	455.447	413.926	344.868	533.614	1092.81	1161.92	956.279	317.451	536.326	500.25	730.605	508.787	716.713	-0.286853	0.544714	572.857	318.254	430.802	1070.34	451.342	652.035	49.6657	120.547	95.4983	104.645	117.348	124.251
PGA1_RS02410	NC_018290.1	477811	478464	+	CDS	PGA1_c04860	WP_014879149.1		phosphoribosylanthranilate isomerase	N-(5'-phosphoribosyl)anthranilate isomerase TrpF	K01817	trpF; phosphoribosylanthranilate isomerase [EC:5.3.1.24]	https://biocyc.org/gene?orgid=GCF_000154765&id=PGA1_RS02410	https://www.uniprot.org/uniparc/UPI000160D380/entry	80.5135	100.24	172.381	0	58.9651	160.63	179.564	232.172	160.431	180.962	190.368	172.566	63.3297	111.909	114.876	96.5745	112.838	116.868	-0.524036	0.46522	117.711	73.1984	190.722	181.299	96.7051	108.76	48.3617	81.2555	37.1494	8.90592	28.942	10.7437
PGA1_RS02415	NC_018290.1	478592	479845	+	CDS	PGA1_c04870	WP_014879150.1	trpB	tryptophan synthase subunit beta	tryptophan synthase beta chain	K01696	trpB; tryptophan synthase beta chain [EC:4.2.1.20]	https://biocyc.org/gene?orgid=GCF_000154765&id=PGA1_RS02415	https://www.uniprot.org/uniparc/UPI0001633142/entry	309.417	237.037	381.335	167.36	252.702	305.956	307.358	340.881	375.477	229.608	223.643	218.808	268.756	369.888	408.014	240.898	277.57	242.98	-0.104142	0.798386	309.263	242.006	341.238	224.019	348.886	253.816	72.149	69.9146	34.0608	5.40969	71.9657	20.5979
PGA1_RS02420	NC_018290.1	479923	480306	-	CDS	PGA1_c04880	WP_014873588.1		DUF2237 domain-containing protein	hypothetical protein	K09966	K09966; uncharacterized protein	https://biocyc.org/gene?orgid=GCF_000154765&id=PGA1_RS02420	https://www.uniprot.org/uniparc/UPI000160D37E/entry	44.7097	66.0795	124.774	176.301	56.7619	23.789	13.7227	165.092	51.937	134.62	91.6728	101.888	36.8787	51.3101	78.1887	69.3364	83.5366	127.851	-0.618677	0.403043	78.5211	85.6174	76.9171	109.394	55.4592	93.5748	41.457	80.2463	78.7156	22.4355	20.9652	30.5217
PGA1_RS02425	NC_018290.1	480316	481479	-	CDS	PGA1_c04890	WP_014879151.1		serine hydrolase	putative beta-lactamase			https://biocyc.org/gene?orgid=GCF_000154765&id=PGA1_RS02425	https://www.uniprot.org/uniparc/UPI0001633143/entry	15.4871	7.7855	5.64977	40.7129	8.64257	2.61597	18.755	20.2292	8.93941	15.2024	16.9201	15.0557	26.0003	29.0846	19.7873	10.1471	6.824	16.6441	0.350103	0.654852	9.64078	17.3238	15.9745	15.7261	24.9574	11.2051	5.17442	20.4784	6.13702	1.03669	4.73555	4.99483
PGA1_RS02430	NC_018290.1	481557	482315	-	CDS	PGA1_c04900	WP_014879152.1	pth	aminoacyl-tRNA hydrolase	peptidyl-tRNA hydrolase Pth	K01056	PTH1, pth, spoVC; peptidyl-tRNA hydrolase, PTH1 family [EC:3.1.1.29]	https://biocyc.org/gene?orgid=GCF_000154765&id=PGA1_RS02430	https://www.uniprot.org/uniparc/UPI0001633144/entry	64.4668	54.9232	0	0	0	0	45.6234	16.7049	9.13963	8.05468	4.72946	7.02523	14.144	34.9948	25.4688	7.91262	11.5386	22.0447	-0.0373511	0.967296	39.7967	0	23.8227	6.60312	24.8692	13.832	34.7937	0	19.2552	1.70232	10.4383	7.33984
PGA1_RS02435	NC_018290.1	482513	483142	-	CDS	PGA1_c04910	WP_014873591.1		50S ribosomal protein L25/general stress protein Ctc	50S ribosomal protein L25	K02897	RP-L25, rplY; large subunit ribosomal protein L25	https://biocyc.org/gene?orgid=GCF_000154765&id=PGA1_RS02435	https://www.uniprot.org/uniparc/UPI000160D3B8/entry	2365.44	2830.9	1631.41	3086.78	2746.53	1725.49	2208.17	2458.18	1690.2	200.508	187.118	163.614	539.846	871.2	1022.85	349.537	320.215	273.623	-1.81102	2.51877e-08	2275.92	2519.6	2118.85	183.747	811.299	314.458	604.735	708.447	391.704	18.6764	247.011	38.2828
PGA1_RS02440	NC_018290.1	483267	484433	-	CDS	PGA1_c04920	WP_014879153.1		alpha-hydroxy-acid oxidizing protein	l-lactate dehydrogenase IldD	K00101	lldD; L-lactate dehydrogenase (cytochrome) [EC:1.1.2.3]	https://biocyc.org/gene?orgid=GCF_000154765&id=PGA1_RS02440	https://www.uniprot.org/uniparc/UPI0001633145/entry	11.7693	15.531	43.4719	26.1053	0	18.2647	32.2531	38.8023	29.7214	17.3074	17.8099	20.0517	19.9639	12.033	10.1326	8.40555	9.68612	14.3375	-0.79532	0.258339	23.5908	14.79	33.5923	18.3897	14.0432	10.8097	17.32	13.395	4.6862	1.46112	5.2148	3.12154
PGA1_RS02445	NC_018290.1	484569	485360	-	CDS	PGA1_c04930	WP_014879154.1	trpA	tryptophan synthase subunit alpha	tryptophan synthase alpha chain	K01695	trpA; tryptophan synthase alpha chain [EC:4.2.1.20]	https://biocyc.org/gene?orgid=GCF_000154765&id=PGA1_RS02445	https://www.uniprot.org/uniparc/UPI0001633146/entry	132.232	97.2598	33.2138	91.8903	4.23399	76.8937	13.3068	29.7308	98.5367	27.8473	22.3901	18.6967	213.702	123.976	106.848	40.5687	32.5307	35.9978	0.602741	0.442603	87.5687	57.6727	47.1914	22.978	148.175	36.3657	50.2156	46.8828	45.2182	4.60355	57.3903	4.03161
PGA1_RS02450	NC_018290.1	485473	485985	-	CDS	PGA1_c04940	WP_014879155.1		acyloxyacyl hydrolase	hypothetical protein	K12976	pagL; lipid A 3-O-deacylase [EC:3.1.1.-]	https://biocyc.org/gene?orgid=GCF_000154765&id=PGA1_RS02450	https://www.uniprot.org/uniparc/UPI0001633147/entry	50.2004	30.0311	0	0	0	35.6139	17.609	28.2462	67.6119	48.9257	99.5729	50.58	176.762	101.006	116.854	84.4853	66.5005	53.4298	1.44982	0.113519	26.7438	11.8713	37.8224	66.3595	131.541	68.1386	25.2611	20.5617	26.341	28.7755	39.9566	15.5924
PGA1_RS02455	NC_018290.1	486282	487379	+	CDS	PGA1_c04950	WP_014879156.1	ychF	redox-regulated ATPase YchF	GTP-dependent nucleic acid-binding protein EngD	K06942	ychF; ribosome-binding ATPase	https://biocyc.org/gene?orgid=GCF_000154765&id=PGA1_RS02455	https://www.uniprot.org/uniparc/UPI000160D462/entry	587.92	713.927	716.159	705.976	641.345	438.168	500.487	593.866	374.332	27.9332	31.5485	21.3736	156.434	141.871	131.198	45.3981	54.1637	48.5227	-2.31988	1.0535e-15	672.668	595.163	489.561	26.9518	143.168	49.3615	73.4026	139.749	110.174	5.15793	12.6677	4.44257
PGA1_RS02460	NC_018290.1	487534	488454	+	CDS	PGA1_c04960	WP_014873596.1		nucleoside hydrolase	putative non-specific ribonucleoside hydrolase			https://biocyc.org/gene?orgid=GCF_000154765&id=PGA1_RS02460	https://www.uniprot.org/uniparc/UPI000160D461/entry	203.189	36.4067	123.427	80.8574	94.6648	234.739	233.764	206.499	252.322	129.173	142.69	123.35	279.623	384.722	377.02	50.1017	66.3421	70.9951	0.627892	0.29548	121.008	136.754	230.862	131.738	347.121	62.4796	83.4174	85.1379	23.0492	9.92178	58.5823	10.9692
PGA1_RS20220	NC_018290.1	488609	488940	-	CDS				hypothetical protein				https://biocyc.org/gene?orgid=GCF_000154765&id=PGA1_RS20220		46.5412	0	8.48925	10.1957	0	0	0	54.5569	0	39.8585	54.6018	70.7898	8.59979	32.1324	27.5641	23.8177	16.5635	41.1136	0.10571	0.901245	18.3435	3.39858	18.1856	55.0834	22.7655	27.1649	24.7861	5.88651	31.4985	15.4713	12.4787	12.6127
PGA1_RS02470	NC_018290.1	489081	489872	-	CDS	PGA1_c04980	WP_014878829.1	istB	IS21-like element helper ATPase IstB	putative transposase			https://biocyc.org/gene?orgid=GCF_000154765&id=PGA1_RS02470	https://www.uniprot.org/uniparc/UPI00016326D2/entry	4.33549	5.72117	24.9104	0	0	15.3787	0	0	0	26.3816	19.0814	27.316	5.76794	7.14717	10.2564	10.8689	11.315	17.2345	0.0519088	0.951156	11.6557	5.12625	0	24.2597	7.72383	13.1395	11.4998	8.87892	0	4.50879	2.29912	3.55341
PGA1_RS02475	NC_018290.1	489862	491391	-	CDS	PGA1_c04990	WP_014879158.1	istA	IS21 family transposase	transposase			https://biocyc.org/gene?orgid=GCF_000154765&id=PGA1_RS02475	https://www.uniprot.org/uniparc/UPI0001633280/entry	6.73275	13.6231	8.59652	0	0	0	2.95211	0	0	66.4947	52.9768	52.4536	26.5732	12.3798	9.00546	34.6733	42.5977	25.1813	0.815891	0.383001	9.65079	0	0.984035	57.3084	15.9862	34.1508	3.56411	0	1.7044	7.95991	9.32261	8.71994
PGA1_RS02480	NC_018290.1	491790	494612	-	CDS	PGA1_c05000	WP_014879159.1		DUF2339 domain-containing protein	hypothetical protein			https://biocyc.org/gene?orgid=GCF_000154765&id=PGA1_RS02480	https://www.uniprot.org/uniparc/UPI0001633281/entry	3.04083	16.6929	19.302	8.39351	7.12714	1.07864	11.1998	0.641619	4.91462	39.7119	39.2154	39.3164	57.0419	59.3063	71.4265	20.4941	27.7765	22.3822	2.3396	0.00172146	13.0119	5.5331	5.58535	39.4146	62.5916	23.5509	8.73321	3.90929	5.31095	0.262384	7.73457	3.77927
PGA1_RS02485	NC_018290.1	495178	496416	+	CDS	PGA1_c05010	WP_014879160.1		aromatic ring-hydroxylating dioxygenase subunit alpha	putative dioxygenase	K24003	stc2, hpbB; stachydrine N-demethylase [EC:1.14.13.247]	https://biocyc.org/gene?orgid=GCF_000154765&id=PGA1_RS02485	https://www.uniprot.org/uniparc/UPI0001633282/entry	0	74.6051	72.0341	102.451	186.747	84.7879	552.287	813.546	247.749	8.03633	10.459	7.73002	6.54444	1.40574	4.97935	7.10922	0.328765	5.95258	-5.63229	3.45722e-08	48.8798	124.662	537.861	8.74178	4.30984	4.46352	42.3506	54.4874	283.174	1.49501	2.63396	3.62721
PGA1_RS02490	NC_018290.1	496421	497506	+	CDS	PGA1_c05020	WP_014879161.1		hybrid-cluster NAD(P)-dependent oxidoreductase	phenylacetic acid degradation NADH oxidoreductase	K24004	stc4, hpbC; stachydrine N-demethylase, reductase component	https://biocyc.org/gene?orgid=GCF_000154765&id=PGA1_RS02490	https://www.uniprot.org/uniparc/UPI0001633283/entry	0	43.3924	30.2778	20.26	129.686	119.164	215.577	391.112	132.544	40.332	29.9799	33.8377	12.7245	12.8303	19.0309	11.0602	15.1909	15.3055	-2.74515	0.00296203	24.5567	89.7035	246.411	34.7165	14.8619	13.8522	22.2547	60.3695	132.013	5.23168	3.61084	2.41864
PGA1_RS02495	NC_018290.1	497598	498566	-	CDS				IS5 family transposase				https://biocyc.org/gene?orgid=GCF_000154765&id=PGA1_RS02495		0	0	0	0	0	9.42722	0	1.86924	0	3.99309	0.88908	5.32749	1.65002	2.69614	4.24452	1.65275	5.46484	6.36159	0.13249	NA	0	3.14241	0.623079	3.40322	2.86356	4.49306	0	5.44281	1.0792	2.27724	1.30533	2.50031
PGA1_RS02500	NC_018290.1	498878	498967	+	tRNA	PGA1_c05050			tRNA-Ser	tRNA-Ser			https://biocyc.org/gene?orgid=GCF_000154765&id=PGA1_RS02500		181.223	120.831	0	75.2219	0	0	0	0	0	17.7701	22.3357	6.03782	12.6895	8.46664	29.7046	10.0095	6.78901	4.89237	-0.297577	NA	100.685	25.074	0	15.3812	16.9536	7.23028	92.2761	43.4294	0	8.40745	11.2427	2.58693
PGA1_RS02505	NC_018290.1	499092	499790	+	CDS	PGA1_c05060	WP_014879163.1		SDR family NAD(P)-dependent oxidoreductase	putative short chain dehydrogenase			https://biocyc.org/gene?orgid=GCF_000154765&id=PGA1_RS02505	https://www.uniprot.org/uniparc/UPI000163308E/entry	71.2285	77.7882	49.7291	82.3244	52.7704	95.8366	52.7705	11.6607	44.6587	98.0888	70.5094	75.6995	58.4913	83.161	96.3511	88.0661	90.7629	65.8265	0.0302682	0.97149	66.2486	76.9771	36.3633	81.4326	79.3345	81.5518	14.6775	22.0254	21.7742	14.6563	19.2178	13.6851
PGA1_RS02510	NC_018290.1	499811	500908	-	CDS	PGA1_c05070	WP_014879164.1		DegT/DnrJ/EryC1/StrS family aminotransferase	putative pyridoxal-phosphate-dependent aminotransferase			https://biocyc.org/gene?orgid=GCF_000154765&id=PGA1_RS02510	https://www.uniprot.org/uniparc/UPI000163308F/entry	33.6178	4.95209	84.7069	64.7401	30.5402	8.31965	84.3286	87.4302	19.7432	66.8612	63.62	56.5427	53.3581	59.5837	93.0843	47.3125	43.4051	32.9834	0.175693	0.834421	41.0923	34.5333	63.834	62.3413	68.6754	41.2337	40.3994	28.4214	38.2152	5.27675	21.3667	7.40725
PGA1_RS02515	NC_018290.1	500908	501342	-	CDS	PGA1_c05080	WP_014873606.1		FdtA/QdtA family cupin domain-containing protein	hypothetical protein			https://biocyc.org/gene?orgid=GCF_000154765&id=PGA1_RS02515	https://www.uniprot.org/uniparc/UPI000274B607/entry	102.616	0	43.1943	7.78157	0	126	69.2218	52.0486	29.9008	43.1702	30.2852	44.1906	35.9681	73.0717	79.6587	19.0985	32.5404	29.1012	-0.000239532	0.998864	48.6036	44.5937	50.3904	39.2153	62.8995	26.9134	51.5216	70.6069	19.7129	7.75054	23.5547	6.9829
PGA1_RS02520	NC_018290.1	501768	502712	+	CDS	PGA1_c05090	WP_014879165.1		glycosyltransferase	putative glycosyl transferase			https://biocyc.org/gene?orgid=GCF_000154765&id=PGA1_RS02520	https://www.uniprot.org/uniparc/UPI0001633091/entry	14.5342	65.2104	50.7019	0	118.874	132.111	33.4572	51.7512	3.67036	60.3803	57.6116	67.3864	74.2031	47.6897	64.5231	45.9694	26.725	44.0313	-0.0746269	0.933596	43.4822	83.6617	29.6262	61.7928	62.1386	38.9086	26.0981	72.7548	24.2682	5.03817	13.4166	10.5957
PGA1_RS02525	NC_018290.1	502740	503402	-	CDS	PGA1_c05100	WP_014873608.1		GntR family transcriptional regulator	transcriptional regulator, GntR type			https://biocyc.org/gene?orgid=GCF_000154765&id=PGA1_RS02525	https://www.uniprot.org/uniparc/UPI000160D4D0/entry	15.5371	0	46.7613	20.4222	63.2224	4.59275	143.064	90.1547	18.3103	141.777	125.863	138.566	54.4326	52.5403	93.8284	86.6581	90.0081	116.886	0.176343	0.844668	20.7661	29.4125	83.8429	135.402	66.9338	97.8506	23.8152	30.3311	62.6157	8.41547	23.3107	16.5696
PGA1_RS02530	NC_018290.1	503564	504523	+	CDS	PGA1_c05110	WP_014879166.1		dihydrodipicolinate synthase family protein	dihydrodipicolinate synthase domain-containing protein	K21062	lhpC; 1-pyrroline-4-hydroxy-2-carboxylate deaminase [EC:3.5.4.22]	https://biocyc.org/gene?orgid=GCF_000154765&id=PGA1_RS02530	https://www.uniprot.org/uniparc/UPI000274B608/entry	0	0	0	0	0	0	0	0	10.839	10.1838	11.2177	8.34918	9.04124	7.03034	4.60564	5.52606	4.24313	2.06397	0.374527	NA	0	0	3.61301	9.91689	6.89241	3.94439	0	0	6.25792	1.45276	2.22102	1.75027
PGA1_RS02535	NC_018290.1	504514	505458	+	CDS	PGA1_c05120	WP_014879167.1		proline racemase family protein	4-hydroxyproline epimerase	K12658	lhpA; 4-hydroxyproline epimerase [EC:5.1.1.8]	https://biocyc.org/gene?orgid=GCF_000154765&id=PGA1_RS02535	https://www.uniprot.org/uniparc/UPI0001633093/entry	0	0	0	0	0	0	0	0	20.187	8.59846	7.63515	11.6444	9.90987	5.87481	5.98444	9.63874	8.83649	3.26158	0.233182	NA	0	0	6.729	9.29266	7.25637	7.2456	0	0	11.655	2.09282	2.29865	3.47351
PGA1_RS02540	NC_018290.1	505458	506888	+	CDS	PGA1_c05130	WP_014879168.1		aldehyde dehydrogenase family protein	aldehyde dehydrogenase	K22187	xylA; alpha-ketoglutaric semialdehyde dehydrogenase [EC:1.2.1.-]	https://biocyc.org/gene?orgid=GCF_000154765&id=PGA1_RS02540	https://www.uniprot.org/uniparc/UPI0001633094/entry	0.599878	23.4316	16.4129	4.73093	5.85835	23.4066	27.881	3.79725	12.7251	8.76069	7.57566	5.57739	5.90579	6.00957	4.95795	8.88331	1.49444	11.7694	-0.957447	0.228736	13.4815	11.332	14.8011	7.30458	5.62443	7.38237	11.6947	10.4721	12.1753	1.60887	0.579521	5.29936
PGA1_RS02545	NC_018290.1	506942	508192	+	CDS	PGA1_c05140	WP_014879169.1		FAD-dependent oxidoreductase	D-amino acid dehydrogenase small subunit	K21060	lhpB; D-hydroxyproline dehydrogenase [EC:1.5.99.-]	https://biocyc.org/gene?orgid=GCF_000154765&id=PGA1_RS02545	https://www.uniprot.org/uniparc/UPI000274B609/entry	52.8368	54.3305	87.8647	37.8815	33.5064	25.5575	25.8752	33.3011	7.62458	60.1067	63.7777	47.347	40.6245	44.2041	45.7815	41.5261	22.3044	44.7001	-0.156237	0.833279	65.0107	32.3151	22.267	57.0771	43.5367	36.1768	19.8063	6.24778	13.2131	8.62418	2.64248	12.1182
PGA1_RS02550	NC_018290.1	508360	510642	+	CDS	PGA1_c05150	WP_014879170.1		HAMP domain-containing protein	chemoreceptor McpA	K03406	mcp; methyl-accepting chemotaxis protein	https://biocyc.org/gene?orgid=GCF_000154765&id=PGA1_RS02550	https://www.uniprot.org/uniparc/UPI0001633096/entry	35.7208	42.0765	52.2617	61.5317	44.0646	42.0137	143.435	130.511	115.464	428.465	490.587	543.895	562.872	645.893	651.081	940.048	1039.72	992.392	2.66219	1.24044e-09	43.353	49.2033	129.804	487.649	619.949	990.719	8.34405	10.7258	13.9987	57.7709	49.4979	49.8557
PGA1_RS02555	NC_018290.1	510787	511938	-	CDS	PGA1_c05160	WP_014879171.1		M56 family metallopeptidase	peptidase M56-like protein			https://biocyc.org/gene?orgid=GCF_000154765&id=PGA1_RS02555	https://www.uniprot.org/uniparc/UPI0001633097/entry	95.3807	140.026	342.518	127.818	81.5043	29.0754	190.157	233.487	182.909	765.24	692.942	765.607	176.959	308.05	306.328	445.56	469.131	459.233	0.363488	0.560479	192.641	79.466	202.184	741.263	263.779	457.975	131.702	49.403	27.3499	41.8477	75.1936	11.8356
PGA1_RS02560	NC_018290.1	511928	512323	-	CDS	PGA1_c05170	WP_014873615.1		BlaI/MecI/CopY family transcriptional regulator	penicillinase repressor blaI/mecI-like protein			https://biocyc.org/gene?orgid=GCF_000154765&id=PGA1_RS02560	https://www.uniprot.org/uniparc/UPI000160D460/entry	370.684	173.923	476.856	25.6438	110.084	7.68937	273.741	388.787	120.434	818.286	738.478	856.474	262.441	287.536	248.231	441.579	389.082	429.75	0.0142569	0.991679	340.488	47.8056	260.987	804.413	266.069	420.137	153.707	54.6764	134.631	60.2086	19.9023	27.5371
PGA1_RS02565	NC_018290.1	512480	512758	-	CDS	PGA1_c05180	WP_014879172.1		DUF2160 domain-containing protein	hypothetical protein			https://biocyc.org/gene?orgid=GCF_000154765&id=PGA1_RS02565	https://www.uniprot.org/uniparc/UPI0001633098/entry	104.611	32.4815	0	30.3314	0	0	59.3595	133.088	80.8071	34.024	45.5025	23.7788	27.0163	7.41319	41.6454	21.5257	9.85501	37.4819	-0.521402	0.501271	45.6975	10.1105	91.0848	34.4351	25.3583	22.9542	53.5431	17.5118	37.9234	10.8677	17.1762	13.8687
PGA1_RS02570	NC_018290.1	512758	513555	-	CDS	PGA1_c05190	WP_008561997.1		carbohydrate ABC transporter permease	ABC transporter, inner membrane component	K17323	glpQ; glycerol transport system permease protein	https://biocyc.org/gene?orgid=GCF_000154765&id=PGA1_RS02570	https://www.uniprot.org/uniparc/UPI000160D48C/entry	186.1	11.3563	0	10.6046	0	0	34.9037	46.5306	136.914	10.344	15.8638	14.6125	12.8803	4.09236	10.9524	10.0346	8.42245	14.7599	-1.01735	0.147681	65.8187	3.53486	72.7828	13.6068	9.30834	11.0723	104.321	6.12256	55.8428	2.89406	4.61888	3.29369
PGA1_RS02575	NC_018290.1	513570	514433	-	CDS	PGA1_c05200	WP_014873617.1		sugar ABC transporter permease	putative ABC transporter, inner membrane component	K17322	K17322, glpP; glycerol transport system permease protein	https://biocyc.org/gene?orgid=GCF_000154765&id=PGA1_RS02575	https://www.uniprot.org/uniparc/UPI000160D441/entry	65.5742	0	0	0	0	10.5729	82.7717	78.615	0	3.40356	6.48133	9.66995	11.632	4.66169	3.09423	5.09741	5.77537	5.73324	-0.516688	0.363177	21.8581	3.5243	53.7956	6.51828	6.46264	5.53534	37.8593	6.10426	46.6347	3.13336	4.54489	0.379843
PGA1_RS02580	NC_018290.1	514433	515548	-	CDS	PGA1_c05210	WP_014873618.1		ABC transporter ATP-binding protein	sn-glycerol-3-phosphate import ATP-binding protein UgbC	K17325	K17325, glpT; glycerol transport system ATP-binding protein	https://biocyc.org/gene?orgid=GCF_000154765&id=PGA1_RS02580	https://www.uniprot.org/uniparc/UPI000160D52F/entry	64.6127	0	6.7346	0	3.00477	27.2849	18.2126	31.6489	0.776992	5.03888	4.43883	1.94768	4.50271	5.65743	6.26523	4.30515	8.03001	5.72091	-0.769033	0.286752	23.7824	10.0965	16.8795	3.80846	5.47513	6.01869	35.52	14.9611	15.4791	1.63917	0.895292	1.8802
PGA1_RS02585	NC_018290.1	515556	516632	-	CDS	PGA1_c05220	WP_027247993.1		ABC transporter ATP-binding protein	putative sn-glycerol-3-phosphate import ATP-binding protein UgpC	K17324	glpS; glycerol transport system ATP-binding protein	https://biocyc.org/gene?orgid=GCF_000154765&id=PGA1_RS02585	https://www.uniprot.org/uniparc/UPI0001633099/entry	43.8379	20.1946	0	0	10.8975	0	51.7235	26.9087	8.05128	6.70632	7.09933	9.96493	5.72616	6.87304	8.49702	7.52801	6.61881	6.03029	-0.779661	0.31448	21.3442	3.6325	28.8945	7.92353	7.03208	6.7257	21.9416	6.29168	21.9037	1.7788	1.39226	0.754562
PGA1_RS02590	NC_018290.1	516786	518519	-	CDS	PGA1_c05230	WP_014879174.1		ABC transporter substrate-binding protein	ABC transporter, extracellular solute-binding protein	K17321	glpV; glycerol transport system substrate-binding protein	https://biocyc.org/gene?orgid=GCF_000154765&id=PGA1_RS02590	https://www.uniprot.org/uniparc/UPI000163309A/entry	448.52	44.9458	60.6813	109.319	140.205	17.5605	701.125	650.769	465.566	64.1909	68.3567	66.9462	55.0608	57.2534	40.8566	195.283	167.611	122.584	-2.35413	0.00317729	184.716	89.0282	605.82	66.4979	51.057	161.826	228.597	63.7903	124.046	2.11879	8.90151	36.6928
PGA1_RS02595	NC_018290.1	518847	519977	+	CDS	PGA1_c05240	WP_014879175.1		RNA methyltransferase	hypothetical protein	K07444	ypsC; putative N6-adenine-specific DNA methylase [EC:2.1.1.-]	https://biocyc.org/gene?orgid=GCF_000154765&id=PGA1_RS02595	https://www.uniprot.org/uniparc/UPI000274B643/entry	88.0437	8.01267	19.1052	35.9149	29.6491	86.1536	43.2636	12.812	44.4678	21.7584	28.6919	16.3057	33.5244	59.7702	50.2753	25.9308	21.6096	26.376	-0.123251	0.881647	38.3872	50.5726	33.5145	22.252	47.8567	24.6388	43.36	30.9729	17.939	6.20782	13.289	2.6328
PGA1_RS02600	NC_018290.1	520009	520917	-	CDS	PGA1_c05250	WP_044041367.1		2-dehydro-3-deoxygalactonokinase	hypothetical protein	K00883	dgoK; 2-dehydro-3-deoxygalactonokinase [EC:2.7.1.58]	https://biocyc.org/gene?orgid=GCF_000154765&id=PGA1_RS02600	https://www.uniprot.org/uniparc/UPI000274B644/entry	94.4363	9.96956	96.1181	48.4101	11.0671	36.8481	62.1111	59.7786	80.1302	35.756	34.9094	35.9803	77.8957	74.607	72.0557	35.1267	24.1984	38.6303	0.0851467	0.915946	66.8413	32.1084	67.34	35.5485	74.8528	32.6518	49.2596	19.1174	11.1379	0.564816	2.92777	7.52753
PGA1_RS02605	NC_018290.1	521727	522452	+	CDS	PGA1_c05260	WP_014879177.1		sugar transferase	exopolysaccharide production protein ExoY-like protein			https://biocyc.org/gene?orgid=GCF_000154765&id=PGA1_RS02605	https://www.uniprot.org/uniparc/UPI000274B645/entry	354.722	801.379	637.964	650.42	267.896	236.972	328.696	361.759	361.898	612.409	626.51	516.131	40.2707	42.883	44.6135	19.7156	17.1128	20.924	-3.63864	4.81154e-19	598.022	385.096	350.785	585.016	42.5891	19.2508	225.992	230.297	19.1292	60.0718	2.18628	1.94765
PGA1_RS02610	NC_018290.1	522527	523600	+	CDS	PGA1_c05270	WP_014879178.1		CpsD/CapB family tyrosine-protein kinase	hypothetical protein	K00903	epsB, capB; protein-tyrosine kinase [EC:2.7.10.3]	https://biocyc.org/gene?orgid=GCF_000154765&id=PGA1_RS02610	https://www.uniprot.org/uniparc/UPI0001632723/entry	87.1215	192.385	215.187	140.253	87.4236	63.7917	103.035	132.389	105.766	362.864	340.717	371.155	108.357	128.216	115.748	166.824	190.49	191.561	-0.368541	0.442461	164.898	97.1561	113.73	358.246	117.44	182.959	68.3145	39.1488	16.2169	15.7361	10.0372	13.9828
PGA1_RS02615	NC_018290.1	523673	524959	+	CDS	PGA1_c05280	WP_014879179.1		chain-length determining protein	hypothetical protein	K25590	epsF; protein tyrosine kinase modulator	https://biocyc.org/gene?orgid=GCF_000154765&id=PGA1_RS02615	https://www.uniprot.org/uniparc/UPI0001632724/entry	34.0169	46.4735	135.045	74.9588	130.277	56.783	33.9251	102.738	53.9004	174.915	174.741	178.971	47.2083	64.6205	56.4051	69.2963	69.4726	58.6742	-0.618612	0.291334	71.8452	87.3395	63.5213	176.209	56.078	65.8144	55.0861	38.279	35.4011	2.39316	8.7107	6.18419
PGA1_RS02620	NC_018290.1	524993	526357	-	CDS	PGA1_c05290	WP_014879180.1		oligosaccharide flippase family protein	polysaccharide biosynthesis protein ExoT-like protein			https://biocyc.org/gene?orgid=GCF_000154765&id=PGA1_RS02620	https://www.uniprot.org/uniparc/UPI0001632725/entry	71.6927	30.5397	35.7896	48.3569	88.4392	44.6153	92.6507	48.4338	24.1397	414.389	441.015	405.164	90.6111	94.1831	97.3245	143.726	145.404	139.755	0.386046	0.514899	46.0073	60.4704	55.0747	420.19	94.0396	142.962	22.3985	24.2938	34.7349	18.6161	3.35901	2.90099
PGA1_RS02625	NC_018290.1	526502	527719	+	CDS	PGA1_c05300	WP_014879181.1		glycosyltransferase	putative glycosyl transferase	K16703	wcaL, amsK; colanic acid/amylovoran biosynthesis glycosyltransferase [EC:2.4.-.-]	https://biocyc.org/gene?orgid=GCF_000154765&id=PGA1_RS02625	https://www.uniprot.org/uniparc/UPI000274B646/entry	26.7818	55.0585	39.3377	13.8957	38.5439	0	13.5971	0	0	94.2442	80.9295	87.1934	39.9437	65.1532	48.6259	45.4453	57.021	51.0626	0.459061	0.603913	40.3926	17.4798	4.53238	87.4557	51.2409	51.1763	14.1678	19.5203	7.85031	6.66122	12.8066	5.78869
PGA1_RS02630	NC_018290.1	527738	528580	-	CDS	PGA1_c05310	WP_014879182.1		glycosyltransferase family 2 protein	putative glycosyl transferase			https://biocyc.org/gene?orgid=GCF_000154765&id=PGA1_RS02630	https://www.uniprot.org/uniparc/UPI0001632728/entry	26.4758	58.0505	43.4633	20.077	15.9114	0	3.57194	27.9321	16.4578	111.566	98.8328	109.825	20.8631	33.0574	33.5427	35.5021	28.9922	50.0118	-0.0197568	0.983811	42.6632	11.9961	15.9873	106.741	29.1544	38.1687	15.8026	10.5957	12.1869	6.90395	7.18455	10.7605
PGA1_RS02635	NC_018290.1	528577	531147	-	CDS	PGA1_c05320	WP_014879183.1		hypothetical protein	hypothetical protein			https://biocyc.org/gene?orgid=GCF_000154765&id=PGA1_RS02635	https://www.uniprot.org/uniparc/UPI0001632729/entry	22.0366	22.9114	37.6375	10.5328	45.65	2.36872	52.4111	53.1904	24.958	154.562	156.11	148.11	57.8799	49.4111	64.9896	55.2448	56.1262	52.877	0.497198	0.467147	27.5285	19.5172	43.5198	152.927	57.4269	54.7493	8.7656	22.9969	16.0797	4.24329	7.79913	1.68031
PGA1_RS02640	NC_018290.1	531144	532046	-	CDS	PGA1_c05330	WP_014879184.1		hypothetical protein	hypothetical protein			https://biocyc.org/gene?orgid=GCF_000154765&id=PGA1_RS02640	https://www.uniprot.org/uniparc/UPI000163272A/entry	41.8281	98.3508	68.6661	29.9888	20.4244	20.2325	39.1816	15.0439	30.7286	139.689	107.213	113.961	30.8594	28.8115	54.7709	41.3459	58.1915	50.7116	-0.338535	0.628119	69.615	23.5486	28.318	120.288	38.1473	50.083	28.2733	5.57822	12.248	17.1376	14.4329	8.44039
PGA1_RS02645	NC_018290.1	532043	532756	-	CDS	PGA1_c05340	WP_014879185.1		4'-phosphopantetheinyl transferase superfamily protein	4'-phosphopantetheinyl transferase-like protein			https://biocyc.org/gene?orgid=GCF_000154765&id=PGA1_RS02645	https://www.uniprot.org/uniparc/UPI000163272B/entry	55.3048	85.0386	52.6318	109.04	25.8309	0	42.1729	12.6841	37.6482	152.135	182.902	155.686	38.3883	48.9398	36.5787	38.5519	55.7668	51.8015	-0.354666	0.654662	64.3251	44.957	30.8351	163.574	41.3023	48.7067	17.9882	56.9806	15.8812	16.832	6.67593	9.01511
PGA1_RS02650	NC_018290.1	532753	537387	-	CDS	PGA1_c05350	WP_014879186.1		LLM class flavin-dependent oxidoreductase	dimodular nonribosomal peptide synthetase			https://biocyc.org/gene?orgid=GCF_000154765&id=PGA1_RS02650	https://www.uniprot.org/uniparc/UPI000163272C/entry	68.1555	88.7658	94.6571	40.8973	25.3217	45.9869	53.2716	56.4685	37.0421	146.151	162.034	141.896	61.8211	61.0162	56.0372	65.542	60.398	54.6473	-0.220544	0.673938	83.8595	37.402	48.9274	150.027	59.6248	60.1958	13.9154	10.7669	10.4163	10.6138	3.13295	5.45019
PGA1_RS02655	NC_018290.1	537384	538454	-	CDS	PGA1_c05360	WP_014879187.1		glycosyltransferase family 2 protein	putative glycosyl transferase	K16870	wbbL; N-acetylglucosaminyl-diphospho-decaprenol L-rhamnosyltransferase [EC:2.4.1.289]	https://biocyc.org/gene?orgid=GCF_000154765&id=PGA1_RS02655	https://www.uniprot.org/uniparc/UPI000163272D/entry	29.6562	5.07693	8.77196	18.9635	53.2273	0	68.8825	83.7151	44.5301	108.769	115.03	101.191	34.976	34.4561	34.3705	54.1128	46.1158	34.8427	-0.176745	0.838152	14.5017	24.0636	65.7092	108.33	34.6009	45.0238	13.2536	26.9777	19.7843	6.93016	0.327676	9.68135
PGA1_RS02660	NC_018290.1	538451	544939	-	CDS	PGA1_c05370	WP_014879188.1		type I polyketide synthase	polyketide synthase			https://biocyc.org/gene?orgid=GCF_000154765&id=PGA1_RS02660	https://www.uniprot.org/uniparc/UPI000274B647/entry	50.9314	37.428	21.1379	26.6041	42.3751	47.8639	48.7241	47.4525	78.5742	166.479	186.852	154.808	42.2395	46.4181	43.7503	47.3402	55.4294	46.5318	-0.316527	0.520954	36.4991	38.9477	58.2503	169.38	44.136	49.7671	14.9185	11.0365	17.6125	16.2174	2.11579	4.92032
PGA1_RS02665	NC_018290.1	545206	546669	-	CDS	PGA1_c05380	WP_014879189.1		membrane protein	hypothetical protein			https://biocyc.org/gene?orgid=GCF_000154765&id=PGA1_RS02665	https://www.uniprot.org/uniparc/UPI00016328B3/entry	3.51814	29.7125	68.0222	60.1158	0	8.31965	58.6187	53.2005	35.5378	299.642	275.6	279.381	75.5127	81.4939	64.2647	96.8812	102.392	98.6494	0.522472	0.519622	33.751	22.8118	49.119	284.874	73.7571	99.3074	32.4411	32.5729	12.0696	12.9284	8.74774	2.81349
PGA1_RS02670	NC_018290.1	546831	547583	+	CDS	PGA1_c05390	WP_014879190.1		WecB/TagA/CpsF family glycosyltransferase	glycosyl transferase	K05946	tagA, tarA; N-acetylglucosaminyldiphosphoundecaprenol N-acetyl-beta-D-mannosaminyltransferase [EC:2.4.1.187]	https://biocyc.org/gene?orgid=GCF_000154765&id=PGA1_RS02670	https://www.uniprot.org/uniparc/UPI00016328B4/entry	94.6207	52.9538	46.1629	13.486	22.2664	12.1314	37.9892	19.2435	20.728	217.496	191.83	165.439	68.4018	80.5223	71.2801	109.665	116.576	160.659	0.522188	0.46743	64.5791	15.9613	25.9869	191.588	73.4014	128.967	26.2374	5.50223	10.4208	26.0297	6.33258	27.6627
PGA1_RS02675	NC_018290.1	547603	548586	-	CDS	PGA1_c05400	WP_014879191.1		glycosyltransferase	putative glycosyl transferase, family 2			https://biocyc.org/gene?orgid=GCF_000154765&id=PGA1_RS02675	https://www.uniprot.org/uniparc/UPI00016328B5/entry	6.10669	0	12.4118	0	102.235	21.6615	12.2404	14.7259	21.1493	31.0908	41.5875	27.0943	22.6321	55.3134	45.351	20.6496	20.6982	24.611	0.266696	0.765194	6.17283	41.2989	16.0386	33.2575	41.0989	21.9863	6.20616	53.8724	4.59721	7.48564	16.7505	2.27321
PGA1_RS02680	NC_018290.1	548586	549695	-	CDS	PGA1_c05410	WP_014879192.1		glycosyltransferase family 2 protein	hypothetical protein			https://biocyc.org/gene?orgid=GCF_000154765&id=PGA1_RS02680	https://www.uniprot.org/uniparc/UPI00016328B6/entry	0	17.9614	0	0	0	32.9188	12.2074	13.0543	0	22.4489	19.2742	12.8508	17.4909	42.0717	27.5122	13.2558	17.0643	15.768	0.525657	0.546136	5.98712	10.9729	8.42057	18.1913	29.0249	15.3627	10.37	19.0057	7.30471	4.88986	12.36	1.93632
PGA1_RS02685	NC_018290.1	549772	550818	+	CDS	PGA1_c05420	WP_102804100.1		glucokinase	glucokinase Glk	K00845	glk; glucokinase [EC:2.7.1.2]	https://biocyc.org/gene?orgid=GCF_000154765&id=PGA1_RS02685	https://www.uniprot.org/uniparc/UPI00016328B7/entry	63.1316	57.1264	29.611	105.074	100.888	81.4324	53.2056	60.5493	50.5201	51.4183	70.8332	61.6649	103.079	190.785	187.086	37.4757	32.6806	44.8934	0.776197	0.144019	49.9564	95.7979	54.7583	61.3055	160.317	38.3499	17.8736	12.6157	5.19182	9.71247	49.6037	6.15317
PGA1_RS02690	NC_018290.1	550843	554508	-	CDS	PGA1_c05430	WP_014879194.1		translocation/assembly module TamB	hypothetical protein	K09800	tamB; translocation and assembly module TamB	https://biocyc.org/gene?orgid=GCF_000154765&id=PGA1_RS02690	https://www.uniprot.org/uniparc/UPI00016328B8/entry	45.4268	21.2591	46.897	25.392	20.5809	40.6996	34.0869	64.7242	65.9922	112.976	109.247	145.134	73.0838	91.6048	77.1036	56.1087	61.3344	58.3121	0.595015	0.205298	37.861	28.8908	54.9344	122.452	80.5974	58.5851	14.3964	10.5058	18.0656	19.7311	9.74228	2.62352
PGA1_RS02695	NC_018290.1	554505	556448	-	CDS	PGA1_c05440	WP_014879195.1		BamA/TamA family outer membrane protein	surface antigen-like protein	K07278	tamA; translocation and assembly module TamA	https://biocyc.org/gene?orgid=GCF_000154765&id=PGA1_RS02695	https://www.uniprot.org/uniparc/UPI00016328B9/entry	33.1183	44.7522	50.2601	24.3775	24.1494	42.2915	53.4386	34.4742	74.9365	104.88	106.102	112.423	62.7423	80.0747	84.4169	81.7131	63.6993	84.9369	0.449477	0.324449	42.7102	30.2728	54.2831	107.802	75.7446	76.7831	8.75144	10.4092	20.2444	4.04863	11.4677	11.445
PGA1_RS02700	NC_018290.1	556596	557828	-	CDS	PGA1_c05450	WP_014879196.1		urate hydroxylase PuuD	hypothetical protein			https://biocyc.org/gene?orgid=GCF_000154765&id=PGA1_RS02700	https://www.uniprot.org/uniparc/UPI00016328BA/entry	43.165	7.34982	10.6672	43.9252	2.71964	12.3479	65.9375	41.1323	7.03263	187.179	203.705	179.207	62.5211	63.0363	56.874	167.717	156.428	149.36	0.629679	0.427808	20.394	19.6642	38.0342	190.03	60.8105	157.835	19.7899	21.5551	29.5744	12.4958	3.41879	9.25921
PGA1_RS02705	NC_018290.1	558026	559000	+	CDS	PGA1_c05460	WP_014879197.1		LysR family transcriptional regulator	transcriptional regulator, LysR family			https://biocyc.org/gene?orgid=GCF_000154765&id=PGA1_RS02705	https://www.uniprot.org/uniparc/UPI00016328BB/entry	8.80437	34.3904	26.9798	3.47178	0	59.3383	3.86045	22.2928	9.78292	41.643	45.1009	40.5463	28.3463	18.6452	40.7076	19.7109	23.7093	20.7737	0.160076	0.859085	23.3915	20.9367	11.9787	42.43	29.233	21.398	13.165	33.302	9.41032	2.3771	11.0579	2.07098
PGA1_RS02710	NC_018290.1	559085	559456	-	CDS	PGA1_c05470	WP_014879198.1	uraH	hydroxyisourate hydrolase	hydroxyisourate hydrolase	K07127	uraH, pucM, hiuH; 5-hydroxyisourate hydrolase [EC:3.5.2.17]	https://biocyc.org/gene?orgid=GCF_000154765&id=PGA1_RS02710	https://www.uniprot.org/uniparc/UPI00016328BC/entry	23.076	119.369	0	36.3977	0	0	54.6378	0	86.2461	167.739	192.896	127.999	131.397	126.122	107.799	106.014	147.004	72.7937	0.714078	0.432763	47.4818	12.1326	46.9613	162.878	121.773	108.604	63.3166	21.0142	43.6325	32.7202	12.3858	37.1728
PGA1_RS02715	NC_018290.1	559611	561026	+	CDS	PGA1_c05480	WP_014879199.1	puuE	allantoinase PuuE	OHCU decarboxylase domain-containing protein			https://biocyc.org/gene?orgid=GCF_000154765&id=PGA1_RS02715	https://www.uniprot.org/uniparc/UPI000163309B/entry	15.7621	5.11996	46.4431	9.5621	29.602	2.15042	36.1508	26.8624	4.899	31.133	45.7327	27.4628	8.95252	11.8389	10.2388	10.0377	8.63009	6.91876	-0.848211	0.262254	22.4417	13.7715	22.6374	34.7762	10.3434	8.52887	21.4561	14.2017	16.0486	9.66445	1.44606	1.56195
PGA1_RS02720	NC_018290.1	561070	561555	+	CDS	PGA1_c05490	WP_014879200.1		ureidoglycolate lyase	ureidoglycolate hydrolase AllA	K01483	allA; ureidoglycolate lyase [EC:4.3.2.3]	https://biocyc.org/gene?orgid=GCF_000154765&id=PGA1_RS02720	https://www.uniprot.org/uniparc/UPI000163309C/entry	0	7.45871	0	0	31.0492	0	6.19578	63.3579	0	55.5184	58.7936	51.1538	20.4441	23.9664	15.6563	37.0721	37.2976	16.0814	0.160352	0.848859	2.48624	10.3497	23.1846	55.1553	20.0223	30.1504	4.30629	17.9263	34.9288	3.83285	4.17111	12.1846
PGA1_RS02725	NC_018290.1	561691	563118	+	CDS	PGA1_c05500	WP_014873647.1		purine permease	putative purine permease			https://biocyc.org/gene?orgid=GCF_000154765&id=PGA1_RS02725	https://www.uniprot.org/uniparc/UPI000160F57B/entry	8.41594	50.7693	18.4211	2.37044	30.5274	0	43.2273	73.5678	57.6867	155.188	211.584	127.455	88.533	96.1264	104.048	84.3935	61.9711	69.0687	0.942775	0.248323	25.8688	10.9659	58.1606	164.742	96.2357	71.8111	22.1372	16.9821	15.1758	42.8703	7.7579	11.46
PGA1_RS02730	NC_018290.1	563224	564213	-	CDS	PGA1_c05510	WP_027247967.1		glyceraldehyde-3-phosphate dehydrogenase	glyceraldehyde-3-phosphate dehydrogenase 1	K00134	GAPDH, gapA; glyceraldehyde 3-phosphate dehydrogenase (phosphorylating) [EC:1.2.1.12]	https://biocyc.org/gene?orgid=GCF_000154765&id=PGA1_RS02730	https://www.uniprot.org/uniparc/UPI000163309D/entry	60.6968	86.0463	87.3049	0	115.164	0	147.516	74.0982	68.3188	116.887	92.2797	119.11	83.5197	103.359	89.4253	62.8877	68.5073	51.4811	0.0485484	0.95848	78.016	38.3882	96.6443	109.425	92.1014	60.9587	15.0121	66.4902	44.1507	14.8902	10.1868	8.67547
PGA1_RS02735	NC_018290.1	564334	564834	-	CDS	PGA1_c05520	WP_014879202.1		hypothetical protein	hypothetical protein			https://biocyc.org/gene?orgid=GCF_000154765&id=PGA1_RS02735	https://www.uniprot.org/uniparc/UPI000274B67A/entry	30.8417	151.943	232.525	47.2952	90.3589	6.07783	72.1233	135.576	122.886	955.87	952.156	909.198	331.674	398.273	319.143	520.053	650.647	528.42	1.27035	0.0552463	138.437	47.9106	110.195	939.075	349.696	566.373	101.518	42.1439	33.5759	25.9402	42.5322	73.1032
PGA1_RS02740	NC_018290.1	564946	565776	-	CDS	PGA1_c05530	WP_199535909.1		(S)-ureidoglycine aminohydrolase	hypothetical protein	K14977	ylbA, UGHY; (S)-ureidoglycine aminohydrolase [EC:3.5.3.26]	https://biocyc.org/gene?orgid=GCF_000154765&id=PGA1_RS02740	https://www.uniprot.org/uniparc/UPI000274B67B/entry	0	21.8107	45.2215	8.14677	34.2999	0	43.4823	103.533	29.2171	30.9482	72.614	54.4794	26.5242	33.5347	11.6311	12.8882	20.0974	11.9218	-0.33266	0.689222	22.3441	14.1489	58.7443	52.6805	23.8967	14.9692	22.6155	17.9204	39.4389	20.891	11.1857	4.46741
PGA1_RS02745	NC_018290.1	565964	566782	-	CDS	PGA1_c05540	WP_014879204.1		helix-turn-helix domain-containing protein	transcriptional regulator, IclR family	K02624	pcaR; IclR family transcriptional regulator, pca regulon regulatory protein	https://biocyc.org/gene?orgid=GCF_000154765&id=PGA1_RS02745	https://www.uniprot.org/uniparc/UPI000274B67C/entry	10.4814	17.7042	2.2942	4.13307	0	0	18.3831	34.2796	0	59.6223	49.7907	49.3891	16.5939	17.9434	16.8234	13.9326	16.413	23.6554	0.234158	0.797977	10.1599	1.37769	17.5542	52.934	17.1202	18.0003	7.71002	2.38623	17.1548	5.79569	0.722078	5.05203
PGA1_RS02750	NC_018290.1	567125	568576	+	CDS	PGA1_c05550	WP_014879205.1		glutamine synthetase family protein	glutamine synthase-like protein	K01915	glnA, GLUL; glutamine synthetase [EC:6.3.1.2]	https://biocyc.org/gene?orgid=GCF_000154765&id=PGA1_RS02750	https://www.uniprot.org/uniparc/UPI00016330A2/entry	4.72962	11.2343	25.8809	62.9439	0	33.5536	22.8117	0	37.0259	82.467	65.316	66.4753	50.1811	50.0801	41.6393	40.6721	46.1484	49.2775	0.404942	0.64147	13.9483	32.1658	19.9459	71.4194	47.3002	45.366	10.8337	31.4949	18.6786	9.58502	4.90272	4.35573
PGA1_RS02760	NC_018290.1	569200	569562	+	CDS	PGA1_c05560	WP_014879206.1	gcvH	glycine cleavage system protein GcvH	glycine cleavage system protein GcvH	K02437	gcvH, GCSH; glycine cleavage system H protein	https://biocyc.org/gene?orgid=GCF_000154765&id=PGA1_RS02760	https://www.uniprot.org/uniparc/UPI00016330A4/entry	141.889	0	0	0	0	50.3304	14.5166	34.9285	52.5529	198.475	275.207	229.412	209.848	90.864	109.339	65.6268	60.5961	60.6492	0.817855	0.380787	47.2962	16.7768	33.9993	234.365	136.684	62.2907	81.9194	29.0583	19.0352	38.6051	64.0321	2.88927
PGA1_RS02765	NC_018290.1	569704	572552	+	CDS	PGA1_c05570		gcvP	aminomethyl-transferring glycine dehydrogenase		K00281	GLDC, gcvP; glycine dehydrogenase [EC:1.4.4.2]	https://biocyc.org/gene?orgid=GCF_000154765&id=PGA1_RS02765		0.602616	9.54264	0	0	1.17702	1.06879	15.061	20.9802	10.957	17.1396	18.635	17.7264	15.9142	15.0161	21.1494	7.94012	9.7939	1.19776	0.592016	0.502812	3.38175	0.748603	15.6661	17.8337	17.3599	6.31059	5.34399	0.650563	5.03893	0.753455	3.3124	4.52381
PGA1_RS02770	NC_018290.1	572698	573936	+	CDS	PGA1_c05590	WP_014879207.1		acyl-CoA dehydrogenase family protein	acyl-CoA dehydrogenase-like protein	K00249	ACADM, acd; acyl-CoA dehydrogenase [EC:1.3.8.7]	https://biocyc.org/gene?orgid=GCF_000154765&id=PGA1_RS02770	https://www.uniprot.org/uniparc/UPI00016330A7/entry	36.0276	64.3652	112.222	24.5883	29.7712	0	94.7819	121.337	116.176	306.88	328.198	301.06	110.979	92.0758	95.3545	77.5552	91.068	99.4169	0.226695	0.784287	70.8715	18.1198	110.765	312.046	99.4698	89.3467	38.5114	15.9048	14.0805	14.2875	10.1012	11.0321
PGA1_RS02775	NC_018290.1	574198	574896	+	CDS	PGA1_c05600	WP_014879208.1	queC	7-cyano-7-deazaguanine synthase QueC	queuosine biosynthesis protein QueC	K06920	queC; 7-cyano-7-deazaguanine synthase [EC:6.3.4.20]	https://biocyc.org/gene?orgid=GCF_000154765&id=PGA1_RS02775	https://www.uniprot.org/uniparc/UPI00016330A8/entry	557.547	392.83	233.861	422.905	350.203	777.584	163.696	294.108	234.458	4.79742	2.97855	3.88701	41.9896	60.1126	82.8178	12.3149	12.092	14.4881	-2.89439	4.03306e-08	394.746	516.897	230.754	3.88766	61.64	12.965	161.851	228.669	65.2848	0.909438	20.4569	1.32375
PGA1_RS02780	NC_018290.1	574896	575249	+	CDS	PGA1_c05610	WP_014879209.1	queD	6-carboxytetrahydropterin synthase QueD	putative queuosine biosynthesis protein QueD	K01737	queD, ptpS, PTS; 6-pyruvoyltetrahydropterin/6-carboxytetrahydropterin synthase [EC:4.2.3.12 4.1.2.50]	https://biocyc.org/gene?orgid=GCF_000154765&id=PGA1_RS02780	https://www.uniprot.org/uniparc/UPI00016330A9/entry	438.913	271.358	440.546	524.29	601.513	567.71	123.338	340.257	142.071	3.78915	1.72385	6.33204	56.78	64.5761	101.081	14.4204	12.9451	19.5902	-2.58686	5.18945e-06	383.605	564.504	201.888	3.94835	74.1456	15.6519	97.2127	38.7113	120.196	2.30822	23.65	3.48951
PGA1_RS02785	NC_018290.1	575303	576043	+	CDS	PGA1_c05620	WP_044041689.1	queE	7-carboxy-7-deazaguanine synthase QueE	putative 7-cyano-7-deazaguanosine biosynthesis protein QueE	K10026	queE; 7-carboxy-7-deazaguanine synthase [EC:4.3.99.3]	https://biocyc.org/gene?orgid=GCF_000154765&id=PGA1_RS02785	https://www.uniprot.org/uniparc/UPI00016330AA/entry	382.295	284.956	183.838	348.685	504.582	351.345	143.243	202.884	222.339	6.14981	4.74746	6.46255	44.0792	58.3214	77.5686	22.2424	13.7429	10.2502	-2.55114	1.0643e-07	283.696	401.537	189.489	5.78661	59.9897	15.4118	99.2344	89.2489	41.2145	0.913411	16.8069	6.16781
PGA1_RS02790	NC_018290.1	576069	576533	+	CDS	PGA1_c05630	WP_014879211.1	queF	preQ(1) synthase	NADPH-dependent 7-cyano-7-deazaguanine reductase QueF	K09457	queF; 7-cyano-7-deazaguanine reductase [EC:1.7.1.13]	https://biocyc.org/gene?orgid=GCF_000154765&id=PGA1_RS02790	https://www.uniprot.org/uniparc/UPI00016330AB/entry	387.676	161.758	189.916	262.063	281.246	605.724	199.124	171.391	270.393	120.027	126.912	134.244	56.7342	64.6118	77.6152	93.779	88.4761	77.4099	-2.32045	5.995e-06	246.45	383.011	213.636	127.061	66.3204	86.555	123.113	193.113	51.0716	7.10992	10.5448	8.35194
PGA1_RS02795	NC_018290.1	576571	577242	-	CDS	PGA1_c05640	WP_014879212.1		PAS domain-containing protein	hypothetical protein			https://biocyc.org/gene?orgid=GCF_000154765&id=PGA1_RS02795	https://www.uniprot.org/uniparc/UPI00016330AC/entry	111.136	90.3536	149.589	108.299	169.662	283.202	246.448	156.332	309.687	541.152	1061.25	709.629	70.3585	49.0828	61.6635	244.675	229.129	271.101	-1.77936	0.000125777	117.026	187.055	237.489	770.676	60.3683	248.301	30.054	88.7392	77.0691	265.367	10.6969	21.2195
PGA1_RS02800	NC_018290.1	577398	578171	-	CDS	PGA1_c05650	WP_014879213.1	truA	tRNA pseudouridine(38-40) synthase TruA	tRNA pseudouridine synthase A	K06173	truA, PUS1; tRNA pseudouridine38-40 synthase [EC:5.4.99.12]	https://biocyc.org/gene?orgid=GCF_000154765&id=PGA1_RS02800	https://www.uniprot.org/uniparc/UPI00016330AD/entry	0	88.9841	14.5655	87.4673	121.309	39.341	15.5615	44.4632	0	5.93227	7.14222	8.42487	21.2475	37.4107	29.8906	1.8105	9.73617	3.12884	-0.481372	0.542819	34.5165	82.7056	20.0082	7.16645	29.5163	4.89184	47.7292	41.1908	22.5627	1.24648	8.08814	4.24679
PGA1_RS02805	NC_018290.1	578317	579732	+	CDS	PGA1_c05660	WP_014879214.1		YcjX family protein	hypothetical protein	K06918	K06918; uncharacterized protein	https://biocyc.org/gene?orgid=GCF_000154765&id=PGA1_RS02805	https://www.uniprot.org/uniparc/UPI000274B67D/entry	14.5496	10.8799	11.279	2.39053	28.4179	8.60167	61.669	0	45.3157	54.9427	39.5978	47.2504	34.1164	48.3552	51.9201	25.8719	13.6643	16.1697	0.495664	0.559577	12.2362	13.1367	35.6616	47.2636	44.7972	18.5686	2.01339	13.5934	31.9479	7.67244	9.42005	6.44769
PGA1_RS02810	NC_018290.1	579729	580283	+	CDS	PGA1_c05670	WP_014879215.1		GNAT family N-acetyltransferase	acetyltransferase domain-containing protein			https://biocyc.org/gene?orgid=GCF_000154765&id=PGA1_RS02810	https://www.uniprot.org/uniparc/UPI00016331DE/entry	0	27.7585	54.168	30.4953	18.126	21.9459	9.49461	3.26359	17.1862	33.7431	49.2851	36.8389	41.9781	53.1535	57.0624	9.01754	26.0551	9.91696	0.63845	0.440847	27.3088	23.5224	9.98147	39.9557	50.7314	14.9965	27.0868	6.33357	6.97407	8.22642	7.82843	9.58756
PGA1_RS02815	NC_018290.1	580280	581335	+	CDS	PGA1_c05680	WP_014879216.1		YcjF family protein	hypothetical protein	K08990	ycjF; putative membrane protein	https://biocyc.org/gene?orgid=GCF_000154765&id=PGA1_RS02815	https://www.uniprot.org/uniparc/UPI00016331DF/entry	0	32.6106	31.138	0	92.0892	0	10.693	42.8809	32.0244	71.1327	61.0174	63.0369	68.0256	67.9324	51.1197	27.2038	29.3162	27.8323	0.437648	0.61865	21.2495	30.6964	28.5328	65.0623	62.3592	28.1174	18.4174	53.1677	16.3756	5.35316	9.73387	1.08468
PGA1_RS02820	NC_018290.1	581442	581852	-	CDS	PGA1_c05690	WP_014879217.1		group III truncated hemoglobin	hypothetical protein	K06886	glbN; hemoglobin	https://biocyc.org/gene?orgid=GCF_000154765&id=PGA1_RS02820	https://www.uniprot.org/uniparc/UPI00016331E0/entry	45.9498	52.9187	50.2883	57.6518	171.337	74.0874	157.517	180.688	67.5132	37.7202	35.0232	43.4657	47.7939	55.3554	92.5662	21.675	46.086	20.8908	-0.70209	0.274742	49.7189	101.026	135.24	38.7364	65.2385	29.5506	3.51916	61.4439	59.7861	4.312	23.9666	14.3254
PGA1_RS20225	NC_018290.1	582018	583832	+	CDS	PGA1_c05700	WP_158525014.1		hypothetical protein	hypothetical protein			https://biocyc.org/gene?orgid=GCF_000154765&id=PGA1_RS20225	https://www.uniprot.org/uniparc/UPI000274B67E/entry	7.56739	18.9735	28.9866	0	9.23779	0	3.31807	13.9714	0	40.7894	35.1648	42.0277	52.4777	51.0997	43.4522	21.0668	28.166	14.01	1.47714	0.120193	18.5092	3.07926	5.76315	39.3273	49.0099	21.0809	10.7172	5.33344	7.29957	3.6576	4.8622	7.07801
PGA1_RS02835	NC_018290.1	584015	586945	+	CDS	PGA1_c05710	WP_014879219.1	ileS	isoleucine--tRNA ligase	isoleucyl-tRNA synthetase IleS	K01870	IARS, ileS; isoleucyl-tRNA synthetase [EC:6.1.1.5]	https://biocyc.org/gene?orgid=GCF_000154765&id=PGA1_RS02835	https://www.uniprot.org/uniparc/UPI00016331E3/entry	233.717	241.167	145.201	197.486	137.29	203.103	234.748	276.236	284.012	43.2739	41.8733	36.8364	156.443	159.293	131.696	48.1178	51.0739	39.7348	-0.827987	0.00474871	206.695	179.293	264.999	40.6612	149.144	46.3089	53.3858	36.4839	26.4844	3.38557	15.1776	5.88199
PGA1_RS02840	NC_018290.1	587139	587483	-	CDS	PGA1_c05720	WP_014879220.1		hypothetical protein	hypothetical protein			https://biocyc.org/gene?orgid=GCF_000154765&id=PGA1_RS02840	https://www.uniprot.org/uniparc/UPI00016331E4/entry	348.347	478.071	465.654	284.535	417.95	242.717	152.739	168.004	150.804	104.303	30.0699	45.0868	2.97926	10.4124	8.04706	120.984	101.54	104.654	-5.69186	2.30142e-22	430.69	315.067	157.182	59.8199	7.14624	109.059	71.5814	91.5195	9.42143	39.2484	3.79756	10.4438
PGA1_RS02845	NC_018290.1	587730	588188	+	CDS	PGA1_c05730	WP_027247948.1		methylated-DNA--[protein]-cysteine S-methyltransferase	putative methylated-DNA--protein-cysteine methyltransferase	K00567	ogt, MGMT; methylated-DNA-[protein]-cysteine S-methyltransferase [EC:2.1.1.63]	https://biocyc.org/gene?orgid=GCF_000154765&id=PGA1_RS02845	https://www.uniprot.org/uniparc/UPI00016331E5/entry	0	23.6924	147.369	0	14.6114	0	124.644	63.1387	0	245.983	271.062	243.141	160.236	136.13	75.9416	114.269	98.729	173.391	0.596969	0.502812	57.0204	4.87047	62.5944	253.395	124.102	128.797	79.1358	8.4359	62.324	15.3659	43.4151	39.3941
PGA1_RS02850	NC_018290.1	588417	589112	-	CDS	PGA1_c05740	WP_014879222.1		CDP-alcohol phosphatidyltransferase family protein	phosphatidylcholine synthase Pcs	K01004	pcs; phosphatidylcholine synthase [EC:2.7.8.24]	https://biocyc.org/gene?orgid=GCF_000154765&id=PGA1_RS02850	https://www.uniprot.org/uniparc/UPI00016331E6/entry	204.74	212.236	125.534	155.631	125.268	227.499	136.28	147.037	159.471	376.022	489.298	604.888	269.268	347.059	354.268	506.657	614.815	532.361	0.558539	0.169375	180.836	169.466	147.596	490.069	323.532	551.278	48.0399	52.5012	11.6053	114.435	47.1319	56.5056
PGA1_RS02855	NC_018290.1	589273	589614	-	CDS	PGA1_c05750	WP_014879223.1		hypothetical protein	hypothetical protein			https://biocyc.org/gene?orgid=GCF_000154765&id=PGA1_RS02855	https://www.uniprot.org/uniparc/UPI00016331E7/entry	0	129.84	46.6991	9.89761	78.4402	71.2279	140.872	235.68	425.955	1347.29	1501.57	1921.87	1174.44	1065.33	1017.71	2902.45	3113.71	2854.63	2.41878	0.00576908	58.8465	53.1886	267.502	1590.25	1085.83	2956.93	65.767	37.6641	145.181	297.378	80.3505	137.865
PGA1_RS02860	NC_018290.1	589712	590647	-	CDS	PGA1_c05760	WP_014879224.1		tyrosine recombinase XerC	putative tyrosine recombinase XerC	K03733	xerC; integrase/recombinase XerC	https://biocyc.org/gene?orgid=GCF_000154765&id=PGA1_RS02860	https://www.uniprot.org/uniparc/UPI00016331E8/entry	27.5137	0	28.104	0	0	0	29.7576	67.7299	43.5414	38.9411	51.122	47.0979	37.3363	52.2187	83.4892	32.4024	38.841	42.6906	0.530984	0.550518	18.5392	0	47.0096	45.7203	57.6814	37.978	16.0581	0	19.2222	6.2062	23.5564	5.19809
PGA1_RS02865	NC_018290.1	590644	591351	-	CDS	PGA1_c05770	WP_014879225.1		DUF484 family protein	hypothetical protein	K09921	K09921; uncharacterized protein	https://biocyc.org/gene?orgid=GCF_000154765&id=PGA1_RS02865	https://www.uniprot.org/uniparc/UPI00016331E9/entry	48.4986	28.1598	47.77	47.8105	94.7265	68.8134	213.715	127.916	104.104	188.498	226.534	172.548	321	225.863	252.847	146.325	150.307	204.453	1.14704	0.0468918	41.4761	70.4501	148.578	195.86	266.57	167.029	11.5381	23.5008	57.6528	27.7357	49.031	32.4719
PGA1_RS02870	NC_018290.1	591535	592188	-	CDS	PGA1_c05780	WP_014873675.1	fsa	fructose-6-phosphate aldolase	transaldolase Tal	K00616	E2.2.1.2, talA, talB; transaldolase [EC:2.2.1.2]	https://biocyc.org/gene?orgid=GCF_000154765&id=PGA1_RS02870	https://www.uniprot.org/uniparc/UPI000160F597/entry	574.909	642.954	741.239	512.406	364.045	884.63	725.162	685.465	654.983	145.069	98.6882	120.012	586.044	514.989	489.434	188.558	204.604	202.652	-0.572576	0.087942	653.034	587.027	688.537	121.257	530.156	198.605	83.6216	268.195	35.1901	23.2156	50.0587	8.75563
PGA1_RS02875	NC_018290.1	592337	594532	+	CDS	PGA1_c05790	WP_014879226.1		primosomal protein N'	primosomal protein N	K04066	priA; primosomal protein N' (replication factor Y) (superfamily II helicase) [EC:5.6.2.4]	https://biocyc.org/gene?orgid=GCF_000154765&id=PGA1_RS02875	https://www.uniprot.org/uniparc/UPI000274B67F/entry	23.4543	2.47605	39.7866	4.62429	16.7971	31.892	8.22718	31.3429	18.1638	38.8223	45.0996	46.7684	39.2645	53.0404	58.2011	48.452	26.7108	34.4371	0.771154	0.286998	21.9056	17.7711	19.2446	43.5634	50.1687	36.5333	18.7034	13.6599	11.5957	4.18988	9.78948	11.0211
PGA1_RS02880	NC_018290.1	594665	595729	-	CDS	PGA1_c05800	WP_014879227.1		YeeE/YedE family protein	hypothetical protein	K07112	K07112; uncharacterized protein	https://biocyc.org/gene?orgid=GCF_000154765&id=PGA1_RS02880	https://www.uniprot.org/uniparc/UPI00016331EB/entry	14.5086	5.10554	11.4678	22.2487	0	71.4787	65.0295	11.0548	48.852	18.5291	13.1789	15.5942	9.5439	3.67967	7.91693	16.0715	18.359	9.19903	-1.6195	0.0565162	10.3606	31.2425	41.6454	15.7674	7.04683	14.5432	4.79831	36.5782	27.6996	2.67927	3.02739	4.76741
PGA1_RS02885	NC_018290.1	595860	597095	+	CDS	PGA1_c05810	WP_014879228.1		MFS transporter	putative transporter protein, MFS family			https://biocyc.org/gene?orgid=GCF_000154765&id=PGA1_RS02885	https://www.uniprot.org/uniparc/UPI000274B680/entry	38.8931	73.3198	137.577	62.9892	40.6956	0	113.893	133.356	28.0622	58.7074	49.2852	64.6007	26.7957	55.2211	61.1451	72.3176	64.924	48.894	-0.581832	0.437403	83.2633	34.5616	91.7701	57.5311	47.7206	62.0452	50.0878	31.9395	56.0243	7.72518	18.362	11.9742
PGA1_RS02890	NC_018290.1	597200	598072	+	CDS	PGA1_c05820	WP_014879229.1		50S ribosomal protein L11 methyltransferase	ribosomal protein L11 methyltransferase PrmA	K02687	prmA; ribosomal protein L11 methyltransferase [EC:2.1.1.-]	https://biocyc.org/gene?orgid=GCF_000154765&id=PGA1_RS02890	https://www.uniprot.org/uniparc/UPI00016331ED/entry	130.78	259.517	185.097	189.993	380.273	167.422	87.0922	186.731	288.048	29.2525	24.6712	26.8434	62.7932	65.9625	84.8029	46.8943	37.2112	29.1272	-1.7752	0.000114273	191.798	245.896	187.29	26.9224	71.1862	37.7443	64.6296	116.92	100.479	2.29166	11.8984	8.89551
PGA1_RS02895	NC_018290.1	598178	598522	+	CDS	PGA1_c05830	WP_014879230.1		hypothetical protein	hypothetical protein			https://biocyc.org/gene?orgid=GCF_000154765&id=PGA1_RS02895	https://www.uniprot.org/uniparc/UPI00016331EE/entry	592.19	1849.24	2203.01	892.851	971.976	436.89	602.23	777.017	932.471	3888.3	3665.2	3641	359.498	329.41	387.153	463.047	410.587	599.847	-1.69473	0.000335094	1548.14	767.239	770.573	3731.5	358.687	491.16	846.567	288.813	165.215	136.328	28.8799	97.7117
PGA1_RS02900	NC_018290.1	598729	598947	-	CDS	PGA1_c05840	WP_014879231.1		DUF1127 domain-containing protein	hypothetical protein			https://biocyc.org/gene?orgid=GCF_000154765&id=PGA1_RS02900	https://www.uniprot.org/uniparc/UPI00016331EF/entry	1744.29	1224.86	978.085	3106.77	3292.07	2092.56	783.723	1133.09	1888.66	44.4057	42.1252	64.2036	95.4317	53.6828	39.9087	41.1348	42.78	50.2641	-5.10077	6.24869e-20	1315.75	2830.47	1268.49	50.2448	63.0077	44.7263	391.104	645.725	564.778	12.1423	28.9122	4.86588
PGA1_RS02905	NC_018290.1	599309	599806	+	CDS	PGA1_c05850	WP_014879232.1	ruvC	crossover junction endodeoxyribonuclease RuvC	crossover junction endodeoxyribonuclease RuvC	K01159	ruvC; crossover junction endodeoxyribonuclease RuvC [EC:3.1.21.10]	https://biocyc.org/gene?orgid=GCF_000154765&id=PGA1_RS02905	https://www.uniprot.org/uniparc/UPI00016331F0/entry	13.79	21.8369	0	0	0	0	48.3718	65.4683	59.2012	33.5133	27.5351	29.7345	44.9482	46.9964	59.4642	48.2384	58.0746	65.6491	0.384967	0.666985	11.8756	0	57.6804	30.261	50.4696	57.3207	11.0436	0	8.6491	3.02363	7.85658	8.72981
PGA1_RS02910	NC_018290.1	599803	600492	+	CDS	PGA1_c05860	WP_014879233.1	ruvA	Holliday junction branch migration protein RuvA	holliday junction ATP-dependent DNA helicase RuvA	K03550	ruvA; holliday junction DNA helicase RuvA [EC:5.6.2.4]	https://biocyc.org/gene?orgid=GCF_000154765&id=PGA1_RS02910	https://www.uniprot.org/uniparc/UPI00016331F1/entry	37.3229	15.7606	40.8468	0	0	0	56.7318	26.2506	0	74.0589	89.4814	64.7261	51.9716	108.226	91.7961	94.0019	81.1729	88.5412	1.01511	0.28317	31.3101	0	27.6608	76.0888	83.9978	87.9054	13.5811	0	28.3922	12.5019	28.9265	6.43811
PGA1_RS02915	NC_018290.1	600610	601641	+	CDS	PGA1_c05870	WP_044041690.1	ruvB	Holliday junction branch migration DNA helicase RuvB	holliday junction ATP-dependent DNA helicase RuvB	K03551	ruvB; holliday junction DNA helicase RuvB [EC:5.6.2.4]	https://biocyc.org/gene?orgid=GCF_000154765&id=PGA1_RS02915	https://www.uniprot.org/uniparc/UPI000163272E/entry	49.9085	21.0752	20.0276	65.6005	0	0	30.6367	63.1846	15.1242	45.0169	47.5491	48.4759	76.0261	57.6983	56.7921	42.288	44.6022	44.3726	0.501224	0.549808	30.3371	21.8668	36.3152	47.014	63.5055	43.7543	16.9574	37.8744	24.5282	1.79051	10.8526	1.27498
PGA1_RS02920	NC_018290.1	601951	602619	+	CDS	PGA1_c05880	WP_014879235.1		hypothetical protein	hypothetical protein			https://biocyc.org/gene?orgid=GCF_000154765&id=PGA1_RS02920	https://www.uniprot.org/uniparc/UPI000163272F/entry	230.967	105.659	19.6602	202.391	162.904	63.7218	47.2602	66.3328	64.8074	78.8128	75.4956	43.4561	76.9903	89.4937	68.549	48.7756	36.3806	56.6023	-0.609292	0.399339	118.762	143.006	59.4668	65.9215	78.3443	47.2528	106.261	71.4439	10.5987	19.5262	10.5378	10.1965
PGA1_RS02925	NC_018290.1	602645	603031	+	CDS	PGA1_c05890	WP_014879236.1	ybgC	tol-pal system-associated acyl-CoA thioesterase	thioesterase domain-containing protein	K07107	ybgC; acyl-CoA thioester hydrolase [EC:3.1.2.-]	https://biocyc.org/gene?orgid=GCF_000154765&id=PGA1_RS02925	https://www.uniprot.org/uniparc/UPI000160F538/entry	28.836	0	26.7035	69.9738	38.9921	3.9341	0	49.1435	0	43.3256	35.8039	39.9304	36.0027	69.7584	56.3271	38.7964	40.2604	42.3816	0.359253	0.684828	18.5132	37.6333	16.3812	39.6866	54.0294	40.4794	16.0683	33.0408	28.373	3.76677	16.9948	1.8026
PGA1_RS02930	NC_018290.1	603146	603841	+	CDS	PGA1_c05900	WP_014873687.1	tolQ	protein TolQ	protein TolQ	K03562	tolQ; biopolymer transport protein TolQ	https://biocyc.org/gene?orgid=GCF_000154765&id=PGA1_RS02930	https://www.uniprot.org/uniparc/UPI000160F599/entry	119.637	153.643	89.0883	53.4983	105.996	37.1874	173.054	109.302	153.242	73.5687	87.9879	93.7879	159.657	229.913	196.783	131.59	129.342	142.501	0.433371	0.4082	120.789	65.5605	145.199	85.1149	195.451	134.478	32.2927	35.9551	32.6282	10.4113	35.1468	7.03851
PGA1_RS02935	NC_018290.1	603845	604333	+	CDS	PGA1_c05910	WP_014879237.1	tolR	protein TolR	putative biopolymer transport protein ExbD	K03560	tolR; biopolymer transport protein TolR	https://biocyc.org/gene?orgid=GCF_000154765&id=PGA1_RS02935	https://www.uniprot.org/uniparc/UPI0001632730/entry	14.0438	151.965	55.7154	13.8445	41.145	31.1349	67.7354	125.938	163.14	36.6094	43.4577	67.7866	146.668	200.573	128.477	90.0647	96.0041	70.234	0.595316	0.42594	73.9082	28.7081	118.938	49.2845	158.573	85.4343	70.7377	13.8111	48.0858	16.385	37.4931	13.4946
PGA1_RS02940	NC_018290.1	604347	605486	+	CDS	PGA1_c05920	WP_014879238.1		hypothetical protein	hypothetical protein			https://biocyc.org/gene?orgid=GCF_000154765&id=PGA1_RS02940	https://www.uniprot.org/uniparc/UPI0001632731/entry	61.7464	30.2078	26.3713	87.5939	63.2424	38.7301	35.6583	121.547	117.898	24.4151	37.9433	36.3759	92.1656	137.312	110.31	52.9448	60.7437	47.8937	0.378043	0.559879	39.4418	63.1888	91.7012	32.9114	113.263	53.8608	19.4114	24.4319	48.5689	7.39968	22.7178	6.4738
PGA1_RS02945	NC_018290.1	605483	606823	+	CDS	PGA1_c05930	WP_044041374.1	tolB	Tol-Pal system beta propeller repeat protein TolB	putative protein TolB	K03641	tolB; TolB protein	https://biocyc.org/gene?orgid=GCF_000154765&id=PGA1_RS02945	https://www.uniprot.org/uniparc/UPI000274B6A9/entry	67.8547	31.0863	60.2498	89.6099	73.768	26.1129	111.15	80.3667	102.813	57.323	69.8123	50.7542	176.46	227.292	188.241	84.3452	94.7727	122.309	1.02569	0.0226844	53.0636	63.1636	98.1099	59.2965	197.331	100.476	19.409	33.0501	15.9214	9.68114	26.6073	19.614
PGA1_RS02950	NC_018290.1	606945	607454	+	CDS	PGA1_c05940	WP_014879240.1	pal	peptidoglycan-associated lipoprotein Pal	putative peptidoglycan-associated lipoprotein	K03640	pal; peptidoglycan-associated lipoprotein	https://biocyc.org/gene?orgid=GCF_000154765&id=PGA1_RS02950	https://www.uniprot.org/uniparc/UPI0001632733/entry	50.4957	161.7	106.842	36.5047	111.777	53.7351	165.318	99.4434	222.732	210.207	194.123	181.001	441.369	407.253	369.358	199.601	215.052	251.237	1.39303	0.00544467	106.346	67.339	162.498	195.111	405.993	221.963	55.604	39.4371	61.6924	14.6277	36.022	26.5032
PGA1_RS02955	NC_018290.1	607461	608303	+	CDS	PGA1_c05950	WP_014873692.1	ybgF	tol-pal system protein YbgF	hypothetical protein			https://biocyc.org/gene?orgid=GCF_000154765&id=PGA1_RS02955	https://www.uniprot.org/uniparc/UPI000160F5B9/entry	85.5371	35.4753	106.987	150.578	59.6676	108.363	160.737	117.1	186.179	190.665	203.329	188.306	160.267	383.517	349.454	159.7	200.288	200.178	0.925392	0.0782234	75.9997	106.203	154.672	194.1	297.746	186.722	36.6973	45.4935	34.9368	8.07902	120.272	23.4016
PGA1_RS02960	NC_018290.1	608300	609562	+	CDS	PGA1_c05960	WP_081497202.1	tilS	tRNA lysidine(34) synthetase TilS	putative tRNA(Ile)-lysidine synthase	K04075	tilS, mesJ; tRNA(Ile)-lysidine synthase [EC:6.3.4.19]	https://biocyc.org/gene?orgid=GCF_000154765&id=PGA1_RS02960	https://www.uniprot.org/uniparc/UPI0001632734/entry	47.5771	14.3505	38.68	0	26.5504	6.0273	47.6825	86.7641	76.2079	78.0805	100.812	79.0313	65.1051	117.476	116.989	74.9719	90.6276	79.225	0.779403	0.321668	33.5358	10.8592	70.2182	85.9745	99.8567	81.6082	17.2002	13.9191	20.2176	12.8582	30.0968	8.09535
PGA1_RS02965	NC_018290.1	609640	611553	+	CDS	PGA1_c05970	WP_014873694.1	ftsH	ATP-dependent zinc metalloprotease FtsH	ATP-dependent zinc metalloprotease FtsH	K03798	ftsH, hflB; cell division protease FtsH [EC:3.4.24.-]	https://biocyc.org/gene?orgid=GCF_000154765&id=PGA1_RS02965	https://www.uniprot.org/uniparc/UPI000160F50E/entry	231.425	269.881	338.683	267.049	334.631	175.795	314.644	302.828	371.495	361.256	446.269	361.045	552.051	725.826	692.85	281.98	304.548	307.23	0.819539	0.000878489	279.996	259.158	329.656	389.524	656.909	297.919	54.3396	79.7115	36.7121	49.1435	92.2943	13.8686
PGA1_RS02970	NC_018290.1	611738	612316	+	CDS	PGA1_c05980	WP_014879242.1		sulfurase	hypothetical protein			https://biocyc.org/gene?orgid=GCF_000154765&id=PGA1_RS02970	https://www.uniprot.org/uniparc/UPI0001632735/entry	26.6868	0	0	40.9238	0	147.253	100.112	118.876	71.8858	45.9772	50.9	43.5826	79.2927	165.635	172.971	30.426	60.1513	52.4725	0.455151	0.606533	8.89561	62.7258	96.9577	46.82	139.3	47.6833	15.4076	76.0091	23.6532	3.73079	52.0968	15.4305
PGA1_RS02975	NC_018290.1	612539	614215	+	CDS	PGA1_c05990	WP_014879243.1		formate--tetrahydrofolate ligase	formate--tetrahydrofolate ligase Fhs	K01938	fhs; formate--tetrahydrofolate ligase [EC:6.3.4.3]	https://biocyc.org/gene?orgid=GCF_000154765&id=PGA1_RS02975	https://www.uniprot.org/uniparc/UPI0001632736/entry	245.191	899.748	1091.85	1253.47	1385.72	697.243	2507.94	2731.52	1918.32	75.8273	74.319	75.7023	223.098	214.706	233.79	115.852	131.529	120.515	-2.80394	5.88087e-08	745.598	1112.14	2385.93	75.2829	223.865	122.632	443.882	365.349	420.104	0.837052	9.56531	8.0503
PGA1_RS02980	NC_018290.1	614274	614579	+	CDS	PGA1_c06000	WP_014879244.1		chorismate mutase	chorismate mutase-like protein	K04782	pchB; isochorismate pyruvate lyase [EC:4.2.99.21]	https://biocyc.org/gene?orgid=GCF_000154765&id=PGA1_RS02980	https://www.uniprot.org/uniparc/UPI0001632737/entry	221.62	322.808	672.371	1061.96	986.27	268.676	1478.51	1379.19	1187.33	56.5357	60.2969	43.2859	372.473	226.486	209.343	118.74	108.824	83.0983	-1.71018	0.00304459	405.6	772.3	1348.34	53.3728	269.434	103.554	236.506	437.791	148.019	8.9357	89.645	18.3958
PGA1_RS02985	NC_018290.1	614620	615522	+	CDS	PGA1_c06010	WP_014879245.1	folD	bifunctional methylenetetrahydrofolate dehydrogenase/methenyltetrahydrofolate cyclohydrolase FolD	bifunctional protein FolD	K01491	folD; methylenetetrahydrofolate dehydrogenase (NADP+) / methenyltetrahydrofolate cyclohydrolase [EC:1.5.1.5 3.5.4.9]	https://biocyc.org/gene?orgid=GCF_000154765&id=PGA1_RS02985	https://www.uniprot.org/uniparc/UPI0001632738/entry	290.895	301.074	293.391	652.256	646.154	539.533	1102.92	950.777	717.321	37.4407	44.8807	31.8941	201.092	231.536	229.56	107.743	73.1905	86.6729	-1.67151	0.000173941	295.12	612.648	923.673	38.0718	220.729	89.2022	5.30503	63.3925	194.223	6.51624	17.0349	17.4146
PGA1_RS02990	NC_018290.1	615622	616032	-	CDS	PGA1_c06020	WP_014879246.1		PaaI family thioesterase	thioesterase domain-containing protein			https://biocyc.org/gene?orgid=GCF_000154765&id=PGA1_RS02990	https://www.uniprot.org/uniparc/UPI0001632739/entry	0	0	73.1466	0	8.15892	0	0	0	42.1958	43.871	39.6522	46.3579	8.89189	4.23774	13.0093	10.7157	0.495548	22.4978	-0.176126	0.786379	24.3822	2.71964	14.0653	43.2937	8.71297	11.2363	42.2312	4.71056	24.3617	3.38992	4.38852	11.0103
PGA1_RS02995	NC_018290.1	616118	616792	-	CDS	PGA1_c06030	WP_014879247.1	pdeM	ligase-associated DNA damage response endonuclease PdeM	hypothetical protein	K06953	K06953; uncharacterized protein	https://biocyc.org/gene?orgid=GCF_000154765&id=PGA1_RS02995	https://www.uniprot.org/uniparc/UPI000163273A/entry	20.3479	0	0	0	0	9.0222	2.23048	18.7838	12.8463	4.92978	1.54222	4.27679	17.9344	3.22539	10.6632	3.41063	15.0867	11.9048	0.0962969	0.914869	6.78263	3.0074	11.2868	3.58293	10.6077	10.134	11.7479	5.20897	8.38609	1.79721	7.35468	6.03607
PGA1_RS03000	NC_018290.1	616845	619280	-	CDS	PGA1_c06040	WP_014879248.1		ligase-associated DNA damage response DEXH box helicase	putative DEAD/DEAH box helicase	K03724	lhr; ATP-dependent helicase Lhr and Lhr-like helicase [EC:3.6.4.13 5.6.2.4]	https://biocyc.org/gene?orgid=GCF_000154765&id=PGA1_RS03000	https://www.uniprot.org/uniparc/UPI000163273B/entry	2.11435	13.3926	9.64159	0	13.7657	0	21.0138	10.0379	8.54308	39.0107	28.5581	39.4977	35.6774	24.0415	33.9368	25.3113	25.7932	30.9539	1.13805	0.163091	8.38285	4.58856	13.1983	35.6889	31.2186	27.3528	5.74352	7.94762	6.80956	6.18019	6.27619	3.12792
PGA1_RS03005	NC_018290.1	619355	620662	-	CDS	PGA1_c06050	WP_014879249.1		ATPase	hypothetical protein			https://biocyc.org/gene?orgid=GCF_000154765&id=PGA1_RS03005	https://www.uniprot.org/uniparc/UPI000163273C/entry	44.6277	76.2122	38.0675	64.6977	17.9459	39.5756	55.2504	56.0835	111.374	684.267	546.655	592.738	96.8299	79.1459	77.1963	364.794	477.955	406.987	0.237455	0.694514	52.9691	40.7397	74.2358	607.887	84.3907	416.579	20.3946	23.3976	32.1649	70.0458	10.8167	57.187
PGA1_RS03010	NC_018290.1	620846	621352	-	CDS	PGA1_c06060	WP_014879250.1		prepilin peptidase	hypothetical protein	K02278	cpaA, tadV; prepilin peptidase CpaA [EC:3.4.23.43]	https://biocyc.org/gene?orgid=GCF_000154765&id=PGA1_RS03010	https://www.uniprot.org/uniparc/UPI000274B6AA/entry	32.1698	28.5991	0	26.706	46.2983	48.0472	22.2718	32.1531	8.55151	9.6669	9.77067	12.9956	69.1538	122.383	103.635	41.4593	41.7785	43.2063	1.12816	0.140235	20.2563	40.3505	20.9921	10.8111	98.3907	42.148	17.6331	11.8488	11.8527	1.89258	26.9995	0.930252
PGA1_RS03015	NC_018290.1	621372	622220	-	CDS	PGA1_c06070	WP_014879251.1		tetratricopeptide repeat protein	hypothetical protein			https://biocyc.org/gene?orgid=GCF_000154765&id=PGA1_RS03015	https://www.uniprot.org/uniparc/UPI00016328BE/entry	100.099	50.1684	25.4511	83.7275	59.2459	125.53	34.5803	32.0016	34.7258	34.88	32.1903	29.7624	394.674	261.564	273.712	95.6146	121.147	103.595	1.76406	0.00309265	58.5729	89.501	33.7692	32.2775	309.983	106.786	38.0271	33.5169	1.53254	2.55989	73.5952	13.0615
PGA1_RS03020	NC_018290.1	622261	622863	-	CDS	PGA1_c06080	WP_014879252.1		tetratricopeptide repeat protein	hypothetical protein			https://biocyc.org/gene?orgid=GCF_000154765&id=PGA1_RS03020	https://www.uniprot.org/uniparc/UPI00016328BF/entry	11.3887	72.1379	20.2541	103.851	0	35.3482	47.4393	69.0874	17.2562	122.774	94.1967	107.07	82.1974	131.242	109.303	98.1027	75.4897	56.5908	0.737164	0.349203	34.5936	46.3997	44.5943	108.014	107.581	76.7277	32.8151	52.8002	26.0325	14.312	24.5676	20.7836
PGA1_RS03025	NC_018290.1	622867	623847	-	CDS	PGA1_c06090	WP_014873706.1		type II secretion system F family protein	type II secretion system protein F-like protein	K12511	tadC; tight adherence protein C	https://biocyc.org/gene?orgid=GCF_000154765&id=PGA1_RS03025	https://www.uniprot.org/uniparc/UPI000160F5C8/entry	58.6285	133.025	43.0953	103.516	114.512	131.919	51.4136	122.784	119.329	701.208	661.081	587.095	99.0709	107.969	99.0502	293.754	328.135	236.539	-0.24232	0.687893	78.2496	116.649	97.842	649.795	102.03	286.143	48.0685	14.3212	40.2453	57.8876	5.14336	46.2699
PGA1_RS03030	NC_018290.1	623858	624826	-	CDS	PGA1_c06100	WP_014873707.1		type II secretion system F family protein	type II secretion system protein F-like protein	K12510	tadB; tight adherence protein B	https://biocyc.org/gene?orgid=GCF_000154765&id=PGA1_RS03030	https://www.uniprot.org/uniparc/UPI000160F502/entry	92.1324	253.446	197.785	47.1592	103.818	42.4225	166.25	201.878	68.0096	1008.87	1091.75	941.424	165.356	153.68	193.975	480.847	436.872	471.78	0.0754846	0.915946	181.121	64.4665	145.379	1014.01	171.004	463.166	81.9376	34.1615	69.3315	75.2969	20.7324	23.2187
PGA1_RS03035	NC_018290.1	624826	626271	-	CDS	PGA1_c06110	WP_014879253.1		CpaF family protein	hypothetical protein	K02283	cpaF, tadA; pilus assembly protein CpaF [EC:7.4.2.8]	https://biocyc.org/gene?orgid=GCF_000154765&id=PGA1_RS03035	https://www.uniprot.org/uniparc/UPI00016328C0/entry	27.9018	129.73	57.824	67.8869	52.1782	16.8464	106.723	83.2993	70.7611	580.806	591.574	563.251	138.215	112.32	86.824	268.719	307.407	240.558	0.363954	0.555627	71.8187	45.6372	86.9278	578.544	112.453	272.228	52.3369	26.1414	18.2534	14.2965	25.6958	33.5621
PGA1_RS03040	NC_018290.1	626301	627533	-	CDS	PGA1_c06120	WP_014879254.1		AAA family ATPase	hypothetical protein	K02282	cpaE, tadZ; pilus assembly protein CpaE	https://biocyc.org/gene?orgid=GCF_000154765&id=PGA1_RS03040	https://www.uniprot.org/uniparc/UPI00016328C1/entry	143.419	215.35	210.297	153.738	46.2339	148.175	242.992	88.1407	149.092	1112.9	983.095	1021.14	211.368	148.144	190.636	463.699	450.618	380.408	-0.0640099	0.920165	189.688	116.049	160.075	1039.05	183.383	431.575	40.15	60.5255	78.0077	66.7309	32.2298	44.7918
PGA1_RS03045	NC_018290.1	627734	628360	-	CDS	PGA1_c06130	WP_014879255.1		OmpA family protein	outer membrane protein OmpA-like protein	K03640	pal; peptidoglycan-associated lipoprotein	https://biocyc.org/gene?orgid=GCF_000154765&id=PGA1_RS03045	https://www.uniprot.org/uniparc/UPI000274B6AB/entry	71.1932	14.4535	91.4005	91.7779	112.312	75.2749	27.6142	128.553	273.828	62.3285	74.5413	58.1213	350.083	311.987	253.041	151.499	169.238	171.174	1.0541	0.122233	59.0157	93.1216	143.332	64.997	305.037	163.97	39.8927	18.5551	123.771	8.52906	48.8931	10.8439
PGA1_RS03050	NC_018290.1	628380	629834	-	CDS	PGA1_c06140	WP_014879256.1		type II and III secretion system protein family protein	putative bacterial type II/III secretion system protein	K02280	cpaC, rcpA; pilus assembly protein CpaC	https://biocyc.org/gene?orgid=GCF_000154765&id=PGA1_RS03050	https://www.uniprot.org/uniparc/UPI00016328C3/entry	277.292	185.606	105.247	176.81	207.422	289.85	180.565	152.497	299.172	130.555	150.642	157.069	639.941	521.914	510.443	243.598	327.272	298.006	0.976923	0.022277	189.382	224.694	210.745	146.089	557.433	289.625	86.0846	58.4656	77.8557	13.8313	71.6843	42.4619
PGA1_RS03055	NC_018290.1	630014	630874	-	CDS	PGA1_c06150	WP_014879257.1	cpaB	Flp pilus assembly protein CpaB	Flp pilus assembly protein CpaB-like protein	K02279	cpaB, rcpC; pilus assembly protein CpaB	https://biocyc.org/gene?orgid=GCF_000154765&id=PGA1_RS03055	https://www.uniprot.org/uniparc/UPI00016328C4/entry	382.852	749.405	387.357	536.644	414.783	445.608	614.645	687.912	726.127	3783.11	4078.16	3377.74	215.677	351.604	299.992	1414.19	1441.54	1171.1	-1.21269	3.81479e-05	506.538	465.678	676.228	3746.34	289.091	1342.28	210.341	63.3609	56.6522	351.659	68.6161	148.873
PGA1_RS20340	NC_018290.1	631025	631201	-	CDS	PGA1_c06160	WP_014873713.1		hypothetical protein	hypothetical protein			https://biocyc.org/gene?orgid=GCF_000154765&id=PGA1_RS20340	https://www.uniprot.org/uniparc/UPI000160F53D/entry	2148.49	5109.72	3110.36	4073.46	3343.85	2795.54	3653.36	3387.22	4345.41	22407.8	23848.3	20261.4	1589.84	1611.94	1670.16	7795.88	8150.26	7297.51	-1.41356	5.88742e-07	3456.19	3404.28	3795.33	22172.5	1623.98	7747.88	1510.6	641.096	494.623	1805.02	41.4896	428.399
PGA1_RS03060	NC_018290.1	631293	631478	-	CDS	PGA1_c06170	WP_014873714.1		hypothetical protein	hypothetical protein			https://biocyc.org/gene?orgid=GCF_000154765&id=PGA1_RS03060	https://www.uniprot.org/uniparc/UPI000160F596/entry	7315.08	15600.8	8621.97	7052.05	7770.32	5132.28	8159.24	7284.11	9184.04	37733.6	43395.7	38364.5	5433.95	3355.25	3206.88	15165.8	14377.4	14770.6	-1.3133	0.000170184	10512.6	6651.55	8209.13	39831.3	3998.69	14771.2	4454.71	1363.86	950.947	3102.99	1245.18	394.204
PGA1_RS03065	NC_018290.1	631833	632762	+	CDS	PGA1_c06180	WP_014879258.1		lytic transglycosylase domain-containing protein	conserved hypothetical protein, transglycosylase-like protein			https://biocyc.org/gene?orgid=GCF_000154765&id=PGA1_RS03065	https://www.uniprot.org/uniparc/UPI000274B6AC/entry	16.6147	7.79555	16.163	10.9193	21.6343	13.0967	29.1401	7.7905	11.1887	21.7735	18.2185	19.5012	54.4009	57.9399	81.5955	23.0325	36.4635	23.9095	1.58486	0.00577537	13.5244	15.2168	16.0398	19.8311	64.6454	27.8018	4.96649	5.66337	11.4718	1.80032	14.7854	7.51405
PGA1_RS03070	NC_018290.1	632900	633391	+	CDS	PGA1_c06190	WP_014879259.1		hypothetical protein	hypothetical protein			https://biocyc.org/gene?orgid=GCF_000154765&id=PGA1_RS03070	https://www.uniprot.org/uniparc/UPI00016328C6/entry	34.8954	53.4162	0	0	27.2627	0	18.3607	14.7259	10.5747	38.4309	27.4332	36.3332	44.3357	48.6758	71.2659	25.8374	9.93513	23.2686	0.73467	0.407951	29.4372	9.08758	14.5538	34.0658	54.7592	19.6804	27.1232	15.7402	3.89585	5.83897	14.459	8.53682
PGA1_RS03075	NC_018290.1	633456	634085	-	CDS	PGA1_c06200	WP_014879260.1		3-oxoacid CoA-transferase subunit B	putative succinyl-CoA:3-ketoacid-coenzyme A transferase subunit B	K01029	scoB; 3-oxoacid CoA-transferase subunit B [EC:2.8.3.5]	https://biocyc.org/gene?orgid=GCF_000154765&id=PGA1_RS03075	https://www.uniprot.org/uniparc/UPI00016328C7/entry	38.1523	924.933	278.861	620.58	324.686	280.332	466.011	503.136	159.661	547.79	497.823	396.987	282.975	303.417	290.844	278.2	178.616	192.55	-0.591572	0.394006	413.982	408.533	376.269	480.867	292.412	216.455	458.572	184.973	188.505	76.8181	10.3107	53.9244
PGA1_RS03080	NC_018290.1	634098	634817	-	CDS	PGA1_c06210	WP_014879261.1		CoA transferase subunit A	putative succinyl-CoA:3-ketoacid-coenzyme A transferase subunit A	K01028	scoA; 3-oxoacid CoA-transferase subunit A [EC:2.8.3.5]	https://biocyc.org/gene?orgid=GCF_000154765&id=PGA1_RS03080	https://www.uniprot.org/uniparc/UPI000274B6AD/entry	131.148	820.644	358.828	312.641	246.841	207.229	234.2	344.648	228.824	492.262	367.94	353.354	240.624	279.399	294.618	242.173	161.805	243.701	-0.47926	0.403146	436.873	255.57	269.224	404.519	271.547	215.893	351.311	53.2455	65.3745	76.3368	27.8403	46.8482
PGA1_RS03085	NC_018290.1	635072	637774	-	CDS	PGA1_c06220	WP_014879262.1	topA	type I DNA topoisomerase	DNA topoisomerase TopA	K03168	topA; DNA topoisomerase I [EC:5.6.2.1]	https://biocyc.org/gene?orgid=GCF_000154765&id=PGA1_RS03085	https://www.uniprot.org/uniparc/UPI00016328C9/entry	161.332	89.8522	104.27	149.024	116.616	40.5548	105.83	105.206	73.1424	81.7569	91.2754	96.3389	116.782	130.564	127.854	86.3932	94.7899	96.4356	-0.083651	0.884349	118.485	102.065	94.7263	89.7904	125.067	92.5396	37.8005	55.6795	18.6948	7.40354	7.30124	5.38613
PGA1_RS03090	NC_018290.1	637888	639126	-	CDS	PGA1_c06230	WP_014879263.1	dprA	DNA-processing protein DprA	putative protein Smf	K04096	smf; DNA processing protein	https://biocyc.org/gene?orgid=GCF_000154765&id=PGA1_RS03090	https://www.uniprot.org/uniparc/UPI000274B6D7/entry	166.281	131.656	94.0235	139.333	54.1294	105.678	267.334	141.804	260.347	946.684	985.085	1440.36	1050.06	1556.5	1449.07	2578.31	3085.22	3621.39	2.7463	1.30992e-11	130.654	99.7135	223.161	1124.04	1351.88	3094.97	36.1392	42.914	70.5442	274.611	266.845	521.61
PGA1_RS03095	NC_018290.1	639446	640867	-	CDS	PGA1_c06240	WP_014879264.1	tldD	metalloprotease TldD	protein TldD	K03568	tldD; TldD protein	https://biocyc.org/gene?orgid=GCF_000154765&id=PGA1_RS03095	https://www.uniprot.org/uniparc/UPI000274B6D8/entry	66.4043	25.4918	96.4582	33.3261	75.4614	74.947	87.8781	56.0456	64.6379	128.868	158.733	147.459	227.447	246.038	249.466	142.892	143.443	130.979	1.46537	0.000370312	62.7848	61.2449	69.5205	145.02	240.984	139.105	35.6214	24.1797	16.4684	15.081	11.8481	7.04219
PGA1_RS03100	NC_018290.1	641067	641906	+	CDS	PGA1_c06250	WP_014873722.1	coxB	cytochrome c oxidase subunit II	cytochrome c oxidase subunit 2	K02275	coxB, ctaC; cytochrome c oxidase subunit II [EC:7.1.1.9]	https://biocyc.org/gene?orgid=GCF_000154765&id=PGA1_RS03100	https://www.uniprot.org/uniparc/UPI00016328CC/entry	719.443	693.7	726.976	1160.57	1367.28	1138.25	1199.08	1222.62	1019.9	331.317	374.308	340.84	643.084	773.791	765.423	310.293	327.57	323.42	-0.800183	0.0225713	713.373	1222.03	1147.2	348.822	727.433	320.428	17.4489	126.281	110.871	22.5793	73.1679	9.01851
PGA1_RS03105	NC_018290.1	642029	642970	+	CDS	PGA1_c06260	WP_014873723.1	cyoE	heme o synthase	protoheme IX farnesyltransferase CtaB	K02257	COX10, ctaB, cyoE; heme o synthase [EC:2.5.1.141]	https://biocyc.org/gene?orgid=GCF_000154765&id=PGA1_RS03105	https://www.uniprot.org/uniparc/UPI000160F5C2/entry	482.067	245.318	313.817	516.264	254.525	403.51	536.493	493.202	405.026	171.896	217.26	197.647	385.412	348.065	413.914	180.319	159.888	178.829	-0.389285	0.347741	347.067	391.433	478.24	195.601	382.463	173.012	121.827	131.287	66.9984	22.7509	33.0235	11.3905
PGA1_RS03110	NC_018290.1	642972	643151	+	CDS	PGA1_c06270	WP_014873724.1		hypothetical protein	hypothetical protein			https://biocyc.org/gene?orgid=GCF_000154765&id=PGA1_RS03110	https://www.uniprot.org/uniparc/UPI000160F58C/entry	500.749	216.489	379.235	445.125	93.1477	335.456	398.726	216.349	178.242	174.549	289.634	203.965	207.473	241.299	343.316	191.848	168.028	176.333	-0.477437	0.431801	365.491	291.243	264.439	222.716	264.029	178.736	142.627	180.106	117.847	59.7899	70.7168	12.0906
PGA1_RS03115	NC_018290.1	643151	643738	+	CDS	PGA1_c06280	WP_014879265.1		cytochrome c oxidase assembly protein	cytochrome c oxidase assembly protein CtaG	K02258	COX11, ctaG; cytochrome c oxidase assembly protein subunit 11	https://biocyc.org/gene?orgid=GCF_000154765&id=PGA1_RS03115	https://www.uniprot.org/uniparc/UPI00016330AF/entry	299.281	235.805	355.755	231.25	444.828	224.387	351.224	462.064	302.313	191.623	232.86	214.693	586.37	354.71	426.858	169.378	202.112	187.084	0.177073	0.703557	296.947	300.155	371.867	213.059	455.979	186.191	60.0088	125.338	81.8515	20.6673	118.543	16.3851
PGA1_RS03120	NC_018290.1	643763	644578	+	CDS	PGA1_c06290	WP_014873726.1		cytochrome c oxidase subunit 3	cytochrome c oxidase subunit 3	K02276	coxC, ctaE; cytochrome c oxidase subunit III [EC:7.1.1.9]	https://biocyc.org/gene?orgid=GCF_000154765&id=PGA1_RS03120	https://www.uniprot.org/uniparc/UPI000160F58F/entry	1029.9	748.53	868.095	504.014	899.971	977.681	1073.83	1473.89	816.116	432.188	427.152	387.242	1200.55	946.761	1061	325.921	365.783	414.277	-0.114273	0.798977	882.175	793.889	1121.28	415.527	1069.44	368.66	141.213	254.028	331.446	24.625	127.107	44.2485
PGA1_RS03125	NC_018290.1	644697	645371	+	CDS	PGA1_c06300	WP_014873727.1		SURF1 family protein	hypothetical protein	K14998	SURF1, SHY1; surfeit locus 1 family protein	https://biocyc.org/gene?orgid=GCF_000154765&id=PGA1_RS03125	https://www.uniprot.org/uniparc/UPI00016330B0/entry	85.2067	67.1284	87.6845	40.1183	168.908	106.011	107.063	24.1505	65.5159	26.9036	18.3472	14.5914	55.3261	84.8277	80.1262	14.5323	14.4832	26.2557	-0.452254	0.485108	80.0065	105.012	65.5765	19.9474	73.4266	18.4237	11.2214	64.4006	41.4563	6.31016	15.8509	6.78274
PGA1_RS03130	NC_018290.1	645376	646764	+	CDS	PGA1_c06310	WP_014879266.1	thrC	threonine synthase	threonine synthase ThrC	K01733	thrC; threonine synthase [EC:4.2.3.1]	https://biocyc.org/gene?orgid=GCF_000154765&id=PGA1_RS03130	https://www.uniprot.org/uniparc/UPI00016330B1/entry	99.5008	125.268	148.125	69.4543	105.018	87.6887	149.582	187.78	92.3932	36.1767	34.2168	35.5032	93.321	120.142	116.519	33.8693	31.2324	35.1078	-0.403039	0.275079	124.298	87.3869	143.252	35.2989	109.994	33.4031	24.3265	17.7835	48.0072	0.995783	14.5524	1.97931
PGA1_RS03135	NC_018290.1	646761	648023	+	CDS	PGA1_c06320	WP_014879267.1		insulinase family protein	peptidase, M16 family			https://biocyc.org/gene?orgid=GCF_000154765&id=PGA1_RS03135	https://www.uniprot.org/uniparc/UPI000274B6D9/entry	128.458	76.0575	102.651	52.2622	66.376	54.2457	150.796	94.6518	140.744	56.5946	67.1605	53.2971	133.194	115.149	134.656	36.6142	27.8172	43.9267	0.0803697	0.884098	102.389	57.628	128.731	59.0174	127.666	36.1194	26.2012	7.64068	29.938	7.24231	10.8651	8.06616
PGA1_RS03140	NC_018290.1	648023	648613	+	CDS	PGA1_c06330	WP_014879268.1		GNAT family N-acetyltransferase	putative ribosomal-protein-alanine acetyltransferase	K03790	rimJ; [ribosomal protein S5]-alanine N-acetyltransferase [EC:2.3.1.267]	https://biocyc.org/gene?orgid=GCF_000154765&id=PGA1_RS03140	https://www.uniprot.org/uniparc/UPI00016330B3/entry	1.4525	64.4023	25.4342	5.72755	31.2069	10.3045	212.716	272.766	1.46721	44.1271	55.2115	46.2606	90.6298	105.357	130.313	48.269	48.936	43.7706	0.18122	0.841911	30.4297	15.7463	162.317	48.5331	108.767	46.9918	31.7708	13.5834	142.499	5.88127	20.06	2.80958
PGA1_RS03145	NC_018290.1	648677	650101	+	CDS	PGA1_c06340	WP_014879269.1		FAD-binding oxidoreductase	putative FAD linked oxidase			https://biocyc.org/gene?orgid=GCF_000154765&id=PGA1_RS03145	https://www.uniprot.org/uniparc/UPI00016330B4/entry	49.3972	37.5212	17.1413	11.8771	14.1192	42.7367	22.7157	26.0572	29.8169	43.119	46.0484	53.6016	53.456	71.5018	55.9937	60.5485	78.2522	58.9402	0.632102	0.280421	34.6866	22.911	26.1966	47.5897	60.3172	65.9136	16.3137	17.2061	3.55264	5.40857	9.76889	10.7158
PGA1_RS03150	NC_018290.1	650127	651347	-	CDS	PGA1_c06350	WP_014879270.1		MFS transporter	putative MFS-type transporter			https://biocyc.org/gene?orgid=GCF_000154765&id=PGA1_RS03150	https://www.uniprot.org/uniparc/UPI00016330B5/entry	43.5892	46.7589	312.39	18.02	32.9564	19.9508	92.48	43.02	58.9445	404.613	279.911	278.174	87.735	340.033	280.007	1214.83	1600.92	1906.13	1.04439	0.166556	134.246	23.6424	64.8148	320.899	235.925	1573.96	154.285	8.12376	25.2471	72.5036	131.799	346.44
PGA1_RS03155	NC_018290.1	651589	652065	-	CDS	PGA1_c06360	WP_014879271.1		fasciclin domain-containing protein	hypothetical protein			https://biocyc.org/gene?orgid=GCF_000154765&id=PGA1_RS03155	https://www.uniprot.org/uniparc/UPI00016330B6/entry	1079.78	763.743	3887.9	911.888	653.792	536.225	1432.98	730.972	1168.89	7746.02	8743.8	5983.97	5438.27	5099.38	4626.2	39200.6	40950.9	51198.2	1.5778	0.00285838	1910.47	700.635	1110.95	7491.26	5054.62	43783.2	1719.77	192.162	354.572	1397.44	407.884	6480.89
PGA1_RS03160	NC_018290.1	652285	652824	-	CDS	PGA1_c06370	WP_014879272.1		adenine phosphoribosyltransferase	adenine phosphoribosyltransferase Apt	K00759	APRT, apt; adenine phosphoribosyltransferase [EC:2.4.2.7]	https://biocyc.org/gene?orgid=GCF_000154765&id=PGA1_RS03160	https://www.uniprot.org/uniparc/UPI00016330B7/entry	157.378	70.4848	114.825	188.055	43.4689	293.221	121.282	207.963	48.1735	33.9161	29.9138	20.6292	99.4008	124.379	111.773	41.8915	43.7514	48.7198	-0.527023	0.431338	114.229	174.915	125.806	28.1531	111.851	44.7876	43.4497	125.394	79.9907	6.81621	12.4893	3.53014
PGA1_RS03165	NC_018290.1	653008	653868	-	CDS	PGA1_c06380	WP_044041695.1		S-methyl-5'-thioadenosine phosphorylase	putative methylthioadenosine phosphorylase	K00772	mtaP, MTAP; 5'-methylthioadenosine phosphorylase [EC:2.4.2.28]	https://biocyc.org/gene?orgid=GCF_000154765&id=PGA1_RS03165	https://www.uniprot.org/uniparc/UPI00016330B9/entry	46.8595	42.1014	58.9219	3.93146	0	134.39	142.514	105.185	145.024	34.8732	38.0229	31.6615	41.6497	63.7211	68.9073	25.3434	27.2033	21.0951	-0.42707	0.593715	49.2943	46.1071	130.908	34.8525	58.0927	24.5473	8.67054	76.4804	22.3116	3.18075	14.4742	3.13095
PGA1_RS03170	NC_018290.1	654214	655854	+	CDS	PGA1_c06390	WP_014879274.1		SulP family inorganic anion transporter	putative sulfate transporter	K03321	TC.SULP; sulfate permease, SulP family	https://biocyc.org/gene?orgid=GCF_000154765&id=PGA1_RS03170	https://www.uniprot.org/uniparc/UPI00016330BA/entry	389.195	276.122	413.347	402.238	384.17	424.926	435.8	337.754	366.717	23.186	19.8842	20.655	77.1111	107.066	126.759	35.3778	25.5053	40.248	-2.19826	3.26162e-17	359.555	403.778	380.091	21.2417	103.645	33.7104	73.2569	20.4212	50.3722	1.7273	25.0002	7.51145
PGA1_RS03175	NC_018290.1	655955	656596	-	CDS	PGA1_c06400	WP_014879275.1		CatB-related O-acetyltransferase	putative antibiotic acetyltransferase	K18234	vat; virginiamycin A acetyltransferase [EC:2.3.1.-]	https://biocyc.org/gene?orgid=GCF_000154765&id=PGA1_RS03175	https://www.uniprot.org/uniparc/UPI00016330BB/entry	29.4165	53.6399	14.6336	0	125.358	0	0	33.8559	21.6105	18.0407	16.6623	13.4899	49.987	51.3764	43.0834	19.8007	13.9587	26.748	0.121212	0.896553	32.5633	41.7859	18.4888	16.0643	48.1489	20.1691	19.6927	72.3753	17.1425	2.3336	4.44154	6.4026
PGA1_RS03180	NC_018290.1	656606	657211	-	CDS	PGA1_c06410	WP_014879276.1		flavin reductase family protein	hypothetical protein			https://biocyc.org/gene?orgid=GCF_000154765&id=PGA1_RS03180	https://www.uniprot.org/uniparc/UPI00016330BC/entry	5.66618	0	0	0	0	5.02474	22.36	16.4391	5.72358	17.2395	3.8503	7.67805	38.2568	15.2687	21.7185	6.11139	5.04134	18.3464	0.829905	0.373017	1.88873	1.67491	14.8409	9.58927	25.0813	9.83304	3.27137	2.90103	8.43258	6.89617	11.8573	7.39216
PGA1_RS03185	NC_018290.1	657419	657928	+	CDS	PGA1_c06420	WP_014879277.1		N-acetyltransferase	acetyltransferase domain-containing protein			https://biocyc.org/gene?orgid=GCF_000154765&id=PGA1_RS03185	https://www.uniprot.org/uniparc/UPI00016330BD/entry	10.0991	14.2154	134.474	0	92.0519	125.382	0	248.609	40.8058	56.8004	77.4944	72.7868	59.118	80.6821	116.332	95.7768	63.2975	54.1758	-0.0509294	0.954033	52.9296	72.4779	96.4714	69.0272	85.3773	71.0834	70.6497	64.9424	133.325	10.8472	28.8944	21.8661
PGA1_RS03190	NC_018290.1	658025	658804	+	CDS	PGA1_c06430	WP_014873739.1		EcsC family protein	hypothetical protein			https://biocyc.org/gene?orgid=GCF_000154765&id=PGA1_RS03190	https://www.uniprot.org/uniparc/UPI000160F58E/entry	6.60328	6.97102	56.6095	0	64.4869	7.80767	106.162	29.0271	26.6807	193.895	199.41	248.973	66.4733	71.4547	91.3548	124.348	109.277	90.3206	0.54225	0.51912	23.3946	24.0982	53.9567	214.093	76.4276	107.982	28.7655	35.1948	45.2266	30.3328	13.1651	17.0508
PGA1_RS03195	NC_018290.1	658926	659456	+	CDS	PGA1_c06440	WP_014879278.1		DUF1178 family protein	hypothetical protein			https://biocyc.org/gene?orgid=GCF_000154765&id=PGA1_RS03195	https://www.uniprot.org/uniparc/UPI000274B6DA/entry	206.928	0	171.618	108.37	107.357	103.22	56.7071	85.2773	32.66	229.729	245.598	239.466	162.812	230.219	191.705	228.088	167.424	232.802	0.422746	0.603429	126.182	106.316	58.2148	238.264	194.912	209.438	110.694	2.72846	26.341	8.00214	33.8176	36.4615
PGA1_RS03200	NC_018290.1	659470	660111	+	CDS	PGA1_c06450	WP_014879279.1		SDR family oxidoreductase	short-chain dehydrogenases/reductase domain-containing protein			https://biocyc.org/gene?orgid=GCF_000154765&id=PGA1_RS03200	https://www.uniprot.org/uniparc/UPI00016330BF/entry	40.1134	2.82315	109.752	36.9079	10.4465	42.6868	44.5575	21.1599	27.0132	137.977	149.905	188.541	123.633	199.91	147.669	136.422	99.1385	105.62	1.41216	0.0516129	50.8962	30.0137	30.9102	158.808	157.071	113.727	54.2738	17.1903	12.1759	26.4314	38.9978	19.9198
PGA1_RS03205	NC_018290.1	660230	662008	-	CDS	PGA1_c06460	WP_014879280.1		trypsin-like peptidase domain-containing protein	hypothetical protein			https://biocyc.org/gene?orgid=GCF_000154765&id=PGA1_RS03205	https://www.uniprot.org/uniparc/UPI00016330C0/entry	223.895	149.765	193.282	256.871	113.097	248.186	200.574	182.758	183.27	28.5794	25.3435	33.3328	192.589	174.636	180.678	20.5928	24.042	30.072	-0.404396	0.321668	188.981	206.051	188.867	29.0852	182.634	24.9023	37.2517	80.618	10.1413	4.01856	9.13487	4.79777
PGA1_RS03210	NC_018290.1	662267	663196	+	CDS	PGA1_c06470	WP_014879281.1		glycine--tRNA ligase subunit alpha	glycyl-tRNA synthetase alpha subunit	K01878	glyQ; glycyl-tRNA synthetase alpha chain [EC:6.1.1.14]	https://biocyc.org/gene?orgid=GCF_000154765&id=PGA1_RS03210	https://www.uniprot.org/uniparc/UPI00016331F2/entry	293.526	293.308	214.16	369.436	364.178	335.604	215.313	372.97	212.585	53.7542	54.2695	52.5144	169.097	187.398	179.112	47.8948	46.647	49.8311	-1.02222	0.00406454	266.998	356.406	266.956	53.5127	178.536	48.1243	45.759	18.206	91.8209	0.902101	9.16376	1.60441
PGA1_RS03215	NC_018290.1	663230	663763	+	CDS	PGA1_c06480	WP_014879282.1		hypothetical protein	hypothetical protein			https://biocyc.org/gene?orgid=GCF_000154765&id=PGA1_RS03215	https://www.uniprot.org/uniparc/UPI00016331F3/entry	260.421	147.645	70.3728	206.015	254.325	202.429	195.95	444.343	224.088	46.6152	57.4749	44.2025	182.643	167.362	102.438	16.3076	32.8008	41.2278	-0.762341	0.156953	159.48	220.923	288.127	49.4309	150.814	30.1121	95.5755	28.9823	136.016	7.07003	42.5858	12.6758
PGA1_RS03220	NC_018290.1	663885	665093	+	CDS	PGA1_c06490	WP_014879283.1	gltS	sodium/glutamate symporter	sodium/glutamate symport carrier protein GltS	K03312	gltS; glutamate:Na+ symporter, ESS family	https://biocyc.org/gene?orgid=GCF_000154765&id=PGA1_RS03220	https://www.uniprot.org/uniparc/UPI00016331F4/entry	78.8133	40.4769	59.8343	5.59964	38.8308	20.1488	44.2083	99.6285	67.419	20.9947	21.1401	25.7038	58.8501	57.8049	73.1416	15.2336	21.2262	18.2098	0.00878668	0.994514	59.7082	21.5264	70.4186	22.6129	63.2655	18.2232	19.1685	16.6584	27.8316	2.67781	8.5689	2.99631
PGA1_RS03225	NC_018290.1	665103	667367	+	CDS	PGA1_c06500	WP_014879284.1	glyS	glycine--tRNA ligase subunit beta	glycyl-tRNA synthetase beta subunit	K01879	glyS; glycyl-tRNA synthetase beta chain [EC:6.1.1.14]	https://biocyc.org/gene?orgid=GCF_000154765&id=PGA1_RS03225	https://www.uniprot.org/uniparc/UPI00016331F5/entry	178.886	108.028	66.7796	165.887	131.024	165.357	144.907	281.49	100.303	43.63	40.6511	37.2916	72.456	121.016	113.583	36.149	26.9762	29.5972	-0.806346	0.0819089	117.898	154.089	175.567	40.5242	102.352	30.9075	56.7013	19.977	94.4042	3.17115	26.1557	4.72468
PGA1_RS03230	NC_018290.1	667552	670131	+	CDS	PGA1_c06510	WP_044041696.1		pyruvate, phosphate dikinase	pyruvate, phosphate dikinase PpdK	K01006	ppdK; pyruvate, orthophosphate dikinase [EC:2.7.9.1]	https://biocyc.org/gene?orgid=GCF_000154765&id=PGA1_RS03230	https://www.uniprot.org/uniparc/UPI00016331F6/entry	55.2321	85.7057	144.927	45.9203	71.4855	60.1917	80.5307	79.3317	39.6591	116.919	112.212	88.935	165.199	236.658	220.393	196.892	156.187	187.474	1.08493	0.00487149	95.2883	59.1992	66.5072	106.022	207.417	180.184	45.6088	12.8114	23.2588	14.9837	37.4551	21.3092
PGA1_RS03235	NC_018290.1	670267	670950	+	CDS	PGA1_c06520	WP_014873748.1		cell wall hydrolase	cell wall hydrolase-like protein			https://biocyc.org/gene?orgid=GCF_000154765&id=PGA1_RS03235	https://www.uniprot.org/uniparc/UPI000160F5BE/entry	689	719.422	828.223	559.215	605.46	605.437	622.92	450.175	747.957	91.7546	68.0671	108.84	92.6665	148.803	176.784	80.0465	50.9176	55.8438	-2.53	6.32222e-20	745.548	590.037	607.017	89.5538	139.418	62.2693	73.1964	26.6928	149.527	20.4752	42.837	15.5913
PGA1_RS03240	NC_018290.1	671099	672019	+	CDS	PGA1_c06530	WP_014879286.1		dihydroneopterin aldolase	dihydroneopterin aldolase-like protein	K01633	folB; 7,8-dihydroneopterin aldolase/epimerase/oxygenase [EC:4.1.2.25 5.1.99.8 1.13.11.81]	https://biocyc.org/gene?orgid=GCF_000154765&id=PGA1_RS03240	https://www.uniprot.org/uniparc/UPI00016331F7/entry	336.473	274.527	317.239	360.183	331.327	119.022	489.598	400.215	402.963	93.1826	107.807	94.1074	54.6846	72.9258	64.6415	57.9267	38.589	46.1349	-2.6635	3.64945e-16	309.413	270.177	430.925	98.3656	64.084	47.5502	31.7062	131.697	50.8306	8.18934	9.1334	9.74622
PGA1_RS03245	NC_018290.1	672016	673011	+	CDS	PGA1_c06540	WP_027247906.1	folP	dihydropteroate synthase	dihydropteroate synthase FolP	K00796	folP; dihydropteroate synthase [EC:2.5.1.15]	https://biocyc.org/gene?orgid=GCF_000154765&id=PGA1_RS03245	https://www.uniprot.org/uniparc/UPI000274B6DB/entry	61.193	25.4764	81.1195	44.1815	42.0848	45.8583	118.662	150.032	50.4951	78.9659	87.4349	83.3724	51.5987	89.0746	72.0591	51.1528	51.4288	45.0923	-0.218504	0.736963	55.9296	44.0415	106.396	83.2578	70.9108	49.2246	28.1925	1.89063	50.8893	4.23565	18.7643	3.58135
PGA1_RS03250	NC_018290.1	673034	674380	+	CDS	PGA1_c06550	WP_014879288.1	glmM	phosphoglucosamine mutase	phosphoglucosamine mutase GlmM	K03431	glmM; phosphoglucosamine mutase [EC:5.4.2.10]	https://biocyc.org/gene?orgid=GCF_000154765&id=PGA1_RS03250	https://www.uniprot.org/uniparc/UPI00016331F9/entry	80.2982	45.7489	58.5865	22.6168	49.7894	24.8663	60.3571	63.2002	69.5243	58.2359	57.8823	55.8986	67.4887	111.685	122.365	52.0908	44.8316	43.9659	0.517339	0.289005	61.5446	32.4242	64.3605	57.3389	100.513	46.9628	17.4635	15.0807	4.69249	1.25981	29.0942	4.46205
PGA1_RS03255	NC_018290.1	674463	675371	-	CDS	PGA1_c06560	WP_014879289.1		DMT family transporter	hypothetical protein			https://biocyc.org/gene?orgid=GCF_000154765&id=PGA1_RS03255	https://www.uniprot.org/uniparc/UPI00016331FA/entry	11.3324	15.9513	0	0	0	0	28.157	19.9262	13.355	9.3079	9.75408	9.60223	5.905	29.2201	7.69197	2.09219	0.672179	6.6604	0.0875917	0.926887	9.09455	0	20.4794	9.55474	14.2724	3.14159	8.20773	0	7.4165	0.226852	12.9759	3.129
PGA1_RS03260	NC_018290.1	675459	676373	-	CDS	PGA1_c06570	WP_014879290.1		EamA family transporter	putative integral membrane protein			https://biocyc.org/gene?orgid=GCF_000154765&id=PGA1_RS03260	https://www.uniprot.org/uniparc/UPI00016331FB/entry	38.465	44.5688	45.177	0	0	0	64.9947	46.5195	37.907	3.32662	5.49238	6.16155	16.9748	19.511	10.5633	5.46965	0	0.721825	-0.64745	0.417159	42.7369	0	49.8071	4.99351	15.683	2.06383	3.7121	0	13.8399	1.48184	4.61158	2.97153
PGA1_RS03265	NC_018290.1	676463	677485	-	CDS	PGA1_c06580	WP_014873754.1	ilvC	ketol-acid reductoisomerase	ketol-acid reductoisomerase IlvC	K00053	ilvC; ketol-acid reductoisomerase [EC:1.1.1.86]	https://biocyc.org/gene?orgid=GCF_000154765&id=PGA1_RS03265	https://www.uniprot.org/uniparc/UPI000160F530/entry	1194.08	2105.68	1103.86	1177.96	1225.94	425.644	2872.07	3237.48	1135.82	23.173	9.50927	16.334	845.766	545.029	497.734	39.3334	39.1214	55.0929	-1.46806	0.00261454	1467.87	943.183	2415.12	16.3387	629.51	44.5159	554.198	448.844	1122.87	6.83185	188.77	9.16059
PGA1_RS03270	NC_018290.1	677617	678072	+	CDS	PGA1_c06590	WP_014879291.1		Lrp/AsnC family transcriptional regulator	putative transcriptional regulator, AsnC family	K05800	ybaO; Lrp/AsnC family transcriptional regulator	https://biocyc.org/gene?orgid=GCF_000154765&id=PGA1_RS03270	https://www.uniprot.org/uniparc/UPI000274B707/entry	0	0	12.3615	55.6741	0	0	13.2068	21.8467	53.2444	54.5889	70.5337	62.414	23.2918	25.3044	24.5784	39.7306	31.9351	28.968	0.0461947	0.95955	4.12051	18.558	29.4326	62.5122	24.3916	33.5446	7.13694	32.1434	21.0692	7.97286	1.01923	5.55886
PGA1_RS03275	NC_018290.1	678069	678527	+	CDS	PGA1_c06600	WP_014879292.1		Lrp/AsnC family transcriptional regulator	putative transcriptional regulator, AsnC family	K03719	lrp; Lrp/AsnC family transcriptional regulator, leucine-responsive regulatory protein	https://biocyc.org/gene?orgid=GCF_000154765&id=PGA1_RS03275	https://www.uniprot.org/uniparc/UPI00016331FC/entry	0	0	0	88.4963	0	0	26.2409	9.86542	37.7831	47.8816	48.8006	48.9833	15.6752	26.562	21.9536	48.4118	37.4948	15.8282	-0.0226484	0.981087	0	29.4988	24.6298	48.5552	21.3969	33.9116	0	51.0934	14.0284	0.590447	5.46471	16.5847
PGA1_RS03280	NC_018290.1	678529	679221	-	CDS	PGA1_c06610	WP_014879293.1		M50 family metallopeptidase	hypothetical protein			https://biocyc.org/gene?orgid=GCF_000154765&id=PGA1_RS03280	https://www.uniprot.org/uniparc/UPI00016331FD/entry	0	9.15387	13.5567	39.0763	9.67769	15.3787	4.34509	24.8301	27.5277	27.3215	17.9742	18.3291	34.278	27.1749	20.4757	23.3987	16.4582	15.8843	0.260794	0.762717	7.57018	21.3776	18.901	21.2083	27.3095	18.5804	6.9157	15.5903	12.6777	5.29719	6.90216	4.18265
PGA1_RS03285	NC_018290.1	679223	680419	-	CDS	PGA1_c06620	WP_014879294.1		UbiH/UbiF family hydroxylase	putative FAD-dependent hydroxylase	K03185	ubiH; 2-octaprenyl-6-methoxyphenol hydroxylase [EC:1.14.13.-]	https://biocyc.org/gene?orgid=GCF_000154765&id=PGA1_RS03285	https://www.uniprot.org/uniparc/UPI00016331FE/entry	7.17148	55.2673	91.0437	114.53	75.6388	83.9471	51.5694	143.753	186.174	37.5401	35.2369	46.9577	108.576	80.0284	76.4519	37.3787	34.4555	23.9101	-0.240983	0.7467	51.1608	91.3718	127.166	39.9116	88.3521	31.9148	42.0866	20.4809	68.8185	6.20985	17.6055	7.08467
PGA1_RS03290	NC_018290.1	680524	680769	-	CDS	PGA1_c06630	WP_014873759.1		hypothetical protein	hypothetical protein			https://biocyc.org/gene?orgid=GCF_000154765&id=PGA1_RS03290	https://www.uniprot.org/uniparc/UPI000160F5C5/entry	0	22.1032	76.3802	48.1603	0	43.323	189.727	209.845	45.8236	42.5728	42.9008	66.683	177.343	122.575	179.314	49.6404	23.182	20.5837	0.52135	0.545653	32.8278	30.4945	148.465	50.7189	159.744	31.1354	39.3033	26.5195	89.4574	13.8263	32.2047	16.0784
PGA1_RS03295	NC_018290.1	680947	681588	-	CDS	PGA1_c06640	WP_014873760.1		pyrimidine 5'-nucleotidase	putative pyrimidine 5'-nucleotidase	K07025	K07025; putative hydrolase of the HAD superfamily	https://biocyc.org/gene?orgid=GCF_000154765&id=PGA1_RS03295	https://www.uniprot.org/uniparc/UPI000160F4F7/entry	10.6969	31.0547	52.6809	73.8158	15.6697	4.74298	37.5221	56.4265	24.3119	51.3898	50.6578	49.939	31.6644	35.7769	41.3216	39.9131	43.4623	63.4408	-0.152453	0.847968	31.4775	31.4095	39.4201	50.6622	36.2543	48.9387	20.9952	37.1291	16.1412	0.725427	4.84629	12.6839
PGA1_RS03300	NC_018290.1	681767	682420	+	CDS	PGA1_c06650	WP_014873761.1		GntR family transcriptional regulator	transcriptional regulator, GntR family			https://biocyc.org/gene?orgid=GCF_000154765&id=PGA1_RS03300	https://www.uniprot.org/uniparc/UPI000160F50D/entry	141.758	109.468	87.627	38.8186	97.4206	23.2797	82.8756	69.2389	79.5526	223.994	239.914	196.143	190.342	185.09	173.416	127.031	122.7	172.187	0.727815	0.163481	112.951	53.173	77.2224	220.017	182.949	140.64	27.2332	39.0992	7.11071	22.1552	8.66338	27.4063
PGA1_RS03305	NC_018290.1	682440	684263	-	CDS	PGA1_c06660	WP_044041698.1		glycosyltransferase	glycosyl transferase-like protein	K20327	xagB; glycosyltransferase XagB	https://biocyc.org/gene?orgid=GCF_000154765&id=PGA1_RS03305	https://www.uniprot.org/uniparc/UPI000163273D/entry	34.8265	29.3134	68.5035	5.56741	7.35377	40.9004	24.7627	18.8676	58.9491	667.766	847.683	711.319	465.148	437.994	380.402	341.112	382.887	413.94	3.26887	1.40542e-08	44.2145	17.9405	34.1932	742.256	427.848	379.313	21.2148	19.9039	21.641	93.8637	43.2744	36.5454
PGA1_RS03310	NC_018290.1	684517	685680	-	CDS	PGA1_c06670	WP_014873763.1	carA	glutamine-hydrolyzing carbamoyl-phosphate synthase small subunit	carbamoyl-phosphate synthase small chain	K01956	carA, CPA1; carbamoyl-phosphate synthase small subunit [EC:6.3.5.5]	https://biocyc.org/gene?orgid=GCF_000154765&id=PGA1_RS03310	https://www.uniprot.org/uniparc/UPI000160F4E6/entry	442.488	326.991	401.941	543.808	466.699	469.567	388.034	560.193	385.885	41.1308	35.4649	52.9866	153.353	158.983	177.379	31.2151	35.1699	27.425	-1.74301	1.98501e-10	390.473	493.358	444.704	43.1941	163.239	31.27	58.596	43.7143	100.022	8.94122	12.5658	3.87272
PGA1_RS03315	NC_018290.1	685910	686383	+	CDS	PGA1_c06680	WP_014873764.1		GatB/YqeY domain-containing protein	hypothetical protein	K09117	K09117; uncharacterized protein	https://biocyc.org/gene?orgid=GCF_000154765&id=PGA1_RS03315	https://www.uniprot.org/uniparc/UPI000274B549/entry	659.213	407.231	386.494	392.772	212.235	356.534	304.926	492.946	514.054	253.927	327.235	258.447	173.235	185.103	208.684	165.346	185.409	178.122	-1.39988	7.00297e-05	484.313	320.514	437.309	279.869	189.007	176.292	151.823	95.5065	115.131	41.0819	18.0441	10.1556
PGA1_RS03320	NC_018290.1	686417	687202	-	CDS	PGA1_c06690	WP_014879296.1		prephenate dehydrogenase	prephenate dehydrogenase-like protein	K04517	tyrA2; prephenate dehydrogenase [EC:1.3.1.12]	https://biocyc.org/gene?orgid=GCF_000154765&id=PGA1_RS03320	https://www.uniprot.org/uniparc/UPI000163273E/entry	54.6073	40.3539	80.0826	120.585	42.6631	25.1812	26.8168	71.4377	20.961	21.4961	22.8807	17.932	13.8034	14.6804	21.8467	19.8661	25.2644	14.1449	-1.77528	0.0032073	58.3479	62.8097	39.7385	20.7696	16.7769	19.7585	20.1268	50.7924	27.608	2.55309	4.41248	5.56054
PGA1_RS03325	NC_018290.1	687427	687912	-	CDS	PGA1_c06700	WP_014873766.1		DUF2244 domain-containing protein	hypothetical protein			https://biocyc.org/gene?orgid=GCF_000154765&id=PGA1_RS03325	https://www.uniprot.org/uniparc/UPI000160F539/entry	21.1957	0	108.252	48.7549	13.7997	0	3.09789	0	14.2736	128.181	128.223	111.392	122.665	138.871	85.8979	241.586	242.644	236.464	1.11665	0.252699	43.1494	20.8515	5.79051	122.599	115.811	240.232	57.3683	25.1308	7.50811	9.70513	27.1434	3.3051
PGA1_RS03330	NC_018290.1	688056	689729	-	CDS	PGA1_c06710	WP_014873767.1	ctaD	cytochrome c oxidase subunit I	cytochrome c oxidase subunit 1-beta	K02274	coxA, ctaD; cytochrome c oxidase subunit I [EC:7.1.1.9]	https://biocyc.org/gene?orgid=GCF_000154765&id=PGA1_RS03330	https://www.uniprot.org/uniparc/UPI000160F4FE/entry	362.036	285.837	471.422	461.037	474.753	563.887	297.697	426.313	469.303	159.226	144.723	160.765	402.515	389.908	399.255	142.369	166.684	177.02	-0.415045	0.304176	373.098	499.892	397.771	154.905	397.226	162.024	93.2858	55.8438	89.2925	8.85106	6.54406	17.7891
PGA1_RS03335	NC_018290.1	690052	690477	+	CDS	PGA1_c06720	WP_014873768.1		HIT family protein	hypothetical protein	K02503	HINT1, hinT, hit; histidine triad (HIT) family protein	https://biocyc.org/gene?orgid=GCF_000154765&id=PGA1_RS03335	https://www.uniprot.org/uniparc/UPI000160F5A8/entry	72.5431	25.5277	255.82	111.244	47.2298	164.401	98.9579	148.815	105.846	264.312	251.445	217.17	330.82	292.84	392.467	204.419	250.524	146.771	1.05528	0.0786052	117.964	107.625	117.873	244.309	338.709	200.571	121.68	58.6693	27.017	24.3674	50.2799	51.9833
PGA1_RS03340	NC_018290.1	690884	692806	+	CDS	PGA1_c06730	WP_014879297.1		alpha/beta hydrolase	hypothetical protein			https://biocyc.org/gene?orgid=GCF_000154765&id=PGA1_RS03340	https://www.uniprot.org/uniparc/UPI000274B708/entry	99.9935	77.2866	125.557	36.9655	54.0576	75.2143	54.0221	54.6307	51.856	64.6829	93.4096	61.4085	87.1237	126.802	137.045	37.9454	44.0067	37.2652	0.342768	0.504192	100.946	55.4125	53.503	73.167	116.99	39.7391	24.1491	19.1604	1.45839	17.6069	26.3671	3.71149
PGA1_RS03345	NC_018290.1	692839	693510	-	CDS	PGA1_c06740	WP_014879298.1	lipB	lipoyl(octanoyl) transferase LipB	octanoyltransferase LipB	K03801	lipB; lipoyl(octanoyl) transferase [EC:2.3.1.181]	https://biocyc.org/gene?orgid=GCF_000154765&id=PGA1_RS03345	https://www.uniprot.org/uniparc/UPI0001632741/entry	43.4323	48.5482	46.135	70.5205	114.771	83.8279	26.8852	26.9537	68.3892	60.4195	54.4325	55.1389	43.3368	47.9488	43.4552	72.5388	71.6786	65.0314	-0.582245	0.365302	46.0385	89.7066	40.7427	56.6636	44.9136	69.7496	2.55932	22.7036	23.9425	3.27179	2.62926	4.10868
PGA1_RS03350	NC_018290.1	693634	695295	+	CDS	PGA1_c06750	WP_014879299.1		peptidoglycan-binding protein	hypothetical protein			https://biocyc.org/gene?orgid=GCF_000154765&id=PGA1_RS03350	https://www.uniprot.org/uniparc/UPI0001632742/entry	161.149	253.004	160.536	75.3576	115.005	98.9347	180.27	271.367	201.39	1784.35	1758.57	1640.57	449.331	645.216	641.131	794.373	801.814	872.546	1.38793	7.46044e-05	191.563	96.4326	217.675	1727.83	578.559	822.911	53.2101	19.942	47.6819	76.6588	111.934	43.1458
PGA1_RS03355	NC_018290.1	695451	695537	+	tRNA	PGA1_c06760			tRNA-Leu	tRNA-Leu			https://biocyc.org/gene?orgid=GCF_000154765&id=PGA1_RS03355		108.537	0	0	0	0	0	190.36	0	0	196.875	115.117	174.498	80.0749	98.847	80.3678	92.0411	112.37	113.874	0.213591	0.78299	36.1789	0	63.4533	162.163	86.4299	106.095	62.6637	0	109.904	42.2518	10.7545	12.1943
PGA1_RS03360	NC_018290.1	695770	696009	-	CDS	PGA1_c06770	WP_014879300.1		hypothetical protein	hypothetical protein			https://biocyc.org/gene?orgid=GCF_000154765&id=PGA1_RS03360	https://www.uniprot.org/uniparc/UPI0001632743/entry	39.3445	45.3116	0	0	0	0	0	0	0	0	0	0	0	4.5357	4.28431	0	0	4.5866	-0.178711	NA	28.2187	0	0	0	2.94001	1.52887	24.6196	0	0	0	2.54922	2.64807
PGA1_RS03365	NC_018290.1	697465	699045	+	CDS	PGA1_c06780	WP_014879301.1		ABC transporter substrate-binding protein	putative extracellular solute-binding protein	K02035	ABC.PE.S; peptide/nickel transport system substrate-binding protein	https://biocyc.org/gene?orgid=GCF_000154765&id=PGA1_RS03365	https://www.uniprot.org/uniparc/UPI0001632744/entry	6.51557	6.87843	139.644	32.1156	19.0891	1.92599	49.043	56.1374	30.714	45.4397	46.6815	34.822	30.3391	18.7281	30.6975	12.1557	9.01766	12.1845	-0.466504	0.556714	51.0126	17.7102	45.2982	42.3144	26.5882	11.1193	76.7572	15.142	13.1189	6.51822	6.80946	1.82012
PGA1_RS03370	NC_018290.1	699158	700138	+	CDS	PGA1_c06790	WP_014873774.1		ABC transporter permease	putative peptide ABC transporter, permease protein	K02033	ABC.PE.P; peptide/nickel transport system permease protein	https://biocyc.org/gene?orgid=GCF_000154765&id=PGA1_RS03370	https://www.uniprot.org/uniparc/UPI000160F52F/entry	0	3.69514	45.0106	20.7033	0	0	5.37157	3.69274	14.1427	19.1953	21.5892	16.6525	8.03278	12.872	21.2774	7.24436	7.88937	11.1088	0.0478299	0.958905	16.2353	6.90109	7.73566	19.1457	14.0607	8.74752	24.9886	11.953	5.61177	2.46873	6.70188	2.07022
PGA1_RS03375	NC_018290.1	700138	701052	+	CDS	PGA1_c06800	WP_014879302.1		ABC transporter permease	dipeptide transport system permease protein DppC	K02034	ABC.PE.P1; peptide/nickel transport system permease protein	https://biocyc.org/gene?orgid=GCF_000154765&id=PGA1_RS03375	https://www.uniprot.org/uniparc/UPI0001632745/entry	7.50536	0	75.9795	0	10.9945	0	1.64544	21.7751	15.1628	35.747	31.6204	33.0719	21.4681	18.3213	21.4637	21.988	20.5896	10.9477	0.0850171	0.9282	27.8283	3.66483	12.8611	33.4798	20.4177	17.8418	41.8687	6.34767	10.2603	2.09333	1.81556	6.01126
PGA1_RS03380	NC_018290.1	701052	702032	+	CDS	PGA1_c06810	WP_014879303.1		ABC transporter ATP-binding protein	putative dipeptide transport ATP-binding protein DppD	K02031	ddpD; peptide/nickel transport system ATP-binding protein	https://biocyc.org/gene?orgid=GCF_000154765&id=PGA1_RS03380	https://www.uniprot.org/uniparc/UPI0001632746/entry	29.7518	8.31406	9.57673	0	0	0	0	0	0	14.0415	10.2457	4.84688	5.00593	5.21536	7.33705	3.46913	10.5884	6.28378	-0.0453126	0.951216	15.8809	0	0	9.71137	5.85278	6.78042	12.0291	0	0	4.62055	1.28967	3.5855
PGA1_RS03385	NC_018290.1	702029	702994	+	CDS	PGA1_c06820	WP_014879304.1		ATP-binding cassette domain-containing protein	dipeptide transport ATP-binding protein DppF			https://biocyc.org/gene?orgid=GCF_000154765&id=PGA1_RS03385	https://www.uniprot.org/uniparc/UPI0001632747/entry	26.6592	23.4532	48.6272	0	0	0	0	0	12.567	24.5136	16.0531	19.9698	23.4085	12.5084	9.36695	12.4341	15.4966	12.8767	0.0106878	0.994127	32.9132	0	4.189	20.1789	15.0946	13.6025	13.7028	0	7.25556	4.23411	7.36938	1.65526
PGA1_RS03390	NC_018290.1	703010	703909	+	CDS	PGA1_c06830	WP_102804101.1		MBL fold metallo-hydrolase	hypothetical protein			https://biocyc.org/gene?orgid=GCF_000154765&id=PGA1_RS03390	https://www.uniprot.org/uniparc/UPI000274B709/entry	0	0	83.509	0	44.7109	0	0	0	13.4886	15.0473	9.45277	12.8681	13.197	8.70855	7.3119	0.222433	9.50461	0.733855	-0.196705	0.758901	27.8363	14.9036	4.49619	12.4561	9.73916	3.48697	48.214	25.8139	7.78763	2.81993	3.07496	5.2177
PGA1_RS03395	NC_018290.1	703948	705155	-	CDS				IS3 family transposase		K07497	K07497; putative transposase	https://biocyc.org/gene?orgid=GCF_000154765&id=PGA1_RS03395		11.3699	0	0	0	0	0	0	0	0	2.77599	4.60594	3.31755	4.72703	0.901133	2.38333	0	1.85461	2.36923	0.0844936	NA	3.78996	0	0	3.56649	2.6705	1.40795	6.5644	0	0	0.94003	1.92905	1.24617
PGA1_RS03405	NC_018290.1	705621	706442	-	CDS	PGA1_c06870	WP_014879308.1		hypothetical protein	hypothetical protein			https://biocyc.org/gene?orgid=GCF_000154765&id=PGA1_RS03405	https://www.uniprot.org/uniparc/UPI00016328CE/entry	71.0134	36.3816	59.4316	0	69.3509	74.0874	42.1268	59.4949	6.32936	38.9755	36.901	40.119	63.4936	54.6933	45.2824	43.4718	31.2195	33.211	-0.072791	0.933265	55.6089	47.8127	35.9837	38.6652	54.4898	35.9674	17.6295	41.4747	27.1099	1.63129	9.10732	6.57479
PGA1_RS03410	NC_018290.1	706526	708373	-	CDS	PGA1_c06880	WP_014879309.1		TniQ family protein	hypothetical protein			https://biocyc.org/gene?orgid=GCF_000154765&id=PGA1_RS03410	https://www.uniprot.org/uniparc/UPI00016328CF/entry	0	3.4327	0	0	0	1.64772	0	0	0	7.28635	6.00219	7.77394	4.14055	1.00139	1.22409	5.57887	3.36144	3.09744	0.265194	NA	1.14423	0.549241	0	7.02083	2.12201	4.01258	1.98187	0.951313	0	0.915233	1.75165	1.36285
PGA1_RS03415	NC_018290.1	708425	709954	+	CDS	PGA1_c06890	WP_014878828.1	istA	IS21 family transposase	transposase			https://biocyc.org/gene?orgid=GCF_000154765&id=PGA1_RS03415	https://www.uniprot.org/uniparc/UPI00016326D3/entry	0	0	0	0	0	0	0	0	0	0.101158	0.0938473	0.133187	0	0	0	0.588792	1.26462	0	NA	NA	0	0	0	0.109398	0	0.617804	0	0	0	0.0209242	0	0.632808
PGA1_RS03420	NC_018290.1	709944	710735	+	CDS	PGA1_c06900	WP_014878829.1	istB	IS21-like element helper ATPase IstB	putative transposase			https://biocyc.org/gene?orgid=GCF_000154765&id=PGA1_RS03420	https://www.uniprot.org/uniparc/UPI00016326D2/entry	0	0	0	0	0	0	19.0098	0	0	4.88549	5.34823	6.08928	0.865191	3.84847	2.07724	1.13744	1.2858	2.2238	-0.0192013	NA	0	0	6.33659	5.441	2.26364	1.54901	0	0	10.9753	0.607236	1.50035	0.589075
PGA1_RS03425	NC_018290.1	711373	711768	+	CDS	PGA1_c06910	WP_014879310.1		hypothetical protein	hypothetical protein			https://biocyc.org/gene?orgid=GCF_000154765&id=PGA1_RS03425	https://www.uniprot.org/uniparc/UPI00016328D2/entry	0	0	0	0	0	0	0	0	0	6.83968	11.6029	9.86292	35.1844	17.3181	15.5793	1.01106	7.71478	4.44761	0.952331	NA	0	0	0	9.43518	22.694	4.39115	0	0	0	2.41027	10.8519	3.35222
PGA1_RS03430	NC_018290.1	712021	712371	+	CDS	PGA1_c06920	WP_044041381.1		hypothetical protein	hypothetical protein			https://biocyc.org/gene?orgid=GCF_000154765&id=PGA1_RS03430	https://www.uniprot.org/uniparc/UPI000274B70A/entry	0	0	0	0	0	0	30.0257	0	0	14.1838	7.77248	11.1274	26.0297	26.9816	13.4754	23.3839	40.618	18.8168	0.448074	NA	0	0	10.0086	11.0279	22.1622	27.6062	0	0	17.3353	3.2068	7.53802	11.4976
PGA1_RS03440	NC_018290.1	713256	715553	-	CDS	PGA1_c06940	WP_014879313.1		adenosylcobalamin-dependent ribonucleoside-diphosphate reductase	putative adenosylcobalamin(B12)-dependent ribonucleotide reductase	K00525	E1.17.4.1A, nrdA, nrdE; ribonucleoside-diphosphate reductase alpha chain [EC:1.17.4.1]	https://biocyc.org/gene?orgid=GCF_000154765&id=PGA1_RS03440	https://www.uniprot.org/uniparc/UPI00016328D5/entry	105.342	156.954	40.8824	162.031	125.494	135.156	78.62	156.852	98.1079	39.3666	41.9575	45.1063	67.6882	93.3194	86.089	50.3087	51.3607	40.0459	-0.782187	0.105825	101.06	140.894	111.193	42.1435	82.3655	47.2384	58.1543	18.9324	40.7247	2.8744	13.2151	6.25109
PGA1_RS03445	NC_018290.1	715740	716171	+	CDS	PGA1_c06950	WP_014879314.1		DUF1489 domain-containing protein	hypothetical protein			https://biocyc.org/gene?orgid=GCF_000154765&id=PGA1_RS03445	https://www.uniprot.org/uniparc/UPI00016328D6/entry	33.7807	0	200.074	172.383	0	236.128	148.118	155.134	172.622	246.668	192.113	222.252	157.032	174.121	224.688	252.554	253.173	277.744	0.128394	0.889533	77.9515	136.17	158.624	220.344	185.28	261.157	107.101	122.158	12.6194	27.3274	35.1817	14.368
PGA1_RS03450	NC_018290.1	716271	716588	-	CDS	PGA1_c06960	WP_014873786.1		DUF1244 domain-containing protein	hypothetical protein	K09948	K09948; uncharacterized protein	https://biocyc.org/gene?orgid=GCF_000154765&id=PGA1_RS03450	https://www.uniprot.org/uniparc/UPI000274B581/entry	99.8798	199.485	242.255	0	94.9052	43.0895	187.013	159.485	65.4432	130.275	135.12	121.646	291.618	158.835	218.581	130.627	114.004	169.271	0.440955	0.559693	180.54	45.9982	137.314	129.014	223.011	137.967	73.0539	47.5194	63.7454	6.82482	66.5023	28.3554
PGA1_RS03455	NC_018290.1	716845	718290	+	CDS	PGA1_c06970	WP_014879315.1	pyk	pyruvate kinase	pyruvate kinase PykA	K00873	PK, pyk; pyruvate kinase [EC:2.7.1.40]	https://biocyc.org/gene?orgid=GCF_000154765&id=PGA1_RS03455	https://www.uniprot.org/uniparc/UPI00016328D8/entry	160.881	42.6168	116.947	125.24	93.9207	111.608	338.91	372.655	235.071	129.209	171.365	146.89	365.283	503.406	508.073	178.038	151.062	146.162	0.918566	0.103519	106.815	110.256	315.545	149.155	458.921	158.421	59.7795	15.7032	71.7063	21.1693	81.1266	17.1649
PGA1_RS03460	NC_018290.1	718326	718547	+	CDS	PGA1_c06980	WP_014879316.1		hypothetical protein	hypothetical protein			https://biocyc.org/gene?orgid=GCF_000154765&id=PGA1_RS03460	https://www.uniprot.org/uniparc/UPI00016328D9/entry	174.005	73.4783	143.884	15.2477	7.55252	0	179.719	289.643	171.862	224.606	237.532	229.631	273.681	277.046	250.111	115.424	174.01	151.73	0.58144	0.490753	130.456	7.60006	213.742	230.59	266.946	147.055	51.5912	7.62395	65.8501	6.51632	14.6759	29.571
PGA1_RS03465	NC_018290.1	718735	718935	+	CDS	PGA1_c06990	WP_014873788.1	rpmI	50S ribosomal protein L35	50S ribosomal protein L35	K02916	RP-L35, MRPL35, rpmI; large subunit ribosomal protein L35	https://biocyc.org/gene?orgid=GCF_000154765&id=PGA1_RS03465	https://www.uniprot.org/uniparc/UPI000160F548/entry	3113.4	2917.08	2341.68	3713.38	3119.75	5400.69	2494.31	2189.77	2402.92	362.675	261.456	260.381	3364.79	1631.77	1742.88	653.354	749.496	711.949	-0.710015	0.152632	2790.72	4077.94	2362.33	294.837	2246.48	704.933	401.075	1183.36	156.274	58.7517	970.076	48.4535
PGA1_RS03470	NC_018290.1	718951	719316	+	CDS	PGA1_c07000	WP_014873789.1	rplT	50S ribosomal protein L20	50S ribosomal protein L20	K02887	RP-L20, MRPL20, rplT; large subunit ribosomal protein L20	https://biocyc.org/gene?orgid=GCF_000154765&id=PGA1_RS03470	https://www.uniprot.org/uniparc/UPI000160F4FA/entry	3220.27	2958.87	2374.36	2950.3	2904.38	4871.15	2190.49	2306.18	2783.8	351.832	271.775	301.953	2689.44	1648.32	1771.6	707.773	695.411	737.164	-0.812865	0.054039	2851.17	3575.28	2426.82	308.52	2036.45	713.449	433.118	1122.5	314.515	40.4306	568.852	21.4471
PGA1_RS03475	NC_018290.1	719551	720624	+	CDS	PGA1_c07010	WP_014879317.1	pheS	phenylalanine--tRNA ligase subunit alpha	phenylalanyl-tRNA synthetase alpha chain	K01889	FARSA, pheS; phenylalanyl-tRNA synthetase alpha chain [EC:6.1.1.20]	https://biocyc.org/gene?orgid=GCF_000154765&id=PGA1_RS03475	https://www.uniprot.org/uniparc/UPI00016328DA/entry	626.635	416.833	353.397	340.389	415.262	252.332	220.789	465.471	662.049	31.2715	44.2524	41.6471	284.131	246.195	215.604	55.9188	51.0124	53.9117	-0.991361	0.0141744	465.622	335.994	449.437	39.057	248.643	53.6143	143.003	81.554	221.066	6.86714	34.3288	2.4667
PGA1_RS03480	NC_018290.1	720752	721573	+	CDS	PGA1_c07020	WP_014879318.1		polyhydroxybutyrate depolymerase	hypothetical protein	K03932	lpqC; polyhydroxybutyrate depolymerase	https://biocyc.org/gene?orgid=GCF_000154765&id=PGA1_RS03480	https://www.uniprot.org/uniparc/UPI000274B737/entry	20.8863	0	45.7166	0	44.8741	18.5218	0	0	0	60.7854	70.9198	51.6052	47.7939	45.1584	39.5283	91.0837	74.7039	73.3855	0.429109	0.6165	22.201	21.132	0	61.1035	44.1602	79.7244	22.8867	22.5506	0	9.66123	4.22225	9.85954
PGA1_RS03485	NC_018290.1	721663	724059	+	CDS	PGA1_c07030	WP_014879319.1	pheT	phenylalanine--tRNA ligase subunit beta	phenylalanyl-tRNA synthetase beta chain	K01890	FARSB, pheT; phenylalanyl-tRNA synthetase beta chain [EC:6.1.1.20]	https://biocyc.org/gene?orgid=GCF_000154765&id=PGA1_RS03485	https://www.uniprot.org/uniparc/UPI00016328DC/entry	339.145	297.541	230.46	252.779	386.114	307.421	288.301	273.545	311.108	40.5171	39.1014	41.3872	89.1439	140.601	139.972	41.9253	34.9647	25.0742	-1.59436	1.76832e-08	289.048	315.438	290.985	40.3353	123.239	33.988	54.8378	67.028	18.9247	1.15372	29.5289	8.46794
PGA1_RS03490	NC_018290.1	724131	725009	-	CDS	PGA1_c07040	WP_014879320.1		LysR family transcriptional regulator	transcriptional regulator, lysR family			https://biocyc.org/gene?orgid=GCF_000154765&id=PGA1_RS03490	https://www.uniprot.org/uniparc/UPI00016328DD/entry	10.7425	9.27883	0	0	11.4448	0	20.5539	0	7.8919	19.6327	12.3739	14.9142	11.0437	15.2325	19.7693	12.1844	12.5122	16.1548	0.367017	0.68043	6.67379	3.81492	9.48194	15.6403	15.3485	13.6171	5.82582	6.60764	10.3688	3.68343	4.36392	2.2038
PGA1_RS03495	NC_018290.1	725097	725732	+	CDS	PGA1_c07050	WP_014879321.1		methyltransferase domain-containing protein	methyltransferase domain-containing protein			https://biocyc.org/gene?orgid=GCF_000154765&id=PGA1_RS03495	https://www.uniprot.org/uniparc/UPI00016328DE/entry	17.5464	12.824	50.2236	39.9173	0	47.8772	30.7743	0	12.2706	148.202	115.648	124.156	90.5022	124.603	136.936	78.6908	101.515	78.9241	1.47207	0.087942	26.8647	29.2648	14.3483	129.335	117.347	86.3766	20.3667	25.6547	15.492	16.8835	24.0525	13.1107
PGA1_RS03500	NC_018290.1	725898	726347	+	CDS	PGA1_c07060	WP_014879322.1		YtoQ family protein	hypothetical protein			https://biocyc.org/gene?orgid=GCF_000154765&id=PGA1_RS03500	https://www.uniprot.org/uniparc/UPI00016328DF/entry	43.8751	96.6648	73.0704	33.8498	0	0	15.0557	36.2258	40.4657	196.446	211.391	195.852	292.365	271.092	262.771	101.429	124.013	134.785	2.21585	0.00480065	71.2035	11.2833	30.5824	201.23	275.41	120.076	26.4443	19.5432	13.6126	8.80509	15.262	17.0227
PGA1_RS03505	NC_018290.1	726344	726871	+	CDS	PGA1_c07070	WP_014879323.1		GNAT family N-acetyltransferase	acetyltransferase domain-containing protein			https://biocyc.org/gene?orgid=GCF_000154765&id=PGA1_RS03505	https://www.uniprot.org/uniparc/UPI00016328E0/entry	0	58.3559	23.1311	0	15.8775	11.5341	27.0889	0	6.56911	149.203	157.592	130.705	172.822	190.842	187.731	109.763	98.1706	100.697	2.71818	0.00666115	27.1623	9.13717	11.2193	145.833	183.798	102.877	29.3861	8.20562	14.1305	13.7563	9.63218	6.09589
PGA1_RS03510	NC_018290.1	726925	727731	-	CDS	PGA1_c07080	WP_014879324.1		mechanosensitive ion channel	small-conductance mechanosensitive channel	K03442	mscS; small conductance mechanosensitive channel	https://biocyc.org/gene?orgid=GCF_000154765&id=PGA1_RS03510	https://www.uniprot.org/uniparc/UPI00016330C1/entry	85.098	122.403	48.8947	167.781	97.6493	226.393	235.071	51.6229	139.685	88.6376	86.0273	71.3344	100.761	151.032	97.0899	38.3262	48.583	59.3359	-0.428373	0.504471	85.4653	163.941	142.126	81.9998	116.294	48.7484	36.7556	64.4579	91.7484	9.32824	30.1396	10.5058
PGA1_RS03515	NC_018290.1	727861	728295	-	CDS	PGA1_c07090	WP_014879325.1	mscL	large conductance mechanosensitive channel protein MscL	large-conductance mechanosensitive channel	K03282	mscL; large conductance mechanosensitive channel	https://biocyc.org/gene?orgid=GCF_000154765&id=PGA1_RS03515	https://www.uniprot.org/uniparc/UPI00016330C2/entry	23.6807	104.165	138.222	70.0341	53.9614	27.9999	173.054	0	63.7883	218.045	137.727	195.501	168.814	123.371	203.992	146.575	174.641	234.834	0.596615	0.458218	88.6891	50.6652	78.9476	183.758	165.392	185.35	58.8178	21.2101	87.5175	41.4264	40.4194	45.0931
PGA1_RS03520	NC_018290.1	728705	731062	+	CDS	PGA1_c07100	WP_014879326.1		Hint domain-containing protein	hypothetical protein			https://biocyc.org/gene?orgid=GCF_000154765&id=PGA1_RS03520	https://www.uniprot.org/uniparc/UPI00016330C3/entry	65.8928	68.7937	15.9368	43.066	76.0825	82.6461	46.9295	34.1825	51.4831	214.907	257.32	209.984	59.2336	56.0904	53.4177	103.745	88.4903	69.8843	-0.256009	0.689142	50.2078	67.2648	44.1984	227.404	56.2472	87.3733	29.7149	21.2123	8.96781	26.0249	2.91116	16.9581
PGA1_RS03525	NC_018290.1	731116	732660	-	CDS	PGA1_c07110	WP_014879327.1		alanine:cation symporter family protein	putative sodium/alanine symporter	K03310	TC.AGCS; alanine or glycine:cation symporter, AGCS family	https://biocyc.org/gene?orgid=GCF_000154765&id=PGA1_RS03525	https://www.uniprot.org/uniparc/UPI00016330C4/entry	216.134	400.033	437.814	499.532	495.944	311.397	175.894	156.51	238.529	556.362	484.314	531.138	133.202	142.254	166.448	237.96	239.659	194.792	-1.3844	0.00329412	351.327	435.624	190.311	523.938	147.301	224.137	118.595	107.599	42.8682	36.5597	17.1878	25.4273
PGA1_RS03530	NC_018290.1	732680	733114	-	CDS	PGA1_c07120	WP_014873801.1		universal stress protein	putative universal stress protein			https://biocyc.org/gene?orgid=GCF_000154765&id=PGA1_RS03530	https://www.uniprot.org/uniparc/UPI000160F4E4/entry	236.807	660.404	315.319	785.939	794.004	251.999	242.276	308.128	332.895	722.982	804.909	680.973	180.365	238.734	202.811	414.415	349.517	367.181	-1.27128	0.0177634	404.177	610.647	294.433	736.288	207.303	377.037	225.345	310.625	46.836	63.0306	29.4427	33.553
PGA1_RS03535	NC_018290.1	733262	733717	+	CDS	PGA1_c07130	WP_014873802.1		Lrp/AsnC family transcriptional regulator	putative leucine-responsive regulatory protein	K03719	lrp; Lrp/AsnC family transcriptional regulator, leucine-responsive regulatory protein	https://biocyc.org/gene?orgid=GCF_000154765&id=PGA1_RS03535	https://www.uniprot.org/uniparc/UPI000160F56B/entry	35.7678	31.7976	0	59.3857	29.4151	0	36.3187	29.791	0	43.7842	45.1069	43.0493	35.5639	10.0263	18.9412	22.6091	38.6348	17.8636	-0.228935	0.788877	22.5218	29.6003	22.0365	43.9801	21.5105	26.3692	19.6052	29.6933	19.3613	1.04272	12.9612	10.8841
PGA1_RS03540	NC_018290.1	733722	734975	-	CDS	PGA1_c07140	WP_014879328.1		methylamine utilization protein MauG	putative methylamine utilization protein MauG	K00428	E1.11.1.5; cytochrome c peroxidase [EC:1.11.1.5]	https://biocyc.org/gene?orgid=GCF_000154765&id=PGA1_RS03540	https://www.uniprot.org/uniparc/UPI00016330C5/entry	15.7447	0	0	0	0	0	26.4136	0	0	23.0801	22.6143	24.4023	2.55004	7.72588	6.14973	12.6116	7.79599	5.44247	-0.0231391	0.975833	5.24822	0	8.80452	23.3655	5.47522	8.61669	9.09018	0	15.2499	0.927542	2.65303	3.65435
PGA1_RS03545	NC_018290.1	734972	735720	-	CDS	PGA1_c07150			SCO family protein	hypothetical protein	K07152	SCO1; protein SCO1	https://biocyc.org/gene?orgid=GCF_000154765&id=PGA1_RS03545	https://www.uniprot.org/uniparc/UPI00016330C6/entry	11.461	0	35.1206	0	0	0	0	0	0	83.1375	67.8154	76.5409	19.517	19.9111	10.9825	10.9583	16.4513	22.192	0.328412	0.675158	15.5272	0	0	75.8313	16.8035	16.5339	17.9099	0	0	7.6857	5.04502	5.61732
PGA1_RS03550	NC_018290.1	735792	737102	-	CDS	PGA1_c07160	WP_014879330.1		hypothetical protein	hypothetical protein	K17285	SELENBP1; methanethiol oxidase [EC:1.8.3.4]	https://biocyc.org/gene?orgid=GCF_000154765&id=PGA1_RS03550	https://www.uniprot.org/uniparc/UPI00016330C7/entry	1.30957	0	6.4495	18.0739	0	0	13.781	1.38161	25.134	597.583	531.494	522.394	68.0353	68.2535	56.0784	55.2009	71.7739	86.568	2.11872	0.045781	2.58636	6.02463	13.4322	550.49	64.1224	71.181	3.40905	10.435	11.88	41.0362	6.96713	15.692
PGA1_RS03555	NC_018290.1	737126	737938	-	CDS	PGA1_c07170	WP_014879331.1		IclR family transcriptional regulator	acetate operon repressor-like protein	K13641	iclR; IclR family transcriptional regulator, acetate operon repressor	https://biocyc.org/gene?orgid=GCF_000154765&id=PGA1_RS03555	https://www.uniprot.org/uniparc/UPI00016330C8/entry	10.5587	0	41.6004	12.4907	0	0	0	25.621	12.7989	144.365	126.676	128.582	8.84985	16.603	22.2595	16.1284	18.0372	12.9982	0.0615868	0.946721	17.3864	4.16357	12.8066	133.208	15.9041	15.7213	21.6243	7.21152	12.8105	9.70958	6.73207	2.54407
PGA1_RS03560	NC_018290.1	738083	739048	-	CDS	PGA1_c07180	WP_014879332.1		NAD(P)-dependent oxidoreductase	2-hydroxy-3-oxopropionate reductase-like protein	K00020	HIBADH, mmsB; 3-hydroxyisobutyrate dehydrogenase [EC:1.1.1.31]	https://biocyc.org/gene?orgid=GCF_000154765&id=PGA1_RS03560	https://www.uniprot.org/uniparc/UPI00016330C9/entry	0	26.2676	20.4234	0	90.2549	31.5216	81.0454	37.5008	30.5199	44.5144	45.4096	38.0059	44.689	59.274	73.6583	34.2974	24.4573	62.674	0.230564	0.798344	15.5637	40.5922	49.6887	42.6433	59.2071	40.4762	13.7917	45.8061	27.3791	4.04094	14.4848	19.8434
PGA1_RS03565	NC_018290.1	739275	740348	-	CDS	PGA1_c07190	WP_014879333.1		LacI family DNA-binding transcriptional regulator	transcriptional regulator, IclR family	K02529	lacI, galR; LacI family transcriptional regulator	https://biocyc.org/gene?orgid=GCF_000154765&id=PGA1_RS03565	https://www.uniprot.org/uniparc/UPI00016330CA/entry	0	0	0	0	0	0	9.81286	0	0	11.1444	10.027	14.2934	9.78294	13.5818	17.0415	12.6749	2.84456	3.89476	0.863328	0.328035	0	0	3.27095	11.8216	13.4687	6.47142	0	0	5.66546	2.21239	3.63061	5.398
PGA1_RS03570	NC_018290.1	740406	741590	+	CDS	PGA1_c07200	WP_014879334.1		phytanoyl-CoA dioxygenase family protein	phytanoyl-CoA dioxygenase-like protein			https://biocyc.org/gene?orgid=GCF_000154765&id=PGA1_RS03570	https://www.uniprot.org/uniparc/UPI00016330CB/entry	0	21.4131	0	11.4261	0	17.9873	8.25842	43.5627	4.3905	79.8677	89.5749	74.8327	24.7685	54.1988	56.1408	93.5906	117.132	107.199	0.902338	0.327295	7.1377	9.80446	18.7372	81.4251	45.036	105.974	12.3629	9.10263	21.5863	7.49349	17.579	11.8183
PGA1_RS03575	NC_018290.1	741603	742589	-	CDS	PGA1_c07210	WP_014879335.1	iolG	inositol 2-dehydrogenase	inositol 2-dehydrogenase IdhA	K00010	iolG; myo-inositol 2-dehydrogenase / D-chiro-inositol 1-dehydrogenase [EC:1.1.1.18 1.1.1.369]	https://biocyc.org/gene?orgid=GCF_000154765&id=PGA1_RS03575	https://www.uniprot.org/uniparc/UPI00016330CC/entry	4.34866	29.3814	28.5555	34.2957	0	0	106.016	100.016	12.2996	36.563	28.7682	22.7795	17.125	34.7415	25.6278	53.3432	69.6441	56.9909	-0.328872	0.690958	20.7619	11.4319	72.7769	29.3702	25.8314	59.9927	14.2202	19.8006	52.4607	6.91147	8.81004	8.55497
PGA1_RS03580	NC_018290.1	742583	743422	-	CDS	PGA1_c07220	WP_014879336.1		class II fructose-bisphosphate aldolase	putative 6-phospho-5-dehydro-2-deoxy-D-gluconate aldolase	K01624	FBA, fbaA; fructose-bisphosphate aldolase, class II [EC:4.1.2.13]	https://biocyc.org/gene?orgid=GCF_000154765&id=PGA1_RS03580	https://www.uniprot.org/uniparc/UPI00016330CD/entry	25.5484	6.47309	20.1316	0	0	0	115.607	67.9234	10.3229	12.6827	8.80322	6.59039	20.1219	18.9204	17.0148	11.4394	18.0636	15.7255	-0.313736	0.696626	17.3844	0	64.6176	9.35878	18.6857	15.0762	9.82993	0	52.7196	3.08393	1.56674	3.35951
PGA1_RS03585	NC_018290.1	743419	744276	-	CDS	PGA1_c07230	WP_014873812.1		5-deoxy-glucuronate isomerase	putative myo-inositol catabolism protein	K03337	iolB; 5-deoxy-glucuronate isomerase [EC:5.3.1.30]	https://biocyc.org/gene?orgid=GCF_000154765&id=PGA1_RS03585	https://www.uniprot.org/uniparc/UPI000160F574/entry	14.007	3.16865	26.2791	0	0	0	102.653	68.6095	16.1701	20.2334	11.2543	10.0938	38.2015	15.986	28.642	16.5658	29.0788	48.2394	-0.0333453	0.97149	14.4849	0	62.4775	13.8605	27.6098	31.2947	11.5626	0	43.5662	5.54952	11.1437	15.9527
PGA1_RS03590	NC_018290.1	744289	745281	-	CDS	PGA1_c07240	WP_014879337.1	iolC	5-dehydro-2-deoxygluconokinase	putative 5-dehydro-2-deoxygluconokinase	K03338	iolC; 5-dehydro-2-deoxygluconokinase [EC:2.7.1.92]	https://biocyc.org/gene?orgid=GCF_000154765&id=PGA1_RS03590	https://www.uniprot.org/uniparc/UPI00016330CE/entry	24.2054	17.3398	15.1376	6.81769	15.1963	0	33.3561	164.165	0	10.209	9.50736	8.78996	10.0059	19.2939	11.701	13.2048	11.691	19.9538	-0.64223	0.409794	18.8943	7.338	65.8405	9.50212	13.6669	14.9499	4.72952	7.6115	86.7697	0.709557	4.94624	4.3991
PGA1_RS03595	NC_018290.1	745281	747155	-	CDS	PGA1_c07250	WP_014879338.1	iolD	3D-(3,5/4)-trihydroxycyclohexane-1,2-dione acylhydrolase (decyclizing)	3D-(3,5/4)-trihydroxycyclohexane-1,2-dione hydrolase IolD	K03336	iolD; 3D-(3,5/4)-trihydroxycyclohexane-1,2-dione acylhydrolase (decyclizing) [EC:3.7.1.22]	https://biocyc.org/gene?orgid=GCF_000154765&id=PGA1_RS03595	https://www.uniprot.org/uniparc/UPI00016330CF/entry	13.7348	1.9333	25.0527	0	8.04796	0	69.8586	122.685	11.0992	11.6251	12.4059	8.8756	13.7046	10.3922	10.9678	16.7091	23.8973	26.1252	-0.640279	0.406931	13.5736	2.68265	67.8808	10.9689	11.6882	22.2439	11.5606	4.64649	55.8191	1.85437	1.76981	4.92099
PGA1_RS03600	NC_018290.1	747275	748378	+	CDS	PGA1_c07260	WP_199535910.1		Gfo/Idh/MocA family oxidoreductase	putative inositol 2-dehydrogenase			https://biocyc.org/gene?orgid=GCF_000154765&id=PGA1_RS03600	https://www.uniprot.org/uniparc/UPI00016331FF/entry	17.8839	0	13.6156	0	0	0	75.0059	68.0875	0	9.90692	7.51098	5.13748	7.65506	15.5791	14.1569	28.2876	23.4295	12.7627	-0.238386	0.741415	10.4998	0	47.6978	7.51846	12.4637	21.4933	9.3402	0	41.4521	2.38473	4.22468	7.9415
PGA1_RS03605	NC_018290.1	748401	749294	+	CDS	PGA1_c07270	WP_014879340.1		sugar phosphate isomerase/epimerase	putative iolE/mocC family protein	K03335	iolE; inosose dehydratase [EC:4.2.1.44]	https://biocyc.org/gene?orgid=GCF_000154765&id=PGA1_RS03605	https://www.uniprot.org/uniparc/UPI0001633200/entry	41.289	14.1916	13.6613	0	26.2564	0	66.5214	198.553	0	9.03126	7.66919	6.9901	21.8446	19.604	15.9871	13.5475	12.644	20.809	-0.495751	0.505754	23.0473	8.75213	88.3582	7.89685	19.1452	15.6668	15.8	15.1591	101.062	1.03945	2.95558	4.47611
PGA1_RS03610	NC_018290.1	749306	750463	+	CDS	PGA1_c07280	WP_014879341.1		Gfo/Idh/MocA family oxidoreductase	putative oxidoreduktase			https://biocyc.org/gene?orgid=GCF_000154765&id=PGA1_RS03610	https://www.uniprot.org/uniparc/UPI0001633201/entry	34.0998	17.2169	49.4888	40.9238	0	0	64.3574	143.902	31.4501	22.4317	23.8691	26.6599	14.4975	28.5773	27.2598	38.9833	40.1009	53.233	-0.634369	0.42594	33.6018	13.6413	79.9032	24.3202	23.4449	44.1057	16.1418	23.6274	57.8154	2.14988	7.77656	7.92418
PGA1_RS03615	NC_018290.1	750526	751527	-	CDS	PGA1_c07290	WP_014879342.1		LacI family DNA-binding transcriptional regulator	transcriptional regulator, lacI family			https://biocyc.org/gene?orgid=GCF_000154765&id=PGA1_RS03615	https://www.uniprot.org/uniparc/UPI0001633202/entry	22.2745	47.03	46.8801	6.75645	23.4264	30.3891	58.6002	53.3264	13.8463	11.3788	12.0372	12.5411	15.9568	13.7972	22.3708	2.59727	10.8746	13.0732	-1.05928	0.0810664	38.7282	20.1907	41.9243	11.9857	17.3749	8.84835	14.2495	12.1441	24.4588	0.582878	4.45924	5.52408
PGA1_RS03620	NC_018290.1	751753	752703	+	CDS	PGA1_c07300	WP_014873819.1		sugar ABC transporter substrate-binding protein	hypothetical protein	K02058	ABC.SS.S; simple sugar transport system substrate-binding protein	https://biocyc.org/gene?orgid=GCF_000154765&id=PGA1_RS03620	https://www.uniprot.org/uniparc/UPI0001633203/entry	9.02656	57.1756	256.85	32.0345	14.1044	25.6151	481.277	470.44	138.594	53.0012	45.0689	48.2121	9.24689	21.634	22.8136	63.3617	54.719	61.4633	-2.91884	0.00153982	107.684	23.918	363.437	48.7607	17.8982	59.848	131.405	9.08475	194.795	3.9945	7.51541	4.54215
PGA1_RS03625	NC_018290.1	752766	753887	+	CDS	PGA1_c07310	WP_014873820.1		ABC transporter permease	binding protein dependent transport system permease	K02057	ABC.SS.P; simple sugar transport system permease protein	https://biocyc.org/gene?orgid=GCF_000154765&id=PGA1_RS03625	https://www.uniprot.org/uniparc/UPI000160E81D/entry	32.1336	24.2308	80.383	3.01692	0	0	185.848	123.497	1.54567	19.9558	23.5152	22.7024	16.7949	8.73183	19.1534	24.4438	29.4977	13.9315	-0.817487	0.274473	45.5825	1.00564	103.63	22.0578	14.8934	22.6243	30.3961	1.74182	93.7438	1.86519	5.4648	7.94101
PGA1_RS03630	NC_018290.1	753889	754674	+	CDS	PGA1_c07320	WP_014873821.1		ATP-binding cassette domain-containing protein	sugar ABC transporter, ATP-binding protein	K02056	ABC.SS.A; simple sugar transport system ATP-binding protein [EC:7.5.2.-]	https://biocyc.org/gene?orgid=GCF_000154765&id=PGA1_RS03630	https://www.uniprot.org/uniparc/UPI0001633204/entry	56.7915	0	9.5621	0	0	42.6144	81.4083	87.5688	26.477	19.7239	16.5782	22.1233	9.15385	18.4198	20.1461	22.5404	20.4707	20.3071	-0.610923	0.427808	22.1179	14.2048	65.1513	19.4752	15.9066	21.106	30.4065	24.6034	33.6343	2.78092	5.91139	1.24488
PGA1_RS03635	NC_018290.1	754733	756652	-	CDS	PGA1_c07330	WP_014879343.1		beta-galactosidase	beta-galactosidase 1	K12308	bgaB, lacA; beta-galactosidase [EC:3.2.1.23]	https://biocyc.org/gene?orgid=GCF_000154765&id=PGA1_RS03635	https://www.uniprot.org/uniparc/UPI0001633205/entry	6.25936	0.943992	14.19	0	0	11.1015	50.1858	44.3389	20.7748	30.4439	55.8454	32.1231	17.3092	7.14373	7.60466	10.2701	11.2443	4.35727	-0.379216	0.63993	7.13112	3.70051	38.4332	39.4708	10.6859	8.6239	6.6659	6.40947	15.5695	14.2056	5.74062	3.72698
PGA1_RS03640	NC_018290.1	756661	757533	-	CDS	PGA1_c07340	WP_014879344.1		SMP-30/gluconolactonase/LRE family protein	conserved hypothetical protein, SMP-30/gluconolaconase/LRE-like protein			https://biocyc.org/gene?orgid=GCF_000154765&id=PGA1_RS03640	https://www.uniprot.org/uniparc/UPI0001633206/entry	18.6828	9.34261	5.38074	3.87742	1.92057	0	64.6724	73.655	35.7576	35.6644	46.1763	32.9124	3.92458	16.5841	19.3162	5.38883	0	2.77402	-0.501403	0.52136	11.1354	1.93266	58.0284	38.251	13.275	2.72095	6.82985	1.93874	19.803	7.00006	8.2121	2.69481
PGA1_RS03645	NC_018290.1	757523	758134	-	CDS	PGA1_c07350	WP_014879345.1		2-dehydro-3-deoxy-6-phosphogalactonate aldolase	2-dehydro-3-deoxy-6-phosphogalactonate aldolase DgoA	K01631	dgoA; 2-dehydro-3-deoxyphosphogalactonate aldolase [EC:4.1.2.21]	https://biocyc.org/gene?orgid=GCF_000154765&id=PGA1_RS03645	https://www.uniprot.org/uniparc/UPI0001633207/entry	7.01329	13.327	0	0	27.3964	0	91.0233	131.703	5.66747	32.5814	42.4659	27.8583	7.27778	10.4944	5.88043	1.79909	2.32956	0.899332	-0.773523	0.27317	6.78008	9.13213	76.1313	34.3019	7.88419	1.67599	6.66654	15.8173	64.3241	7.45422	2.36599	0.723016
PGA1_RS03650	NC_018290.1	758131	759108	-	CDS	PGA1_c07360	WP_014879346.1		2-dehydro-3-deoxygalactonokinase	2-dehydro-3-deoxygalactonokinase DgoK	K00883	dgoK; 2-dehydro-3-deoxygalactonokinase [EC:2.7.1.58]	https://biocyc.org/gene?orgid=GCF_000154765&id=PGA1_RS03650	https://www.uniprot.org/uniparc/UPI0001633208/entry	1.75547	0	7.68488	65.7614	32.5731	63.8265	141.629	151.867	39.8983	48.874	85.4471	54.0001	12.4948	19.8124	11.8804	9.41586	0.624755	5.96539	-1.34947	0.105482	3.14678	54.0537	111.131	62.7738	14.7292	5.33533	4.02693	18.6279	61.9016	19.8023	4.41286	4.42929
PGA1_RS03655	NC_018290.1	759105	759875	-	CDS	PGA1_c07370	WP_014879347.1		SDR family oxidoreductase	putative short chain dehydrogenase	K22215	galD; galactose dehydrogenase [EC:1.1.1.48 1.1.1.120]	https://biocyc.org/gene?orgid=GCF_000154765&id=PGA1_RS03655	https://www.uniprot.org/uniparc/UPI0001633209/entry	3.34018	101.084	104.792	92.198	17.3972	43.4434	413.008	206.736	127.088	96.3897	119.469	77.4404	16.2939	28.9438	16.5371	13.1123	3.03788	10.1369	-2.41617	0.00294101	69.739	51.0129	248.944	97.7664	20.5916	8.76235	57.5329	37.9705	147.559	21.0482	7.23423	5.17594
PGA1_RS03660	NC_018290.1	759875	761590	-	CDS	PGA1_c07380	WP_014879348.1		dihydroxy-acid dehydratase	dihydroxy-acid dehydratase IlvD	K22216	ilvD1; dehydratase ilvD1	https://biocyc.org/gene?orgid=GCF_000154765&id=PGA1_RS03660	https://www.uniprot.org/uniparc/UPI000163320A/entry	1.50074	42.2486	68.9826	90.7397	62.5327	9.75959	285.585	137.747	63.6699	80.6631	111.832	58.5442	22.6281	25.882	24.3277	4.19978	5.93445	13.2145	-1.57545	0.0447704	37.5773	54.344	162.334	83.6797	24.2793	7.78292	33.9826	41.1064	112.982	26.7715	1.62753	4.78321
PGA1_RS03665	NC_018290.1	761587	763686	-	CDS	PGA1_c07390	WP_014879349.1		alpha-galactosidase	alpha-galactosidase RafA	K07407	E3.2.1.22B, galA, rafA; alpha-galactosidase [EC:3.2.1.22]	https://biocyc.org/gene?orgid=GCF_000154765&id=PGA1_RS03665	https://www.uniprot.org/uniparc/UPI000163320B/entry	8.17549	21.1454	40.7107	16.119	0	8.69997	105.749	80.6456	32.2074	53.9123	65.0925	34.3832	20.1219	14.6698	18.6062	11.2011	15.3723	10.7457	-0.756643	0.331474	23.3439	8.27298	72.8672	51.1294	17.7993	12.4397	16.3786	8.06796	37.3825	15.5426	2.81419	2.54986
PGA1_RS03670	NC_018290.1	763683	764531	-	CDS	PGA1_c07400	WP_014873829.1		carbohydrate ABC transporter permease	binding protein dependent transport system permease	K02026	ABC.MS.P1; multiple sugar transport system permease protein	https://biocyc.org/gene?orgid=GCF_000154765&id=PGA1_RS03670	https://www.uniprot.org/uniparc/UPI000160E851/entry	8.08882	43.7639	33.1971	0	0	10.7597	69.1606	28.8014	18.3842	45.9698	61.7726	39.2832	7.802	18.9762	14.7756	17.5667	10.4354	17.8926	-0.60896	0.446872	28.3499	3.58656	38.7821	49.0085	13.8513	15.2982	18.3248	6.21211	26.8192	11.5485	5.64416	4.21448
PGA1_RS03675	NC_018290.1	764531	765469	-	CDS	PGA1_c07410	WP_173677688.1		sugar ABC transporter permease	binding protein dependent transport system permease	K02025	ABC.MS.P; multiple sugar transport system permease protein	https://biocyc.org/gene?orgid=GCF_000154765&id=PGA1_RS03675	https://www.uniprot.org/uniparc/UPI000163320C/entry	4.57096	7.72083	77.0391	0	0	25.9424	162.743	167.819	132.977	97.8521	105.817	75.1593	16.176	9.96985	18.1775	10.0201	10.8451	1.87567	-1.2039	0.133363	29.777	8.64747	154.513	92.9427	14.7745	7.58028	40.9605	14.9779	18.8225	15.9074	4.27958	4.95753
PGA1_RS03680	NC_018290.1	765629	766879	-	CDS	PGA1_c07420	WP_014879351.1		ABC transporter substrate-binding protein	extracellular solute-binding protein	K02027	ABC.MS.S; multiple sugar transport system substrate-binding protein	https://biocyc.org/gene?orgid=GCF_000154765&id=PGA1_RS03680	https://www.uniprot.org/uniparc/UPI000163320D/entry	29.5063	452.03	1162.52	229.995	88.4568	12.1702	2044.14	1760.61	715.324	1014.23	1591.62	769.795	159.668	133.569	137.591	72.4106	85.7173	105.239	-1.85775	0.0315072	548.018	110.207	1506.69	1125.21	143.61	87.7889	572.572	110.529	699.853	422.003	14.0518	16.5118
PGA1_RS03685	NC_018290.1	767014	767805	+	CDS	PGA1_c07430	WP_014873832.1		IclR family transcriptional regulator	putative transcriptional regulator, IclR family			https://biocyc.org/gene?orgid=GCF_000154765&id=PGA1_RS03685	https://www.uniprot.org/uniparc/UPI000160E771/entry	0	42.3366	93.7104	132.493	0	0	228.117	174.954	251.816	59.7984	67.7141	53.0025	36.7706	30.1006	19.3443	29.0679	36.9024	29.1874	-0.911929	0.22924	45.349	44.1644	218.296	60.1716	28.7385	31.7192	46.9278	76.4949	39.3609	7.36289	8.79262	4.48913
PGA1_RS03690	NC_018290.1	767824	768885	+	CDS	PGA1_c07440	WP_014879352.1	ugpC	sn-glycerol-3-phosphate ABC transporter ATP-binding protein UgpC	ABC transporter, ATP binding protein	K10111	malK, mtlK, thuK; multiple sugar transport system ATP-binding protein [EC:7.5.2.-]	https://biocyc.org/gene?orgid=GCF_000154765&id=PGA1_RS03690	https://www.uniprot.org/uniparc/UPI000163274B/entry	0	63.9995	20.3465	4.78105	0	43.0083	119.085	106.597	81.65	48.7246	46.1383	33.3871	13.3347	23.2679	19.3641	10.1791	16.589	22.8034	-0.885433	0.267615	28.1153	15.9298	102.444	42.75	18.6556	16.5238	32.6994	23.5722	19.0599	8.21096	5.00437	6.3124
PGA1_RS03695	NC_018290.1	768952	769548	-	CDS	PGA1_c07450	WP_014873834.1		SDR family oxidoreductase	putative NAD dependent epimerase/dehydratase			https://biocyc.org/gene?orgid=GCF_000154765&id=PGA1_RS03695	https://www.uniprot.org/uniparc/UPI000160E93D/entry	54.6402	0	9.44198	28.3499	0	0	46.6551	21.2379	11.6197	67.7074	40.2258	155.364	7.84324	14.4048	10.1618	27.4967	38.5506	45.3589	-0.50473	0.517838	21.3607	9.44998	26.5043	87.7657	10.8033	37.1354	29.205	16.3678	18.1017	60.1327	3.32751	9.01481
PGA1_RS03700	NC_018290.1	769600	770214	-	CDS	PGA1_c07460	WP_014879353.1		glutathione S-transferase	glutathione S-transferase domain-containing protein	K00799	GST, gst; glutathione S-transferase [EC:2.5.1.18]	https://biocyc.org/gene?orgid=GCF_000154765&id=PGA1_RS03700	https://www.uniprot.org/uniparc/UPI000163274C/entry	0	0	18.3313	19.2641	0	0	35.4973	0	0	38.6301	23.9894	69.0852	24.8837	1.06202	7.0221	11.3929	25.5002	10.3814	0.0436319	0.955773	6.11042	6.42138	11.8324	43.9016	10.9893	15.7581	10.5836	11.1222	20.4944	23.0054	12.3965	8.45199
PGA1_RS03705	NC_018290.1	770509	770778	+	CDS	PGA1_c07465	WP_014879354.1		DksA/TraR family C4-type zinc finger protein	putative dksA/traR C4-type zinc finger protein			https://biocyc.org/gene?orgid=GCF_000154765&id=PGA1_RS03705	https://www.uniprot.org/uniparc/UPI000163274D/entry	0	50.3463	0	0	0	124.055	122.676	26.8339	0	144.741	138.268	206.67	139.161	66.5236	20.5647	153.478	127.105	174.902	0.234797	0.784552	16.7821	41.3517	49.8368	163.226	75.4165	151.829	29.0674	71.6233	64.492	37.762	59.7962	23.9411
PGA1_RS03710	NC_018290.1	770849	772693	-	CDS	PGA1_c07470	WP_014879355.1		M3 family oligoendopeptidase	putative oligoendopeptidase	K08602	pepF, pepB; oligoendopeptidase F [EC:3.4.24.-]	https://biocyc.org/gene?orgid=GCF_000154765&id=PGA1_RS03710	https://www.uniprot.org/uniparc/UPI000163274E/entry	29.7774	39.7858	84.5275	31.1896	34.5328	9.90241	48.9617	141.369	51.6984	107.082	110.044	111.994	178.952	153.698	154.709	49.8032	71.257	59.4244	1.18852	0.0380326	51.3636	25.2083	80.6764	109.707	162.453	60.1615	29.1535	13.3602	52.5792	2.47331	14.2978	10.7459
PGA1_RS03715	NC_018290.1	772837	773799	-	CDS	PGA1_c07480	WP_014879356.1		alpha/beta hydrolase	hypothetical protein	K01048	pldB; lysophospholipase [EC:3.1.1.5]	https://biocyc.org/gene?orgid=GCF_000154765&id=PGA1_RS03715	https://www.uniprot.org/uniparc/UPI000163274F/entry	105.186	121.076	159.994	28.1203	128.84	85.3736	95.3686	97.8059	32.4158	339.385	335.42	308.028	80.4464	122.309	130.371	104.495	100.037	105.924	-0.0985153	0.886746	128.752	80.7779	75.1968	327.611	111.042	103.486	28.1987	50.5168	37.0695	17.075	26.8015	3.07063
PGA1_RS03720	NC_018290.1	773799	774086	-	CDS	PGA1_c07490	WP_014873839.1		SCP2 sterol-binding domain-containing protein	hypothetical protein			https://biocyc.org/gene?orgid=GCF_000154765&id=PGA1_RS03720	https://www.uniprot.org/uniparc/UPI000160E9BD/entry	241.432	338.767	580.649	199.808	174.652	74.0102	263.998	364.774	72.2602	798.223	826.786	703.076	307.854	274.032	283.122	196.832	237.615	252.133	-0.100953	0.890296	386.95	149.49	233.677	776.029	288.336	228.86	174.666	66.5666	148.595	64.7726	17.5037	28.6712
PGA1_RS03725	NC_018290.1	774185	774754	+	CDS	PGA1_c07500	WP_014879357.1		tetratricopeptide repeat protein	hypothetical protein			https://biocyc.org/gene?orgid=GCF_000154765&id=PGA1_RS03725	https://www.uniprot.org/uniparc/UPI0001632750/entry	25.6022	21.7178	75.8174	0	52.9471	37.3946	80.5614	33.3659	0	144.907	139.892	170.29	102.853	110.385	95.6078	236.95	238.866	219.705	0.796723	0.34121	41.0458	30.1139	37.9758	151.696	102.948	231.84	30.1757	27.2141	40.4781	16.2969	7.38886	10.5533
PGA1_RS03730	NC_018290.1	774796	777813	+	CDS	PGA1_c07510	WP_014879358.1		disulfide oxidoreductase	DNA/RNA helicase-like protein	K17675	SUPV3L1, SUV3; ATP-dependent RNA helicase SUPV3L1/SUV3 [EC:3.6.4.13]	https://biocyc.org/gene?orgid=GCF_000154765&id=PGA1_RS03730	https://www.uniprot.org/uniparc/UPI000274B767/entry	212.473	301.177	430.827	296.663	151.666	238.111	332.244	430.617	336.736	237.817	234.363	221.613	230.87	259.842	224.794	165.067	162.302	154.321	-0.622623	0.0513447	314.826	228.813	366.532	231.264	238.502	160.563	109.815	72.9442	55.5443	8.53454	18.7291	5.57973
PGA1_RS03735	NC_018290.1	777839	778210	+	CDS	PGA1_c07520	WP_036767042.1		RNA-binding S4 domain-containing protein	putative heat shock protein	K04762	hslR; ribosome-associated heat shock protein Hsp15	https://biocyc.org/gene?orgid=GCF_000154765&id=PGA1_RS03735	https://www.uniprot.org/uniparc/UPI000274B768/entry	126.918	304.514	156.579	250.234	157.75	229.193	295.449	374.918	181.816	269.534	213.353	264.124	376.693	242.294	248.49	135.881	168.356	141.445	0.0145439	0.983811	196.004	212.392	284.061	249.004	289.159	148.561	95.1355	48.4769	97.0532	30.9925	75.8697	17.3678
PGA1_RS03740	NC_018290.1	778275	778613	+	CDS	PGA1_c07530	WP_014873843.1		ferredoxin family protein	ferredoxin FdxA	K05524	fdxA; ferredoxin	https://biocyc.org/gene?orgid=GCF_000154765&id=PGA1_RS03740	https://www.uniprot.org/uniparc/UPI000160E879/entry	476.059	914.252	989.361	369.453	178.052	215.575	959.304	689.252	652.261	135.521	164.553	136.352	681.525	869.891	1039.15	81.7883	108.143	62.9947	0.182834	0.772692	793.224	254.36	766.939	145.475	863.524	84.3088	277.228	101.424	167.616	16.5268	178.9	22.6797
PGA1_RS03745	NC_018290.1	778976	779488	+	CDS	PGA1_c07540	WP_014873844.1		CarD family transcriptional regulator	transcription factor carD-like protein	K07736	carD; CarD family transcriptional regulator	https://biocyc.org/gene?orgid=GCF_000154765&id=PGA1_RS03745	https://www.uniprot.org/uniparc/UPI000160EA22/entry	649.258	455.766	705.065	402.503	771.329	528.273	575.229	730.872	360.033	1035.13	991.88	1031.86	489.991	595.848	561.421	854.219	724.161	700.381	-0.379901	0.34227	603.363	567.368	555.378	1019.62	549.087	759.587	130.833	187.495	186.214	24.0828	53.9954	82.8118
PGA1_RS03750	NC_018290.1	779671	780444	+	CDS	PGA1_c07550	WP_014879360.1		ion transporter	ion channel domain-containing protein	K10716	kch, trkA, mthK, pch; voltage-gated potassium channel	https://biocyc.org/gene?orgid=GCF_000154765&id=PGA1_RS03750	https://www.uniprot.org/uniparc/UPI0001632753/entry	19.9634	49.1754	4.85518	91.8406	21.6623	39.341	62.2459	25.7419	35.85	56.5232	51.7115	42.6509	23.9034	37.5514	52.2089	63.6261	65.2587	73.1011	-0.279023	0.715136	24.6647	50.948	41.2793	50.2952	37.8879	67.3286	22.531	36.5006	18.8479	7.04376	14.1557	5.06532
PGA1_RS03755	NC_018290.1	780458	781216	-	CDS	PGA1_c07560	WP_014879361.1	cobS	adenosylcobinamide-GDP ribazoletransferase	putative cobalamin-5-phosphate synthase	K02233	E2.7.8.26, cobS, cobV; adenosylcobinamide-GDP ribazoletransferase [EC:2.7.8.26]	https://biocyc.org/gene?orgid=GCF_000154765&id=PGA1_RS03755	https://www.uniprot.org/uniparc/UPI000274B769/entry	72.3838	7.1639	0	17.8392	83.9434	44.1303	41.6562	0	12.567	24.8438	23.2689	15.7956	25.8805	34.8514	34.0036	22.4191	31.1275	25.5254	-0.182437	0.834421	26.5159	48.6376	18.0744	21.3028	31.5785	26.3573	39.8839	33.2818	21.3672	4.83392	4.95279	4.41339
[truncated: 3,221 more rows]
