# Supplementary material for: Algal methylated compounds shorten the lag phase of Phaeobacter inhibens bacteria
Source: Nat Microbiol. 2024 Jul 5;9(8):2006–21. doi: 10.1038/s41564-024-01742-6 (PMC11306105; doi:10.1038/s41564-024-01742-6)
Supplement: Supplementary file 4 — P. inhibens feature table (genes) with results from lag phase RNA-sequencing run. The dataset includes bacterial gene accession numbers, functional annotations, transcript abundances (TPM-normalized read counts) and results of DESeq2 differential gene expression analysis (Fig. 4a, Supplementary Figs. 10–13, Supplementary Tables 6 and 7). [file 41564_2024_1742_MOESM4_ESM.xlsx]

## Sheet: Lag phase RNA-sequencing
GeneID	Chr	Start	End	Strand	Feature	OldTag	ProteinID	Symbol	RefSeq product	Submitter product	KO	Kegg product	BioCyc	UniParc	Control (15 min lag) | rep 1	Control (15 min lag) | rep 2	Control (15 min lag) | rep 3	DMSP (15 min lag) | rep 1	DMSP (15 min lag) | rep 2	DMSP (15 min lag) | rep 3	Control (40 min lag) | rep 1	Control (40 min lag) | rep 2	Control (40 min lag) | rep 3	DMSP (40 min lag) | rep 1	DMSP (40 min lag) | rep 2	DMSP (40 min lag) | rep 3	Control vs. DMSP (15 min lag) (log2FoldChange)	Control vs. DMSP (15 min lag) (padj)	Control vs. DMSP (40 min lag) (log2FoldChange)	Control vs. DMSP (40 min lag) (padj)	Control (15 min lag) (mean)	DMSP (15 min lag) (mean)	Control (40 min lag) (mean)	DMSP (40 min lag) (mean)	Control (15 min lag) (SD)	DMSP (15 min lag) (SD)	Control (40 min lag) (SD)	DMSP (40 min lag) (SD)
PGA1_RS00005	NC_018290.1	101	1528	+	CDS	PGA1_c00010	WP_014878809.1	dnaA	chromosomal replication initiator protein DnaA	chromosomal replication initiator protein DnaA	K02313	dnaA; chromosomal replication initiator protein	https://biocyc.org/gene?orgid=GCF_000154765&id=PGA1_RS00005	https://www.uniprot.org/uniparc/UPI000163270A/entry	333.423	354.946	365.411	240.826	223.818	241.022	409.522	389.236	381.956	231.749	230.266	231.579	0.164731	0.112703	-0.358036	7.51531e-08	351.26	235.222	393.571	231.198	16.3099	9.87635	14.2851	0.811258
PGA1_RS00010	NC_018290.1	1838	2959	+	CDS	PGA1_c00020	WP_014878810.1	dnaN	DNA polymerase III subunit beta	DNA polymerase III subunit beta	K02338	dnaN; DNA polymerase III subunit beta [EC:2.7.7.7]	https://biocyc.org/gene?orgid=GCF_000154765&id=PGA1_RS00010	https://www.uniprot.org/uniparc/UPI000163270B/entry	129.115	115.713	132.027	130.567	122.054	123.326	192.496	203.475	212.558	165.998	150.947	173.674	0.732136	1.67383e-12	0.0913747	0.287726	125.618	125.316	202.843	163.54	8.70133	4.59239	10.0461	11.5612
PGA1_RS00015	NC_018290.1	3057	4154	+	CDS	PGA1_c00030	WP_014878811.1	recF	DNA replication/repair protein RecF	DNA replication and repair protein RecF	K03629	recF; DNA replication and repair protein RecF	https://biocyc.org/gene?orgid=GCF_000154765&id=PGA1_RS00015	https://www.uniprot.org/uniparc/UPI000163270C/entry	33.7129	37.9195	38.6264	31.9273	35.5268	31.8283	58.7059	52.4125	53.525	47.871	46.318	45.8868	0.571601	3.57455e-06	0.164591	0.127312	36.7529	33.0941	54.8811	46.692	2.65635	2.10734	3.35874	1.04362
PGA1_RS00020	NC_018290.1	4151	4771	+	CDS	PGA1_c00040	WP_014878812.1		LysE family translocator	putative LysE type translocator			https://biocyc.org/gene?orgid=GCF_000154765&id=PGA1_RS00020	https://www.uniprot.org/uniparc/UPI000163270D/entry	35.3668	35.3377	34.422	25.1329	31.9545	25.1301	50.7884	47.0165	48.3073	38.1441	32.6804	43.198	0.359088	0.0179168	0.0414218	0.798641	35.0422	27.4058	48.7041	38.0075	0.537286	3.93928	1.91701	5.2601
PGA1_RS00025	NC_018290.1	4786	5385	-	CDS	PGA1_c00050	WP_014878813.1		TetR/AcrR family transcriptional regulator	putative transcriptional regulator, tetR family			https://biocyc.org/gene?orgid=GCF_000154765&id=PGA1_RS00025	https://www.uniprot.org/uniparc/UPI000163270E/entry	9.5754	11.0712	8.96343	5.4294	9.5572	7.72408	11.1703	12.5519	13.9767	9.89582	9.16074	9.41859	0.279931	0.259242	0.00915889	0.972008	9.87001	7.57023	12.5663	9.49171	1.08433	2.06819	1.40328	0.372955
PGA1_RS00030	NC_018290.1	5486	6079	+	CDS	PGA1_c00060	WP_014878814.1		NAD(P)H-dependent oxidoreductase	putative NAD(P)H dehydrogenase (quinone)			https://biocyc.org/gene?orgid=GCF_000154765&id=PGA1_RS00030	https://www.uniprot.org/uniparc/UPI000163270F/entry	5.99916	5.49167	6.87643	4.17458	5.46198	6.44868	4.86723	8.1287	6.31288	7.47053	7.1179	7.33588	0.47216	0.0915032	0.447975	0.0964223	6.12242	5.36174	6.43627	7.3081	0.70056	1.14036	1.63424	0.177946
PGA1_RS00035	NC_018290.1	6165	8582	+	CDS	PGA1_c00070	WP_014873165.1	gyrB	DNA topoisomerase (ATP-hydrolyzing) subunit B	DNA gyrase subunit GyrB	K02470	gyrB; DNA gyrase subunit B [EC:5.6.2.2]	https://biocyc.org/gene?orgid=GCF_000154765&id=PGA1_RS00035	https://www.uniprot.org/uniparc/UPI000160FAAA/entry	140.998	132.847	133.788	101.948	106.125	94.6001	163.454	152.428	164.78	155.5	153.399	159.515	0.309976	0.000358745	0.362841	1.31884e-08	135.878	100.891	160.221	156.138	4.45915	5.8348	6.78098	3.10758
PGA1_RS00040	NC_018290.1	8984	9811	+	CDS	PGA1_c00080	WP_014878815.1		hypothetical protein	hypothetical protein			https://biocyc.org/gene?orgid=GCF_000154765&id=PGA1_RS00040	https://www.uniprot.org/uniparc/UPI0001632710/entry	259.542	239.747	220.756	60.7769	66.7035	57.2281	236.166	228.324	234.016	120.395	113.214	106.241	-1.20698	1.68134e-34	-0.62549	7.66993e-16	240.015	61.5695	232.835	113.283	19.3946	4.78719	4.05212	7.07756
PGA1_RS00045	NC_018290.1	9965	11044	+	CDS	PGA1_c00090	WP_014878816.1		transporter substrate-binding domain-containing protein	hypothetical protein	K02030	ABC.PA.S; polar amino acid transport system substrate-binding protein	https://biocyc.org/gene?orgid=GCF_000154765&id=PGA1_RS00045	https://www.uniprot.org/uniparc/UPI0001632EA2/entry	66.3275	71.9409	78.2251	30.0283	24.1026	30.0381	128.921	134.276	137.789	104.398	102.681	97.0228	-0.58403	1.43776e-05	0.00630974	0.946555	72.1645	28.0563	133.662	101.367	5.95197	3.42405	4.46586	3.85909
PGA1_RS00050	NC_018290.1	11056	12081	+	CDS	PGA1_c00100	WP_014878817.1		transporter substrate-binding domain-containing protein	hypothetical protein	K02030	ABC.PA.S; polar amino acid transport system substrate-binding protein	https://biocyc.org/gene?orgid=GCF_000154765&id=PGA1_RS00050	https://www.uniprot.org/uniparc/UPI0001632EA3/entry	65.2111	63.1253	70.598	23.979	24.8564	24.4287	117.39	112.745	114.008	89.0593	86.421	81.0265	-0.675944	3.91889e-08	-0.0186588	0.852572	66.3115	24.4214	114.714	85.5023	3.85596	0.438704	2.40172	4.09444
PGA1_RS00060	NC_018290.1	14785	14860	+	tRNA	PGA1_c00120			tRNA-Ala	tRNA-Ala			https://biocyc.org/gene?orgid=GCF_000154765&id=PGA1_RS00060		2199.59	2369.79	2205.92	2641.34	4001.57	2839.69	1875.26	2167.96	2003.8	2702.84	2858.69	3042.07	1.20595	1.02133e-22	0.902529	3.0118e-26	2258.43	3160.87	2015.68	2867.87	96.4928	734.795	146.714	169.801
PGA1_RS00065	NC_018290.1	14886	14962	+	tRNA	PGA1_c00130			tRNA-Ile	tRNA-Ile			https://biocyc.org/gene?orgid=GCF_000154765&id=PGA1_RS00065		1473.06	1627.3	1631.77	1507.68	1964.35	1621.38	1349.14	1523.99	1390.73	1568.18	1678.66	1669.14	0.830541	2.13553e-14	0.598375	9.67591e-12	1577.38	1697.8	1421.29	1638.66	90.3686	237.73	91.3445	61.2232
PGA1_RS00080	NC_018290.1	18582	18658	+	tRNA	PGA1_c00160			tRNA-Met	tRNA-Met			https://biocyc.org/gene?orgid=GCF_000154765&id=PGA1_RS00080		1797.33	3550.13	1212.12	1250.05	2148.9	1960.4	2145.31	1836.19	1403.43	2288.96	2708.61	2095.64	0.288797	0.403788	0.728573	0.000606657	2186.53	1786.45	1794.98	2364.4	1216.63	473.998	372.654	313.372
PGA1_RS00085	NC_018290.1	19272	19904	+	CDS	PGA1_c00180	WP_044041679.1		LysE family translocator	lysE type translocator-like protein			https://biocyc.org/gene?orgid=GCF_000154765&id=PGA1_RS00085	https://www.uniprot.org/uniparc/UPI0001632EA4/entry	61.1208	70.741	63.4522	33.6433	40.1693	34.1416	62.801	75.1053	79.5962	44.9249	47.4234	48.4025	-0.116072	0.416194	-0.209724	0.104694	65.1047	35.9848	72.5008	46.9169	5.0185	3.63248	8.6952	1.79327
PGA1_RS00090	NC_018290.1	19924	20565	-	CDS	PGA1_c00190	WP_014878820.1		LysE family translocator	lysE type translocator-like protein			https://biocyc.org/gene?orgid=GCF_000154765&id=PGA1_RS00090	https://www.uniprot.org/uniparc/UPI0001632EA5/entry	73.5175	64.7606	71.1518	34.0048	36.433	33.0001	79.7292	86.0088	84.5336	41.9587	52.8739	46.1331	-0.260817	0.0508704	-0.401813	0.000933768	69.81	34.4793	83.4239	46.9886	4.53	1.76496	3.28358	5.50769
PGA1_RS00095	NC_018290.1	20929	21963	-	CDS	PGA1_c00200	WP_014878821.1		IS110 family transposase	transposase	K07486	K07486; transposase	https://biocyc.org/gene?orgid=GCF_000154765&id=PGA1_RS00095	https://www.uniprot.org/uniparc/UPI0001632D81/entry	23.9605	21.7757	18.2195	10.0531	12.9033	11.8797	14.7286	15.0123	16.9295	10.3261	8.98712	8.74924	-0.1233	0.482929	-0.291434	0.109824	21.3186	11.612	15.5568	9.35414	2.89762	1.44381	1.19722	0.850076
PGA1_RS00100	NC_018290.1	22204	23160	+	CDS	PGA1_c00210	WP_044041330.1		helix-turn-helix domain-containing GNAT family N-acetyltransferase	hypothetical protein			https://biocyc.org/gene?orgid=GCF_000154765&id=PGA1_RS00100	https://www.uniprot.org/uniparc/UPI000274B702/entry	258.221	249.697	228.701	101.968	114.399	97.6443	126.746	129.693	127.31	84.9659	84.2577	83.8804	-0.476698	1.67333e-07	-0.190722	0.0285758	245.54	104.671	127.916	84.368	15.1932	8.69832	1.56394	0.551071
PGA1_RS00105	NC_018290.1	23109	24050	+	CDS	PGA1_c00220	WP_102804090.1		DMT family transporter	hypothetical protein			https://biocyc.org/gene?orgid=GCF_000154765&id=PGA1_RS00105	https://www.uniprot.org/uniparc/UPI0001632EA7/entry	197.175	187.878	180.381	61.6802	64.7986	60.8448	102.956	95.0234	106.684	55.5997	56.7457	55.0038	-0.835778	5.75541e-19	-0.447535	1.34823e-06	188.478	62.4412	101.554	55.783	8.41264	2.08386	5.95515	0.885299
PGA1_RS00110	NC_018290.1	24350	25498	-	CDS	PGA1_c00230	WP_014878824.1		hypothetical protein	hypothetical protein			https://biocyc.org/gene?orgid=GCF_000154765&id=PGA1_RS00110	https://www.uniprot.org/uniparc/UPI0001632EA8/entry	33.2292	37.7334	32.5867	9.30961	10.7037	10.4129	18.6429	19.6108	19.6408	10.2807	9.56735	11.4958	-0.996613	9.041e-12	-0.450958	0.00546177	34.5164	10.1421	19.2981	10.4479	2.8044	0.73547	0.567686	0.975065
PGA1_RS00115	NC_018290.1	25671	25892	-	CDS	PGA1_c00240	WP_014878825.1		hypothetical protein	hypothetical protein			https://biocyc.org/gene?orgid=GCF_000154765&id=PGA1_RS00115	https://www.uniprot.org/uniparc/UPI0001632EA9/entry	50.121	66.5234	45.3844	38.1088	49.9612	40.0476	51.2045	47.1245	36.2394	40.822	46.5247	38.3368	0.363843	0.0601592	0.261297	0.210337	54.0096	42.7059	44.8561	41.8945	11.093	6.35762	7.73616	4.19798
PGA1_RS00120	NC_018290.1	26026	26214	-	CDS		WP_044041680.1		helix-turn-helix domain-containing protein				https://biocyc.org/gene?orgid=GCF_000154765&id=PGA1_RS00120		15.3914	25.4186	24.8534	22.8959	27.5458	18.766	25.7268	28.1676	23.4478	21.8254	32.9167	28.099	0.702421	0.00835976	0.40896	0.107132	21.8878	23.0692	25.7807	27.6137	5.63311	4.39247	2.36034	5.56156
PGA1_RS00125	NC_018290.1	26381	27085	-	CDS	PGA1_c00250	WP_014878826.1		hypothetical protein	hypothetical protein			https://biocyc.org/gene?orgid=GCF_000154765&id=PGA1_RS00125	https://www.uniprot.org/uniparc/UPI0001632EAC/entry	27.1299	20.8637	18.54	7.03461	10.5953	7.04323	18.2676	17.649	15.3766	8.33332	9.08149	9.65761	-0.657245	0.00145771	-0.455937	0.0288225	22.1779	8.22439	17.0977	9.02414	4.44316	2.0533	1.52233	0.664006
PGA1_RS00130	NC_018290.1	27300	28478	-	CDS	PGA1_c00260	WP_014878827.1		site-specific integrase	putative phage integrase, catalytic core			https://biocyc.org/gene?orgid=GCF_000154765&id=PGA1_RS00130	https://www.uniprot.org/uniparc/UPI0001632EAD/entry	20.7256	24.4484	17.842	6.26843	6.97559	4.93359	11.9823	13.4412	14.804	6.25529	4.96933	7.33413	-1.02292	1.46946e-08	-0.656037	0.000944541	21.0053	6.0592	13.4092	6.18625	3.31209	1.03695	1.4111	1.18391
PGA1_RS00135	NC_018290.1	28936	30465	+	CDS	PGA1_c00270	WP_014878828.1	istA	IS21 family transposase	transposase			https://biocyc.org/gene?orgid=GCF_000154765&id=PGA1_RS00135	https://www.uniprot.org/uniparc/UPI00016326D3/entry	0.380259	0.310118	0.355956	0.0635576	0	0.0618174	0.343569	0	0.356492	0	0.0789549	0.178003	-0.523331	0.143595	-0.107927	0.549954	0.348778	0.0417916	0.233354	0.0856526	0.0356174	0.0362031	0.202193	0.0891903
PGA1_RS00140	NC_018290.1	30455	31246	+	CDS	PGA1_c00280	WP_014878829.1	istB	IS21-like element helper ATPase IstB	putative transposase			https://biocyc.org/gene?orgid=GCF_000154765&id=PGA1_RS00140	https://www.uniprot.org/uniparc/UPI00016326D2/entry	2.2956	2.09682	2.83653	0.73669	0.476336	0.5971	1.65928	1.25057	1.37736	0.710226	0.610106	0.687739	-0.831781	0.0523882	-0.259759	0.368147	2.40965	0.603375	1.42907	0.669357	0.382815	0.130291	0.209206	0.0525304
PGA1_RS00145	NC_018290.1	31336	31872	+	CDS	PGA1_c00290			ABC transporter permease subunit	glycine betaine/L-proline transport system permease protein ProW	K02001	proW; glycine betaine/proline transport system permease protein	https://biocyc.org/gene?orgid=GCF_000154765&id=PGA1_RS00145	https://www.uniprot.org/uniparc/UPI000274B703/entry	20.3141	17.5611	19.0158	4.61769	6.46326	4.93158	10.7677	11.6429	12.0615	8.61265	5.5114	6.08591	-1.02193	3.56184e-05	-0.284388	0.268675	18.9637	5.33751	11.4907	6.73665	1.37726	0.987482	0.660174	1.64986
PGA1_RS00150	NC_018290.1	31924	32904	+	CDS	PGA1_c00300	WP_014878831.1		arginase family protein	guanidinobutyrase	K18459	gpuA; guanidinopropionase [EC:3.5.3.17]	https://biocyc.org/gene?orgid=GCF_000154765&id=PGA1_RS00150	https://www.uniprot.org/uniparc/UPI0001632EB1/entry	17.1247	14.8124	14.226	4.95632	6.22994	5.39909	11.3196	11.9263	13.9694	8.34606	9.72811	7.98156	-0.692267	0.000484554	-0.0757258	0.726511	15.3877	5.52845	12.4051	8.68524	1.53261	0.646589	1.38827	0.921354
PGA1_RS00155	NC_018290.1	32919	33893	+	CDS	PGA1_c00310	WP_014878832.1	speB	agmatinase	guanidinobutyrase	K18459	gpuA; guanidinopropionase [EC:3.5.3.17]	https://biocyc.org/gene?orgid=GCF_000154765&id=PGA1_RS00155	https://www.uniprot.org/uniparc/UPI000274B704/entry	10.4425	10.2196	10.613	7.87918	9.28634	7.17842	9.03057	10.2855	12.2373	15.0641	13.1332	12.0111	0.338574	0.0873954	0.702744	0.000190068	10.425	8.11465	10.5178	13.4028	0.197282	1.07351	1.61593	1.54424
PGA1_RS00160	NC_018290.1	33915	37298	-	CDS	PGA1_c00320	WP_014878833.1		error-prone DNA polymerase	DNA polymerase III subunit alpha	K14162	dnaE2; error-prone DNA polymerase [EC:2.7.7.7]	https://biocyc.org/gene?orgid=GCF_000154765&id=PGA1_RS00160	https://www.uniprot.org/uniparc/UPI0001632EB3/entry	5.07181	5.92399	5.73341	2.21268	2.36343	1.87261	4.13585	4.6464	4.73466	4.10017	3.12355	3.27956	-0.599786	0.00093661	0.0393374	0.844096	5.5764	2.14957	4.50564	3.50109	0.447262	0.251426	0.323273	0.524647
PGA1_RS00165	NC_018290.1	37295	38773	-	CDS	PGA1_c00330	WP_044041681.1		DNA polymerase Y family protein	protein imuB-like protein	K14161	imuB; protein ImuB	https://biocyc.org/gene?orgid=GCF_000154765&id=PGA1_RS00165	https://www.uniprot.org/uniparc/UPI000274B705/entry	8.70334	8.90252	7.27256	1.57798	1.98959	1.8865	6.93061	7.28273	9.40402	3.42292	4.12471	4.23524	-1.35966	2.93213e-08	-0.529835	0.0149229	8.29281	1.81802	7.87245	3.92762	0.889157	0.214179	1.33801	0.440571
PGA1_RS19935	NC_018290.1	38715	39269	-	CDS	PGA1_c00340	WP_014878835.1		hypothetical protein	hypothetical protein	K14160	imuA; protein ImuA	https://biocyc.org/gene?orgid=GCF_000154765&id=PGA1_RS19935	https://www.uniprot.org/uniparc/UPI0001632F7D/entry	70.2349	73.7368	49.8002	10.3376	16.1779	12.2699	47.2384	42.7188	49.5066	20.045	23.5072	18.7697	-1.5583	1.5444e-17	-0.71952	7.34526e-06	64.5906	12.9285	46.4879	20.774	12.928	2.97534	3.4556	2.45144
PGA1_RS00175	NC_018290.1	39430	40980	-	CDS	PGA1_c00350	WP_014878836.1		cryptochrome/photolyase family protein	hypothetical protein	K06876	phrB; (6-4)DNA photolyase [EC:4.1.99.13]	https://biocyc.org/gene?orgid=GCF_000154765&id=PGA1_RS00175	https://www.uniprot.org/uniparc/UPI0001632F7F/entry	12.0504	14.0723	16.284	8.15061	8.27	8.29333	11.0995	11.9336	14.2864	11.0815	9.73573	8.07727	-0.0307254	0.874553	0.0374108	0.843587	14.1356	8.23798	12.4399	9.63152	2.11748	0.0765572	1.65265	1.50484
PGA1_RS00180	NC_018290.1	41128	42483	-	CDS	PGA1_c00360	WP_014878837.1	hemN	oxygen-independent coproporphyrinogen III oxidase	oxygen-independent coproporphyrinogen III oxidase HemN	K02495	hemN, hemZ; oxygen-independent coproporphyrinogen III oxidase [EC:1.3.98.3]	https://biocyc.org/gene?orgid=GCF_000154765&id=PGA1_RS00180	https://www.uniprot.org/uniparc/UPI0001632F80/entry	13.9979	13.9965	11.0951	4.55379	4.39578	5.09173	7.4139	8.49115	9.05033	3.27249	4.2316	4.41857	-0.659165	0.000443318	-0.569007	0.00994022	13.0298	4.68043	8.31846	3.97422	1.67552	0.36485	0.831767	0.614866
PGA1_RS00185	NC_018290.1	42536	43231	-	CDS	PGA1_c00370	WP_014878838.1		nnrU protein	putative nnrU protein			https://biocyc.org/gene?orgid=GCF_000154765&id=PGA1_RS00185	https://www.uniprot.org/uniparc/UPI0001632F81/entry	81.0837	81.2956	64.7511	18.3728	24.6085	20.5876	39.8399	46.6053	51.0364	21.8211	21.0013	22.9889	-1.07264	2.27722e-14	-0.621092	2.43377e-05	75.7101	21.1896	45.8272	21.9371	9.49142	3.16114	5.63865	0.998838
PGA1_RS00190	NC_018290.1	43276	43962	-	CDS	PGA1_c00380	WP_014878839.1	maiA	maleylacetoacetate isomerase	putative maleylacetoacetate isomerase	K01800	maiA, GSTZ1; maleylacetoacetate isomerase [EC:5.2.1.2]	https://biocyc.org/gene?orgid=GCF_000154765&id=PGA1_RS00190	https://www.uniprot.org/uniparc/UPI0001632F82/entry	40.0144	35.3098	32.2051	13.5886	11.4221	10.3942	11.286	10.9029	13.3976	10.3712	8.96776	11.199	-0.803072	2.88473e-06	0.146795	0.52178	35.8431	11.8016	11.8622	10.1793	3.93185	1.63064	1.34348	1.12794
PGA1_RS00195	NC_018290.1	44014	44556	-	CDS	PGA1_c00390	WP_014878840.1		VOC family protein	glyoxalase-like protein			https://biocyc.org/gene?orgid=GCF_000154765&id=PGA1_RS00195	https://www.uniprot.org/uniparc/UPI0001632F83/entry	36.1158	36.2261	30.5079	13.0427	12.7837	15.6189	12.6647	11.7422	12.9754	8.32641	9.08343	5.93591	-0.510429	0.00466011	-0.205001	0.411599	34.2833	13.8151	12.4608	7.78192	3.27005	1.56746	0.641377	1.64289
PGA1_RS00200	NC_018290.1	44553	44783	-	CDS	PGA1_c00400	WP_014876120.1		DUF2783 domain-containing protein	hypothetical protein			https://biocyc.org/gene?orgid=GCF_000154765&id=PGA1_RS00200	https://www.uniprot.org/uniparc/UPI000160DF8C/entry	35.4682	34.5744	32.5176	11.2945	9.14564	16.6519	9.85898	14.2029	13.9723	9.83223	8.80121	8.94257	-0.576362	0.0241643	-0.0323418	0.913102	34.1867	12.364	12.6781	9.19201	1.51298	3.86574	2.44412	0.558941
PGA1_RS00205	NC_018290.1	44780	46399	-	CDS	PGA1_c00410	WP_044041337.1		FAD-dependent oxidoreductase	3-(3-hydroxy-phenyl)propionate/3-hydroxycinnamic acid hydroxylase MhpA	K05712	mhpA; 3-(3-hydroxy-phenyl)propionate hydroxylase [EC:1.14.13.127]	https://biocyc.org/gene?orgid=GCF_000154765&id=PGA1_RS00205	https://www.uniprot.org/uniparc/UPI000274B706/entry	19.2882	23.016	19.5128	7.46311	8.19721	8.94253	6.19192	7.26025	10.1149	4.83564	5.57996	4.72148	-0.554602	0.00022712	-0.185681	0.386098	20.6056	8.20095	7.8557	5.04569	2.09042	0.739722	2.02815	0.466196
PGA1_RS00210	NC_018290.1	46554	47504	-	CDS	PGA1_c00420	WP_014878842.1		MBL fold metallo-hydrolase	metallo-beta-lactamase-like protein			https://biocyc.org/gene?orgid=GCF_000154765&id=PGA1_RS00210	https://www.uniprot.org/uniparc/UPI0001632F85/entry	92.8366	94.2973	87.476	47.0877	50.063	45.0526	31.921	33.3275	35.9177	18.9274	19.2443	21.4783	-0.198167	0.0678582	-0.333315	0.0169531	91.5366	47.4011	33.7221	19.8833	3.59167	2.51988	2.02736	1.39032
PGA1_RS00215	NC_018290.1	47516	48772	-	CDS	PGA1_c00430	WP_014878843.1	fahA	fumarylacetoacetase	fumarylacetoacetase Fah	K01555	FAH, fahA; fumarylacetoacetase [EC:3.7.1.2]	https://biocyc.org/gene?orgid=GCF_000154765&id=PGA1_RS00215	https://www.uniprot.org/uniparc/UPI0001632F86/entry	70.2946	73.3236	67.86	42.4326	37.9959	41.3085	26.0844	25.5098	27.4452	21.6288	19.4127	18.4705	-0.041934	0.738297	-0.00441422	0.977091	70.4927	40.579	26.3465	19.8373	2.73719	2.30657	0.993958	1.62144
PGA1_RS00220	NC_018290.1	48878	50239	-	CDS	PGA1_c00440	WP_014878844.1	hmgA	homogentisate 1,2-dioxygenase	homogentisate 1,2-dioxygenase HmgA	K00451	HGD, hmgA; homogentisate 1,2-dioxygenase [EC:1.13.11.5]	https://biocyc.org/gene?orgid=GCF_000154765&id=PGA1_RS00220	https://www.uniprot.org/uniparc/UPI0001632F87/entry	54.5701	46.2461	47.9336	30.8436	33.1832	33.124	17.6571	19.18	17.5704	11.7933	12.3284	12.6474	0.130978	0.288677	-0.153584	0.333413	49.5833	32.3836	18.1358	12.2564	4.40036	1.334	0.905314	0.431599
PGA1_RS00225	NC_018290.1	50313	50753	+	CDS	PGA1_c00450	WP_014878845.1		MarR family transcriptional regulator	transcriptional regulator, marR family			https://biocyc.org/gene?orgid=GCF_000154765&id=PGA1_RS00225	https://www.uniprot.org/uniparc/UPI0001632F88/entry	66.458	69.2623	52.0223	19.5148	24.6372	12.3319	45.146	38.8825	38.0319	18.8492	17.8051	18.8356	-0.975178	1.82248e-07	-0.685714	0.000206058	62.5809	18.828	40.6868	18.4966	9.25087	6.18133	3.88513	0.598908
PGA1_RS00230	NC_018290.1	50811	52025	+	CDS	PGA1_c00460	WP_014878846.1		adenylate/guanylate cyclase domain-containing protein	adenylate cyclase domain-containing protein	K01768	E4.6.1.1; adenylate cyclase [EC:4.6.1.1]	https://biocyc.org/gene?orgid=GCF_000154765&id=PGA1_RS00230	https://www.uniprot.org/uniparc/UPI0001632F89/entry	40.4624	39.5888	33.1138	17.6478	21.5487	14.0509	42.2367	34.7473	41.0197	24.7253	25.8504	26.2258	-0.340888	0.0182019	-0.202132	0.103764	37.7217	17.7491	39.3346	25.6005	4.01435	3.74995	4.01902	0.780853
PGA1_RS00235	NC_018290.1	52195	52506	+	CDS	PGA1_c00470	WP_014878847.1		VPEID-CTERM sorting domain-containing protein	hypothetical protein			https://biocyc.org/gene?orgid=GCF_000154765&id=PGA1_RS00235	https://www.uniprot.org/uniparc/UPI0001632F8A/entry	92.5373	95.4283	61.749	29.7651	36.7584	32.5879	65.0757	65.8714	51.5714	44.4711	48.9786	47.1366	-0.550883	0.00147968	0.0215791	0.911422	83.2382	33.0371	60.8395	46.8621	18.6662	3.51825	8.03626	2.26626
PGA1_RS00240	NC_018290.1	52543	54171	-	CDS	PGA1_c00480	WP_014878848.1	xrtE	exosortase E/protease, VPEID-CTERM system	hypothetical protein	K07052	K07052; CAAX protease family protein	https://biocyc.org/gene?orgid=GCF_000154765&id=PGA1_RS00240	https://www.uniprot.org/uniparc/UPI0001632F8B/entry	53.617	56.2517	50.3157	32.4144	30.1991	31.0333	60.9882	65.0823	65.4168	58.6248	62.996	60.7718	-0.0209844	0.869131	0.326941	0.000160239	53.3948	31.2156	63.8291	60.7975	2.97422	1.1188	2.46598	2.18568
PGA1_RS00245	NC_018290.1	54158	54967	-	CDS	PGA1_c00490	WP_014878849.1		AAA family ATPase	hypothetical protein	K03496	parA, soj; chromosome partitioning protein	https://biocyc.org/gene?orgid=GCF_000154765&id=PGA1_RS00245	https://www.uniprot.org/uniparc/UPI0001632F8C/entry	114.653	116.497	119.512	98.4232	100.664	92.6925	137.58	131.117	138.434	131.532	144.638	135.697	0.46992	2.84081e-06	0.413816	8.13721e-07	116.887	97.2597	135.71	137.289	2.45294	4.11093	4.00077	6.69617
PGA1_RS00250	NC_018290.1	55187	55408	-	CDS	PGA1_c00500	WP_014876110.1	rpmE	50S ribosomal protein L31	50S ribosomal protein L31	K02909	RP-L31, rpmE; large subunit ribosomal protein L31	https://biocyc.org/gene?orgid=GCF_000154765&id=PGA1_RS00250	https://www.uniprot.org/uniparc/UPI000160DF95/entry	3413.47	3627	3591.71	4700.01	5206.04	4383.8	3092.79	3423.45	3104.81	4329.76	4197.2	4322.66	1.16131	2.00298e-41	0.814074	2.30112e-32	3544.06	4763.28	3207.02	4283.2	114.462	414.758	187.534	74.5699
PGA1_RS00255	NC_018290.1	55420	55791	-	CDS	PGA1_c00510	WP_014876109.1	rplS	50S ribosomal protein L19	50S ribosomal protein L19	K02884	RP-L19, MRPL19, rplS; large subunit ribosomal protein L19	https://biocyc.org/gene?orgid=GCF_000154765&id=PGA1_RS00255	https://www.uniprot.org/uniparc/UPI000160DF97/entry	5002.16	5216.09	4886.08	6448.93	7390.33	5860.61	4219.12	4400.18	3969.54	5546.59	5749.84	5650.48	1.11802	8.8115e-38	0.826945	1.76794e-33	5034.78	6566.62	4196.28	5648.97	167.406	771.622	216.225	101.636
PGA1_RS00260	NC_018290.1	56094	56894	-	CDS	PGA1_c00520	WP_014878850.1	trmD	tRNA (guanosine(37)-N1)-methyltransferase TrmD	tRNA (guanine-N(1)-)-methyltransferase TrmD	K00554	trmD; tRNA (guanine37-N1)-methyltransferase [EC:2.1.1.228]	https://biocyc.org/gene?orgid=GCF_000154765&id=PGA1_RS00260	https://www.uniprot.org/uniparc/UPI0001632711/entry	87.6145	88.928	95.5283	125.287	127.071	118.019	107.38	98.6123	90.7353	137.484	146.137	139.147	1.17904	1.47265e-30	0.902555	1.86864e-22	90.6903	123.459	98.9091	140.923	4.24102	4.79495	8.3262	4.5918
PGA1_RS00265	NC_018290.1	56962	57990	+	CDS	PGA1_c00530	WP_014878851.1		phosphotransferase	hypothetical protein			https://biocyc.org/gene?orgid=GCF_000154765&id=PGA1_RS00265	https://www.uniprot.org/uniparc/UPI0001632712/entry	42.0516	41.3072	44.6342	37.8483	38.0675	37.4554	56.0015	47.7262	53.3374	56.2232	53.4154	46.2509	0.558647	2.51865e-06	0.383518	0.000405847	42.6643	37.7904	52.355	51.9632	1.74608	0.310124	4.22418	5.14228
PGA1_RS00270	NC_018290.1	57996	58499	-	CDS	PGA1_c00540	WP_014878852.1	rimM	ribosome maturation factor RimM	putative 16S rRNA-processing protein RimM	K02860	rimM; 16S rRNA processing protein RimM	https://biocyc.org/gene?orgid=GCF_000154765&id=PGA1_RS00270	https://www.uniprot.org/uniparc/UPI0001632713/entry	111.635	111.284	117.964	132.133	117.094	130.799	167.442	159.18	169.412	182.497	172.453	157.157	0.893175	9.13711e-15	0.44219	6.86744e-07	113.628	126.675	165.344	170.703	3.7597	8.32461	5.42893	12.7602
PGA1_RS20330	NC_018290.1	58496	58642	-	CDS		WP_162894604.1		hypothetical protein				https://biocyc.org/gene?orgid=GCF_000154765&id=PGA1_RS20330		203.658	230.647	238.194	279.16	246.455	276.986	329.137	339.693	346.619	355.586	349.254	354.02	0.986336	4.54733e-14	0.45102	9.68681e-06	224.167	267.534	338.483	352.954	18.1571	18.2874	8.80375	3.29786
PGA1_RS00275	NC_018290.1	58650	59291	-	CDS	PGA1_c00550	WP_014876105.1	bluB	5,6-dimethylbenzimidazole synthase	putative cob(II)yrinic acid a,c-diamide reductase	K04719	bluB; 5,6-dimethylbenzimidazole synthase [EC:1.13.11.79]	https://biocyc.org/gene?orgid=GCF_000154765&id=PGA1_RS00275	https://www.uniprot.org/uniparc/UPI000160DF7F/entry	325.6	341.665	381.986	650.862	564.455	651.432	631.658	635.391	694.994	854.652	867.872	862.389	1.56566	1.72328e-43	0.798479	1.23099e-38	349.75	622.25	654.014	861.638	29.0499	50.0524	35.5383	6.64194
PGA1_RS00280	NC_018290.1	59296	59655	-	CDS	PGA1_c00570	WP_014876104.1	rpsP	30S ribosomal protein S16	30S ribosomal protein S16	K02959	RP-S16, MRPS16, rpsP; small subunit ribosomal protein S16	https://biocyc.org/gene?orgid=GCF_000154765&id=PGA1_RS00280	https://www.uniprot.org/uniparc/UPI000160DF5F/entry	746.235	759.442	900.06	2072.72	1681.66	2049.16	1735.89	1766.71	1929.09	2941.31	2861.75	2812.84	2.00644	2.02238e-58	1.06726	1.08966e-75	801.912	1934.51	1810.56	2871.97	85.2548	219.292	103.797	64.844
PGA1_RS00285	NC_018290.1	59697	60005	-	CDS	PGA1_c00590	WP_014876103.1		chorismate mutase	chorismate mutase	K04092	tyrA1; chorismate mutase [EC:5.4.99.5]	https://biocyc.org/gene?orgid=GCF_000154765&id=PGA1_RS00285	https://www.uniprot.org/uniparc/UPI000160DF59/entry	395.631	405.508	417.197	1046.33	854.141	1115.73	842.928	944.374	944.579	1531.96	1482.06	1399.4	2.04798	8.22484e-65	1.09018	4.06404e-55	406.112	1005.4	910.627	1471.14	10.796	135.514	58.6293	66.9481
PGA1_RS00290	NC_018290.1	60063	60665	-	CDS	PGA1_c00600	WP_014878853.1		GNAT family N-acetyltransferase	putative acetyltransferase			https://biocyc.org/gene?orgid=GCF_000154765&id=PGA1_RS00290	https://www.uniprot.org/uniparc/UPI0001632714/entry	144.043	142.751	153.614	317.585	347.645	345.514	218.116	242.617	229.751	293.428	278.463	282.807	1.93597	7.30649e-87	0.702363	1.22391e-19	146.803	336.915	230.162	284.899	5.93393	16.774	12.2557	7.69879
PGA1_RS00295	NC_018290.1	60703	61449	-	CDS	PGA1_c00610	WP_014878854.1		GNAT family N-acetyltransferase	acetyltransferase, GNAT family			https://biocyc.org/gene?orgid=GCF_000154765&id=PGA1_RS00295	https://www.uniprot.org/uniparc/UPI0001632715/entry	184.066	203.496	190.742	368.144	443.956	386.574	265.293	279.794	267.058	336.596	318.497	291.972	1.78636	7.19524e-81	0.61751	2.20076e-16	192.768	399.558	270.715	315.688	9.87218	39.5388	7.91215	22.4441
PGA1_RS00300	NC_018290.1	61446	61991	-	CDS	PGA1_c00620	WP_014878855.1		GNAT family N-acetyltransferase	putative acetyltransferase, GNAT family			https://biocyc.org/gene?orgid=GCF_000154765&id=PGA1_RS00300	https://www.uniprot.org/uniparc/UPI0001632716/entry	239.706	244.627	215.077	466.565	558.377	457.023	316.462	314.579	314.173	384.919	367.492	328.377	1.81871	1.15826e-84	0.589344	1.33881e-14	233.137	493.989	315.072	360.263	15.8322	55.9659	1.22135	28.9558
PGA1_RS00305	NC_018290.1	61993	63516	-	CDS	PGA1_c00630	WP_014878856.1	ffh	signal recognition particle protein	signal recognition particle protein Ffh	K03106	SRP54, ffh; signal recognition particle subunit SRP54 [EC:3.6.5.4]	https://biocyc.org/gene?orgid=GCF_000154765&id=PGA1_RS00305	https://www.uniprot.org/uniparc/UPI0001632717/entry	293.841	309.004	288.298	587.649	705.287	578.302	392.794	381.357	388.675	456.35	444.245	404.467	1.80536	2.64478e-95	0.564877	8.98986e-19	297.048	623.746	387.609	435.02	10.7187	70.7709	5.79253	27.1439
PGA1_RS00310	NC_018290.1	64008	66002	+	CDS	PGA1_c00640	WP_014878857.1		elongation factor G	putative elongation factor G	K02355	fusA, GFM, EFG; elongation factor G	https://biocyc.org/gene?orgid=GCF_000154765&id=PGA1_RS00310	https://www.uniprot.org/uniparc/UPI000274B733/entry	20.8513	16.8565	17.8467	5.48363	6.24035	4.48013	11.5276	12.0083	12.7815	4.26064	5.59075	3.08316	-1.02299	6.98358e-11	-1.03313	2.79669e-08	18.5182	5.40137	12.1058	4.31152	2.08034	0.882989	0.632568	1.25457
PGA1_RS00315	NC_018290.1	66112	66639	+	CDS	PGA1_c00650	WP_014878858.1		prolyl-tRNA synthetase associated domain-containing protein	hypothetical protein	K19055	prdX, proX; Ala-tRNA(Pro) deacylase [EC:3.1.1.-]	https://biocyc.org/gene?orgid=GCF_000154765&id=PGA1_RS00315	https://www.uniprot.org/uniparc/UPI000274B734/entry	15.4264	14.1535	9.92784	6.63021	9.57434	7.79215	15.6379	17.429	18.7234	17.9924	15.7865	14.3987	0.0259204	0.92318	0.262166	0.208381	13.1693	7.9989	17.2635	16.0592	2.8784	1.48292	1.54942	1.81231
PGA1_RS00320	NC_018290.1	66746	67624	+	CDS	PGA1_c00660	WP_014878859.1		LysR family transcriptional regulator	transcriptional regulator, lysR family			https://biocyc.org/gene?orgid=GCF_000154765&id=PGA1_RS00320	https://www.uniprot.org/uniparc/UPI000163271A/entry	29.8675	30.2285	25.5578	14.4371	19.7427	16.14	33.3397	32.3009	33.4303	25.1706	27.1424	27.5753	-0.0322233	0.85632	0.0886976	0.551996	28.5513	16.7733	33.0236	26.6294	2.59873	2.7089	0.627502	1.28179
PGA1_RS00325	NC_018290.1	67621	68529	+	CDS	PGA1_c00670	WP_014878860.1		DMT family transporter	putative integral membrane protein			https://biocyc.org/gene?orgid=GCF_000154765&id=PGA1_RS00325	https://www.uniprot.org/uniparc/UPI000163271B/entry	29.2018	25.5549	24.3398	13.4611	12.645	12.9364	32.8899	29.6236	29.3268	22.8039	25.2499	20.0738	-0.243431	0.13345	-0.0246623	0.882396	26.3655	13.0141	30.6134	22.7092	2.53033	0.413551	1.97706	2.58936
PGA1_RS00330	NC_018290.1	68536	68883	-	CDS	PGA1_c00680	WP_014878861.1		metalloregulator ArsR/SmtB family transcription factor	transcriptional regulator, arsR family			https://biocyc.org/gene?orgid=GCF_000154765&id=PGA1_RS00330	https://www.uniprot.org/uniparc/UPI000163271C/entry	32.1827	33.9158	26.2134	14.81	17.9956	20.7914	35.4972	34.3314	35.6569	27.4784	30.2002	18.978	-0.0290467	0.901573	-0.0458212	0.835324	30.7706	17.8657	35.1618	25.5522	4.04068	2.99282	0.723606	5.85381
PGA1_RS00335	NC_018290.1	68980	69873	+	CDS	PGA1_c00690	WP_014878862.1		DMT family transporter	putative integral membrane protein			https://biocyc.org/gene?orgid=GCF_000154765&id=PGA1_RS00335	https://www.uniprot.org/uniparc/UPI000163271D/entry	25.1363	24.4578	25.2813	20.3406	18.9051	17.544	24.3765	28.3204	26.2085	27.3811	25.1331	31.4537	0.335823	0.0259743	0.462076	0.0012425	24.9585	18.9299	26.3018	27.9893	0.439625	1.39846	1.9736	3.20388
PGA1_RS00340	NC_018290.1	70070	70414	+	CDS	PGA1_c00700	WP_014876092.1		AtpZ/AtpI family protein	ATP synthase protein I	K02116	atpI; ATP synthase protein I	https://biocyc.org/gene?orgid=GCF_000154765&id=PGA1_RS00340	https://www.uniprot.org/uniparc/UPI000274B735/entry	550.388	547.199	593.747	564.714	636.855	536.094	578.798	610.061	638.315	747.582	766.239	768.88	0.769164	2.09436e-15	0.71956	3.43504e-25	563.778	579.221	609.058	760.9	26.0026	51.9233	29.7712	11.6093
PGA1_RS00345	NC_018290.1	70442	71245	+	CDS	PGA1_c00710	WP_014876091.1		F0F1 ATP synthase subunit A	ATP synthase a chain	K02108	ATPF0A, atpB; F-type H+-transporting ATPase subunit a	https://biocyc.org/gene?orgid=GCF_000154765&id=PGA1_RS00345	https://www.uniprot.org/uniparc/UPI000160DF92/entry	772.141	785.293	892.757	1188.47	1206.44	1195.14	1030.84	1081.15	1099.97	1544.02	1597.88	1506.28	1.28412	6.87102e-39	0.933318	1.83376e-54	816.73	1196.68	1070.65	1549.39	66.1689	9.08676	35.7424	46.0373
PGA1_RS00350	NC_018290.1	71303	71527	+	CDS	PGA1_c00720	WP_008562443.1		F0F1 ATP synthase subunit C	ATP synthase C chain	K02110	ATPF0C, atpE; F-type H+-transporting ATPase subunit c	https://biocyc.org/gene?orgid=GCF_000154765&id=PGA1_RS00350	https://www.uniprot.org/uniparc/UPI000160DF5C/entry	5005.39	5076.76	5739.12	8112.81	7344.51	8246.3	7698.78	7850.88	7528.79	11622.4	11756.6	11230.5	1.31664	3.40075e-35	0.983833	8.35592e-61	5273.76	7901.21	7692.82	11536.5	404.59	486.714	161.127	273.381
PGA1_RS00355	NC_018290.1	71614	72159	+	CDS	PGA1_c00730	WP_014876090.1		F0F1 ATP synthase subunit B'	ATP synthase B' chain	K02109	ATPF0B, atpF; F-type H+-transporting ATPase subunit b	https://biocyc.org/gene?orgid=GCF_000154765&id=PGA1_RS00355	https://www.uniprot.org/uniparc/UPI000160DF65/entry	2891.4	2943.7	3346.52	4168.21	3533.74	4048.75	4372.76	4368.03	4279.55	6124.76	5898.74	5973.96	1.08835	3.00449e-22	0.866611	6.09233e-54	3060.54	3916.9	4340.11	5999.15	249.042	337.161	52.5018	115.096
PGA1_RS00360	NC_018290.1	72164	72724	+	CDS	PGA1_c00740	WP_014878864.1		F0F1 ATP synthase subunit B	ATP synthase B chain	K02109	ATPF0B, atpF; F-type H+-transporting ATPase subunit b	https://biocyc.org/gene?orgid=GCF_000154765&id=PGA1_RS00360	https://www.uniprot.org/uniparc/UPI000163271E/entry	2223.61	2213.04	2620.73	2880.25	2256.78	2615.21	3089.85	3102.59	2936.32	3839.08	3848.23	3976.95	0.863677	1.98143e-12	0.752234	8.25409e-33	2352.46	2584.08	3042.92	3888.09	232.387	312.903	92.5386	77.0958
PGA1_RS00365	NC_018290.1	72913	73662	+	CDS	PGA1_c00750	WP_014878865.1		N-acetyltransferase	UDP-N-acetylglucosamine acyltransferase-like protein			https://biocyc.org/gene?orgid=GCF_000154765&id=PGA1_RS00365	https://www.uniprot.org/uniparc/UPI000163271F/entry	81.5484	77.024	76.5181	52.2519	63.2787	54.6676	73.8553	76.4018	61.1794	59.0549	64.9104	60.4605	0.266011	0.0219836	0.193472	0.121006	78.3635	56.7327	70.4788	61.4753	2.7698	5.79621	8.15355	3.05679
PGA1_RS00370	NC_018290.1	73699	74469	-	CDS	PGA1_c00760	WP_014876087.1		FCD domain-containing protein	putative pyruvate dehydrogenase complex repressor	K05799	pdhR; GntR family transcriptional regulator, transcriptional repressor for pyruvate dehydrogenase complex	https://biocyc.org/gene?orgid=GCF_000154765&id=PGA1_RS00370	https://www.uniprot.org/uniparc/UPI000160DF96/entry	29.8067	30.9243	28.4315	15.2612	16.4408	21.2628	35.3679	32.7581	37.4057	25.616	25.539	22.9303	0.00662027	0.972668	-0.0962254	0.538105	29.7208	17.655	35.1772	24.6951	1.24862	3.17969	2.32964	1.52886
PGA1_RS00375	NC_018290.1	74673	74966	+	CDS	PGA1_c00770	WP_102804122.1		hypothetical protein	hypothetical protein			https://biocyc.org/gene?orgid=GCF_000154765&id=PGA1_RS00375	https://www.uniprot.org/uniparc/UPI000160DF89/entry	65.7984	56.284	60.6669	48.1254	47.478	37.8001	66.6015	55.7971	51.946	39.1156	47.663	38.2116	0.271222	0.10983	-0.0653243	0.743071	60.9164	44.4678	58.1149	41.6634	4.7621	5.78352	7.5977	5.2154
PGA1_RS00380	NC_018290.1	75090	78545	+	CDS	PGA1_c00780	WP_014878867.1		AAA family ATPase	putative chromosome segregation protein SMC	K03529	smc; chromosome segregation protein	https://biocyc.org/gene?orgid=GCF_000154765&id=PGA1_RS00380	https://www.uniprot.org/uniparc/UPI0001632891/entry	46.8976	46.6105	45.2662	56.1109	51.48	49.3655	97.6487	97.5656	105.839	98.8073	89.9132	94.8596	0.915955	1.12539e-22	0.314351	1.67547e-06	46.2581	52.3188	100.351	94.5267	0.870924	3.45003	4.75308	4.45642
PGA1_RS00385	NC_018290.1	78604	79071	+	CDS	PGA1_c00790	WP_014876085.1		YbjN domain-containing protein	hypothetical protein			https://biocyc.org/gene?orgid=GCF_000154765&id=PGA1_RS00385	https://www.uniprot.org/uniparc/UPI000160DF83/entry	122.14	121.281	100.66	75.7021	87.0595	68.1061	136.75	136.769	139.272	119.925	117.316	131.371	0.158306	0.22095	0.231885	0.0237416	114.694	76.9559	137.597	122.871	12.161	9.53869	1.45047	7.47629
PGA1_RS00390	NC_018290.1	79135	79524	+	CDS	PGA1_c00800	WP_014878868.1		hypothetical protein	hypothetical protein			https://biocyc.org/gene?orgid=GCF_000154765&id=PGA1_RS00390	https://www.uniprot.org/uniparc/UPI0001632892/entry	75.7081	79.3842	75.0589	41.5976	45.0775	36.6197	72.1098	64.4428	70.6266	44.5512	53.4312	53.7706	-0.154053	0.310881	-0.0407244	0.807342	76.7171	41.0982	69.0597	50.5843	2.33251	4.25096	4.06656	5.2276
PGA1_RS00395	NC_018290.1	79565	80737	-	CDS	PGA1_c00810	WP_014878869.1		lytic murein transglycosylase	putative lytic murein transglycosylase			https://biocyc.org/gene?orgid=GCF_000154765&id=PGA1_RS00395	https://www.uniprot.org/uniparc/UPI0001632893/entry	111.536	108.204	109.457	68.5866	72.1067	81.1151	121.22	122.856	136.01	104.859	103.139	106.047	0.174724	0.122827	0.127916	0.125071	109.732	73.9362	126.695	104.682	1.68281	6.46151	8.1077	1.46216
PGA1_RS00400	NC_018290.1	80777	81688	-	CDS	PGA1_c00820	WP_014878870.1	cbiB	adenosylcobinamide-phosphate synthase CbiB	putative cobalamin biosynthesis protein CobD	K02227	cbiB, cobD; adenosylcobinamide-phosphate synthase [EC:6.3.1.10]	https://biocyc.org/gene?orgid=GCF_000154765&id=PGA1_RS00400	https://www.uniprot.org/uniparc/UPI0001632894/entry	161.45	150.009	163.474	180.731	211.463	191.495	208.074	205.869	213.06	246.573	240.94	238.227	1.03003	1.92802e-26	0.609682	1.29657e-19	158.311	194.563	209.001	241.913	7.26054	15.5938	3.68399	4.2574
PGA1_RS00405	NC_018290.1	81685	82638	-	CDS	PGA1_c00830	WP_102804091.1	cobD	threonine-phosphate decarboxylase CobD	putative threonine-phosphate decarboxylase CobC	K02225	cobC1, cobC; cobalamin biosynthesis protein CobC	https://biocyc.org/gene?orgid=GCF_000154765&id=PGA1_RS00405	https://www.uniprot.org/uniparc/UPI000274B736/entry	550.744	520.278	497.445	414.863	476.753	395.622	571.807	564.851	594.602	530.594	530.878	500.298	0.451631	1.77015e-07	0.253357	3.64262e-05	522.822	429.079	577.087	520.59	26.7407	42.3922	15.5626	17.5743
PGA1_RS00410	NC_018290.1	83063	84037	-	CDS	PGA1_c00840	WP_014878872.1		glutathione S-transferase family protein	glutathione transferase-like protein	K07393	ECM4, yqjG; glutathionyl-hydroquinone reductase [EC:1.8.5.7]	https://biocyc.org/gene?orgid=GCF_000154765&id=PGA1_RS00410	https://www.uniprot.org/uniparc/UPI0001632896/entry	13.4261	15.6335	12.2887	6.58261	7.81601	6.93591	14.1524	13.7139	14.0554	11.3461	8.48704	10.0558	-0.194764	0.330967	-0.0773506	0.708723	13.7828	7.11151	13.9739	9.96299	1.70069	0.635173	0.230304	1.4318
PGA1_RS00415	NC_018290.1	84364	84726	+	CDS	PGA1_c00850	WP_014878873.1		hypothetical protein	hypothetical protein			https://biocyc.org/gene?orgid=GCF_000154765&id=PGA1_RS00415	https://www.uniprot.org/uniparc/UPI0001632897/entry	101.975	95.9091	96.02	39.9152	37.8297	37.9104	85.2569	89.7	84.3318	47.0041	54.9095	53.0809	-0.566686	6.0991e-05	-0.315927	0.026982	97.9679	38.5518	86.4295	51.6648	3.47039	1.18146	2.86979	4.13861
PGA1_RS00420	NC_018290.1	84883	86055	-	CDS	PGA1_c00860	WP_014878874.1		pyridoxal phosphate-dependent aminotransferase	cystathionine beta-lyase PatB	K14155	patB, malY; cysteine-S-conjugate beta-lyase [EC:4.4.1.13]	https://biocyc.org/gene?orgid=GCF_000154765&id=PGA1_RS00420	https://www.uniprot.org/uniparc/UPI0001632898/entry	56.0469	54.6077	61.3444	49.6578	46.1843	49.3464	118.923	122.118	124.559	104.38	92.5832	102.274	0.492609	2.20625e-05	0.111622	0.199509	57.333	48.3962	121.867	99.7457	3.54774	1.92183	2.82626	6.29163
PGA1_RS00425	NC_018290.1	86153	86671	+	CDS	PGA1_c00870	WP_014876077.1	def	peptide deformylase	peptide deformylase Def	K01462	PDF, def; peptide deformylase [EC:3.5.1.88]	https://biocyc.org/gene?orgid=GCF_000154765&id=PGA1_RS00425	https://www.uniprot.org/uniparc/UPI000160DF76/entry	155.21	131.266	135.235	124.88	149.885	110.435	147.704	140.743	138.066	135.717	127.9	127.383	0.593002	5.07937e-07	0.271076	0.00437703	140.57	128.4	142.171	130.333	12.8327	19.9594	4.97508	4.6699
PGA1_RS00430	NC_018290.1	86747	87256	+	CDS	PGA1_c00880	WP_014878875.1	def	peptide deformylase	peptide deformylase Def	K01462	PDF, def; peptide deformylase [EC:3.5.1.88]	https://biocyc.org/gene?orgid=GCF_000154765&id=PGA1_RS00430	https://www.uniprot.org/uniparc/UPI0001632899/entry	74.0079	73.2653	68.2101	59.6806	68.2023	62.6828	79.4494	75.1335	88.2318	85.5391	77.0592	81.3029	0.54805	6.38828e-06	0.39555	0.000428278	71.8278	63.5219	80.9382	81.3004	3.15491	4.32238	6.67487	4.23996
PGA1_RS00435	NC_018290.1	87253	87750	+	CDS	PGA1_c00890	WP_014878876.1	def	peptide deformylase	peptide deformylase Def	K01462	PDF, def; peptide deformylase [EC:3.5.1.88]	https://biocyc.org/gene?orgid=GCF_000154765&id=PGA1_RS00435	https://www.uniprot.org/uniparc/UPI000163289A/entry	51.8418	52.0451	51.5359	57.9944	81.0574	59.7301	61.4405	60.9088	60.5124	78.1876	75.8839	73.4182	1.06534	2.07823e-14	0.699164	2.84478e-09	51.8076	66.2606	60.9539	75.8299	0.256319	12.8437	0.465695	2.38516
PGA1_RS00440	NC_018290.1	87820	88725	+	CDS	PGA1_c00900	WP_014878877.1	fmt	methionyl-tRNA formyltransferase	methionyl-tRNA formyltransferase Fmt	K00604	MTFMT, fmt; methionyl-tRNA formyltransferase [EC:2.1.2.9]	https://biocyc.org/gene?orgid=GCF_000154765&id=PGA1_RS00440	https://www.uniprot.org/uniparc/UPI000163289B/entry	52.4965	56.9756	49.9184	52.3964	57.3515	50.1956	58.7698	56.2554	58.3707	69.0079	64.9112	66.7335	0.733247	3.94594e-11	0.601175	6.89338e-10	53.1302	53.3145	57.7986	66.8842	3.57103	3.66525	1.3513	2.05251
PGA1_RS00445	NC_018290.1	88738	88974	+	CDS	PGA1_c00910	WP_014878878.1		hypothetical protein	hypothetical protein			https://biocyc.org/gene?orgid=GCF_000154765&id=PGA1_RS00445	https://www.uniprot.org/uniparc/UPI000163289C/entry	50.631	49.1347	54.0994	61.0005	54.6498	64.3826	62.4748	53.3726	57.1496	84.7414	87.6699	74.981	0.956663	2.61151e-08	0.886149	4.195e-08	51.2884	60.011	57.6657	82.4641	2.54677	4.94127	4.57302	6.64394
PGA1_RS00450	NC_018290.1	88992	89615	-	CDS	PGA1_c00920	WP_014876072.1		trimeric intracellular cation channel family protein	hypothetical protein			https://biocyc.org/gene?orgid=GCF_000154765&id=PGA1_RS00450	https://www.uniprot.org/uniparc/UPI000163289D/entry	38.227	39.2872	38.2211	57.5822	58.6853	55.5009	47.9476	49.4372	46.4733	69.6453	62.7875	75.3967	1.30031	6.10977e-25	0.911782	3.73842e-14	38.5784	57.2562	47.9527	69.2765	0.61381	1.61706	1.482	6.3127
PGA1_RS00455	NC_018290.1	89612	90079	-	CDS	PGA1_c00930	WP_014878879.1	rnhA	ribonuclease HI	ribonuclease H	K03469	rnhA, RNASEH1; ribonuclease HI [EC:3.1.26.4]	https://biocyc.org/gene?orgid=GCF_000154765&id=PGA1_RS00455	https://www.uniprot.org/uniparc/UPI000163289E/entry	39.1594	38.7796	42.0388	67.8063	66.3683	68.4759	52.5099	53.041	56.7664	82.6655	74.9843	85.6896	1.49047	1.6754e-27	0.967404	4.54673e-15	39.9926	67.5502	54.1058	81.1131	1.78219	1.07688	2.31945	5.51888
PGA1_RS00460	NC_018290.1	90072	90671	-	CDS	PGA1_c00940	WP_014878880.1		class I SAM-dependent methyltransferase	putative methyltransferase			https://biocyc.org/gene?orgid=GCF_000154765&id=PGA1_RS00460	https://www.uniprot.org/uniparc/UPI000163289F/entry	26.6657	30.7088	30.1806	29.5505	28.2516	26.771	32.7443	36.1102	45.4914	37.7083	35.4349	37.3339	0.66782	1.55492e-05	0.330655	0.0268435	29.185	28.1911	38.1153	36.8257	2.19775	1.39075	6.60588	1.21889
PGA1_RS00465	NC_018290.1	90668	91120	-	CDS	PGA1_c00950	WP_014878881.1		DUF3429 domain-containing protein	hypothetical protein			https://biocyc.org/gene?orgid=GCF_000154765&id=PGA1_RS00465	https://www.uniprot.org/uniparc/UPI00016328A0/entry	27.4523	28.7595	26.5995	16.2072	16.4894	14.4063	33.2164	38.1258	35.4682	27.3178	22.4455	21.3427	-0.0565821	0.792196	-0.162938	0.388397	27.6038	15.701	35.6035	23.702	1.08793	1.13005	2.4575	3.17958
PGA1_RS00470	NC_018290.1	91117	91734	-	CDS	PGA1_c00960	WP_014878882.1		LysE family translocator	lysE type translocator-like protein			https://biocyc.org/gene?orgid=GCF_000154765&id=PGA1_RS00470	https://www.uniprot.org/uniparc/UPI00016328A1/entry	48.9537	49.6803	48.9094	29.9754	33.5747	26.4764	53.0551	50.5843	52.1449	43.7904	46.4243	39.4415	0.0231172	0.888873	0.133369	0.339532	49.1812	30.0089	51.9281	43.2187	0.432843	3.54926	1.24958	3.52633
PGA1_RS00475	NC_018290.1	91856	92806	-	CDS	PGA1_c00970	WP_014876067.1	ispH	4-hydroxy-3-methylbut-2-enyl diphosphate reductase	4-hydroxy-3-methylbut-2-enyl diphosphate reductase IspH	K03527	ispH, lytB; 4-hydroxy-3-methylbut-2-en-1-yl diphosphate reductase [EC:1.17.7.4]	https://biocyc.org/gene?orgid=GCF_000154765&id=PGA1_RS00475	https://www.uniprot.org/uniparc/UPI000160E606/entry	84.2718	81.5123	80.2932	61.5055	62.9953	61.5619	83.7408	81.2357	84.2382	75.381	74.8813	68.6589	0.336665	0.00118698	0.212727	0.0246454	82.0258	62.0209	83.0716	72.9738	2.03836	0.84433	1.6092	3.74512
PGA1_RS00480	NC_018290.1	92997	93566	-	CDS	PGA1_c00980	WP_014876066.1		NYN domain-containing protein	hypothetical protein			https://biocyc.org/gene?orgid=GCF_000154765&id=PGA1_RS00480	https://www.uniprot.org/uniparc/UPI000160E594/entry	184.108	169.19	180.941	125.819	131.312	128.679	154.24	167.682	165.903	146.93	171.135	149.67	0.270848	0.00955615	0.334609	0.000489758	178.079	128.603	162.608	155.911	7.85991	2.74743	7.30147	13.2547
PGA1_RS00485	NC_018290.1	93706	94275	+	CDS	PGA1_c00990	WP_014878883.1	folK	2-amino-4-hydroxy-6-hydroxymethyldihydropteridine diphosphokinase	2-amino-4-hydroxy-6-hydroxymethyldihydropteridine pyrophosphokinase FolK	K00950	folK; 2-amino-4-hydroxy-6-hydroxymethyldihydropteridine diphosphokinase [EC:2.7.6.3]	https://biocyc.org/gene?orgid=GCF_000154765&id=PGA1_RS00485	https://www.uniprot.org/uniparc/UPI00016328A2/entry	60.0934	69.091	68.0766	90.7602	87.2326	90.2664	80.924	70.4828	79.6213	122.916	126.947	123.988	1.17561	5.52105e-23	1.08824	8.23348e-28	65.7537	89.4197	77.0094	124.617	4.92809	1.91014	5.6896	2.08753
PGA1_RS00490	NC_018290.1	94368	94721	+	CDS	PGA1_c01000	WP_014876064.1	rpoZ	DNA-directed RNA polymerase subunit omega	DNA-directed RNA polymerase subunit omega	K03060	rpoZ; DNA-directed RNA polymerase subunit omega [EC:2.7.7.6]	https://biocyc.org/gene?orgid=GCF_000154765&id=PGA1_RS00490	https://www.uniprot.org/uniparc/UPI000160E53F/entry	1285.01	1283.04	1262.81	1275.01	1420.36	1123.75	1072.67	1114.61	1052.28	979.342	880.584	982.441	0.728325	1.0542e-15	0.210076	0.00491033	1276.95	1273.04	1079.85	947.456	12.2843	148.319	31.7782	57.933
PGA1_RS00495	NC_018290.1	94762	96894	+	CDS	PGA1_c01010	WP_014876063.1		bifunctional (p)ppGpp synthetase/guanosine-3',5'-bis(diphosphate) 3'-pyrophosphohydrolase	guanosine-3',5'-bis(diphosphate) 3'-pyrophosphohydrolase SpoT	K01139	spoT; GTP diphosphokinase / guanosine-3',5'-bis(diphosphate) 3'-diphosphatase [EC:2.7.6.5 3.1.7.2]	https://biocyc.org/gene?orgid=GCF_000154765&id=PGA1_RS00495	https://www.uniprot.org/uniparc/UPI000160E690/entry	427.585	443.226	403.949	298.545	315.177	289.75	390.549	378.268	404.173	318.008	290.506	300.275	0.246082	0.00189725	0.0359072	0.602542	424.92	301.157	390.997	302.93	19.7739	12.9134	12.9584	13.9421
PGA1_RS00500	NC_018290.1	96928	97581	+	CDS	PGA1_c01020	WP_014876062.1		DUF2062 domain-containing protein	hypothetical protein	K09928	K09928; uncharacterized protein	https://biocyc.org/gene?orgid=GCF_000154765&id=PGA1_RS00500	https://www.uniprot.org/uniparc/UPI000160E6D1/entry	132.216	140.929	133.655	88.396	100.833	81.9742	120.765	108.567	114.362	95.0878	89.9542	104.628	0.150124	0.183168	0.151328	0.150924	135.6	90.401	114.565	96.5566	4.67086	9.58785	6.10153	7.44625
PGA1_RS00505	NC_018290.1	97681	98442	+	CDS	PGA1_c01030	WP_014878884.1		pyridoxine 5'-phosphate synthase	pyridoxine 5'-phosphate synthase PdxJ	K03474	pdxJ; pyridoxine 5-phosphate synthase [EC:2.6.99.2]	https://biocyc.org/gene?orgid=GCF_000154765&id=PGA1_RS00505	https://www.uniprot.org/uniparc/UPI00016328A3/entry	93.5302	92.2341	93.9851	66.4239	75.6496	69.5701	137.279	136.642	146.558	123.769	121.752	121.34	0.331343	0.00222746	0.203139	0.0169207	93.2498	70.5479	140.16	122.287	0.908551	4.68991	5.55051	1.30016
PGA1_RS00510	NC_018290.1	98502	98933	+	CDS	PGA1_c01040	WP_014878885.1	acpS	holo-ACP synthase	holo-[acyl-carrier-protein] synthase AcpS	K00997	acpS; holo-[acyl-carrier protein] synthase [EC:2.7.8.7]	https://biocyc.org/gene?orgid=GCF_000154765&id=PGA1_RS00510	https://www.uniprot.org/uniparc/UPI00016328A4/entry	60.9405	58.4863	56.4154	28.25	41.5682	29.9943	71.0311	71.6472	91.379	56.8575	47.3976	54.6896	-0.0840359	0.628999	-0.141038	0.342175	58.614	33.2708	78.0191	52.9816	2.26525	7.23847	11.5741	4.95587
PGA1_RS00515	NC_018290.1	98997	99833	+	CDS	PGA1_c01050	WP_014876059.1	lepB	signal peptidase I	putative signal peptidase I	K03100	lepB; signal peptidase I [EC:3.4.21.89]	https://biocyc.org/gene?orgid=GCF_000154765&id=PGA1_RS00515	https://www.uniprot.org/uniparc/UPI000160E571/entry	220.259	237.736	220.225	216.619	220.495	202.269	246.187	249.906	260.742	281.66	272.921	275.192	0.651355	1.46096e-13	0.531607	1.70905e-15	226.073	213.128	252.278	276.591	10.1003	9.60144	7.56209	4.53466
PGA1_RS00520	NC_018290.1	99830	100516	+	CDS	PGA1_c01060	WP_014878886.1	rnc	ribonuclease III	ribonuclease 3	K03685	rnc, DROSHA, RNT1; ribonuclease III [EC:3.1.26.3]	https://biocyc.org/gene?orgid=GCF_000154765&id=PGA1_RS00520	https://www.uniprot.org/uniparc/UPI00016328A5/entry	152.859	155.57	142.759	130.011	146.839	113.831	151.787	149.757	158.39	168.395	172.322	175.518	0.521413	4.34334e-07	0.563206	1.66901e-12	150.396	130.227	153.311	172.078	6.75149	16.5052	4.51374	3.56758
PGA1_RS00525	NC_018290.1	100513	101418	+	CDS	PGA1_c01070	WP_014878887.1	era	GTPase Era	GTP-binding protein Era	K03595	era, ERAL1; GTPase	https://biocyc.org/gene?orgid=GCF_000154765&id=PGA1_RS00525	https://www.uniprot.org/uniparc/UPI00016328A6/entry	115.215	109.019	113.36	108.585	111.873	110.466	131.633	139.02	138.917	174.048	162.691	150	0.708319	2.20639e-13	0.644093	8.65488e-16	112.531	110.308	136.523	162.246	3.17983	1.64983	4.23558	12.03
PGA1_RS00530	NC_018290.1	101425	101754	+	CDS	PGA1_c01080	WP_014878888.1		DUF1491 family protein	hypothetical protein			https://biocyc.org/gene?orgid=GCF_000154765&id=PGA1_RS00530	https://www.uniprot.org/uniparc/UPI00016328A7/entry	83.3776	91.3626	86.7792	71.8037	69.5846	63.005	89.4021	81.1607	103.302	107.576	103.109	96.3522	0.375915	0.00622603	0.554776	9.27922e-06	87.1731	68.1311	91.2882	102.346	4.00707	4.5759	11.1903	5.65049
PGA1_RS00535	NC_018290.1	101757	102482	+	CDS	PGA1_c01090	WP_014878889.1	recO	DNA repair protein RecO	DNA repair protein RecO	K03584	recO; DNA repair protein RecO (recombination protein O)	https://biocyc.org/gene?orgid=GCF_000154765&id=PGA1_RS00535	https://www.uniprot.org/uniparc/UPI00016328A8/entry	40.904	43.3257	35.8818	25.8069	26.1212	23.0368	36.655	37.147	43.105	41.3222	42.292	42.6711	0.0659411	0.67918	0.496299	9.3066e-05	40.0372	24.9883	38.969	42.0951	3.7969	1.69737	3.59029	0.695635
PGA1_RS00540	NC_018290.1	102466	102870	-	CDS	PGA1_c01100	WP_014878890.1		META domain-containing protein	hypothetical protein			https://biocyc.org/gene?orgid=GCF_000154765&id=PGA1_RS00540	https://www.uniprot.org/uniparc/UPI00016328A9/entry	19.2136	17.5733	18.3219	12.7256	15.0903	13.0778	25.4718	22.01	23.2314	16.821	19.5369	17.8201	0.267394	0.234756	0.021389	0.927039	18.3696	13.6313	23.5711	18.0593	0.821192	1.27579	1.75571	1.37371
PGA1_RS00545	NC_018290.1	102983	104668	-	CDS	PGA1_c01110	WP_014876053.1		acyl-CoA/acyl-ACP dehydrogenase	acyl-CoA dehydrogenase	K14448	mcd; (2S)-methylsuccinyl-CoA dehydrogenase [EC:1.3.8.12]	https://biocyc.org/gene?orgid=GCF_000154765&id=PGA1_RS00545	https://www.uniprot.org/uniparc/UPI000160E641/entry	137.814	108.348	126.732	84.41	87.3555	81.1732	94.2354	84.6671	90.4607	63.9086	63.2665	62.1094	0.180399	0.112703	-0.100745	0.248238	124.298	84.3129	89.7877	63.0948	14.8831	3.09228	4.81949	0.911756
PGA1_RS00550	NC_018290.1	104815	105603	+	CDS	PGA1_c01120	WP_014878891.1		sulfite exporter TauE/SafE family protein	sulfite exporter tauE/safE-like protein	K07090	K07090; uncharacterized protein	https://biocyc.org/gene?orgid=GCF_000154765&id=PGA1_RS00550	https://www.uniprot.org/uniparc/UPI000274B762/entry	53.6447	46.0047	44.1765	18.5489	20.2734	14.8644	27.0658	26.5187	23.9361	14.3377	16.1527	15.0152	-0.659593	7.41239e-06	-0.32854	0.0509443	47.942	17.8956	25.8402	15.1686	5.0226	2.76307	1.67153	0.917157
PGA1_RS00555	NC_018290.1	105662	106561	+	CDS	PGA1_c01130	WP_014878892.1		cation diffusion facilitator family transporter	putative cation efflux pump			https://biocyc.org/gene?orgid=GCF_000154765&id=PGA1_RS00555	https://www.uniprot.org/uniparc/UPI00016328AB/entry	48.1598	46.789	38.3498	11.8853	10.8147	9.93096	26.502	22.973	21.3628	10.2083	14.2948	10.7425	-1.25639	3.18214e-16	-0.553242	0.00193983	44.4329	10.877	23.6126	11.7485	5.31247	0.978639	2.62865	2.22124
PGA1_RS00560	NC_018290.1	106635	108233	-	CDS	PGA1_c01140	WP_014878893.1		phosphoenolpyruvate carboxykinase	phosphoenolpyruvate carboxykinase	K01610	E4.1.1.49, pckA; phosphoenolpyruvate carboxykinase (ATP) [EC:4.1.1.49]	https://biocyc.org/gene?orgid=GCF_000154765&id=PGA1_RS00560	https://www.uniprot.org/uniparc/UPI00016328AC/entry	85.0954	81.3056	85.5748	58.6256	62.2865	60.7469	87.9388	92.9516	87.5797	76.493	72.1482	84.5648	0.267794	0.00694407	0.19398	0.0331481	83.9919	60.553	89.49	77.7353	2.33877	1.83812	3.00317	6.30085
PGA1_RS00565	NC_018290.1	108581	109282	+	CDS	PGA1_c01150	WP_014876049.1		response regulator transcription factor	transcriptional regulatory protein ChvI	K14981	chvI; two-component system, OmpR family, response regulator ChvI	https://biocyc.org/gene?orgid=GCF_000154765&id=PGA1_RS00565	https://www.uniprot.org/uniparc/UPI000160E61A/entry	298.357	257.602	297.035	160.894	171.109	151.953	303.64	295.495	279.029	218.839	200.733	213.181	-0.0713624	0.538993	-0.0691511	0.442823	284.331	161.319	292.722	210.918	23.1581	9.58544	12.5375	9.26288
PGA1_RS00570	NC_018290.1	109316	111028	+	CDS	PGA1_c01160	WP_014878894.1		sensor histidine kinase	sensor protein ChvG	K14980	chvG; two-component system, OmpR family, sensor histidine kinase ChvG [EC:2.7.13.3]	https://biocyc.org/gene?orgid=GCF_000154765&id=PGA1_RS00570	https://www.uniprot.org/uniparc/UPI00016328AD/entry	127.873	124.471	129.954	66.2195	73.6456	66.3389	142.526	145.513	147.184	111.756	101.091	104.852	-0.143802	0.145318	-0.048666	0.550387	127.433	68.7347	145.074	105.899	2.76751	4.25343	2.35986	5.40907
PGA1_RS00575	NC_018290.1	111056	111469	+	CDS	PGA1_c01170	WP_076619954.1		HPr kinase/phosphatase C-terminal domain-containing protein	HPr kinase/phosphorylase-like protein			https://biocyc.org/gene?orgid=GCF_000154765&id=PGA1_RS00575	https://www.uniprot.org/uniparc/UPI000274B763/entry	49.7127	47.8492	44.3978	21.8445	23.328	23.3025	54.2262	49.2923	54.6751	39.1002	37.6409	45.3908	-0.281678	0.0999949	0.0284788	0.873387	47.3199	22.825	52.7312	40.7106	2.69667	0.849251	2.9866	4.11829
PGA1_RS00580	NC_018290.1	111462	112352	+	CDS	PGA1_c01180	WP_014878896.1	rapZ	RNase adapter RapZ	hypothetical protein	K06958	rapZ; RNase adapter protein RapZ	https://biocyc.org/gene?orgid=GCF_000154765&id=PGA1_RS00580	https://www.uniprot.org/uniparc/UPI00016328AF/entry	65.5419	63.7926	61.7351	37.1805	41.6635	34.3579	66.0276	63.6165	76.6223	54.8077	51.7004	54.8403	-0.0140648	0.921295	0.0495707	0.685043	63.6898	37.734	68.7555	53.7828	1.90549	3.6841	6.91874	1.80351
PGA1_RS00585	NC_018290.1	112362	112769	+	CDS	PGA1_c01190	WP_014876045.1		PTS fructose transporter subunit IIA	putative PTS system fructose subfamily IIA component	K02793	manXa; mannose PTS system EIIA component [EC:2.7.1.191]	https://biocyc.org/gene?orgid=GCF_000154765&id=PGA1_RS00585	https://www.uniprot.org/uniparc/UPI000160E661/entry	154.301	140.28	150.393	108.405	113.795	101.032	188.587	165.227	192.395	161.305	141.18	148.912	0.275788	0.0170865	0.125109	0.236183	148.324	107.744	182.07	150.466	7.23566	6.4071	14.7102	10.1519
PGA1_RS00590	NC_018290.1	112770	113039	+	CDS	PGA1_c01200	WP_014876044.1		HPr family phosphocarrier protein	putative phosphocarrier, HPr family	K02784	ptsH; phosphocarrier protein HPr	https://biocyc.org/gene?orgid=GCF_000154765&id=PGA1_RS00590	https://www.uniprot.org/uniparc/UPI000160E572/entry	148.859	158.819	168.26	126.535	159.102	138.133	208.317	208.637	204.876	205.787	185.599	205.353	0.551634	1.17631e-05	0.33037	0.00127608	158.646	141.257	207.277	198.913	9.70176	16.5068	2.08529	11.5319
PGA1_RS00595	NC_018290.1	113074	113964	+	CDS	PGA1_c01210	WP_014878897.1		lysophospholipid acyltransferase family protein	hypothetical protein			https://biocyc.org/gene?orgid=GCF_000154765&id=PGA1_RS00595	https://www.uniprot.org/uniparc/UPI000274B764/entry	136.688	143.959	145.806	139.117	153.388	137.235	165.437	165.145	165.283	183.267	181.111	184.517	0.744131	4.60139e-15	0.543297	1.14459e-13	142.151	143.246	165.288	182.965	4.82057	8.83275	0.146225	1.72334
PGA1_RS00600	NC_018290.1	114057	114932	-	CDS	PGA1_c01220	WP_014876042.1		3-hydroxybutyryl-CoA dehydrogenase	putative 3-hydroxybutyryl-CoA dehydrogenase	K00074	paaH, hbd, fadB, mmgB; 3-hydroxybutyryl-CoA dehydrogenase [EC:1.1.1.157]	https://biocyc.org/gene?orgid=GCF_000154765&id=PGA1_RS00600	https://www.uniprot.org/uniparc/UPI000160E607/entry	185.962	182.669	172.523	95.3004	98.621	97.1718	194.497	165.287	199.089	134.917	139.394	141.691	-0.142934	0.14657	-0.0173915	0.863944	180.385	97.0311	186.291	138.667	7.00485	1.66477	18.3344	3.44485
PGA1_RS00605	NC_018290.1	115088	115909	+	CDS	PGA1_c01230	WP_014876041.1		hypothetical protein	hypothetical protein			https://biocyc.org/gene?orgid=GCF_000154765&id=PGA1_RS00605	https://www.uniprot.org/uniparc/UPI000160E6A1/entry	241.442	203.256	187.169	100.615	129.608	102.175	111.751	112.51	103.762	42.655	43.2062	38.4331	-0.177727	0.1385	-0.981777	5.723e-21	210.622	110.799	109.341	41.4314	27.8761	16.3075	4.84664	2.61124
PGA1_RS00610	NC_018290.1	116001	116927	-	CDS	PGA1_c01240	WP_014876040.1		electron transfer flavoprotein subunit alpha/FixB family protein	electron transfer flavoprotein subunit alpha	K03522	fixB, etfA; electron transfer flavoprotein alpha subunit	https://biocyc.org/gene?orgid=GCF_000154765&id=PGA1_RS00610	https://www.uniprot.org/uniparc/UPI000160E7B0/entry	411.086	392.649	496.805	560.362	450.756	484.024	532.394	491.019	520.622	683.049	631.674	680.788	0.927366	2.14539e-13	0.769187	1.63148e-34	433.513	498.381	514.678	665.17	55.5822	56.196	21.3186	29.0306
PGA1_RS00615	NC_018290.1	116927	117685	-	CDS	PGA1_c01250	WP_014876039.1		electron transfer flavoprotein subunit beta/FixA family protein	electron transfer flavoprotein subunit beta	K03521	fixA, etfB; electron transfer flavoprotein beta subunit	https://biocyc.org/gene?orgid=GCF_000154765&id=PGA1_RS00615	https://www.uniprot.org/uniparc/UPI000160E654/entry	615.045	621.232	682.56	798.038	718.331	726.302	805.112	727.832	753.713	1020.75	971.262	978.144	0.958854	9.89306e-22	0.776188	2.10069e-35	639.612	747.557	762.219	990.052	37.3226	43.8992	39.3362	26.8066
PGA1_RS00620	NC_018290.1	118019	118591	-	CDS	PGA1_c01260	WP_014876038.1		cob(I)yrinic acid a,c-diamide adenosyltransferase	putative cobalamin adenosyltransferase	K00798	MMAB, pduO; cob(I)alamin adenosyltransferase [EC:2.5.1.17]	https://biocyc.org/gene?orgid=GCF_000154765&id=PGA1_RS00620	https://www.uniprot.org/uniparc/UPI000160E741/entry	125.226	132.836	118.57	71.1079	80.2367	80.4397	84.6675	92.2974	96.5383	91.3676	98.0322	103.139	0.0455243	0.723122	0.487292	3.76958e-06	125.544	77.2615	91.1677	97.513	7.13833	5.33007	6.01547	5.90294
PGA1_RS00625	NC_018290.1	118595	118801	-	CDS	PGA1_c01270	WP_014878898.1		twin transmembrane helix small protein	hypothetical protein			https://biocyc.org/gene?orgid=GCF_000154765&id=PGA1_RS00625	https://www.uniprot.org/uniparc/UPI000274B765/entry	130.574	118.144	118.065	75.6335	87.9685	72.1143	79.4649	93.7041	99.6865	95.9117	94.8317	102.623	0.0962638	0.552526	0.476845	0.00166942	122.261	78.5721	90.9518	97.7886	7.19912	8.3256	10.388	4.22102
PGA1_RS00630	NC_018290.1	118869	119699	-	CDS	PGA1_c01280	WP_014878899.1		SDR family NAD(P)-dependent oxidoreductase	short-chain dehydrogenase/reductase			https://biocyc.org/gene?orgid=GCF_000154765&id=PGA1_RS00630	https://www.uniprot.org/uniparc/UPI000163280A/entry	59.13	58.9774	55.0512	46.0471	46.1553	39.5884	70.9531	67.6644	70.1203	59.9924	59.5283	57.9265	0.340522	0.00428862	0.165876	0.119677	57.7195	43.9303	69.5793	59.149	2.31215	3.76055	1.70977	1.0839
PGA1_RS00635	NC_018290.1	119733	120434	-	CDS	PGA1_c01290	WP_014878900.1		SH3 domain-containing protein	hypothetical protein			https://biocyc.org/gene?orgid=GCF_000154765&id=PGA1_RS00635	https://www.uniprot.org/uniparc/UPI000163280B/entry	157.777	159.258	123.643	91.9099	91.0363	81.9159	206.483	189.854	225.58	108.44	114.864	111.149	0.0153874	0.908976	-0.476632	2.98088e-08	146.893	88.2874	207.305	111.484	20.1483	5.5351	17.877	3.22518
PGA1_RS00640	NC_018290.1	120748	123096	+	CDS	PGA1_c01300	WP_014878901.1	parC	DNA topoisomerase IV subunit A	DNA topoisomerase 4 subunit A	K02621	parC; topoisomerase IV subunit A [EC:5.6.2.2]	https://biocyc.org/gene?orgid=GCF_000154765&id=PGA1_RS00640	https://www.uniprot.org/uniparc/UPI000160E7B1/entry	129.66	131.118	133.806	119.508	116.084	116.082	180.535	186.026	203.047	172.227	159.114	160.665	0.572587	1.07701e-10	0.190856	0.00447146	131.528	117.225	189.869	164.002	2.10325	1.97744	11.738	7.16544
PGA1_RS00645	NC_018290.1	123224	123835	+	CDS	PGA1_c01310	WP_014878902.1		hypothetical protein	hypothetical protein			https://biocyc.org/gene?orgid=GCF_000154765&id=PGA1_RS00645	https://www.uniprot.org/uniparc/UPI000163280C/entry	92.3316	86.3484	95.2183	100.103	88.0268	98.2123	153.532	139.485	143.488	164.93	147.744	150.635	0.801763	9.9543e-12	0.479382	4.23728e-08	91.2995	95.4474	145.502	154.437	4.52413	6.49562	7.23713	9.20206
PGA1_RS00650	NC_018290.1	124097	125272	+	CDS	PGA1_c01320	WP_014876013.1	tuf	elongation factor Tu	elongation factor Tu	K02358	tuf, TUFM; elongation factor Tu	https://biocyc.org/gene?orgid=GCF_000154765&id=PGA1_RS00650	https://www.uniprot.org/uniparc/UPI000160E67F/entry	116.693	117.006	137.543	413.448	395.351	386.566	198.128	203.87	165.616	451.636	410.066	547.584	2.42042	1.76618e-117	1.68484	1.29009e-22	123.747	398.455	189.205	469.762	11.9481	13.7075	20.6291	70.5282
PGA1_RS00655	NC_018290.1	125671	126381	-	CDS	PGA1_c01330	WP_036767172.1		DUF374 domain-containing protein	hypothetical protein			https://biocyc.org/gene?orgid=GCF_000154765&id=PGA1_RS00655	https://www.uniprot.org/uniparc/UPI000274B766/entry	83.1576	77.7454	77.5557	48.7583	63.46	52.8773	77.2595	67.6495	79.9738	62.0604	70.2548	69.8099	0.199568	0.108744	0.243466	0.0314106	79.4862	55.0319	74.9609	67.375	3.18093	7.58394	6.47571	4.608
PGA1_RS00660	NC_018290.1	126534	126609	+	tRNA	PGA1_c01340			tRNA-Trp	tRNA-Trp			https://biocyc.org/gene?orgid=GCF_000154765&id=PGA1_RS00660		165.544	174.809	99.4277	205.362	368.323	249.518	118.446	130.323	127.387	153.783	172.459	208.738	1.59272	3.29257e-15	0.856989	8.44751e-06	146.593	274.401	125.385	178.327	41.1085	84.2817	6.18593	27.9435
PGA1_RS00665	NC_018290.1	126803	128995	-	CDS	PGA1_c01350	WP_014878904.1		tetratricopeptide repeat protein	putative UDP-N-acetylglucosamine-peptide N-acetylglucosaminyltransferase			https://biocyc.org/gene?orgid=GCF_000154765&id=PGA1_RS00665	https://www.uniprot.org/uniparc/UPI000163280E/entry	25.1919	26.0174	25.424	19.6659	24.8753	21.1618	22.3819	23.7298	21.0165	15.2474	14.0742	13.2881	0.502475	1.20915e-05	-0.238607	0.0512748	25.5445	21.901	22.3761	14.2032	0.425735	2.6822	1.3567	0.985965
PGA1_RS00670	NC_018290.1	129297	129494	+	CDS	PGA1_c01360	WP_008560174.1	secE	preprotein translocase subunit SecE	putative preprotein translocase, secE subunit	K03073	secE; preprotein translocase subunit SecE	https://biocyc.org/gene?orgid=GCF_000154765&id=PGA1_RS00670	https://www.uniprot.org/uniparc/UPI000160E7E4/entry	1532.72	1504.32	1316.84	1183.62	1445.39	1035.37	1038.38	1128.95	996.517	1091.85	1109.37	1135.46	0.481775	6.50312e-06	0.471067	4.20858e-09	1451.29	1221.46	1054.62	1112.23	117.306	207.614	67.694	21.9411
PGA1_RS00675	NC_018290.1	129738	130271	+	CDS	PGA1_c01370	WP_014878905.1	nusG	transcription termination/antitermination protein NusG	transcription antitermination protein NusG	K02601	nusG; transcription termination/antitermination protein NusG	https://biocyc.org/gene?orgid=GCF_000154765&id=PGA1_RS00675	https://www.uniprot.org/uniparc/UPI000163280F/entry	705.319	759.035	726.788	819.737	830.532	841.631	640.587	635.454	626.592	764.121	742.111	756.98	0.924126	3.15822e-27	0.648439	1.10184e-24	730.381	830.633	634.211	754.404	27.0376	10.9471	7.07992	11.2286
PGA1_RS00685	NC_018290.1	130918	131343	+	CDS	PGA1_c01380	WP_014876029.1	rplK	50S ribosomal protein L11	50S ribosomal protein L11	K02867	RP-L11, MRPL11, rplK; large subunit ribosomal protein L11	https://biocyc.org/gene?orgid=GCF_000154765&id=PGA1_RS00685	https://www.uniprot.org/uniparc/UPI000160E7FE/entry	3300.49	3525.74	3726.9	7058.57	6475.9	6861.61	5301.23	5349.49	5128.21	6812.88	7118.8	6152.1	1.68586	7.51921e-67	0.745633	2.49034e-27	3517.71	6798.69	5259.65	6694.59	213.32	296.383	116.353	494.083
PGA1_RS00690	NC_018290.1	131345	132043	+	CDS	PGA1_c01400	WP_014878906.1	rplA	50S ribosomal protein L1	50S ribosomal protein L1	K02863	RP-L1, MRPL1, rplA; large subunit ribosomal protein L1	https://biocyc.org/gene?orgid=GCF_000154765&id=PGA1_RS00690	https://www.uniprot.org/uniparc/UPI0001632812/entry	2306.83	2384.11	2782.25	5401.7	4664.5	5133.31	3900.94	3863.65	3686.68	4746.98	4725.78	4490.21	1.75731	3.63975e-54	0.684371	6.01466e-29	2491.06	5066.5	3817.09	4654.33	255.117	373.11	114.465	142.521
PGA1_RS00695	NC_018290.1	132489	133007	+	CDS	PGA1_c01410	WP_027248544.1	rplJ	50S ribosomal protein L10	50S ribosomal protein L10	K02864	RP-L10, MRPL10, rplJ; large subunit ribosomal protein L10	https://biocyc.org/gene?orgid=GCF_000154765&id=PGA1_RS00695	https://www.uniprot.org/uniparc/UPI000274B79B/entry	8692.89	9278.65	9816.11	24574.5	24363.2	23818.9	14940.8	16111.7	15925.6	23413.9	24470.8	24926.5	2.13341	7.09806e-121	1.03199	8.87842e-61	9262.55	24252.2	15659.4	24270.4	561.781	389.822	629.228	775.995
PGA1_RS00700	NC_018290.1	133089	133463	+	CDS	PGA1_c01420	WP_014876026.1	rplL	50S ribosomal protein L7/L12	50S ribosomal protein L7/L12	K02935	RP-L7, MRPL12, rplL; large subunit ribosomal protein L7/L12	https://biocyc.org/gene?orgid=GCF_000154765&id=PGA1_RS00700	https://www.uniprot.org/uniparc/UPI000160E5A2/entry	9032.97	9412.74	9850.96	25612	23044	24357.7	14827.8	14425.7	15538.2	22653.4	23848.8	23464.6	2.10364	1.24259e-108	1.04516	2.92657e-76	9432.22	24337.9	14930.6	23322.3	409.345	1284.08	563.341	610.272
PGA1_RS00705	NC_018290.1	133738	137874	+	CDS	PGA1_c01430	WP_014878908.1	rpoB	DNA-directed RNA polymerase subunit beta	DNA-directed RNA polymerase subunit beta	K03043	rpoB; DNA-directed RNA polymerase subunit beta [EC:2.7.7.6]	https://biocyc.org/gene?orgid=GCF_000154765&id=PGA1_RS00705	https://www.uniprot.org/uniparc/UPI0001632D4B/entry	1383.85	1389.49	1559.13	1604.18	1398.61	1574.04	1358.25	1357.02	1350.87	1361.12	1362.9	1356.63	0.813928	2.85263e-14	0.405842	2.33347e-13	1444.16	1525.61	1355.38	1360.22	99.6093	111.013	3.95594	3.2341
PGA1_RS00710	NC_018290.1	137926	142167	+	CDS	PGA1_c01440	WP_014876024.1	rpoC	DNA-directed RNA polymerase subunit beta'	DNA-directed RNA polymerase subunit beta'	K03046	rpoC; DNA-directed RNA polymerase subunit beta' [EC:2.7.7.6]	https://biocyc.org/gene?orgid=GCF_000154765&id=PGA1_RS00710	https://www.uniprot.org/uniparc/UPI000160E6CF/entry	1155.88	1156.66	1332.7	1378.67	1099.06	1333.92	1175.58	1172.32	1203.92	1139.23	1136.23	1101.79	0.794564	3.9141e-11	0.328585	8.51408e-10	1215.08	1270.55	1183.94	1125.75	101.867	150.188	17.3803	20.8075
PGA1_RS20210	NC_018290.1	142287	142613	-	CDS		WP_123585419.1		hypothetical protein				https://biocyc.org/gene?orgid=GCF_000154765&id=PGA1_RS20210		10.2304	10.8826	10.2011	5.94759	10.3832	7.95402	9.24326	10.9798	10.2164	10.6384	8.86612	11.4518	0.276844	0.340671	0.315981	0.253618	10.438	8.09495	10.1465	10.3188	0.385284	2.22118	0.870366	1.32213
PGA1_RS00715	NC_018290.1	142737	143561	+	CDS	PGA1_c01460	WP_014878909.1		hypothetical protein	hypothetical protein			https://biocyc.org/gene?orgid=GCF_000154765&id=PGA1_RS00715	https://www.uniprot.org/uniparc/UPI0001632D4C/entry	21.1263	23.6521	23.0223	13.9087	13.0783	15.8208	34.6458	38.317	40.6596	27.9287	27.894	27.6471	0.0898988	0.626716	-0.0377105	0.807342	22.6002	14.2692	37.8741	27.8233	1.31476	1.40634	3.03124	0.153567
PGA1_RS00720	NC_018290.1	143600	144460	+	CDS	PGA1_c01470	WP_044041682.1		DMT family transporter	hypothetical protein			https://biocyc.org/gene?orgid=GCF_000154765&id=PGA1_RS00720	https://www.uniprot.org/uniparc/UPI0001632D4D/entry	11.5717	12.2615	11.86	6.60711	9.25925	10.5818	18.0104	14.4268	21.4594	17.4216	19.8529	17.054	0.279969	0.185959	0.387466	0.0256298	11.8978	8.81606	17.9656	18.1095	0.346448	2.02408	3.5165	1.52099
PGA1_RS00725	NC_018290.1	144467	145243	-	CDS	PGA1_c01480	WP_014878911.1		putative rhamnosyl transferase	hypothetical protein			https://biocyc.org/gene?orgid=GCF_000154765&id=PGA1_RS00725	https://www.uniprot.org/uniparc/UPI0001632D4E/entry	11.5742	9.51556	14.3688	6.84206	9.25811	7.36438	14.799	16.1458	17.1106	11.583	12.2822	11.7122	0.119567	0.614773	-0.0256104	0.903924	11.8195	7.82152	16.0185	11.8591	2.43591	1.27124	1.16105	0.372041
PGA1_RS00730	NC_018290.1	145658	146029	+	CDS	PGA1_c01490	WP_005621086.1	rpsL	30S ribosomal protein S12	30S ribosomal protein S12	K02950	RP-S12, MRPS12, rpsL; small subunit ribosomal protein S12	https://biocyc.org/gene?orgid=GCF_000154765&id=PGA1_RS00730	https://www.uniprot.org/uniparc/UPI00004628CB/entry	5625.86	5904.38	6697.62	10872.8	9627.98	10794.9	8096.1	7881.12	6957.45	9100.06	8875.4	8476.97	1.5117	6.75519e-43	0.600218	6.70638e-16	6075.95	10431.9	7644.89	8817.48	556.099	697.283	604.966	315.558
PGA1_RS00735	NC_018290.1	146045	146515	+	CDS	PGA1_c01500	WP_014876015.1	rpsG	30S ribosomal protein S7	30S ribosomal protein S7	K02992	RP-S7, MRPS7, rpsG; small subunit ribosomal protein S7	https://biocyc.org/gene?orgid=GCF_000154765&id=PGA1_RS00735	https://www.uniprot.org/uniparc/UPI000160E5B7/entry	3959.96	4097.18	4922.67	8246.8	6941.44	8377.74	5873.45	5848.82	5586.83	6783.61	6779.3	6476.38	1.59228	9.04088e-38	0.609793	1.08758e-23	4326.6	7855.33	5769.7	6679.76	520.749	794.157	158.85	176.15
PGA1_RS00740	NC_018290.1	146534	148654	+	CDS	PGA1_c01510	WP_014876014.1	fusA	elongation factor G	elongation factor G	K02355	fusA, GFM, EFG; elongation factor G	https://biocyc.org/gene?orgid=GCF_000154765&id=PGA1_RS00740	https://www.uniprot.org/uniparc/UPI000160E694/entry	3067.99	3070.97	3923.78	6448.8	5375.47	6470.67	4770.3	4781.14	4562.26	5333.82	5426.51	5261.28	1.59252	2.1932e-34	0.581859	4.28198e-22	3354.25	6098.31	4704.57	5340.54	493.237	626.093	123.36	82.8187
PGA1_RS00745	NC_018290.1	148721	149896	+	CDS	PGA1_c01520	WP_014876013.1	tuf	elongation factor Tu	elongation factor Tu	K02358	tuf, TUFM; elongation factor Tu	https://biocyc.org/gene?orgid=GCF_000154765&id=PGA1_RS00745	https://www.uniprot.org/uniparc/UPI000160E67F/entry	6062.83	6103.96	7609.55	13480.2	10487.9	12661.5	9870.81	9567.76	9305.39	12120.2	12051.2	12616.1	1.62473	7.04039e-35	0.754473	3.0594e-35	6592.11	12209.9	9581.32	12262.5	881.368	1546.42	282.953	308.188
PGA1_RS00750	NC_018290.1	150175	151368	+	CDS	PGA1_c01530	WP_044041341.1		hypothetical protein	hypothetical protein			https://biocyc.org/gene?orgid=GCF_000154765&id=PGA1_RS00750	https://www.uniprot.org/uniparc/UPI000274B79C/entry	48.3405	47.3387	43.1414	40.3005	44.6769	39.1448	44.3917	42.202	42.0838	30.1329	33.4044	28.0556	0.571354	1.3849e-07	-0.0787833	0.541558	46.2736	41.3741	42.8925	30.531	2.75836	2.91814	1.29967	2.69652
PGA1_RS00755	NC_018290.1	151624	151938	+	CDS	PGA1_c01540	WP_008563081.1	rpsJ	30S ribosomal protein S10	30S ribosomal protein S10	K02946	RP-S10, MRPS10, rpsJ; small subunit ribosomal protein S10	https://biocyc.org/gene?orgid=GCF_000154765&id=PGA1_RS00755	https://www.uniprot.org/uniparc/UPI000160E600/entry	4519.23	4754.97	5377.55	7819.73	6938.91	7973.94	6026.46	6149.44	5892.77	7590.99	7692.65	7170.44	1.36746	2.10924e-34	0.711728	4.75698e-31	4883.92	7577.53	6022.89	7484.7	443.45	558.411	128.376	276.856
PGA1_RS00760	NC_018290.1	151956	152669	+	CDS	PGA1_c01550	WP_014876010.1	rplC	50S ribosomal protein L3	50S ribosomal protein L3	K02906	RP-L3, MRPL3, rplC; large subunit ribosomal protein L3	https://biocyc.org/gene?orgid=GCF_000154765&id=PGA1_RS00760	https://www.uniprot.org/uniparc/UPI000160E7F7/entry	3514.44	3527.48	4342.86	6445.87	5382.17	6294.05	4850.44	4825.91	4654.96	5958.59	5861.07	5628.9	1.40024	8.43805e-30	0.68464	4.96033e-31	3794.93	6040.7	4777.1	5816.19	474.567	575.328	106.487	169.365
PGA1_RS00765	NC_018290.1	152666	153283	+	CDS	PGA1_c01560	WP_014878913.1	rplD	50S ribosomal protein L4	50S ribosomal protein L4	K02926	RP-L4, MRPL4, rplD; large subunit ribosomal protein L4	https://biocyc.org/gene?orgid=GCF_000154765&id=PGA1_RS00765	https://www.uniprot.org/uniparc/UPI00016332EB/entry	3269.35	3341.93	3832.82	6025.18	5058.71	5954.19	4356.4	4513.14	4319.15	5415.51	5234.79	5485.73	1.44593	1.22644e-35	0.689997	1.25115e-30	3481.37	5679.36	4396.23	5378.68	306.522	538.666	102.944	129.461
PGA1_RS00770	NC_018290.1	153280	153576	+	CDS	PGA1_c01570	WP_014876008.1		50S ribosomal protein L23	50S ribosomal protein L23	K02892	RP-L23, MRPL23, rplW; large subunit ribosomal protein L23	https://biocyc.org/gene?orgid=GCF_000154765&id=PGA1_RS00770	https://www.uniprot.org/uniparc/UPI000160E552/entry	3374.96	3414.35	3587.74	5849.48	5238.76	5988.88	4172.76	4609.15	4009.48	4725.3	4768.66	5858.7	1.45491	2.84393e-48	0.655013	1.15764e-12	3459.02	5692.38	4263.8	5117.55	113.205	398.977	310.025	642.217
PGA1_RS00775	NC_018290.1	153754	154611	+	CDS	PGA1_c01580	WP_014878914.1		hypothetical protein	hypothetical protein			https://biocyc.org/gene?orgid=GCF_000154765&id=PGA1_RS00775	https://www.uniprot.org/uniparc/UPI00016332EC/entry	258.125	265.813	233.877	217.739	245.935	195.26	243.965	240.542	257.301	257.746	283.136	302.606	0.531498	1.8157e-08	0.582631	2.48242e-13	252.605	219.645	247.269	281.162	16.6678	25.391	8.85442	22.495
PGA1_RS00780	NC_018290.1	154859	155701	+	CDS	PGA1_c01590	WP_014876006.1	rplB	50S ribosomal protein L2	50S ribosomal protein L2	K02886	RP-L2, MRPL2, rplB; large subunit ribosomal protein L2	https://biocyc.org/gene?orgid=GCF_000154765&id=PGA1_RS00780	https://www.uniprot.org/uniparc/UPI000160E76F/entry	6084.04	6260.24	6568.12	9387.79	8832.02	9247.99	6878.47	7066.02	6662.12	8136.72	7930.53	8124.43	1.27581	1.99919e-44	0.629958	1.78578e-25	6304.14	9155.93	6868.87	8063.89	245.003	289.094	202.124	115.663
PGA1_RS00785	NC_018290.1	155705	155983	+	CDS	PGA1_c01600	WP_005980699.1	rpsS	30S ribosomal protein S19	30S ribosomal protein S19	K02965	RP-S19, rpsS; small subunit ribosomal protein S19	https://biocyc.org/gene?orgid=GCF_000154765&id=PGA1_RS00785	https://www.uniprot.org/uniparc/UPI000160E64C/entry	3889.5	3889.73	4574.06	6819.29	6130.05	6969.29	4868.4	5198.64	4938.78	6216.68	6300.77	6035.01	1.42416	5.46172e-37	0.704531	1.07581e-29	4117.76	6639.54	5001.94	6184.15	395.168	447.566	173.947	135.83
PGA1_RS00790	NC_018290.1	155987	156367	+	CDS	PGA1_c01610	WP_008560423.1	rplV	50S ribosomal protein L22	50S ribosomal protein L22	K02890	RP-L22, MRPL22, rplV; large subunit ribosomal protein L22	https://biocyc.org/gene?orgid=GCF_000154765&id=PGA1_RS00790	https://www.uniprot.org/uniparc/UPI000160E66D/entry	3326.81	3325.93	3986.53	6006.41	5164.76	5888.38	4316.83	4492.64	4327.07	5455.72	5465.21	5186.99	1.41254	9.66573e-34	0.693991	7.61363e-31	3546.42	5686.52	4378.85	5369.31	381.145	455.691	98.6761	157.96
PGA1_RS00795	NC_018290.1	156367	157074	+	CDS	PGA1_c01620	WP_014876005.1	rpsC	30S ribosomal protein S3	30S ribosomal protein S3	K02982	RP-S3, rpsC; small subunit ribosomal protein S3	https://biocyc.org/gene?orgid=GCF_000154765&id=PGA1_RS00795	https://www.uniprot.org/uniparc/UPI000160E504/entry	3527.76	3515.12	4201.26	6435.67	5369.64	6212.17	4759.17	4673.52	4744.77	5656.3	5669.85	5548.99	1.41145	9.89576e-33	0.650258	1.23449e-33	3748.05	6005.82	4725.82	5625.05	392.547	562.175	45.8645	66.2155
PGA1_RS00800	NC_018290.1	157087	157500	+	CDS	PGA1_c01630	WP_014876004.1	rplP	50S ribosomal protein L16	50S ribosomal protein L16	K02878	RP-L16, MRPL16, rplP; large subunit ribosomal protein L16	https://biocyc.org/gene?orgid=GCF_000154765&id=PGA1_RS00800	https://www.uniprot.org/uniparc/UPI000160E663/entry	3353	3326.04	4026.99	6077.46	5382.7	6156.91	4488.14	4286.67	4459.25	5002.11	5020.44	5322.29	1.44985	1.18714e-35	0.613815	6.53648e-25	3568.68	5872.36	4411.35	5114.94	397.14	425.915	108.94	179.799
PGA1_RS00805	NC_018290.1	157621	158088	-	CDS	PGA1_c01640	WP_014878915.1		DM13 domain-containing protein	hypothetical protein			https://biocyc.org/gene?orgid=GCF_000154765&id=PGA1_RS00805	https://www.uniprot.org/uniparc/UPI00016332ED/entry	22.0132	24.7125	27.8794	22.476	17.9504	21.8263	38.7506	31.7003	34.04	23.7713	25.0585	27.4469	0.459266	0.015852	-0.0466677	0.811833	24.8684	20.7509	34.8303	25.4255	2.93624	2.44699	3.59099	1.86507
PGA1_RS00810	NC_018290.1	158211	158831	+	CDS	PGA1_c01650	WP_014878916.1		hypothetical protein	hypothetical protein			https://biocyc.org/gene?orgid=GCF_000154765&id=PGA1_RS00810	https://www.uniprot.org/uniparc/UPI00016332EE/entry	191.981	180.828	198.639	330.224	319.625	301.968	226.502	241.399	237.364	345.309	380.041	395.268	1.47249	4.54608e-52	1.06493	2.67669e-39	190.483	317.272	235.088	373.539	8.99971	14.2742	7.70491	25.606
PGA1_RS20435	NC_018290.1	159290	159721	-	CDS		WP_199535907.1		hypothetical protein				https://biocyc.org/gene?orgid=GCF_000154765&id=PGA1_RS20435		91.8585	107.499	100.224	128.12	144.5	132.2	117.674	110.815	121.365	178.336	158.132	164.226	1.1609	1.51098e-24	0.909595	2.76758e-21	99.8606	134.94	116.618	166.898	7.82679	8.52687	5.35361	10.3636
PGA1_RS00825	NC_018290.1	159897	160097	+	CDS	PGA1_c01680	WP_014876000.1	rpmC	50S ribosomal protein L29	50S ribosomal protein L29	K02904	RP-L29, rpmC; large subunit ribosomal protein L29	https://biocyc.org/gene?orgid=GCF_000154765&id=PGA1_RS00825	https://www.uniprot.org/uniparc/UPI000160E664/entry	5384.03	5950.47	6346.02	9648.02	8098.08	10079.3	6832.49	6486.74	7093.28	9328.8	9172.5	7796.54	1.388	7.59082e-32	0.763211	1.10893e-27	5893.51	9275.12	6804.17	8765.95	483.522	1041.9	304.261	843.164
PGA1_RS00830	NC_018290.1	160110	160340	+	CDS	PGA1_c01690	WP_014875999.1	rpsQ	30S ribosomal protein S17	30S ribosomal protein S17	K02961	RP-S17, MRPS17, rpsQ; small subunit ribosomal protein S17	https://biocyc.org/gene?orgid=GCF_000154765&id=PGA1_RS00830	https://www.uniprot.org/uniparc/UPI000160E70B/entry	6786.67	7204.16	7856.22	12333.1	10589.3	13198.6	8798.46	8503.74	8938.2	11756.6	12194.7	10607.6	1.45964	4.39545e-36	0.796564	1.12772e-35	7282.35	12040.4	8746.8	11519.7	539.042	1329.05	221.791	819.66
PGA1_RS00835	NC_018290.1	160440	160808	+	CDS	PGA1_c01700	WP_005621870.1	rplN	50S ribosomal protein L14	50S ribosomal protein L14	K02874	RP-L14, MRPL14, rplN; large subunit ribosomal protein L14	https://biocyc.org/gene?orgid=GCF_000154765&id=PGA1_RS00835	https://www.uniprot.org/uniparc/UPI00004628B6/entry	6037.84	6138.88	7073.29	11011.2	9374.89	11956.9	7835.1	8138.58	7960.84	10308.3	10940.1	9808.7	1.47561	5.42205e-34	0.767176	7.00556e-34	6416.67	10781	7978.17	10352.4	570.891	1306.29	152.485	566.99
PGA1_RS00840	NC_018290.1	160811	161122	+	CDS	PGA1_c01710	WP_014875998.1	rplX	50S ribosomal protein L24	50S ribosomal protein L24	K02895	RP-L24, MRPL24, rplX; large subunit ribosomal protein L24	https://biocyc.org/gene?orgid=GCF_000154765&id=PGA1_RS00840	https://www.uniprot.org/uniparc/UPI000160E553/entry	5619.91	5823.59	7045.02	10936.5	8935.39	11064.4	7632.31	7822.45	7835.82	10017.9	10266.9	9531.69	1.47233	1.43286e-30	0.756145	1.28123e-38	6162.84	10312.1	7763.53	9938.82	770.748	1194	113.83	373.93
PGA1_RS00845	NC_018290.1	161115	161678	+	CDS	PGA1_c01720	WP_014875997.1	rplE	50S ribosomal protein L5	50S ribosomal protein L5	K02931	RP-L5, MRPL5, rplE; large subunit ribosomal protein L5	https://biocyc.org/gene?orgid=GCF_000154765&id=PGA1_RS00845	https://www.uniprot.org/uniparc/UPI000160E695/entry	4326.72	4497.64	5534.82	8742.92	6959.15	8656.32	6151.01	6157.9	6147.36	7815.78	8109.09	7450.54	1.49071	1.5493e-29	0.740561	5.55147e-36	4786.39	8119.46	6152.09	7791.8	653.769	1005.79	5.3527	329.933
PGA1_RS00850	NC_018290.1	161697	162002	+	CDS	PGA1_c01730	WP_008561382.1	rpsN	30S ribosomal protein S14	30S ribosomal protein S14	K02954	RP-S14, MRPS14, rpsN; small subunit ribosomal protein S14	https://biocyc.org/gene?orgid=GCF_000154765&id=PGA1_RS00850	https://www.uniprot.org/uniparc/UPI000160E7BD/entry	5094.68	5293.77	6647.7	10595.7	7857.23	10459.6	7544.23	7237.48	7594.54	9272.38	9458.13	8991.67	1.49118	1.99402e-25	0.710345	6.48648e-38	5678.72	9637.49	7458.75	9240.72	845.049	1543.25	193.272	234.835
PGA1_RS00855	NC_018290.1	162016	162408	+	CDS	PGA1_c01740	WP_014875996.1	rpsH	30S ribosomal protein S8	30S ribosomal protein S8	K02994	RP-S8, rpsH; small subunit ribosomal protein S8	https://biocyc.org/gene?orgid=GCF_000154765&id=PGA1_RS00855	https://www.uniprot.org/uniparc/UPI000160E576/entry	4435.39	4373.19	5733.74	8788.33	6780.39	8954.02	6541.63	6629.05	6668.71	7934.19	8301.75	7831	1.47955	2.38049e-25	0.678536	1.37534e-31	4847.44	8174.25	6613.13	8022.32	768.185	1209.95	65.0185	247.44
PGA1_RS00860	NC_018290.1	162421	162954	+	CDS	PGA1_c01750	WP_014875995.1	rplF	50S ribosomal protein L6	50S ribosomal protein L6	K02933	RP-L6, MRPL6, rplF; large subunit ribosomal protein L6	https://biocyc.org/gene?orgid=GCF_000154765&id=PGA1_RS00860	https://www.uniprot.org/uniparc/UPI000160E64D/entry	3887.72	3816.2	4907.55	7081.35	5918.14	7476.79	5639.51	5829.68	5927.16	6818.34	7335.87	6635.47	1.42653	8.03319e-27	0.656763	7.94471e-26	4203.83	6825.43	5798.78	6929.89	610.495	810.229	146.294	363.28
PGA1_RS00865	NC_018290.1	162966	163325	+	CDS	PGA1_c01760	WP_014875994.1	rplR	50S ribosomal protein L18	50S ribosomal protein L18	K02881	RP-L18, MRPL18, rplR; large subunit ribosomal protein L18	https://biocyc.org/gene?orgid=GCF_000154765&id=PGA1_RS00865	https://www.uniprot.org/uniparc/UPI000160E7B3/entry	6022.06	6070.33	7482.63	10504.1	8416.41	10747	8843.23	8731.51	8980.07	10141.1	10406.1	9797.16	1.32353	6.28852e-24	0.593361	1.78266e-26	6525.01	9889.19	8851.6	10114.8	829.679	1281.24	124.496	305.325
PGA1_RS00870	NC_018290.1	163494	164060	+	CDS	PGA1_c01770	WP_014875993.1	rpsE	30S ribosomal protein S5	30S ribosomal protein S5	K02988	RP-S5, MRPS5, rpsE; small subunit ribosomal protein S5	https://biocyc.org/gene?orgid=GCF_000154765&id=PGA1_RS00870	https://www.uniprot.org/uniparc/UPI000160E70C/entry	4938.39	4801.46	6016.8	9405.09	7248.41	8973.37	7115.19	6784.97	6870.58	8033.94	7951.2	7411.89	1.4298	2.07607e-27	0.573287	1.4873e-22	5252.22	8542.29	6923.58	7799.01	665.678	1141.14	171.37	337.8
PGA1_RS00875	NC_018290.1	164073	164261	+	CDS	PGA1_c01780	WP_014875992.1	rpmD	50S ribosomal protein L30	50S ribosomal protein L30	K02907	RP-L30, MRPL30, rpmD; large subunit ribosomal protein L30	https://biocyc.org/gene?orgid=GCF_000154765&id=PGA1_RS00875	https://www.uniprot.org/uniparc/UPI000160E71F/entry	2895.38	2659.54	3407.31	5372.38	4036.86	5057.56	4410.28	3925.56	4191.99	4589.61	4327.31	4351.27	1.41928	7.74374e-26	0.482837	1.14847e-14	2987.41	4822.27	4175.95	4422.73	382.287	698.16	242.759	145.017
PGA1_RS00885	NC_018290.1	164469	164687	-	CDS	PGA1_c01800	WP_014875991.1		hypothetical protein	hypothetical protein			https://biocyc.org/gene?orgid=GCF_000154765&id=PGA1_RS00885	https://www.uniprot.org/uniparc/UPI000160E7F1/entry	67.5242	63.914	67.4549	96.2795	83.3757	81.8403	72.1103	62.7512	76.5848	89.8971	82.4646	82.5925	1.12383	9.68907e-13	0.645364	3.96074e-05	66.2977	87.1652	70.4821	84.9847	2.06465	7.93052	7.05906	4.25471
PGA1_RS00890	NC_018290.1	164896	166308	-	CDS	PGA1_c01810	WP_014878919.1		PLP-dependent aminotransferase family protein	putative transcriptional regulator, GntR family			https://biocyc.org/gene?orgid=GCF_000154765&id=PGA1_RS00890	https://www.uniprot.org/uniparc/UPI00016332F2/entry	10.7394	14.299	11.9647	6.68727	6.82642	7.32949	16.2293	14.8077	16.7751	10.5272	9.95988	8.7052	-0.0675941	0.731199	-0.280534	0.0792834	12.3344	6.94773	15.9373	9.73077	1.80841	0.337861	1.01564	0.932372
PGA1_RS00895	NC_018290.1	166389	167333	+	CDS	PGA1_c01820	WP_014878920.1		DMT family transporter	hypothetical protein			https://biocyc.org/gene?orgid=GCF_000154765&id=PGA1_RS00895	https://www.uniprot.org/uniparc/UPI00016332F3/entry	6.4644	8.53562	6.91572	2.46967	2.52783	3.68614	6.23422	5.74226	7.3114	3.57142	3.81322	3.89064	-0.477493	0.0689731	-0.281802	0.269843	7.30525	2.89454	6.42929	3.75843	1.08917	0.686159	0.802553	0.166512
PGA1_RS00900	NC_018290.1	167481	167696	+	CDS	PGA1_c01830	WP_014875988.1		DUF1127 domain-containing protein	hypothetical protein			https://biocyc.org/gene?orgid=GCF_000154765&id=PGA1_RS00900	https://www.uniprot.org/uniparc/UPI000160E66E/entry	4266.51	3338.11	2743.87	1538.33	2419.34	1818.49	3184.08	2653.24	2568.71	1335.94	1305.88	1331.78	-0.0898462	0.578166	-0.666882	2.81307e-15	3449.49	1925.39	2802.01	1324.53	767.406	450.127	333.569	16.2851
PGA1_RS00905	NC_018290.1	168290	168856	-	CDS	PGA1_c01840	WP_027248561.1		potassium channel family protein	transmembrane ion channel-domain containing protein			https://biocyc.org/gene?orgid=GCF_000154765&id=PGA1_RS00905	https://www.uniprot.org/uniparc/UPI000274B7C6/entry	268.709	254.29	191.503	100.387	144.649	97.4163	142.888	141.166	138.643	109.2	102.798	95.1045	-0.307323	0.0286181	-0.0540684	0.626544	238.167	114.151	140.899	102.367	41.0505	26.4539	2.13498	7.0574
PGA1_RS00910	NC_018290.1	169093	169563	+	CDS	PGA1_c01850	WP_014875986.1	rplO	50S ribosomal protein L15	50S ribosomal protein L15	K02876	RP-L15, MRPL15, rplO; large subunit ribosomal protein L15	https://biocyc.org/gene?orgid=GCF_000154765&id=PGA1_RS00910	https://www.uniprot.org/uniparc/UPI000160E764/entry	3393.5	3444.26	3348.43	4448.61	5571.19	4458.04	3139.59	3203.15	3047.65	3725.44	3919.75	3635.31	1.23711	1.94925e-42	0.662809	6.87061e-25	3395.4	4825.95	3130.13	3760.17	47.9468	645.414	78.1804	145.363
PGA1_RS00915	NC_018290.1	169674	171038	+	CDS	PGA1_c01860	WP_014875985.1	secY	preprotein translocase subunit SecY	preprotein translocase SecY	K03076	secY; preprotein translocase subunit SecY	https://biocyc.org/gene?orgid=GCF_000154765&id=PGA1_RS00915	https://www.uniprot.org/uniparc/UPI00016332F5/entry	828.314	877.035	903.998	878.619	852.224	879.98	929.196	932.766	1006.84	1006	980.213	929.214	0.737255	5.17859e-16	0.425135	1.66584e-13	869.782	870.275	956.266	971.808	38.3598	15.6468	43.8316	39.0753
PGA1_RS00920	NC_018290.1	171035	171682	+	CDS	PGA1_c01870	WP_014878922.1		adenylate kinase	adenylate kinase Adk	K00939	adk, AK; adenylate kinase [EC:2.7.4.3]	https://biocyc.org/gene?orgid=GCF_000154765&id=PGA1_RS00920	https://www.uniprot.org/uniparc/UPI0001632813/entry	659.796	666.231	674.532	674.598	650.187	640.608	721.363	708.161	772.381	733.988	713.807	726.568	0.712421	1.25909e-16	0.3833	1.79695e-10	666.853	655.131	733.969	724.787	7.38807	17.5261	33.9149	10.2076
PGA1_RS00925	NC_018290.1	172017	172385	+	CDS	PGA1_c01880	WP_014875983.1	rpsM	30S ribosomal protein S13	30S ribosomal protein S13	K02952	RP-S13, rpsM; small subunit ribosomal protein S13	https://biocyc.org/gene?orgid=GCF_000154765&id=PGA1_RS00925	https://www.uniprot.org/uniparc/UPI000160E6D2/entry	6911	7349.3	7831.46	12720.4	12292.2	12879.1	8542.75	9450.22	8629.68	11759.9	12649.8	12100.8	1.51275	9.60069e-57	0.852142	5.34016e-34	7363.92	12630.6	8874.22	12170.2	460.405	303.582	500.723	449
PGA1_RS00930	NC_018290.1	172401	172790	+	CDS	PGA1_c01890	WP_014875982.1	rpsK	30S ribosomal protein S11	30S ribosomal protein S11	K02948	RP-S11, MRPS11, rpsK; small subunit ribosomal protein S11	https://biocyc.org/gene?orgid=GCF_000154765&id=PGA1_RS00930	https://www.uniprot.org/uniparc/UPI000160E70D/entry	4330.09	4270.73	5084.86	8823.6	7999.54	8765.56	5807.93	5996.83	5586.78	7694.75	7926.04	7800.81	1.63832	4.09864e-50	0.827673	1.48526e-38	4561.89	8529.57	5797.18	7807.2	453.875	459.934	205.236	115.775
PGA1_RS00935	NC_018290.1	172906	173922	+	CDS	PGA1_c01900	WP_014875981.1		DNA-directed RNA polymerase subunit alpha	DNA-directed RNA polymerase subunit alpha	K03040	rpoA; DNA-directed RNA polymerase subunit alpha [EC:2.7.7.6]	https://biocyc.org/gene?orgid=GCF_000154765&id=PGA1_RS00935	https://www.uniprot.org/uniparc/UPI000160E5F1/entry	3053.05	3124.92	3606.57	5023.51	4392.61	5333.14	3842.78	4093.79	4062.19	4852.19	4922.11	4862.44	1.32477	1.07519e-29	0.686844	3.21003e-32	3261.51	4916.42	3999.59	4878.91	300.979	479.321	136.713	37.7611
PGA1_RS00940	NC_018290.1	174069	174491	+	CDS	PGA1_c01910	WP_014875980.1	rplQ	50S ribosomal protein L17	50S ribosomal protein L17	K02879	RP-L17, MRPL17, rplQ; large subunit ribosomal protein L17	https://biocyc.org/gene?orgid=GCF_000154765&id=PGA1_RS00940	https://www.uniprot.org/uniparc/UPI000160E64E/entry	9945.84	10265.4	10997	15857.9	14749.2	15951.4	14818.5	15198.9	15978.1	17411.2	17859.4	17662.4	1.31578	4.44203e-42	0.606567	1.92106e-27	10402.7	15519.5	15331.8	17644.3	538.86	668.746	591.102	224.665
PGA1_RS00945	NC_018290.1	174682	176079	+	CDS	PGA1_c01920	WP_014878923.1		trypsin-like peptidase domain-containing protein	protease DegQ			https://biocyc.org/gene?orgid=GCF_000154765&id=PGA1_RS00945	https://www.uniprot.org/uniparc/UPI0001632814/entry	69.2215	70.1988	72.1018	50.4648	55.6798	52.2967	69.4676	62.2132	62.9608	58.7293	55.3887	57.696	0.320585	0.00177901	0.217153	0.0202787	70.5074	52.8138	64.8805	57.2713	1.46476	2.64565	3.99008	1.71032
PGA1_RS00950	NC_018290.1	176082	177404	+	CDS	PGA1_c01930	WP_014878924.1		replication-associated recombination protein A	replication-associated recombination protein A	K07478	ycaJ; putative ATPase	https://biocyc.org/gene?orgid=GCF_000154765&id=PGA1_RS00950	https://www.uniprot.org/uniparc/UPI0001632815/entry	32.7068	35.8191	34.0126	24.5864	26.6333	25.0571	32.7296	31.1154	34.4761	30.0292	28.6708	29.4371	0.305447	0.0116498	0.237948	0.0369142	34.1795	25.4256	32.7737	29.3791	1.56287	1.07207	1.68078	0.681066
PGA1_RS00955	NC_018290.1	177540	177920	+	CDS	PGA1_c01940	WP_014878925.1	crcB	fluoride efflux transporter CrcB	crcB-like protein	K06199	crcB, FEX; fluoride exporter	https://biocyc.org/gene?orgid=GCF_000154765&id=PGA1_RS00955	https://www.uniprot.org/uniparc/UPI0001632816/entry	135.714	139.168	125.254	113.961	149.319	112.951	126.586	133.068	136.895	120.735	117.789	126.88	0.629619	1.54492e-07	0.275651	0.010666	133.379	125.41	132.183	121.801	7.24529	20.7118	5.21108	4.6383
PGA1_RS00960	NC_018290.1	177917	178963	+	CDS	PGA1_c01950	WP_014875976.1		RluA family pseudouridine synthase	ribosomal large subunit pseudouridine synthase C	K06179	rluC; 23S rRNA pseudouridine955/2504/2580 synthase [EC:5.4.99.24]	https://biocyc.org/gene?orgid=GCF_000154765&id=PGA1_RS00960	https://www.uniprot.org/uniparc/UPI000274B7C7/entry	114.817	134.878	115.932	142.63	149.678	136.993	135.871	135.277	142.87	153.235	151.722	141.96	0.966085	5.78435e-24	0.5089	6.18925e-12	121.876	143.1	138.006	148.972	11.2741	6.35568	4.22305	6.11995
PGA1_RS00965	NC_018290.1	178978	179646	+	CDS	PGA1_c01960	WP_014878927.1		HAD-IA family hydrolase	putative hydrolase	K01091	gph; phosphoglycolate phosphatase [EC:3.1.3.18]	https://biocyc.org/gene?orgid=GCF_000154765&id=PGA1_RS00965	https://www.uniprot.org/uniparc/UPI000274B7C8/entry	86.9651	99.8838	94.5339	102.476	109.737	111.404	103.227	102.062	104.46	117.433	115.113	112.968	0.934308	8.24312e-18	0.55076	7.00349e-10	93.7943	107.873	103.249	115.171	6.49104	4.74738	1.19925	2.23281
PGA1_RS00970	NC_018290.1	179651	180358	+	CDS	PGA1_c01970	WP_014878928.1		ATPase	hypothetical protein			https://biocyc.org/gene?orgid=GCF_000154765&id=PGA1_RS00970	https://www.uniprot.org/uniparc/UPI000274B7C9/entry	74.9843	85.1669	79.5189	95.8009	93.4619	97.052	94.1994	88.7454	95.2389	108.139	98.335	107.226	0.990689	9.59398e-20	0.565138	9.21602e-10	79.89	95.4382	92.7279	104.567	5.10139	1.82231	3.48789	5.41603
PGA1_RS00975	NC_018290.1	180588	181604	+	CDS	PGA1_c01980	WP_014878929.1		amino acid ABC transporter substrate-binding protein	glutamate/glutamine/aspartate/asparagine-binding protein BztA	K09969	aapJ, bztA; general L-amino acid transport system substrate-binding protein	https://biocyc.org/gene?orgid=GCF_000154765&id=PGA1_RS00975	https://www.uniprot.org/uniparc/UPI0001632819/entry	617.622	605.406	631.567	238.279	199.053	227.151	1967.35	2000.68	2092.84	826.326	797.916	750.822	-0.716825	5.71709e-12	-0.942117	2.79976e-60	618.198	221.494	2020.29	791.688	13.09	20.2158	65.0009	38.1352
PGA1_RS00980	NC_018290.1	181748	182980	+	CDS	PGA1_c01990	WP_014875972.1		ABC transporter permease subunit	glutamate/glutamine/aspartate/asparagine transport system permease protein BztB	K09970	aapQ, bztB; general L-amino acid transport system permease protein	https://biocyc.org/gene?orgid=GCF_000154765&id=PGA1_RS00980	https://www.uniprot.org/uniparc/UPI000163281A/entry	102.864	107.076	119.736	37.383	35.6758	39.8113	493.952	533.532	590.407	249.543	263.335	235.955	-0.779305	3.65589e-11	-0.696786	4.81679e-21	109.892	37.6234	539.297	249.611	8.78169	2.0782	48.4851	13.6904
PGA1_RS00985	NC_018290.1	182984	184282	+	CDS	PGA1_c02000	WP_014878930.1		amino acid ABC transporter permease	glutamate/glutamine/aspartate/asparagine transport system permease protein BztC	K09971	aapM, bztC; general L-amino acid transport system permease protein	https://biocyc.org/gene?orgid=GCF_000154765&id=PGA1_RS00985	https://www.uniprot.org/uniparc/UPI000163281B/entry	95.5104	97.389	114.876	37.1305	31.7721	37.0604	436.583	423.934	460.039	230.129	230.148	202.214	-0.766086	1.59407e-09	-0.582652	1.07976e-17	102.592	35.321	440.185	220.83	10.6798	3.07364	18.3196	16.1218
PGA1_RS00990	NC_018290.1	184337	185086	+	CDS	PGA1_c02010	WP_198040756.1		amino acid ABC transporter ATP-binding protein	glutamate/glutamine/aspartate/asparagine transport ATP-binding protein BztD	K09972	aapP, bztD; general L-amino acid transport system ATP-binding protein [EC:7.4.2.1]	https://biocyc.org/gene?orgid=GCF_000154765&id=PGA1_RS00990	https://www.uniprot.org/uniparc/UPI000163281C/entry	96.2873	91.9701	109.527	33.7758	27.7662	28.3742	329.764	330.563	368.864	179.083	194.087	169.398	-0.952864	2.34935e-12	-0.508136	8.16816e-11	99.2615	29.972	343.064	180.856	9.14862	3.30812	22.347	12.4394
PGA1_RS00995	NC_018290.1	185235	185693	-	CDS	PGA1_c02020	WP_014878931.1		DUF411 domain-containing protein	hypothetical protein			https://biocyc.org/gene?orgid=GCF_000154765&id=PGA1_RS00995	https://www.uniprot.org/uniparc/UPI000163281D/entry	97.5998	98.85	112.966	26.906	20.8766	29.9814	47.6702	36.1439	40.551	15.1144	16.0542	16.3169	-1.18889	5.53181e-14	-0.922941	1.47343e-06	103.139	25.9213	41.455	15.8285	8.53352	4.63161	5.81607	0.632259
PGA1_RS01000	NC_018290.1	185912	186409	-	CDS	PGA1_c02030	WP_014875968.1		histidine phosphatase family protein	phosphoglycerate mutase-like protein	K08296	sixA; phosphohistidine phosphatase [EC:3.1.3.-]	https://biocyc.org/gene?orgid=GCF_000154765&id=PGA1_RS01000	https://www.uniprot.org/uniparc/UPI000160E746/entry	91.1247	91.2279	77.3723	21.8699	23.6354	24.2149	59.5062	55.0665	53.2564	22.7158	21.4676	23.1055	-1.11944	7.50873e-15	-0.88953	1.8911e-08	86.5749	23.2401	55.943	22.4297	7.96994	1.22145	3.2158	0.855627
PGA1_RS01005	NC_018290.1	186406	187149	-	CDS	PGA1_c02040	WP_014878932.1		hypothetical protein	hypothetical protein			https://biocyc.org/gene?orgid=GCF_000154765&id=PGA1_RS01005	https://www.uniprot.org/uniparc/UPI000163281E/entry	81.2286	75.413	70.3642	26.0099	24.1364	26.3783	54.668	51.17	63.5972	26.3776	28.6578	24.6172	-0.788788	5.91651e-10	-0.657903	6.63054e-07	75.6686	25.5082	56.4784	26.5509	5.43673	1.20223	6.40836	2.02585
PGA1_RS01010	NC_018290.1	187349	188209	-	CDS	PGA1_c02050	WP_014878933.1	argB	acetylglutamate kinase	acetylglutamate kinase ArgB	K00930	argB; acetylglutamate kinase [EC:2.7.2.8]	https://biocyc.org/gene?orgid=GCF_000154765&id=PGA1_RS01010	https://www.uniprot.org/uniparc/UPI000163281F/entry	113.944	112.489	107.847	97.356	97.3597	98.2605	122.562	135.31	143.168	128.194	129.219	135.302	0.55004	1.34352e-08	0.366703	1.95366e-05	111.427	97.6587	133.68	130.905	3.18399	0.521178	10.3991	3.84257
PGA1_RS01015	NC_018290.1	188434	189162	+	CDS	PGA1_c02060	WP_014878934.1		SDR family oxidoreductase	short-chain dehydrogenase / reductase			https://biocyc.org/gene?orgid=GCF_000154765&id=PGA1_RS01015	https://www.uniprot.org/uniparc/UPI0001632820/entry	46.5876	49.7911	40.8086	33.3481	33.741	35.3542	57.1448	55.7044	52.5606	53.9265	51.7008	45.7644	0.316123	0.0183369	0.262265	0.030098	45.7291	34.1478	55.1366	50.4639	4.55237	1.0631	2.34427	4.21932
PGA1_RS01020	NC_018290.1	189252	189902	-	CDS	PGA1_c02070	WP_014878935.1	yihA	ribosome biogenesis GTP-binding protein YihA/YsxC	putative GTP binding protein EngB	K03978	engB; GTP-binding protein	https://biocyc.org/gene?orgid=GCF_000154765&id=PGA1_RS01020	https://www.uniprot.org/uniparc/UPI0001632821/entry	187.676	206.811	203.603	261.257	222.53	271.465	228.614	238.769	233.129	324.692	311.28	293.576	1.07296	4.99235e-21	0.804666	6.85286e-28	199.363	251.751	233.504	309.849	10.2475	25.8155	5.08825	15.6075
PGA1_RS01025	NC_018290.1	189902	190654	-	CDS	PGA1_c02080	WP_014878936.1		MOSC domain-containing protein	hypothetical protein	K07140	K07140; uncharacterized protein	https://biocyc.org/gene?orgid=GCF_000154765&id=PGA1_RS01025	https://www.uniprot.org/uniparc/UPI0001632822/entry	165.344	182.735	197.811	230.839	189.08	229.585	230.95	230.349	229.165	277.224	270.96	257.968	0.983073	1.23925e-15	0.620531	1.85759e-18	181.963	216.501	230.155	268.717	16.247	23.756	0.908223	9.82199
PGA1_RS01030	NC_018290.1	190651	192468	-	CDS	PGA1_c02090	WP_014878937.1	yidC	membrane protein insertase YidC	inner membrane protein OxaA	K03217	yidC, spoIIIJ, OXA1, ccfA; YidC/Oxa1 family membrane protein insertase	https://biocyc.org/gene?orgid=GCF_000154765&id=PGA1_RS01030	https://www.uniprot.org/uniparc/UPI0001632A4C/entry	393.465	398.075	427.445	435.561	424.197	438.454	452.893	462.333	473.354	580.41	547.757	591.091	0.82653	4.33459e-19	0.707964	7.86606e-33	406.328	432.737	462.86	573.086	18.4323	7.5362	10.2407	22.5763
PGA1_RS01035	NC_018290.1	192908	194452	-	CDS	PGA1_c02100	WP_014878938.1		bifunctional diguanylate cyclase/phosphodiesterase	diguanylate cyclase (GGDEF) domain-containing protein			https://biocyc.org/gene?orgid=GCF_000154765&id=PGA1_RS01035	https://www.uniprot.org/uniparc/UPI0001632A4D/entry	81.1502	80.8075	78.3873	43.4604	46.2965	47.7696	68.6701	59.5393	62.7954	36.0436	33.5819	29.2616	-0.0550918	0.626957	-0.528693	1.6036e-07	80.115	45.8422	63.6683	32.9624	1.50603	2.19023	4.62759	3.43318
PGA1_RS01040	NC_018290.1	194519	195406	-	CDS	PGA1_c02110	WP_014878939.1	ttcA	tRNA 2-thiocytidine(32) synthetase TtcA	tRNA 2-thiocytidine biosynthesis protein TtcA	K14058	ttcA; tRNA 2-thiocytidine biosynthesis protein TtcA	https://biocyc.org/gene?orgid=GCF_000154765&id=PGA1_RS01040	https://www.uniprot.org/uniparc/UPI0001632A4E/entry	78.8668	77.811	80.1894	153.64	158.04	146.77	96.7854	99.1051	104.188	174.831	174.672	178.113	1.69006	6.76262e-70	1.21239	4.06404e-55	78.9557	152.817	100.026	175.872	1.19167	5.67993	3.78635	1.94243
PGA1_RS01045	NC_018290.1	195571	196143	+	CDS	PGA1_c02120	WP_014878940.1		DUF3833 domain-containing protein	hypothetical protein			https://biocyc.org/gene?orgid=GCF_000154765&id=PGA1_RS01045	https://www.uniprot.org/uniparc/UPI0001632A4F/entry	52.0799	53.8593	47.7606	35.6388	33.7544	33.26	31.9547	26.2521	28.0403	31.6688	31.8699	28.5582	0.162707	0.264619	0.463256	0.00364374	51.2333	34.2177	28.7491	30.699	3.13627	1.25528	2.91661	1.85672
PGA1_RS01050	NC_018290.1	196149	196421	-	CDS	PGA1_c02130	WP_014875958.1	yidD	membrane protein insertion efficiency factor YidD	hypothetical protein	K08998	K08998; uncharacterized protein	https://biocyc.org/gene?orgid=GCF_000154765&id=PGA1_RS01050	https://www.uniprot.org/uniparc/UPI000160E6FB/entry	95.5435	99.6452	89.0233	105.97	89.8233	112.135	67.7919	61.3726	72.5895	108.745	112.248	105.83	0.855946	1.09857e-09	1.08213	3.24116e-15	94.7373	102.643	67.2513	108.941	5.35664	11.5221	5.62797	3.21308
PGA1_RS01055	NC_018290.1	196521	196973	-	CDS	PGA1_c02140	WP_014878941.1		ribonuclease P protein component	putative ribonuclease P component	K03536	rnpA; ribonuclease P protein component [EC:3.1.26.5]	https://biocyc.org/gene?orgid=GCF_000154765&id=PGA1_RS01055	https://www.uniprot.org/uniparc/UPI0001632A50/entry	1107.78	1197.28	1024	1624.58	2114.48	1797.17	960.325	851.66	917.583	1486.89	1520.59	1430.61	1.46655	5.83296e-52	1.10129	4.21251e-64	1109.69	1845.41	909.856	1479.36	86.6557	248.484	54.7433	45.459
PGA1_RS01060	NC_018290.1	197000	197134	-	CDS	PGA1_c02150	WP_005632162.1	rpmH	50S ribosomal protein L34	50S ribosomal protein L34	K02914	RP-L34, MRPL34, rpmH; large subunit ribosomal protein L34	https://biocyc.org/gene?orgid=GCF_000154765&id=PGA1_RS01060	https://www.uniprot.org/uniparc/UPI0001632A51/entry	3223.04	3669.46	3017.06	4431.04	6096.85	4981.01	2841.97	2462.53	2566.06	4177.15	4208.35	4151.74	1.3764	1.67621e-37	1.07036	1.09221e-53	3303.19	5169.64	2623.52	4179.08	333.506	848.773	196.14	28.3516
PGA1_RS01065	NC_018290.1	197533	198336	+	CDS	PGA1_c02170	WP_014878942.1		VTT domain-containing protein	hypothetical protein			https://biocyc.org/gene?orgid=GCF_000154765&id=PGA1_RS01065	https://www.uniprot.org/uniparc/UPI0001632A52/entry	113.579	116.038	97.458	36.8895	45.0457	35.4677	62.1933	58.5925	64.8719	30.0839	32.0032	31.3332	-0.723947	3.71389e-10	-0.561508	1.95286e-06	109.025	39.1343	61.8859	31.1401	10.0925	5.16855	3.15101	0.974124
PGA1_RS01070	NC_018290.1	198339	199760	+	CDS	PGA1_c02180	WP_014878943.1		FAD-dependent oxidoreductase	dihydrolipoyl dehydrogenase LpdA			https://biocyc.org/gene?orgid=GCF_000154765&id=PGA1_RS01070	https://www.uniprot.org/uniparc/UPI0001632A53/entry	82.0836	73.7413	77.7472	24.345	27.6443	21.7163	53.5549	47.581	51.5419	21.097	24.2961	23.8924	-0.911642	6.11721e-16	-0.715817	6.37731e-11	77.8574	24.5685	50.8926	23.0952	4.17224	2.97035	3.0394	1.74219
PGA1_RS01075	NC_018290.1	199777	201165	+	CDS	PGA1_c02190	WP_014878944.1		HAMP domain-containing histidine kinase	signal transduction histidine kinase			https://biocyc.org/gene?orgid=GCF_000154765&id=PGA1_RS01075	https://www.uniprot.org/uniparc/UPI0001632A54/entry	89.2171	87.5346	74.6442	35.3548	34.9283	31.3226	77.2501	67.0729	79.8614	47.7861	47.9638	41.3713	-0.545292	2.5428e-07	-0.290871	0.00296313	83.7986	33.8685	74.7281	45.7071	7.97252	2.21514	6.75694	3.75594
PGA1_RS01080	NC_018290.1	201266	201342	+	tRNA	PGA1_c02200			tRNA-Arg	tRNA-Arg			https://biocyc.org/gene?orgid=GCF_000154765&id=PGA1_RS01080		90.6696	88.5799	66.3084	91.56	171.481	104.407	75.9477	64.315	74.3772	82.7921	94.1306	98.1502	1.22527	1.09095e-07	0.682751	0.00393067	81.8526	122.483	71.5466	91.6909	13.5022	42.9171	6.31181	7.96441
PGA1_RS01085	NC_018290.1	201451	202293	+	CDS				IS110 family transposase		K07486	K07486; transposase	https://biocyc.org/gene?orgid=GCF_000154765&id=PGA1_RS01085		25.8806	32.7155	29.7179	31.3762	42.5142	32.8732	22.0584	24.4529	24.9909	24.2437	25.0057	24.6338	0.981302	9.81668e-12	0.424042	0.00377914	29.438	35.5879	23.8341	24.6277	3.42603	6.04492	1.56112	0.380997
PGA1_RS19940	NC_018290.1	202701	203105	+	CDS				transposase				https://biocyc.org/gene?orgid=GCF_000154765&id=PGA1_RS19940		14.1858	15.3767	10.5897	3.96175	3.726	4.08681	8.76101	7.94807	11.784	5.86419	5.96548	4.70719	-0.88042	0.00436872	-0.243199	0.393731	13.384	3.92486	9.49771	5.51229	2.49216	0.183214	2.02132	0.699069
PGA1_RS19945	NC_018290.1	203237	204284	-	CDS				hypothetical protein				https://biocyc.org/gene?orgid=GCF_000154765&id=PGA1_RS19945		8.81299	8.60222	8.11983	1.02068	2.59185	2.16597	6.95948	5.43425	7.28632	3.45896	2.42063	2.72864	-1.34479	2.8658e-06	-0.658639	0.0150467	8.51168	1.92617	6.56002	2.86941	0.35534	0.81257	0.988544	0.533288
PGA1_RS01105	NC_018290.1	204727	205677	+	CDS	PGA1_c02280	WP_014878946.1		hypothetical protein	hypothetical protein			https://biocyc.org/gene?orgid=GCF_000154765&id=PGA1_RS01105	https://www.uniprot.org/uniparc/UPI0001632A5D/entry	22.5591	20.7679	20.4731	7.61789	11.4248	9.0503	15.0623	14.4506	16.2024	8.1493	7.43097	7.80378	-0.428267	0.0146694	-0.51414	0.00764302	21.2667	9.36434	15.2384	7.79468	1.12894	1.92281	0.889088	0.359251
PGA1_RS01110	NC_018290.1	205680	206477	+	CDS	PGA1_c02290	WP_014878947.1		NAD(P)-dependent oxidoreductase	putative NAD dependent epimerase/dehydratase			https://biocyc.org/gene?orgid=GCF_000154765&id=PGA1_RS01110	https://www.uniprot.org/uniparc/UPI000274B7CB/entry	15.2193	17.7633	14.5879	7.06779	9.83328	8.3558	19.4323	14.5061	16.5749	10.9649	9.08278	10.2385	-0.175444	0.396545	-0.291052	0.143596	15.8568	8.41896	16.8378	10.0954	1.68097	1.38383	2.47358	0.949185
PGA1_RS01115	NC_018290.1	206470	207246	+	CDS	PGA1_c02300	WP_014878948.1		glycosyltransferase	putative glycosyl transferase			https://biocyc.org/gene?orgid=GCF_000154765&id=PGA1_RS01115	https://www.uniprot.org/uniparc/UPI0001632A5F/entry	15.3498	14.8084	14.544	7.94715	9.80773	6.99921	16.744	15.3762	13.7762	8.36549	7.54034	9.81422	-0.108297	0.616276	-0.375605	0.072822	14.9008	8.25136	15.2988	8.57335	0.410757	1.42876	1.48541	1.1511
PGA1_RS01120	NC_018290.1	207243	208439	+	CDS	PGA1_c02310	WP_014878949.1		DegT/DnrJ/EryC1/StrS family aminotransferase	putative pyridoxal-phosphate-dependent aminotransferase	K12452	ascC, ddhC, rfbH; CDP-4-dehydro-6-deoxyglucose reductase, E1 [EC:1.17.1.1]	https://biocyc.org/gene?orgid=GCF_000154765&id=PGA1_RS01120	https://www.uniprot.org/uniparc/UPI0001632A60/entry	22.3581	22.5943	21.6685	11.3735	11.9134	12.6028	19.6519	18.9278	17.3153	12.218	11.4039	12.9688	-0.130983	0.411204	-0.190927	0.244623	22.207	11.9632	18.6317	12.1969	0.481041	0.616205	1.19609	0.782643
PGA1_RS01125	NC_018290.1	208490	209608	+	CDS	PGA1_c02320	WP_044041683.1	gmd	GDP-mannose 4,6-dehydratase	GDP-mannose 4,6-dehydratase Gmd	K01711	gmd, GMDS; GDPmannose 4,6-dehydratase [EC:4.2.1.47]	https://biocyc.org/gene?orgid=GCF_000154765&id=PGA1_RS01125	https://www.uniprot.org/uniparc/UPI000274B493/entry	33.7301	29.8405	24.7607	14.3822	16.3849	13.7772	24.8972	22.8472	24.3715	11.9526	11.821	10.4654	-0.229867	0.128197	-0.629482	3.75792e-05	29.4438	14.8481	24.0386	11.413	4.49788	1.36488	1.06477	0.823267
PGA1_RS01130	NC_018290.1	209700	210206	-	CDS	PGA1_c02330	WP_014878951.1		hypothetical protein	hypothetical protein			https://biocyc.org/gene?orgid=GCF_000154765&id=PGA1_RS01130	https://www.uniprot.org/uniparc/UPI000274B494/entry	76.454	74.2838	56.3949	33.1816	56.8491	34.5116	49.3779	46.0306	43.3011	10.7248	10.722	12.3549	-0.00847398	0.964332	-1.58844	2.88493e-16	69.0442	41.5141	46.2365	11.2672	11.0083	13.2971	3.04359	0.941936
PGA1_RS01135	NC_018290.1	210376	211266	-	CDS	PGA1_c02340	WP_014878952.1		mechanosensitive ion channel family protein	putative mechanosensitive ion channel	K03442	mscS; small conductance mechanosensitive channel	https://biocyc.org/gene?orgid=GCF_000154765&id=PGA1_RS01135	https://www.uniprot.org/uniparc/UPI0001632A63/entry	14.6918	14.3116	10.0854	1.90994	3.21791	2.28225	7.37458	7.57289	8.4937	2.66554	3.45727	3.66794	-1.59332	3.66108e-09	-0.714008	0.00867127	13.0296	2.47003	7.81373	3.26358	2.55683	0.673904	0.597162	0.528524
PGA1_RS01140	NC_018290.1	211379	212218	+	CDS	PGA1_c02350	WP_014878953.1		formate/nitrite transporter family protein	inner membrane protein YfdC	K21990	yfdC; formate-nitrite transporter family protein	https://biocyc.org/gene?orgid=GCF_000154765&id=PGA1_RS01140	https://www.uniprot.org/uniparc/UPI0001632D51/entry	9.86976	9.17893	6.96975	3.87815	4.49116	1.80153	6.49253	6.19032	6.98024	2.00893	3.95479	2.75587	-0.541235	0.0439439	-0.579114	0.0438166	8.67281	3.39028	6.55437	2.90653	1.5148	1.40962	0.398576	0.981644
PGA1_RS20335	NC_018290.1	212334	212495	+	CDS		WP_086002971.1		DUF1328 domain-containing protein				https://biocyc.org/gene?orgid=GCF_000154765&id=PGA1_RS20335		9.87617	9.885	8.40452	5.10226	2.32875	3.50298	8.92325	9.17084	3.36687	6.94443	7.45685	2.94199	-0.371868	0.304357	0.0474209	0.874166	9.38857	3.64467	7.15365	5.78109	0.852217	1.39217	3.28179	2.47204
PGA1_RS01145	NC_018290.1	212602	213930	-	CDS	PGA1_c02360	WP_014878954.1		NAD(P)/FAD-dependent oxidoreductase	pyridine nucleotide-disulfide oxidoreductase	K00383	GSR, gor; glutathione reductase (NADPH) [EC:1.8.1.7]	https://biocyc.org/gene?orgid=GCF_000154765&id=PGA1_RS01145	https://www.uniprot.org/uniparc/UPI0001632D52/entry	5.74573	5.71233	3.8418	2.34144	1.58965	1.56567	3.55978	2.70157	4.10409	1.83408	1.95427	1.84432	-0.605794	0.0256368	-0.312767	0.259003	5.09995	1.83225	3.45514	1.87756	1.08972	0.441134	0.707089	0.0666298
PGA1_RS01150	NC_018290.1	214041	215150	+	CDS	PGA1_c02370	WP_014878955.1		YihY/virulence factor BrkB family protein	putative ribonuclease BN	K07058	K07058; membrane protein	https://biocyc.org/gene?orgid=GCF_000154765&id=PGA1_RS01150	https://www.uniprot.org/uniparc/UPI000274B495/entry	7.66556	10.3659	7.42097	2.97862	3.26277	2.42842	5.50523	5.85571	5.77373	3.71621	4.4076	2.33088	-0.745723	0.00245105	-0.223007	0.387329	8.48414	2.88994	5.71155	3.4849	1.63423	0.424185	0.183327	1.05751
PGA1_RS01155	NC_018290.1	215183	216454	-	CDS	PGA1_c02380	WP_014878956.1		MFS transporter permease	hypothetical protein			https://biocyc.org/gene?orgid=GCF_000154765&id=PGA1_RS01155	https://www.uniprot.org/uniparc/UPI0001632D54/entry	24.4702	23.6867	24.726	12.0789	10.9144	11.6367	19.268	18.8824	22.9408	10.8097	11.6337	9.26015	-0.301526	0.0419154	-0.503841	0.00132416	24.2943	11.5433	20.3637	10.5679	0.541494	0.587866	2.24009	1.20514
PGA1_RS01160	NC_018290.1	216544	216948	-	CDS	PGA1_c02390	WP_014873346.1		helix-turn-helix domain-containing protein	transcriptional regulator, MerR family			https://biocyc.org/gene?orgid=GCF_000154765&id=PGA1_RS01160	https://www.uniprot.org/uniparc/UPI0001632D55/entry	28.9102	25.4813	24.5412	12.6056	13.2273	11.6766	27.4187	26.5955	35.3521	19.1358	15.5102	14.9621	-0.286125	0.182662	-0.381326	0.0678843	26.3109	12.5032	29.7888	16.5361	2.29963	0.780404	4.83558	2.26804
PGA1_RS01165	NC_018290.1	217028	218269	+	CDS	PGA1_c02400	WP_014878957.1		MFS transporter	putative major facilitator superfamily transporter			https://biocyc.org/gene?orgid=GCF_000154765&id=PGA1_RS01165	https://www.uniprot.org/uniparc/UPI0001632D56/entry	37.7676	36.5793	29.6534	12.0967	11.9678	14.1642	21.3206	18.9398	20.6404	11.4231	9.24001	10.3061	-0.660141	4.0701e-06	-0.535308	0.000609969	34.6667	12.7429	20.3002	10.3231	4.38218	1.23261	1.22629	1.09164
PGA1_RS01170	NC_018290.1	218727	219440	+	CDS	PGA1_c02420	WP_014878958.1		trypsin-like serine protease	hypothetical protein	K04775	ydgD; protease YdgD [EC:3.4.21.-]	https://biocyc.org/gene?orgid=GCF_000154765&id=PGA1_RS01170	https://www.uniprot.org/uniparc/UPI0001632D57/entry	94.1141	97.8532	91.627	36.6364	43.9606	38.2826	84.113	86.0056	83.5529	53.2212	50.0799	52.5427	-0.499929	1.75879e-05	-0.287642	0.00795702	94.5314	39.6265	84.5571	51.9479	3.13405	3.84258	1.28526	1.65292
PGA1_RS01175	NC_018290.1	219676	220845	-	CDS	PGA1_c02430	WP_014878959.1		HlyD family type I secretion periplasmic adaptor subunit	type I secretion membrane fusion protein, HlyD family	K12542	lapC; membrane fusion protein, adhesin transport system	https://biocyc.org/gene?orgid=GCF_000154765&id=PGA1_RS01175	https://www.uniprot.org/uniparc/UPI0001632D58/entry	18.5852	17.0833	15.71	11.5528	13.0267	10.6302	25.1598	28.2003	22.5131	30.4487	32.2136	29.9114	0.184625	0.262701	0.66565	2.26988e-07	17.1262	11.7366	25.2911	30.8579	1.43806	1.20876	2.8459	1.20443
PGA1_RS01180	NC_018290.1	220842	223208	-	CDS	PGA1_c02440	WP_014878960.1		ATP-binding cassette domain-containing protein	putative ATP-binding/permease fusion ABC transporter	K12541	lapB; ATP-binding cassette, subfamily C, bacterial LapB	https://biocyc.org/gene?orgid=GCF_000154765&id=PGA1_RS01180	https://www.uniprot.org/uniparc/UPI0001632D59/entry	12.4741	11.3508	10.1238	15.139	12.5274	13.8055	30.6746	33.1353	33.7007	40.32	38.9656	38.1996	1.02738	3.91116e-14	0.663252	2.27241e-14	11.3162	13.824	32.5036	39.1617	1.17554	1.30589	1.60893	1.07371
PGA1_RS01185	NC_018290.1	223205	224509	-	CDS	PGA1_c02450	WP_044041345.1		TolC family protein	putative outer membrane efflux protein	K12543	lapE; outer membrane protein, adhesin transport system	https://biocyc.org/gene?orgid=GCF_000154765&id=PGA1_RS01185	https://www.uniprot.org/uniparc/UPI000274B496/entry	16.2725	15.8615	13.7197	15.6483	14.6856	16.6694	38.3672	42.7867	44.1122	44.7317	41.2852	41.9995	0.768268	1.65609e-07	0.422205	3.67396e-05	15.2845	15.6678	41.7554	42.6722	1.37071	0.992035	3.00817	1.81905
PGA1_RS01190	NC_018290.1	224611	228288	-	CDS	PGA1_c02460	WP_014878962.1		BapA prefix-like domain-containing protein	hypothetical protein	K20276	bapA; large repetitive protein	https://biocyc.org/gene?orgid=GCF_000154765&id=PGA1_RS01190	https://www.uniprot.org/uniparc/UPI000274B497/entry	45.1019	46.5869	39.6096	37.7154	37.2745	39.6786	100.955	107.178	111.525	97.8961	101.604	104.665	0.546317	1.26353e-08	0.328193	2.18865e-06	43.7661	38.2228	106.553	101.388	3.67546	1.27986	5.31253	3.38974
PGA1_RS01195	NC_018290.1	228993	230927	+	CDS	PGA1_c02470	WP_014878963.1		PrkA family serine protein kinase	putative serine-protein kinase, PrkA type	K07180	prkA; serine protein kinase	https://biocyc.org/gene?orgid=GCF_000154765&id=PGA1_RS01195	https://www.uniprot.org/uniparc/UPI0001632D5C/entry	88.9231	79.4785	75.4296	18.7702	22.9669	17.7675	46.3858	42.5165	44.0081	19.8966	16.2941	16.4322	-1.2833	9.12788e-32	-0.915151	4.60867e-18	81.2771	19.8348	44.3035	17.541	6.92422	2.75839	1.9515	2.04123
PGA1_RS01200	NC_018290.1	230949	232286	+	CDS	PGA1_c02480	WP_014878964.1		YeaH/YhbH family protein	hypothetical protein	K09786	K09786; uncharacterized protein	https://biocyc.org/gene?orgid=GCF_000154765&id=PGA1_RS01200	https://www.uniprot.org/uniparc/UPI0001632D5D/entry	71.5288	63.7871	55.713	14.0995	18.5527	13.2893	32.6082	31.6918	32.1023	16.1154	14.4004	13.4849	-1.30752	1.77953e-23	-0.703261	3.96485e-08	63.6763	15.3139	32.1341	14.6669	7.90849	2.83404	0.459017	1.33536
PGA1_RS01205	NC_018290.1	232273	233781	+	CDS	PGA1_c02490	WP_014873355.1		SpoVR family protein	sporulation protein R-like protein	K06415	spoVR; stage V sporulation protein R	https://biocyc.org/gene?orgid=GCF_000154765&id=PGA1_RS01205	https://www.uniprot.org/uniparc/UPI000274B498/entry	42.3142	42.6844	36.9482	9.47298	10.2002	8.74353	22.5992	23.547	23.2234	9.73325	9.80657	12.7239	-1.33888	1.36412e-24	-0.673552	3.29765e-06	40.6489	9.47224	23.1232	10.7546	3.21028	0.728339	0.481774	1.70585
PGA1_RS01210	NC_018290.1	233789	234454	-	CDS	PGA1_c02500	WP_014878966.1		GntR family transcriptional regulator	transcriptional regulator, GntR family			https://biocyc.org/gene?orgid=GCF_000154765&id=PGA1_RS01210	https://www.uniprot.org/uniparc/UPI00016332F6/entry	59.1842	58.8648	52.1308	22.2666	25.6037	24.9943	51.2045	53.9097	56.9183	36.6929	35.1883	32.9185	-0.458312	0.000908897	-0.208906	0.116659	56.7266	24.2882	54.0108	34.9332	3.9833	1.77705	2.85824	1.90006
PGA1_RS01215	NC_018290.1	234618	235730	-	CDS	PGA1_c02510	WP_027248154.1		S-(hydroxymethyl)glutathione dehydrogenase/class III alcohol dehydrogenase	S-(hydroxymethyl)glutathione dehydrogenase FrmA	K00121	frmA, ADH5, adhC; S-(hydroxymethyl)glutathione dehydrogenase / alcohol dehydrogenase [EC:1.1.1.284 1.1.1.1]	https://biocyc.org/gene?orgid=GCF_000154765&id=PGA1_RS01215	https://www.uniprot.org/uniparc/UPI000160F993/entry	101.932	99.4895	119.639	88.6808	87.315	84.5532	133.009	138.156	145.608	110.4	110.164	111.703	0.430312	0.000167911	0.0768899	0.373703	107.02	86.8496	138.924	110.756	10.9961	2.10279	6.33456	0.828739
PGA1_RS01220	NC_018290.1	236064	238580	+	CDS	PGA1_c02520	WP_014878967.1		heavy metal translocating P-type ATPase	copper-transporting P-type ATPase ActP	K17686	copA, ctpA, ATP7; P-type Cu+ transporter [EC:7.2.2.8]	https://biocyc.org/gene?orgid=GCF_000154765&id=PGA1_RS01220	https://www.uniprot.org/uniparc/UPI00016332F7/entry	135.279	140.605	116.139	33.7859	36.5417	34.3263	62.8098	49.9997	48.8116	22.1245	12.7664	12.0375	-1.14681	2.39756e-35	-1.27909	7.55215e-06	130.674	34.8846	53.8737	15.6428	12.8667	1.46027	7.76168	5.62515
PGA1_RS01225	NC_018290.1	238577	238981	+	CDS	PGA1_c02530	WP_014878968.1	cueR	Cu(I)-responsive transcriptional regulator	HTH-type transcriptional regulator	K19591	cueR; MerR family transcriptional regulator, copper efflux regulator	https://biocyc.org/gene?orgid=GCF_000154765&id=PGA1_RS01225	https://www.uniprot.org/uniparc/UPI00016332F8/entry	112.768	127.407	92.1136	39.1373	37.8189	44.8382	54.8374	46.6185	47.1362	25	16.8525	16.6433	-0.660503	6.13409e-06	-0.885739	3.55062e-06	110.763	40.5982	49.5307	19.4986	17.7318	3.73069	4.60304	4.76549
PGA1_RS01230	NC_018290.1	239283	240119	-	CDS	PGA1_c02540	WP_014878969.1		3-keto-5-aminohexanoate cleavage protein	hypothetical protein	K18013	kce; 3-keto-5-aminohexanoate cleavage enzyme [EC:2.3.1.247]	https://biocyc.org/gene?orgid=GCF_000154765&id=PGA1_RS01230	https://www.uniprot.org/uniparc/UPI00016332F9/entry	56.216	59.5935	59.2926	13.9997	14.6035	16.2154	51.0274	47.5553	52.3766	16.4277	18.1129	16.2691	-1.18905	4.45504e-17	-1.13848	1.28459e-16	58.3673	14.9396	50.3197	16.9366	1.8692	1.14543	2.48732	1.02184
PGA1_RS01235	NC_018290.1	240131	240775	-	CDS	PGA1_c02550	WP_014878970.1	pcaG	protocatechuate 3,4-dioxygenase subunit alpha	protocatechuate 3,4-dioxygenase alpha chain	K00448	pcaG; protocatechuate 3,4-dioxygenase, alpha subunit [EC:1.13.11.3]	https://biocyc.org/gene?orgid=GCF_000154765&id=PGA1_RS01235	https://www.uniprot.org/uniparc/UPI00016332FA/entry	33.0361	29.1493	29.6582	6.33211	8.65646	8.13833	38.3039	32.2473	32.7683	12.0155	12.0801	11.8227	-1.19649	1.18856e-09	-1.07924	2.85541e-09	30.6145	7.70896	34.4398	11.9728	2.11253	1.22021	3.35655	0.133903
PGA1_RS01240	NC_018290.1	240775	241500	-	CDS	PGA1_c02560	WP_014878971.1	pcaH	protocatechuate 3,4-dioxygenase subunit beta	protocatechuate 3,4-dioxygenase beta chain	K00449	pcaH; protocatechuate 3,4-dioxygenase, beta subunit [EC:1.13.11.3]	https://biocyc.org/gene?orgid=GCF_000154765&id=PGA1_RS01240	https://www.uniprot.org/uniparc/UPI00016332FB/entry	33.7578	37.0892	29.6312	7.23296	7.06709	8.72851	36.5645	40.2456	36.4373	11.708	11.8971	10.3161	-1.32125	1.38283e-12	-1.29487	5.05831e-14	33.4927	7.67618	37.7492	11.307	3.73608	0.915107	2.16293	0.863384
PGA1_RS01245	NC_018290.1	241487	241912	-	CDS	PGA1_c02570	WP_014878972.1	pcaC	4-carboxymuconolactone decarboxylase	putative 4-carboxymuconolactone decarboxylase PcaC	K01607	pcaC; 4-carboxymuconolactone decarboxylase [EC:4.1.1.44]	https://biocyc.org/gene?orgid=GCF_000154765&id=PGA1_RS01245	https://www.uniprot.org/uniparc/UPI000274B499/entry	41.8251	44.2737	37.8736	9.92975	6.73042	10.2129	42.2626	45.7735	44.1724	14.6713	12.3353	11.3477	-1.35721	2.18632e-10	-1.32096	7.63412e-11	41.3242	8.9577	44.0695	12.7848	3.22931	1.93407	1.75771	1.7068
PGA1_RS01250	NC_018290.1	241999	242916	+	CDS	PGA1_c02580	WP_014873364.1	pcaQ	pca operon transcription factor PcaQ	putative HTH-type transcriptional regulator pcaQ	K02623	pcaQ; LysR family transcriptional regulator, pca operon transcriptional activator	https://biocyc.org/gene?orgid=GCF_000154765&id=PGA1_RS01250	https://www.uniprot.org/uniparc/UPI000160FA95/entry	59.8908	60.1499	53.0227	5.87907	9.28761	5.40902	29.4897	32.3003	27.851	9.46349	6.25059	7.78763	-2.35649	1.21519e-44	-1.49373	4.41897e-16	57.6878	6.85857	29.8803	7.83391	4.0422	2.1167	2.25023	1.60695
PGA1_RS01255	NC_018290.1	243154	244029	+	CDS	PGA1_c02590	WP_014878973.1		branched-chain amino acid ABC transporter permease	putative high-affinity branched-chain amino acid transport system permease protein LivH	K01997	livH; branched-chain amino acid transport system permease protein	https://biocyc.org/gene?orgid=GCF_000154765&id=PGA1_RS01255	https://www.uniprot.org/uniparc/UPI000274B49A/entry	29.1396	24.2386	24.9459	3.44125	6.37376	2.96914	42.9049	35.6155	46.2311	8.13355	10.1357	8.31646	-1.88445	1.24028e-17	-1.78251	1.41461e-25	26.108	4.26138	41.5838	8.8619	2.64915	1.84454	5.42966	1.10692
PGA1_RS01260	NC_018290.1	244034	245119	+	CDS	PGA1_c02600	WP_014878974.1		branched-chain amino acid ABC transporter permease	putative high-affinity branched-chain amino acid transport system permease protein LivM	K01998	livM; branched-chain amino acid transport system permease protein	https://biocyc.org/gene?orgid=GCF_000154765&id=PGA1_RS01260	https://www.uniprot.org/uniparc/UPI00016332FE/entry	16.3396	14.2541	13.0386	2.9549	2.29273	3.57072	31.1597	26.5055	27.9371	8.63258	7.06341	7.64872	-1.46864	1.68064e-10	-1.43434	1.28081e-17	14.5441	2.93945	28.5341	7.78157	1.66948	0.639138	2.38381	0.792978
PGA1_RS01265	NC_018290.1	245116	245883	+	CDS	PGA1_c02610	WP_014878975.1		ABC transporter ATP-binding protein	putative high-affinity branched-chain amino acid transport ATP-binding protein LivG	K01995	livG; branched-chain amino acid transport system ATP-binding protein	https://biocyc.org/gene?orgid=GCF_000154765&id=PGA1_RS01265	https://www.uniprot.org/uniparc/UPI00016332FF/entry	11.8367	14.5186	11.612	3.16546	3.53679	3.20195	27.5493	20.8762	25.9223	8.87043	7.23547	5.67385	-1.11862	1.39427e-05	-1.31403	3.58035e-10	12.6558	3.3014	24.7826	7.25992	1.61716	0.204669	3.47945	1.59843
PGA1_RS01270	NC_018290.1	245883	246656	+	CDS	PGA1_c02620	WP_014878976.1		ABC transporter ATP-binding protein	high-affinity branched-chain amino acid transport ATP-binding protein LivF	K01996	livF; branched-chain amino acid transport system ATP-binding protein	https://biocyc.org/gene?orgid=GCF_000154765&id=PGA1_RS01270	https://www.uniprot.org/uniparc/UPI0001633300/entry	12.4026	15.7087	12.5775	3.95757	4.87413	3.91031	24.9587	18.7949	24.7524	6.54069	5.61865	6.5975	-0.867488	0.000257084	-1.40815	8.38257e-11	13.5629	4.24734	22.8353	6.25228	1.86036	0.543335	3.50062	0.549473
PGA1_RS01275	NC_018290.1	246700	248637	+	CDS	PGA1_c02630	WP_014878977.1		long-chain fatty acid--CoA ligase	putative long-chain-fatty-acid-CoA ligase	K01897	ACSL, fadD; long-chain acyl-CoA synthetase [EC:6.2.1.3]	https://biocyc.org/gene?orgid=GCF_000154765&id=PGA1_RS01275	https://www.uniprot.org/uniparc/UPI000274B4CE/entry	12.0457	13.7105	12.5756	4.31522	4.049	3.19661	21.0888	17.3763	22.8319	7.38518	7.6046	6.18326	-0.946203	5.28832e-08	-1.0948	1.46069e-13	12.7772	3.85361	20.4324	7.05768	0.850511	0.584344	2.7864	0.765174
PGA1_RS01280	NC_018290.1	248683	249843	+	CDS	PGA1_c02640	WP_014878978.1		ABC transporter substrate-binding protein	putative amino acid binding protein	K01999	livK; branched-chain amino acid transport system substrate-binding protein	https://biocyc.org/gene?orgid=GCF_000154765&id=PGA1_RS01280	https://www.uniprot.org/uniparc/UPI0001633302/entry	23.0514	16.756	20.5813	7.87325	8.64346	6.27279	27.7319	27.9391	26.8958	9.68991	12.2778	12.7845	-0.634717	0.000391061	-0.81124	1.01626e-07	20.1295	7.5965	27.5223	11.5841	3.17191	1.20933	0.552318	1.65983
PGA1_RS01285	NC_018290.1	249999	250916	+	CDS	PGA1_c02650	WP_014878979.1		MBL fold metallo-hydrolase	hypothetical protein			https://biocyc.org/gene?orgid=GCF_000154765&id=PGA1_RS01285	https://www.uniprot.org/uniparc/UPI000274B4CF/entry	27.648	87.4791	28.9956	35.963	15.8629	17.2058	13.8859	43.4266	24.8802	7.76142	8.02708	9.04849	-0.12862	0.712404	-0.993686	0.0129687	48.0409	23.0106	27.3976	8.279	34.1611	11.2372	14.9304	0.679507
PGA1_RS01290	NC_018290.1	251320	252984	+	CDS	PGA1_c02660	WP_014878980.1		tetratricopeptide repeat protein	hypothetical protein			https://biocyc.org/gene?orgid=GCF_000154765&id=PGA1_RS01290	https://www.uniprot.org/uniparc/UPI000274B4D0/entry	191.923	182.917	165.019	82.3792	101.236	80.1521	166.262	163.885	161.746	58.7837	59.421	48.7031	-0.284232	0.00432016	-1.14641	9.60814e-43	179.953	87.9226	163.965	55.6359	13.6944	11.5838	2.25878	6.01247
PGA1_RS01295	NC_018290.1	253139	254128	+	CDS	PGA1_c02670	WP_014878981.1		NADPH:quinone reductase	quinone oxidoreductase-like protein	K00344	qor, CRYZ; NADPH:quinone reductase [EC:1.6.5.5]	https://biocyc.org/gene?orgid=GCF_000154765&id=PGA1_RS01295	https://www.uniprot.org/uniparc/UPI0001632823/entry	51.7152	49.7246	47.3786	33.9368	32.2384	30.8581	62.8536	56.5258	56.0584	41.4772	40.6941	40.0952	0.131476	0.302663	-0.110948	0.349143	49.6061	32.3444	58.4792	40.7555	2.17074	1.54211	3.79548	0.693055
PGA1_RS01300	NC_018290.1	254266	254340	+	tRNA	PGA1_c02680			tRNA-Gln	tRNA-Gln			https://biocyc.org/gene?orgid=GCF_000154765&id=PGA1_RS01300		346.169	259.383	214.215	391.565	692.142	374.539	227.786	278.977	264.535	396.666	354.349	437.567	1.4643	2.72457e-06	0.995583	3.99993e-12	273.255	486.082	257.099	396.194	67.0621	178.656	26.3931	41.6108
PGA1_RS01305	NC_018290.1	254777	257686	+	CDS	PGA1_c02690	WP_014878982.1		Hint domain-containing protein	hypothetical protein			https://biocyc.org/gene?orgid=GCF_000154765&id=PGA1_RS01305	https://www.uniprot.org/uniparc/UPI0001632824/entry	16.0694	15.388	13.9896	13.0827	15.8422	13.6996	13.8189	12.4019	14.245	15.5713	15.0482	14.4361	0.634384	5.62989e-08	0.541842	9.31964e-07	15.149	14.2082	13.4886	15.0185	1.06027	1.44837	0.964912	0.568153
PGA1_RS01310	NC_018290.1	257859	258872	-	CDS	PGA1_c02700	WP_014878983.1		LacI family DNA-binding transcriptional regulator	putative HTH-type transcriptional regulator			https://biocyc.org/gene?orgid=GCF_000154765&id=PGA1_RS01310	https://www.uniprot.org/uniparc/UPI0001632825/entry	9.03678	9.82651	9.60055	3.88397	6.1016	2.47178	8.16484	8.36365	7.12721	5.54733	4.64619	6.1103	-0.452012	0.0618077	-0.102447	0.673989	9.48795	4.15245	7.88523	5.4346	0.406732	1.82975	0.663952	0.738533
PGA1_RS01315	NC_018290.1	259140	260441	+	CDS	PGA1_c02710	WP_014878984.1		extracellular solute-binding protein	sn-glycerol-3-phosphate-binding periplasmic protein ugpB	K05813	ugpB; sn-glycerol 3-phosphate transport system substrate-binding protein	https://biocyc.org/gene?orgid=GCF_000154765&id=PGA1_RS01315	https://www.uniprot.org/uniparc/UPI0001632826/entry	34.9659	35.4402	40.8878	19.6055	20.5724	20.6305	54.403	58.7653	57.0254	36.6263	34.8857	37.7559	-0.119355	0.403873	-0.226562	0.0287336	37.098	20.2695	56.7312	36.4226	3.29066	0.57577	2.19595	1.44592
PGA1_RS01320	NC_018290.1	260515	261396	+	CDS	PGA1_c02720	WP_014878985.1		ABC transporter permease subunit	sn-glycerol-3-phosphate transport system permease protein UgpA	K05814	ugpA; sn-glycerol 3-phosphate transport system permease protein	https://biocyc.org/gene?orgid=GCF_000154765&id=PGA1_RS01320	https://www.uniprot.org/uniparc/UPI0001632827/entry	22.8398	20.7787	25.548	17.6405	18.1357	16.7285	33.1518	40.4968	33.4712	31.8168	33.3504	30.4149	0.329612	0.0398804	0.224928	0.107562	23.0555	17.5016	35.7066	31.8607	2.39198	0.713811	4.15151	1.46823
PGA1_RS01325	NC_018290.1	261407	262288	+	CDS	PGA1_c02730	WP_014878986.1		ABC transporter permease subunit	sn-glycerol-3-phosphate transport system permease protein UgpE	K05815	ugpE; sn-glycerol 3-phosphate transport system permease protein	https://biocyc.org/gene?orgid=GCF_000154765&id=PGA1_RS01325	https://www.uniprot.org/uniparc/UPI0001632828/entry	23.9941	22.3926	22.615	14.2778	14.2006	16.4605	30.3953	33.6888	33.6258	26.3605	27.324	27.0183	0.135722	0.42784	0.1199	0.411947	23.0006	14.9796	32.57	26.9009	0.867616	1.28302	1.88356	0.492368
PGA1_RS01330	NC_018290.1	262301	263347	+	CDS	PGA1_c02740	WP_014878987.1		sn-glycerol-3-phosphate import ATP-binding protein UgpC	sn-glycerol-3-phosphate import ATP-binding protein UgbC	K05816	ugpC; sn-glycerol 3-phosphate transport system ATP-binding protein [EC:7.6.2.10]	https://biocyc.org/gene?orgid=GCF_000154765&id=PGA1_RS01330	https://www.uniprot.org/uniparc/UPI0001632829/entry	22.5745	21.0729	24.7079	15.0462	12.7554	13.9567	31.1907	27.6702	31.5825	25.4298	24.4602	25.1015	0.0423883	0.817788	0.129183	0.352695	22.7851	13.9195	30.1478	24.9971	1.8266	1.14585	2.15459	0.493142
PGA1_RS01335	NC_018290.1	263344	264345	+	CDS	PGA1_c02750	WP_014878988.1		endonuclease	hypothetical protein			https://biocyc.org/gene?orgid=GCF_000154765&id=PGA1_RS01335	https://www.uniprot.org/uniparc/UPI000163282A/entry	29.4672	30.9572	30.7092	18.2937	14.8343	15.4331	35.7391	34.5966	33.205	28.6302	27.6685	30.5097	-0.144412	0.359837	0.141118	0.295012	30.3779	16.187	34.5136	28.9361	0.79835	1.84886	1.2691	1.44509
PGA1_RS01340	NC_018290.1	264448	265518	+	CDS	PGA1_c02760	WP_014878989.1		trifunctional transcriptional activator/DNA repair protein Ada/methylated-DNA--[protein]-cysteine S-methyltransferase	putative methylated-DNA--protein-cysteine methyltransferase	K10778	ada; AraC family transcriptional regulator, regulatory protein of adaptative response / methylated-DNA-[protein]-cysteine methyltransferase [EC:2.1.1.63]	https://biocyc.org/gene?orgid=GCF_000154765&id=PGA1_RS01340	https://www.uniprot.org/uniparc/UPI000163282B/entry	20.9821	24.3664	23.01	9.53363	6.12912	8.47781	20.3074	22.7152	19.5434	11.3212	9.1926	10.2987	-0.682943	0.000110439	-0.57879	0.000539212	22.7862	8.04685	20.8553	10.2708	1.70319	1.74269	1.65536	1.06456
PGA1_RS01345	NC_018290.1	265638	267158	+	CDS	PGA1_c02770	WP_014878990.1	gpmI	2,3-bisphosphoglycerate-independent phosphoglycerate mutase	2,3-bisphosphoglycerate-independent phosphoglycerate mutase GpmI	K15633	gpmI; 2,3-bisphosphoglycerate-independent phosphoglycerate mutase [EC:5.4.2.12]	https://biocyc.org/gene?orgid=GCF_000154765&id=PGA1_RS01345	https://www.uniprot.org/uniparc/UPI000163282C/entry	147.17	147.164	117.847	66.3312	83.1902	67.9351	120.226	112.329	122.507	86.867	83.6314	84.2012	-0.173239	0.122844	-0.0723884	0.385315	137.394	72.4855	118.354	84.8999	16.9277	9.30516	5.34098	1.72726
PGA1_RS01350	NC_018290.1	267155	268339	+	CDS	PGA1_c02780	WP_014873383.1		peptidoglycan DD-metalloendopeptidase family protein	hypothetical protein	K22719	envC; murein hydrolase activator	https://biocyc.org/gene?orgid=GCF_000154765&id=PGA1_RS01350	https://www.uniprot.org/uniparc/UPI000160F946/entry	110.161	115.967	105.246	52.3143	53.3573	53.0769	108.071	100.142	113.172	75.1581	66.3641	70.5568	-0.304784	0.00211964	-0.189206	0.0319233	110.458	52.9162	107.128	70.693	5.3669	0.539745	6.56568	4.3986
PGA1_RS01355	NC_018290.1	268343	269686	+	CDS	PGA1_c02790	WP_014873384.1		S41 family peptidase	putative carboxy-terminal-processing protease	K03797	E3.4.21.102, prc, ctpA; carboxyl-terminal processing protease [EC:3.4.21.102]	https://biocyc.org/gene?orgid=GCF_000154765&id=PGA1_RS01355	https://www.uniprot.org/uniparc/UPI000274B4D1/entry	222.773	213.145	222.769	115.006	108.742	107.811	238.092	209.154	242.127	160.435	160.574	159.678	-0.236822	0.0136355	-0.111235	0.15024	219.562	110.52	229.791	160.229	5.55724	3.91305	17.986	0.481922
PGA1_RS01360	NC_018290.1	269767	270639	-	CDS	PGA1_c02800	WP_014878991.1		helix-turn-helix domain-containing protein	putative transcriptional regulator, AraC family	K18954	pobR; AraC family transcriptional regulator, transcriptional activator of pobA	https://biocyc.org/gene?orgid=GCF_000154765&id=PGA1_RS01360	https://www.uniprot.org/uniparc/UPI000163282D/entry	20.6594	20.9929	15.596	5.45809	4.32139	3.79189	12.2684	12.3381	13.1985	7.51717	6.64198	8.34504	-1.26229	6.90316e-09	-0.294283	0.161905	19.0828	4.52379	12.6017	7.50139	3.02422	0.851338	0.51803	0.851641
PGA1_RS01365	NC_018290.1	270683	271909	+	CDS	PGA1_c02810	WP_014878992.1	pobA	4-hydroxybenzoate 3-monooxygenase	P-hydroxybenzoate hydroxylase PobA	K00481	pobA; p-hydroxybenzoate 3-monooxygenase [EC:1.14.13.2]	https://biocyc.org/gene?orgid=GCF_000154765&id=PGA1_RS01365	https://www.uniprot.org/uniparc/UPI000274B4D2/entry	8.65345	8.99076	7.65654	2.45683	2.21374	1.81145	7.6043	7.81988	4.77865	4.9409	3.44583	4.71664	-1.1315	6.46026e-06	-0.191776	0.435563	8.43358	2.16067	6.73428	4.36779	0.693752	0.32595	1.69705	0.806279
PGA1_RS01370	NC_018290.1	271919	272575	-	CDS	PGA1_c02820	WP_014878993.1		NAD(P)H-binding protein	putative transcriptional regulator, AraC family	K07118	K07118; uncharacterized protein	https://biocyc.org/gene?orgid=GCF_000154765&id=PGA1_RS01370	https://www.uniprot.org/uniparc/UPI000163282F/entry	3.65283	4.1526	3.31576	0.814059	1.37811	1.3676	4.00046	3.86306	5.18867	2.09284	2.48221	2.90169	-0.578852	0.111227	-0.214544	0.468699	3.70706	1.18659	4.35073	2.49225	0.421051	0.322665	0.728922	0.404519
PGA1_RS01375	NC_018290.1	272771	273700	+	CDS	PGA1_c02830	WP_014873388.1		ABC transporter ATP-binding protein	ABC transporter, ATP-binding protein	K01990	ABC-2.A; ABC-2 type transport system ATP-binding protein	https://biocyc.org/gene?orgid=GCF_000154765&id=PGA1_RS01375	https://www.uniprot.org/uniparc/UPI000160FA36/entry	71.9426	70.343	63.831	45.4847	38.6182	43.7308	89.7297	90.2589	94.4244	67.2042	56.4387	62.6685	0.0663518	0.622549	-0.150028	0.140721	68.7055	42.6112	91.471	62.1038	4.29654	3.56751	2.57141	5.40491
PGA1_RS01380	NC_018290.1	273697	274458	+	CDS	PGA1_c02840	WP_014873389.1		ABC transporter permease	inner membrane transport permease	K01992	ABC-2.P; ABC-2 type transport system permease protein	https://biocyc.org/gene?orgid=GCF_000154765&id=PGA1_RS01380	https://www.uniprot.org/uniparc/UPI000160FA8B/entry	78.3554	83.9058	76.0279	52.1948	44.459	52.6896	104.856	96.9167	112.558	69.9638	80.2169	77.6468	0.079375	0.5626	-0.0550914	0.636362	79.4297	49.7811	104.777	75.9425	4.04734	4.61573	7.82105	5.3348
PGA1_RS01385	NC_018290.1	274695	275492	+	CDS	PGA1_c02850	WP_014878994.1		S49 family peptidase	peptidase S49-like protein			https://biocyc.org/gene?orgid=GCF_000154765&id=PGA1_RS01385	https://www.uniprot.org/uniparc/UPI0001632A64/entry	72.6334	76.7017	73.707	67.6924	66.1856	58.3721	80.2818	76.9524	91.0764	83.8814	82.8803	83.7852	0.518444	3.22632e-06	0.408922	1.94013e-05	74.3474	64.0834	82.7702	83.5157	2.10838	5.00314	7.38351	0.552302
PGA1_RS01395	NC_018290.1	275667	276611	+	CDS	PGA1_c02860	WP_014873391.1		calcium/sodium antiporter	putative sodium/calcium exchanger protein	K07301	yrbG; cation:H+ antiporter	https://biocyc.org/gene?orgid=GCF_000154765&id=PGA1_RS01395	https://www.uniprot.org/uniparc/UPI000160FA0D/entry	60.0266	63.264	61.8093	62.8221	60.9201	61.2522	73.356	66.6851	69.0449	69.8412	67.7508	63.6191	0.734901	7.3854e-12	0.339723	0.00047348	61.7	61.6648	69.6954	67.0704	1.62148	1.01591	3.38268	3.16633
PGA1_RS01400	NC_018290.1	276646	277422	+	CDS	PGA1_c02870	WP_014878995.1		SDR family oxidoreductase	short chain dehydrogenase			https://biocyc.org/gene?orgid=GCF_000154765&id=PGA1_RS01400	https://www.uniprot.org/uniparc/UPI000274B4D3/entry	50.1678	46.7152	38.6381	22.9028	28.355	24.5885	31.6276	31.7881	38.9595	27.7509	28.4512	27.5149	-0.0893832	0.564695	0.106728	0.491968	45.1737	25.2821	34.1251	27.9057	5.91739	2.7915	4.18751	0.486962
PGA1_RS01405	NC_018290.1	277737	279626	+	CDS	PGA1_c02880	WP_014873393.1	uvrC	excinuclease ABC subunit UvrC	uvrABC system protein C	K03703	uvrC; excinuclease ABC subunit C	https://biocyc.org/gene?orgid=GCF_000154765&id=PGA1_RS01405	https://www.uniprot.org/uniparc/UPI0001632798/entry	59.0262	61.1929	60.5486	35.6043	38.9234	34.2542	60.6894	56.2697	60.9283	52.3147	49.8224	52.2354	0.0102926	0.930489	0.195972	0.0216351	60.2559	36.2606	59.2958	51.4575	1.11263	2.40281	2.62343	1.4166
PGA1_RS01410	NC_018290.1	279823	280494	+	CDS	PGA1_c02890	WP_014873394.1	pgsA	CDP-diacylglycerol--glycerol-3-phosphate 3-phosphatidyltransferase	CDP-diacylglycerol--glycerol-3-phosphate 3-phosphatidyltransferase PgsA	K08744	CRLS; cardiolipin synthase (CMP-forming) [EC:2.7.8.41]	https://biocyc.org/gene?orgid=GCF_000154765&id=PGA1_RS01410	https://www.uniprot.org/uniparc/UPI000160D281/entry	134.519	146.333	141.725	79.926	86.7176	77.3858	166.844	160.409	163.482	126.799	122.329	145.392	-0.0488191	0.683475	0.0862517	0.405385	140.859	81.3431	163.578	131.507	5.95473	4.82464	3.219	12.2313
PGA1_RS01415	NC_018290.1	280494	280739	+	CDS	PGA1_c02900	WP_014878996.1	moaD	molybdopterin converting factor subunit 1	putative molybdopterin-converting factor subunit 1	K03636	moaD, cysO; sulfur-carrier protein	https://biocyc.org/gene?orgid=GCF_000154765&id=PGA1_RS01415	https://www.uniprot.org/uniparc/UPI0001632799/entry	156.683	156.713	139.291	83.8702	90.4805	87.8523	165.514	170.863	164.999	147.612	134.958	146.872	-0.0382402	0.800401	0.167644	0.170901	150.896	87.401	167.125	143.147	10.0498	3.3282	3.24718	7.10163
PGA1_RS01420	NC_018290.1	280743	281204	+	CDS	PGA1_c02910	WP_014878997.1		molybdenum cofactor biosynthesis protein MoaE	molybdopterin-converting factor subunit 2	K03635	MOCS2B, moaE; molybdopterin synthase catalytic subunit [EC:2.8.1.12]	https://biocyc.org/gene?orgid=GCF_000154765&id=PGA1_RS01420	https://www.uniprot.org/uniparc/UPI000163279A/entry	92.505	85.7556	87.5271	54.1635	61.6253	54.3879	103.445	96.4725	99.0221	93.298	80.3588	88.2261	0.0959354	0.486917	0.200931	0.0834339	88.5959	56.7256	99.6466	87.2943	3.49931	4.24475	3.52809	6.51975
PGA1_RS01425	NC_018290.1	281220	281534	-	CDS	PGA1_c02920	WP_014878998.1		hypothetical protein	hypothetical protein			https://biocyc.org/gene?orgid=GCF_000154765&id=PGA1_RS01425	https://www.uniprot.org/uniparc/UPI000163279B/entry	92.7319	84.1638	80.3953	51.7086	53.1754	50.5421	87.4724	87.9733	81.9578	83.5991	67.0464	79.4684	0.0211424	0.901456	0.223887	0.118571	85.7636	51.8087	85.8012	76.7046	6.32199	1.31951	3.33785	8.61546
PGA1_RS01430	NC_018290.1	281531	283441	-	CDS	PGA1_c02930	WP_014873398.1		OmpA family protein	OmpA domain-containing protein	K03286	TC.OOP; OmpA-OmpF porin, OOP family	https://biocyc.org/gene?orgid=GCF_000154765&id=PGA1_RS01430	https://www.uniprot.org/uniparc/UPI000160D417/entry	85.2319	76.5972	76.6498	38.7838	41.9836	37.4249	78.6586	75.0224	76.8722	64.2222	55.4382	58.7515	-0.260821	0.00872228	0.032808	0.73627	79.493	39.3974	76.8511	59.4706	4.97016	2.34048	1.81817	4.43591
PGA1_RS01435	NC_018290.1	283519	284481	-	CDS	PGA1_c02940	WP_014878999.1	ubiA	4-hydroxybenzoate octaprenyltransferase	4-hydroxybenzoate octaprenyltransferase UbiA	K03179	ubiA; 4-hydroxybenzoate polyprenyltransferase [EC:2.5.1.39]	https://biocyc.org/gene?orgid=GCF_000154765&id=PGA1_RS01435	https://www.uniprot.org/uniparc/UPI000163279C/entry	58.527	59.7412	62.0678	32.8688	36.8247	25.9777	59.7031	57.2106	56.2142	39.1134	44.7829	41.5022	-0.17265	0.209981	-0.0578504	0.654883	60.112	31.8904	57.7093	41.7995	1.79929	5.48929	1.79714	2.84643
PGA1_RS01440	NC_018290.1	284493	285221	+	CDS	PGA1_c02950	WP_014879000.1		16S rRNA (uracil(1498)-N(3))-methyltransferase	RNA methyltransferase-like protein	K09761	rsmE; 16S rRNA (uracil1498-N3)-methyltransferase [EC:2.1.1.193]	https://biocyc.org/gene?orgid=GCF_000154765&id=PGA1_RS01440	https://www.uniprot.org/uniparc/UPI000163279D/entry	150.736	151.326	125.601	54.2907	57.132	47.2254	154.399	118.711	136.639	80.3325	75.0656	70.8881	-0.672714	1.54696e-09	-0.435326	3.38336e-05	142.554	52.8827	136.583	75.4287	14.6851	5.10119	17.8439	4.73269
PGA1_RS01445	NC_018290.1	285218	286126	+	CDS	PGA1_c02960	WP_014879001.1		GNAT family N-acetyltransferase	hypothetical protein			https://biocyc.org/gene?orgid=GCF_000154765&id=PGA1_RS01445	https://www.uniprot.org/uniparc/UPI000163279E/entry	83.5252	89.5849	82.381	27.1724	32.787	30.0702	80.3092	75.7276	89.9305	46.7312	44.3867	41.421	-0.745895	1.25971e-10	-0.471432	5.28842e-06	85.1637	30.0099	81.9891	44.1796	3.87138	2.80776	7.24892	2.66118
PGA1_RS01450	NC_018290.1	286123	286650	+	CDS	PGA1_c02970	WP_014873402.1		hypothetical protein	hypothetical protein			https://biocyc.org/gene?orgid=GCF_000154765&id=PGA1_RS01450	https://www.uniprot.org/uniparc/UPI000160D41D/entry	66.2509	62.5676	66.9162	29.4676	32.2955	29.1982	66.3298	66.4756	72.5695	45.1775	40.4958	44.2302	-0.343959	0.0153979	-0.239441	0.0697731	65.2449	30.3204	68.4583	43.3012	2.34239	1.71579	3.56113	2.47527
PGA1_RS01455	NC_018290.1	286715	288085	+	CDS	PGA1_c02980	WP_014873403.1		glutamate--cysteine ligase	glutamate-cysteine ligase	K01919	gshA; glutamate--cysteine ligase [EC:6.3.2.2]	https://biocyc.org/gene?orgid=GCF_000154765&id=PGA1_RS01455	https://www.uniprot.org/uniparc/UPI000160D382/entry	88.1606	88.1647	86.0517	77.8796	88.1094	79.9899	113.97	106.874	119.301	119.712	117.981	123.062	0.641418	4.26888e-12	0.483056	5.87199e-11	87.459	81.9929	113.382	120.252	1.21879	5.40104	6.23413	2.5828
PGA1_RS01460	NC_018290.1	288303	288557	+	CDS	PGA1_c02990	WP_014873404.1		hypothetical protein	hypothetical protein			https://biocyc.org/gene?orgid=GCF_000154765&id=PGA1_RS01460	https://www.uniprot.org/uniparc/UPI000160D3D3/entry	40.2124	46.5177	25.6289	55.6764	76.3392	48.9594	97.6594	113.611	95.7182	108.578	133.592	126.026	1.37515	5.18756e-12	0.636917	4.09441e-06	37.453	60.325	102.329	122.732	10.7143	14.2696	9.8179	12.8279
PGA1_RS01465	NC_018290.1	288655	289128	-	CDS	PGA1_c03000	WP_014873405.1		hypothetical protein	hypothetical protein			https://biocyc.org/gene?orgid=GCF_000154765&id=PGA1_RS01465	https://www.uniprot.org/uniparc/UPI000160D492/entry	46.335	43.6692	31.0223	18.7716	23.2403	14.1671	39.2305	33.5636	32.0758	21.6244	21.5352	21.8335	-0.343395	0.0725588	-0.258931	0.155494	40.3422	18.7264	34.9566	21.6644	8.18059	4.53678	3.77526	0.153133
PGA1_RS01470	NC_018290.1	289407	290012	-	CDS	PGA1_c03010	WP_014879002.1	plsY	glycerol-3-phosphate 1-O-acyltransferase PlsY	glycerol-3-phosphate acyltransferase PlsY	K08591	plsY; acyl phosphate:glycerol-3-phosphate acyltransferase [EC:2.3.1.275]	https://biocyc.org/gene?orgid=GCF_000154765&id=PGA1_RS01470	https://www.uniprot.org/uniparc/UPI000163310C/entry	84.7253	82.4077	89.4208	65.0694	60.5106	61.6491	94.8747	96.1236	85.9552	89.2119	86.1155	79.2091	0.286923	0.0191308	0.267838	0.0137898	85.5179	62.4097	92.3179	84.8455	3.57313	2.37266	5.54548	5.12088
PGA1_RS01475	NC_018290.1	290012	291322	-	CDS	PGA1_c03020	WP_014879003.1	pyrC	dihydroorotase	dihydroorotase PyrC	K01465	URA4, pyrC; dihydroorotase [EC:3.5.2.3]	https://biocyc.org/gene?orgid=GCF_000154765&id=PGA1_RS01475	https://www.uniprot.org/uniparc/UPI000163310D/entry	47.7619	48.2262	50.1098	49.0666	48.3442	41.0737	66.7099	60.1089	59.7543	71.2241	62.1512	65.801	0.653388	5.28529e-09	0.486342	1.52272e-07	48.6993	46.1615	62.191	66.3921	1.24342	4.42098	3.91751	4.56525
PGA1_RS01480	NC_018290.1	291328	291861	-	CDS	PGA1_c03030	WP_014879004.1		hypothetical protein	hypothetical protein			https://biocyc.org/gene?orgid=GCF_000154765&id=PGA1_RS01480	https://www.uniprot.org/uniparc/UPI000163310E/entry	53.1134	50.3869	54.3083	53.8115	52.2311	47.7632	64.0661	54.5235	49.3265	69.4826	75.6703	77.6922	0.692015	1.64143e-07	0.788112	9.56732e-10	52.6029	51.2686	55.972	74.2817	2.00997	3.13692	7.47581	4.27733
PGA1_RS01485	NC_018290.1	291858	292241	-	CDS	PGA1_c03040	WP_014879005.1		hypothetical protein	hypothetical protein			https://biocyc.org/gene?orgid=GCF_000154765&id=PGA1_RS01485	https://www.uniprot.org/uniparc/UPI000163310F/entry	46.7785	45.3567	47.6891	45.9625	46.3045	42.2829	58.2915	54.3813	56.8763	66.8391	70.3099	66.9053	0.66726	1.00169e-05	0.647673	1.93136e-06	46.6081	44.85	56.5164	68.0181	1.17549	2.22969	1.97978	1.98506
PGA1_RS01490	NC_018290.1	292243	292800	-	CDS	PGA1_c03050	WP_014879006.1		hypothetical protein	hypothetical protein			https://biocyc.org/gene?orgid=GCF_000154765&id=PGA1_RS01490	https://www.uniprot.org/uniparc/UPI0001633110/entry	57.0849	56.5103	46.2384	44.7004	42.2772	39.5493	59.3087	58.7237	60.2787	68.2862	62.0241	62.1488	0.39322	0.00411643	0.493991	2.72211e-05	53.2779	42.1756	59.437	64.153	6.1031	2.5771	0.785368	3.57996
PGA1_RS01495	NC_018290.1	292804	293769	-	CDS	PGA1_c03060	WP_199535913.1		aspartate carbamoyltransferase catalytic subunit	aspartate carbamoyltransferase PyrB	K00609	pyrB, PYR2; aspartate carbamoyltransferase catalytic subunit [EC:2.1.3.2]	https://biocyc.org/gene?orgid=GCF_000154765&id=PGA1_RS01495	https://www.uniprot.org/uniparc/UPI0001633111/entry	62.6365	66.9847	58.8447	41.6253	54.8312	48.1225	70.673	65.0432	68.9555	69.6169	73.8436	76.7555	0.345508	0.00387945	0.497106	2.08728e-07	62.822	48.193	68.2239	73.4053	4.07317	6.60327	2.88532	3.58945
PGA1_RS01500	NC_018290.1	293906	294667	+	CDS	PGA1_c03070	WP_014873411.1		uracil-DNA glycosylase	putative uracil DNA glycosylase	K21929	udg; uracil-DNA glycosylase [EC:3.2.2.27]	https://biocyc.org/gene?orgid=GCF_000154765&id=PGA1_RS01500	https://www.uniprot.org/uniparc/UPI000160D365/entry	92.0032	89.8991	87.2846	62.4678	59.7077	57.5924	127.448	116.901	120.79	101.87	89.8081	102.755	0.163755	0.15384	0.0891179	0.388844	89.729	59.9226	121.713	98.1442	2.36389	2.44482	5.33393	7.23287
PGA1_RS01505	NC_018290.1	294744	295286	+	CDS	PGA1_c03080	WP_014873412.1	moaB	molybdenum cofactor biosynthesis protein B	molybdenum cofactor biosynthesis protein B	K03638	moaB; molybdopterin adenylyltransferase [EC:2.7.7.75]	https://biocyc.org/gene?orgid=GCF_000154765&id=PGA1_RS01505	https://www.uniprot.org/uniparc/UPI000160D38A/entry	75.2692	84.4321	73.3422	68.7686	79.0643	48.1612	89.3042	103.4	99.8203	97.3755	84.4272	92.0354	0.460516	0.00181187	0.29466	0.00750836	77.6812	65.3314	97.5082	91.2794	5.92534	15.7357	7.32684	6.5072
PGA1_RS01510	NC_018290.1	295424	296914	+	CDS	PGA1_c03090	WP_014879008.1		HlyD family efflux transporter periplasmic adaptor subunit	putative secretion protein			https://biocyc.org/gene?orgid=GCF_000154765&id=PGA1_RS01510	https://www.uniprot.org/uniparc/UPI0001633112/entry	156.18	156.489	113.872	45.7845	53.6915	39.4561	73.9045	67.7987	77.1416	43.3014	43.3052	38.5411	-0.85658	3.02308e-12	-0.389443	2.05102e-05	142.18	46.3107	72.9483	41.7159	24.5163	7.13227	4.74428	2.74949
PGA1_RS01515	NC_018290.1	296920	300315	+	CDS	PGA1_c03100	WP_014879009.1		efflux RND transporter permease subunit	putative aminoglycoside efflux pump			https://biocyc.org/gene?orgid=GCF_000154765&id=PGA1_RS01515	https://www.uniprot.org/uniparc/UPI0001633113/entry	70.8186	68.0249	57.5925	23.0938	25.4171	21.5703	38.0972	33.1208	35.6286	25.8024	23.0681	22.7756	-0.730185	1.09241e-13	-0.166129	0.0762194	65.4787	23.3604	35.6155	23.882	6.971	1.93723	2.48825	1.66948
PGA1_RS01520	NC_018290.1	300349	300858	-	CDS	PGA1_c03110	WP_014879010.1		NUDIX hydrolase	NUDIX hydrolase	K03574	mutT, NUDT15, MTH2; 8-oxo-dGTP diphosphatase [EC:3.6.1.55]	https://biocyc.org/gene?orgid=GCF_000154765&id=PGA1_RS01520	https://www.uniprot.org/uniparc/UPI0001633114/entry	81.2804	86.4066	74.2169	25.5501	27.6656	29.6723	59.5233	70.6425	73.4811	37.2548	40.9776	31.2395	-0.767616	4.29559e-08	-0.459037	0.00148339	80.6346	27.6293	67.8823	36.4906	6.12044	2.06134	7.37691	4.91379
PGA1_RS01525	NC_018290.1	300891	301745	-	CDS	PGA1_c03120	WP_014879011.1		hypothetical protein	hypothetical protein			https://biocyc.org/gene?orgid=GCF_000154765&id=PGA1_RS01525	https://www.uniprot.org/uniparc/UPI000274B4FE/entry	139.58	138.321	124.608	50.2138	58.861	49.8346	90.5304	86.0853	101.883	54.8245	45.8478	42.0462	-0.585742	1.46356e-08	-0.541305	6.231e-07	134.17	52.9698	92.8328	47.5728	8.30441	5.10548	8.14653	6.56146
PGA1_RS01530	NC_018290.1	301924	302481	+	CDS	PGA1_c03130	WP_014879012.1		YqgE/AlgH family protein	hypothetical protein	K07735	algH; putative transcriptional regulator	https://biocyc.org/gene?orgid=GCF_000154765&id=PGA1_RS01530	https://www.uniprot.org/uniparc/UPI0001633116/entry	84.9756	72.9152	68.4426	26.4892	30.6944	32.2896	95.3819	89.7486	95.4263	54.3234	44.0555	43.5605	-0.562971	6.77679e-05	-0.557742	3.01577e-06	75.4445	29.8244	93.5189	47.3131	8.55177	2.99651	3.26533	6.07609
PGA1_RS01535	NC_018290.1	302517	303464	-	CDS	PGA1_c03140	WP_014879013.1		threonylcarbamoyl-AMP synthase	putative tRNA threonylcarbamoyladenosine biosynthesis protein	K07566	tsaC, rimN, SUA5; L-threonylcarbamoyladenylate synthase [EC:2.7.7.87]	https://biocyc.org/gene?orgid=GCF_000154765&id=PGA1_RS01535	https://www.uniprot.org/uniparc/UPI0001633117/entry	91.4427	98.2244	79.3509	41.4411	52.45	47.9388	83.8672	83.06	94.2857	49.6439	44.5358	44.7444	-0.172937	0.159136	-0.49103	6.63054e-07	89.6727	47.2766	87.071	46.308	9.56042	5.5342	6.26116	2.89084
PGA1_RS01540	NC_018290.1	303597	305303	+	CDS	PGA1_c03150	WP_014879014.1		acyl-CoA dehydrogenase	putative acyl-CoA dehydrogenase	K20035	dmdC; 3-(methylsulfanyl)propanoyl-CoA dehydrogenase [EC:1.3.99.41]	https://biocyc.org/gene?orgid=GCF_000154765&id=PGA1_RS01540	https://www.uniprot.org/uniparc/UPI0001633118/entry	100.545	109.725	86.5016	34.4082	32.3553	27.7869	82.6445	59.8724	73.7309	29.6939	31.5271	29.6755	-0.885818	1.87782e-15	-0.825053	4.09913e-14	98.9239	31.5168	72.0826	30.2988	11.6964	3.38939	11.4752	1.06378
PGA1_RS01545	NC_018290.1	305300	306337	+	CDS	PGA1_c03160	WP_014879015.1		MBL fold metallo-hydrolase	metallo-beta-lactamase-like protein			https://biocyc.org/gene?orgid=GCF_000154765&id=PGA1_RS01545	https://www.uniprot.org/uniparc/UPI0001633119/entry	96.6157	111.192	87.0305	37.848	43.5889	40.092	74.6964	58.5039	70.7408	39.6194	41.411	35.2894	-0.520192	4.34415e-06	-0.384477	0.000757347	98.2794	40.5096	67.9804	38.7732	12.1664	2.89316	8.44183	3.14731
PGA1_RS01550	NC_018290.1	306362	306826	+	CDS	PGA1_c03170	WP_014879016.1		hypothetical protein	hypothetical protein			https://biocyc.org/gene?orgid=GCF_000154765&id=PGA1_RS01550	https://www.uniprot.org/uniparc/UPI0001633251/entry	131.843	141.196	129.126	121.292	119.531	104.852	141.73	126.469	135.039	136.156	127.511	125.776	0.513415	2.75682e-06	0.344258	0.000460666	134.055	115.225	134.413	129.814	6.33189	9.02646	7.65001	5.55977
PGA1_RS01555	NC_018290.1	306909	307394	+	CDS	PGA1_c03180	WP_014879017.1		hypothetical protein	hypothetical protein			https://biocyc.org/gene?orgid=GCF_000154765&id=PGA1_RS01555	https://www.uniprot.org/uniparc/UPI000274B4FF/entry	50.8264	57.6015	49.0264	39.2834	40.9332	39.7005	58.9475	53.3259	54.664	57.3559	53.2742	54.7295	0.336421	0.0185511	0.368531	0.00524277	52.4848	39.9724	55.6458	55.1199	4.52171	0.857867	2.93659	2.06864
PGA1_RS01560	NC_018290.1	307483	307617	+	CDS	PGA1_c03190	WP_014873423.1		aa3-type cytochrome c oxidase subunit IV	hypothetical protein			https://biocyc.org/gene?orgid=GCF_000154765&id=PGA1_RS01560	https://www.uniprot.org/uniparc/UPI000160D3BB/entry	731.738	683.164	735.732	571.451	621.497	669.771	596.235	621.627	573.038	699.536	626.375	711.959	0.527764	1.42917e-06	0.577222	4.11286e-10	716.878	620.906	596.967	679.29	29.2656	49.1626	24.3029	46.2447
PGA1_RS01565	NC_018290.1	307680	308294	+	CDS	PGA1_c03200	WP_027248112.1		hypothetical protein	hypothetical protein			https://biocyc.org/gene?orgid=GCF_000154765&id=PGA1_RS01565	https://www.uniprot.org/uniparc/UPI0001633253/entry	507.693	488.497	537.124	457.49	456.758	451.603	465.936	442.347	455.525	477.709	466.41	499.668	0.569084	1.11006e-09	0.480948	1.34262e-12	511.104	455.284	454.603	481.262	24.4923	3.20843	11.8214	16.9117
PGA1_RS01570	NC_018290.1	308374	308709	-	CDS	PGA1_c03210	WP_014879019.1		AzlD domain-containing protein	branched-chain amino acid transport protein azlD-like protein			https://biocyc.org/gene?orgid=GCF_000154765&id=PGA1_RS01570	https://www.uniprot.org/uniparc/UPI0001633254/entry	56.7078	68.0194	66.3221	65.9864	67.592	66.7131	61.4053	65.2194	67.2336	81.5958	76.0399	71.8674	0.785202	4.52727e-08	0.619931	5.9408e-06	63.6831	66.7638	64.6194	76.501	6.10009	0.804022	2.96011	4.8806
PGA1_RS01575	NC_018290.1	308706	309431	-	CDS	PGA1_c03220	WP_014873426.1		AzlC family ABC transporter permease	branched-chain amino acid transport protein azlC-like protein			https://biocyc.org/gene?orgid=GCF_000154765&id=PGA1_RS01575	https://www.uniprot.org/uniparc/UPI000160D421/entry	63.675	59.9914	64.0764	66.1012	52.1717	61.0344	64.4405	66.5076	58.9139	77.6221	78.3709	82.1217	0.671658	1.96199e-07	0.712542	1.82178e-11	62.5809	59.7691	63.2873	79.3715	2.25161	7.0504	3.92597	2.41091
PGA1_RS01580	NC_018290.1	309491	310393	+	CDS	PGA1_c03230	WP_014879020.1		formate dehydrogenase accessory sulfurtransferase FdhD	putative formate dehydrogenase, subunit FdhD	K02379	fdhD; FdhD protein	https://biocyc.org/gene?orgid=GCF_000154765&id=PGA1_RS01580	https://www.uniprot.org/uniparc/UPI0001633255/entry	65.3152	60.2952	57.1452	26.2222	32.6706	21.8907	83.6079	70.5409	80.8636	46.5808	41.3372	40.2636	-0.427225	0.00153589	-0.453343	2.43635e-05	60.9185	26.9279	78.3375	42.7272	4.1205	5.42446	6.89008	3.3802
PGA1_RS01585	NC_018290.1	310456	311097	+	CDS	PGA1_c03240	WP_014879021.1	mobA	molybdenum cofactor guanylyltransferase MobA	putative molybdopterin-guanine dinucleotide biosynthesis protein A	K03752	mobA; molybdenum cofactor guanylyltransferase [EC:2.7.7.77]	https://biocyc.org/gene?orgid=GCF_000154765&id=PGA1_RS01585	https://www.uniprot.org/uniparc/UPI0001633256/entry	52.1079	39.6324	46.6569	18.7822	25.7381	16.475	57.7244	53.9001	57.4531	32.4182	32.176	32.8765	-0.424556	0.0115131	-0.370409	0.00458929	46.1324	20.3318	56.3592	32.4902	6.25428	4.82208	2.13394	0.355782
PGA1_RS01590	NC_018290.1	311094	311585	+	CDS	PGA1_c03250	WP_014873429.1	mobB	molybdopterin-guanine dinucleotide biosynthesis protein B	molybdopterin-guanine dinucleotide biosynthesis protein B	K03753	mobB; molybdopterin-guanine dinucleotide biosynthesis adapter protein	https://biocyc.org/gene?orgid=GCF_000154765&id=PGA1_RS01590	https://www.uniprot.org/uniparc/UPI000160D407/entry	34.2929	34.5975	35.5604	14.8236	14.7223	16.4363	45.4077	34.3487	50.0257	25.9146	21.3611	32.5208	-0.391754	0.0308982	-0.257726	0.158785	34.8169	15.3274	43.2607	26.5989	0.661616	0.961651	8.05601	5.61122
PGA1_RS01595	NC_018290.1	311582	312394	+	CDS	PGA1_c03260	WP_014879022.1		hypothetical protein	hypothetical protein			https://biocyc.org/gene?orgid=GCF_000154765&id=PGA1_RS01595	https://www.uniprot.org/uniparc/UPI0001633257/entry	28.9825	30.421	30.2284	15.7287	14.7562	14.4837	37.0969	32.5125	43.5239	28.2134	24.2939	26.2965	-0.223635	0.164576	-0.105202	0.497649	29.8773	14.9896	37.7111	26.2679	0.780895	0.654481	5.53136	1.95988
PGA1_RS01600	NC_018290.1	312391	313647	+	CDS	PGA1_c03270	WP_014879023.1		molybdopterin molybdenumtransferase MoeA	molybdopterin molybdenumtransferase MoeA	K03750	moeA; molybdopterin molybdotransferase [EC:2.10.1.1]	https://biocyc.org/gene?orgid=GCF_000154765&id=PGA1_RS01600	https://www.uniprot.org/uniparc/UPI0001633258/entry	47.4416	46.8535	45.3303	20.9649	23.89	20.6919	51.8028	45.2085	52.2327	38.4844	32.8988	37.5909	-0.337306	0.00472641	-0.0478743	0.701422	46.5418	21.8489	49.748	36.3247	1.08964	1.77289	3.93718	3.00038
PGA1_RS01605	NC_018290.1	313659	314672	-	CDS	PGA1_c03280	WP_014879024.1		hypothetical protein	hypothetical protein			https://biocyc.org/gene?orgid=GCF_000154765&id=PGA1_RS01605	https://www.uniprot.org/uniparc/UPI0001633259/entry	105.142	107.799	103.391	113.163	107.001	113.22	140.811	137.054	164.464	183.678	154.674	171.29	0.814976	5.00182e-17	0.60086	7.42772e-13	105.444	111.128	147.443	169.881	2.21976	3.5738	14.8596	14.5533
PGA1_RS01610	NC_018290.1	314781	315251	-	CDS	PGA1_c03290	WP_014873433.1	greA	transcription elongation factor GreA	transcription elongation factor GreA	K03624	greA; transcription elongation factor GreA	https://biocyc.org/gene?orgid=GCF_000154765&id=PGA1_RS01610	https://www.uniprot.org/uniparc/UPI000160D3EF/entry	203.505	206.515	213.336	283.884	269.928	288.125	295.335	307.15	317.59	452.892	424.427	436.995	1.17154	1.60821e-31	0.912534	7.47169e-38	207.785	280.646	306.692	438.104	5.03692	9.52128	11.1346	14.265
PGA1_RS20215	NC_018290.1	315554	315793	-	CDS		WP_123585420.1		hypothetical protein				https://biocyc.org/gene?orgid=GCF_000154765&id=PGA1_RS20215		4.8483	8.64938	9.07689	5.06474	5.65887	2.36451	5.47563	5.93239	9.37463	4.42708	3.52336	2.26954	-0.0776621	0.825816	-0.284778	0.347779	7.52486	4.36271	6.92755	3.40666	2.3278	1.7558	2.1315	1.08349
PGA1_RS01615	NC_018290.1	315783	316166	-	CDS	PGA1_c03300	WP_014879025.1		VOC family protein	glyoxalase/bleomycin resistance protein domain-containing protein			https://biocyc.org/gene?orgid=GCF_000154765&id=PGA1_RS01615	https://www.uniprot.org/uniparc/UPI000163325A/entry	1.89387	2.3168	2.65924	1.64604	0.589465	0.862063	2.05336	2.90171	2.30815	1.95312	1.57293	1.06385	-0.145284	0.678859	-0.0684943	0.807342	2.28997	1.03252	2.42107	1.52997	0.383393	0.548526	0.435304	0.446192
PGA1_RS01620	NC_018290.1	316333	316827	+	CDS	PGA1_c03310	WP_014879026.1	soxR	redox-sensitive transcriptional activator SoxR	redox-sensitive transcriptional activator	K13639	soxR; MerR family transcriptional regulator, redox-sensitive transcriptional activator SoxR	https://biocyc.org/gene?orgid=GCF_000154765&id=PGA1_RS01620	https://www.uniprot.org/uniparc/UPI000163325B/entry	14.9857	15.3367	15.6783	9.13496	8.38351	6.78305	11.0176	10.2547	11.0188	9.34342	7.93138	10.5912	-0.142969	0.564558	0.126567	0.625607	15.3336	8.1005	10.7637	9.28866	0.346309	1.20122	0.440846	1.33075
PGA1_RS01625	NC_018290.1	316985	318634	+	CDS	PGA1_c03320	WP_014879027.1		electron transfer flavoprotein-ubiquinone oxidoreductase	electron transfer flavoprotein-ubiquinone oxidoreductase	K00311	ETFDH; electron-transferring-flavoprotein dehydrogenase [EC:1.5.5.1]	https://biocyc.org/gene?orgid=GCF_000154765&id=PGA1_RS01625	https://www.uniprot.org/uniparc/UPI000163325C/entry	109.175	108.807	103.642	115.041	122.506	100.943	95.495	91.4292	84.914	99.3559	93.2364	106.833	0.80777	1.00761e-18	0.532225	4.63851e-10	107.208	112.83	90.6127	99.8085	3.09396	10.9501	5.33751	6.80979
PGA1_RS01630	NC_018290.1	318775	320523	+	CDS	PGA1_c03330	WP_014879028.1		tetratricopeptide repeat protein	tetratricopeptide repeat-containing protein			https://biocyc.org/gene?orgid=GCF_000154765&id=PGA1_RS01630	https://www.uniprot.org/uniparc/UPI000163325D/entry	94.4712	89.4228	80.1818	59.2688	64.1921	48.4529	112.218	101.827	127.821	86.049	83.8838	81.0883	0.120124	0.301068	-0.0368748	0.704524	88.0253	57.3046	113.955	83.6737	7.24652	8.0513	13.0839	2.48702
PGA1_RS01635	NC_018290.1	320513	321349	+	CDS	PGA1_c03340	WP_014879029.1		4-(cytidine 5'-diphospho)-2-C-methyl-D-erythritol kinase	putative 4-diphosphocytidyl-2-C-methyl-D-erythritol kinase	K00919	ispE; 4-diphosphocytidyl-2-C-methyl-D-erythritol kinase [EC:2.7.1.148]	https://biocyc.org/gene?orgid=GCF_000154765&id=PGA1_RS01635	https://www.uniprot.org/uniparc/UPI000163325E/entry	52.9143	49.0353	46.7671	27.3605	32.0917	29.6059	51.2629	51.623	55.3905	44.2801	41.0608	39.2899	0.00567846	0.971129	0.0577596	0.661159	49.5722	29.686	52.7588	41.5436	3.10855	2.36661	2.28621	2.52991
PGA1_RS01640	NC_018290.1	321425	322423	-	CDS	PGA1_c03350	WP_014879030.1		polyprenyl synthetase family protein	octaprenyl-diphosphate synthase IspB	K02523	ispB; octaprenyl-diphosphate synthase [EC:2.5.1.90]	https://biocyc.org/gene?orgid=GCF_000154765&id=PGA1_RS01640	https://www.uniprot.org/uniparc/UPI000163325F/entry	241.032	221.388	220.585	135.287	130.511	134.155	174.497	172.325	184.404	155.53	157.803	160.708	-0.0209333	0.850128	0.236903	0.00148011	227.668	133.317	177.075	158.014	11.5802	2.49562	6.43932	2.59522
PGA1_RS01645	NC_018290.1	322481	322693	+	CDS		WP_024098507.1		DUF2007 domain-containing protein				https://biocyc.org/gene?orgid=GCF_000154765&id=PGA1_RS01645		221.929	214.686	202.632	113.829	122.564	118.337	161.03	158.681	158.765	135.27	133.562	144.803	-0.0993979	0.459882	0.181232	0.163429	213.082	118.243	159.492	137.878	9.74812	4.3684	1.33245	6.05761
PGA1_RS01650	NC_018290.1	322693	323460	+	CDS	PGA1_c03360	WP_014879031.1		methyltransferase	hypothetical protein			https://biocyc.org/gene?orgid=GCF_000154765&id=PGA1_RS01650	https://www.uniprot.org/uniparc/UPI0001633260/entry	30.3966	29.655	25.8833	15.9324	15.5226	14.7782	32.2549	33.8533	35.51	23.6002	22.6502	24.3798	-0.130854	0.439102	-0.108306	0.492758	28.645	15.4111	33.8727	23.5434	2.42024	0.585125	1.62763	0.866214
PGA1_RS01655	NC_018290.1	323617	323796	+	CDS	PGA1_c03365	WP_014873441.1		DUF465 domain-containing protein	hypothetical protein			https://biocyc.org/gene?orgid=GCF_000154765&id=PGA1_RS01655	https://www.uniprot.org/uniparc/UPI000160D439/entry	679.166	581.238	464.812	244.999	387.595	218.849	616.797	569.626	574.22	313.541	306.365	286.718	-0.265109	0.10645	-0.540491	4.80724e-09	575.072	283.814	586.881	302.208	107.31	90.8227	26.0094	13.8861
PGA1_RS19950	NC_018290.1	323910	324279	-	CDS				hypothetical protein				https://biocyc.org/gene?orgid=GCF_000154765&id=PGA1_RS19950		28.8933	28.3726	24.2868	8.80444	9.31113	11.8865	23.7364	26.4912	30.2199	14.3581	14.5288	15.2734	-0.608592	0.00808008	-0.39364	0.0745742	27.1842	10.0007	26.8159	14.7201	2.52271	1.65268	3.25394	0.486716
PGA1_RS01665	NC_018290.1	324276	325217	-	CDS	PGA1_c03380	WP_044041351.1	gcvA	transcriptional regulator GcvA	putative glycine cleavage system transcriptional activator	K03566	gcvA; LysR family transcriptional regulator, glycine cleavage system transcriptional activator	https://biocyc.org/gene?orgid=GCF_000154765&id=PGA1_RS01665	https://www.uniprot.org/uniparc/UPI000274B535/entry	11.6575	12.4035	11.5629	4.59375	4.45821	4.16677	12.4621	14.6767	15.8506	10.483	7.18137	9.3239	-0.620209	0.00436898	-0.236961	0.240696	11.8746	4.40624	14.3298	8.99609	0.460421	0.218186	1.72066	1.67504
PGA1_RS01670	NC_018290.1	325552	326274	-	CDS	PGA1_c03390	WP_014879034.1	phbB	acetoacetyl-CoA reductase	acetoacetyl-CoA reductase PhaB	K00023	phbB; acetoacetyl-CoA reductase [EC:1.1.1.36]	https://biocyc.org/gene?orgid=GCF_000154765&id=PGA1_RS01670	https://www.uniprot.org/uniparc/UPI0001633263/entry	235.575	199.505	209.879	115.871	125.753	122.118	314.451	320.304	335.992	199.429	210.524	183.07	-0.0751365	0.503543	-0.298454	0.000123091	214.986	121.247	323.582	197.674	18.5696	4.99784	11.1384	13.8112
PGA1_RS01675	NC_018290.1	326480	327655	-	CDS	PGA1_c03400	WP_014873445.1		acetyl-CoA C-acetyltransferase	acetyl-CoA acetyltransferase PhaA	K00626	ACAT, atoB; acetyl-CoA C-acetyltransferase [EC:2.3.1.9]	https://biocyc.org/gene?orgid=GCF_000154765&id=PGA1_RS01675	https://www.uniprot.org/uniparc/UPI000160D534/entry	299.803	264.626	320.643	184.605	161.874	189.925	414.36	417.741	435.396	283.907	276.579	277.961	0.0253095	0.85784	-0.188642	0.00271027	295.024	178.801	422.499	279.482	28.313	14.8987	11.2961	3.89378
PGA1_RS01680	NC_018290.1	327954	328775	-	CDS	PGA1_c03410	WP_086002972.1		EAL domain-containing protein	EAL domain-containing protein			https://biocyc.org/gene?orgid=GCF_000154765&id=PGA1_RS01680	https://www.uniprot.org/uniparc/UPI000274B536/entry	128.639	111.333	113.627	84.2892	92.7999	96.8818	106.715	108.971	120.433	76.0339	74.2147	68.555	0.371393	0.000698521	-0.207212	0.0320436	117.866	91.3236	112.04	72.9345	9.40001	6.42481	7.35609	3.90036
PGA1_RS01685	NC_018290.1	328918	329847	-	CDS	PGA1_c03420	WP_014879036.1		sterol desaturase family protein	putative C-5 sterol desaturase			https://biocyc.org/gene?orgid=GCF_000154765&id=PGA1_RS01685	https://www.uniprot.org/uniparc/UPI0001632999/entry	7.11606	8.54575	7.61287	4.1825	4.05653	4.81344	7.98382	7.1222	9.60373	5.71236	6.9493	5.93008	-0.071889	0.780439	-0.00610441	0.980171	7.75823	4.35082	8.23658	6.19725	0.725843	0.405557	1.25993	0.660334
PGA1_RS01690	NC_018290.1	329840	330280	-	CDS	PGA1_c03430	WP_014879037.1		hypothetical protein	hypothetical protein			https://biocyc.org/gene?orgid=GCF_000154765&id=PGA1_RS01690	https://www.uniprot.org/uniparc/UPI000163299A/entry	16.6557	19.9045	14.9738	8.26897	12.6608	8.68597	15.3467	14.5985	22.5718	10.0623	12.7375	9.26342	-0.0655434	0.800401	-0.233386	0.340501	17.178	9.87191	17.5056	10.6878	2.50651	2.42423	4.40332	1.81953
PGA1_RS01695	NC_018290.1	330400	330987	-	CDS	PGA1_c03440	WP_014873449.1		TlpA family protein disulfide reductase	disulfide interchange protein tlpA-like protein			https://biocyc.org/gene?orgid=GCF_000154765&id=PGA1_RS01695	https://www.uniprot.org/uniparc/UPI000163299B/entry	166.846	168.146	158.614	100.468	104.837	98.5214	120.799	121.596	131.025	103.104	100.359	113.09	0.0452247	0.694249	0.159572	0.119258	164.535	101.275	124.473	105.518	5.16905	3.23406	5.6877	6.69999
PGA1_RS01700	NC_018290.1	330986	332380	+	CDS	PGA1_c03450	WP_027248099.1	argH	argininosuccinate lyase	argininosuccinate lyase ArgH	K01755	argH, ASL; argininosuccinate lyase [EC:4.3.2.1]	https://biocyc.org/gene?orgid=GCF_000154765&id=PGA1_RS01700	https://www.uniprot.org/uniparc/UPI000274B537/entry	258.437	273.577	265.589	212.785	183.806	191.014	270.743	266.028	281.905	228.42	212.246	224.35	0.300852	0.00270817	0.103052	0.134133	265.868	195.868	272.892	221.672	7.57361	15.0866	8.15341	8.41303
PGA1_RS01705	NC_018290.1	332462	332647	+	CDS	PGA1_c03460	WP_014879039.1		hypothetical protein	hypothetical protein			https://biocyc.org/gene?orgid=GCF_000154765&id=PGA1_RS01705	https://www.uniprot.org/uniparc/UPI000163299D/entry	247.24	235.537	256.693	160.242	154.692	178.823	235.982	236.297	234.961	187.95	180.552	210.847	0.165258	0.227288	0.110078	0.390479	246.49	164.586	235.747	193.116	10.5977	12.6386	0.698217	15.7947
PGA1_RS01710	NC_018290.1	332700	333965	+	CDS	PGA1_c03470	WP_014879040.1	lysA	diaminopimelate decarboxylase	diaminopimelate decarboxylase LysA	K01586	lysA; diaminopimelate decarboxylase [EC:4.1.1.20]	https://biocyc.org/gene?orgid=GCF_000154765&id=PGA1_RS01710	https://www.uniprot.org/uniparc/UPI000163299E/entry	194.124	187.471	194.801	275.368	260.942	254.954	214.977	217.884	208.846	287.684	275.619	279.282	1.19557	8.45912e-41	0.790746	6.48536e-33	192.132	263.755	213.902	280.862	4.0507	10.4937	4.61381	6.18576
PGA1_RS01715	NC_018290.1	334018	336831	+	CDS	PGA1_c03480	WP_014879041.1		DUF4175 domain-containing protein	hypothetical protein			https://biocyc.org/gene?orgid=GCF_000154765&id=PGA1_RS01715	https://www.uniprot.org/uniparc/UPI000163299F/entry	121.673	122.477	113.574	66.211	61.1871	60.785	102.04	92.7888	109.247	76.7145	77.9153	70.0702	-0.173846	0.0652691	-0.028508	0.752543	119.241	62.7277	101.359	74.9	4.92457	3.02332	8.25002	4.22562
PGA1_RS01720	NC_018290.1	336893	337774	-	CDS	PGA1_c03490	WP_014879042.1		zinc-ribbon domain-containing protein	hypothetical protein			https://biocyc.org/gene?orgid=GCF_000154765&id=PGA1_RS01720	https://www.uniprot.org/uniparc/UPI00016329A0/entry	54.832	52.72	47.4684	26.4056	21.3865	22.3047	44.1775	49.4805	48.5448	28.4863	27.8719	30.4149	-0.367726	0.00682108	-0.290722	0.0218832	51.6735	23.3656	47.4009	28.9244	3.79171	2.67243	2.83048	1.3269
PGA1_RS01725	NC_018290.1	337993	338670	+	CDS	PGA1_c03500	WP_014873455.1		ATP-binding cassette domain-containing protein	putative cell division ATP-binding protein FtsE	K09812	ftsE; cell division transport system ATP-binding protein	https://biocyc.org/gene?orgid=GCF_000154765&id=PGA1_RS01725	https://www.uniprot.org/uniparc/UPI00016329A1/entry	176.877	169.532	143.684	72.2869	80.5707	72.6792	164.269	150.284	157.476	105.641	94.6096	96.3048	-0.36319	0.000651206	-0.258354	0.00464709	163.364	75.1789	157.343	98.8519	17.435	4.67352	6.99328	5.94065
PGA1_RS01730	NC_018290.1	338667	339566	+	CDS	PGA1_c03510	WP_014879043.1		cell division protein FtsX	protein insertion permease FtsX-like protein	K09811	ftsX; cell division transport system permease protein	https://biocyc.org/gene?orgid=GCF_000154765&id=PGA1_RS01730	https://www.uniprot.org/uniparc/UPI000160D3C3/entry	138.661	144.453	136.834	70.6633	67.9902	62.791	149.886	144.785	147.646	100.278	91.2047	92.5215	-0.303116	0.00303098	-0.227773	0.00700011	139.983	67.1482	147.439	94.6679	3.97757	4.00314	2.55702	4.90252
PGA1_RS01735	NC_018290.1	339563	340312	+	CDS	PGA1_c03520	WP_014873457.1		1-acyl-sn-glycerol-3-phosphate acyltransferase	putative acyltransferase	K00655	plsC; 1-acyl-sn-glycerol-3-phosphate acyltransferase [EC:2.3.1.51]	https://biocyc.org/gene?orgid=GCF_000154765&id=PGA1_RS01735	https://www.uniprot.org/uniparc/UPI000160D404/entry	116.65	117.671	115.912	69.6909	66.498	62.4862	123.793	121.578	121.268	96.7498	90.7618	91.5986	-0.0668753	0.577952	0.00942871	0.924115	116.744	66.225	122.213	93.0367	0.883407	3.61006	1.37712	3.24275
PGA1_RS01740	NC_018290.1	340290	340895	+	CDS	PGA1_c03530	WP_014873458.1		pyridoxamine 5'-phosphate oxidase family protein	pyridoxamine 5'-phosphate oxidase-like protein	K07006	K07006; uncharacterized protein	https://biocyc.org/gene?orgid=GCF_000154765&id=PGA1_RS01740	https://www.uniprot.org/uniparc/UPI000160D56E/entry	127.448	125.242	121.886	76.5428	75.9496	79.5975	119.596	118.392	114.307	104.579	92.8931	85.1639	0.0596258	0.627457	0.0816301	0.476887	124.859	77.3633	117.432	94.212	2.80051	1.95749	2.77246	9.77454
PGA1_RS01745	NC_018290.1	340974	341288	-	CDS	PGA1_c03540	WP_014879044.1		EthD family reductase	hypothetical protein			https://biocyc.org/gene?orgid=GCF_000154765&id=PGA1_RS01745	https://www.uniprot.org/uniparc/UPI00016329A3/entry	120.977	129.477	120.377	103.572	114.255	96.5322	121.611	141.297	146.747	126.984	118.5	120.394	0.48803	5.91083e-05	0.227764	0.0568268	123.61	104.786	136.552	121.959	5.08946	8.92371	13.2229	4.45337
PGA1_RS01750	NC_018290.1	341409	342806	-	CDS	PGA1_c03550	WP_014879045.1	lpdA	dihydrolipoyl dehydrogenase	dihydrolipoyl dehydrogenase 2	K00382	DLD, lpd, pdhD; dihydrolipoamide dehydrogenase [EC:1.8.1.4]	https://biocyc.org/gene?orgid=GCF_000154765&id=PGA1_RS01750	https://www.uniprot.org/uniparc/UPI00016329A4/entry	76.4523	79.2497	89.7463	65.1069	65.4485	68.1839	104.436	106.389	105.439	118.533	108.876	110.328	0.428932	0.000137591	0.491364	4.43569e-11	81.8161	66.2465	105.422	112.579	7.0087	1.68656	0.976578	5.2068
PGA1_RS01755	NC_018290.1	342897	343286	-	CDS	PGA1_c03560	WP_014879046.1		MAPEG family protein	hypothetical protein			https://biocyc.org/gene?orgid=GCF_000154765&id=PGA1_RS01755	https://www.uniprot.org/uniparc/UPI00016329A5/entry	49.7249	48.2601	49.7483	44.7567	40.9489	44.2176	61.664	69.1506	73.7733	80.1826	94.9372	79.6678	0.548968	0.000294133	0.696785	1.31719e-07	49.2445	43.3078	68.196	84.9292	0.852544	2.06053	6.11084	8.67099
PGA1_RS01760	NC_018290.1	343283	343811	-	CDS				hypothetical protein				https://biocyc.org/gene?orgid=GCF_000154765&id=PGA1_RS01760		34.1847	39.2792	41.3093	37.4083	39.4602	35.6385	40.1201	44.6616	49.4911	78.7262	88.1459	72.3773	0.689022	3.48493e-06	1.21859	3.03316e-21	38.2577	37.5023	44.7576	79.7498	3.6705	1.91258	4.68623	7.93398
PGA1_RS01770	NC_018290.1	344209	345759	-	CDS	PGA1_c03590	WP_014879049.1	odhB	2-oxoglutarate dehydrogenase complex dihydrolipoyllysine-residue succinyltransferase	dihydrolipoyllysine-residue succinyltransferase component of 2-oxoglutarate dehydrogenase complex	K00658	DLST, sucB; 2-oxoglutarate dehydrogenase E2 component (dihydrolipoamide succinyltransferase) [EC:2.3.1.61]	https://biocyc.org/gene?orgid=GCF_000154765&id=PGA1_RS01770	https://www.uniprot.org/uniparc/UPI00016329A9/entry	53.7346	53.727	51.7927	89.8135	71.6084	81.4088	68.3341	65.3356	66.0691	154.698	150.125	157.551	1.3488	1.20587e-32	1.61016	7.29192e-108	53.0848	80.9436	66.5796	154.125	1.11898	9.11143	1.56309	3.74598
PGA1_RS01775	NC_018290.1	345766	348723	-	CDS	PGA1_c03600	WP_014879050.1		2-oxoglutarate dehydrogenase E1 component	2-oxoglutarate dehydrogenase E1 component SucA	K00164	OGDH, sucA; 2-oxoglutarate dehydrogenase E1 component [EC:1.2.4.2]	https://biocyc.org/gene?orgid=GCF_000154765&id=PGA1_RS01775	https://www.uniprot.org/uniparc/UPI000163311A/entry	31.2239	31.5799	31.2306	54.2102	49.2552	55.8754	40.2064	41.3734	45.568	106.427	99.2381	103.395	1.50209	3.6137e-48	1.68233	2.50691e-126	31.3448	53.1136	42.3826	103.02	0.203645	3.44365	2.81965	3.60924
PGA1_RS01780	NC_018290.1	348988	349872	-	CDS	PGA1_c03610	WP_014873464.1	sucD	succinate--CoA ligase subunit alpha	succinyl-CoA ligase [ADP-forming] subunit alpha	K01902	sucD; succinyl-CoA synthetase alpha subunit [EC:6.2.1.5]	https://biocyc.org/gene?orgid=GCF_000154765&id=PGA1_RS01780	https://www.uniprot.org/uniparc/UPI000160D33A/entry	51.6878	49.1905	60.9998	141.14	116.374	147.695	94.2922	87.6437	88.9795	251.059	224.403	245.264	2.06084	1.62734e-52	1.80952	1.16391e-115	53.9594	135.07	90.3052	240.242	6.22372	16.5192	3.51687	14.0196
PGA1_RS01790	NC_018290.1	350241	351434	-	CDS	PGA1_c03630	WP_014879052.1	sucC	ADP-forming succinate--CoA ligase subunit beta	succinyl-CoA ligase [ADP-forming] subunit beta	K01903	sucC; succinyl-CoA synthetase beta subunit [EC:6.2.1.5]	https://biocyc.org/gene?orgid=GCF_000154765&id=PGA1_RS01790	https://www.uniprot.org/uniparc/UPI000163311C/entry	56.7056	64.2774	69.331	167.067	126.637	157.912	101.643	100.528	99.4707	271.566	272.51	268.638	1.98174	1.58074e-50	1.82937	1.91429e-154	63.438	150.538	100.547	270.905	6.35439	21.1992	1.0863	2.01897
PGA1_RS01795	NC_018290.1	351772	352320	+	CDS	PGA1_c03640	WP_014879053.1		AAA family ATPase	hypothetical protein			https://biocyc.org/gene?orgid=GCF_000154765&id=PGA1_RS01795	https://www.uniprot.org/uniparc/UPI000274B539/entry	43.8467	38.2436	36.9524	21.7566	18.5537	20.9318	30.5199	32.6993	35.5177	34.6083	28.3849	30.1365	-0.176288	0.302956	0.293663	0.0662228	39.6809	20.414	32.9123	31.0432	3.66499	1.66305	2.50571	3.20926
PGA1_RS01800	NC_018290.1	352425	353387	-	CDS	PGA1_c03650	WP_014873467.1	mdh	malate dehydrogenase	malate dehydrogenase Mdh	K00024	mdh; malate dehydrogenase [EC:1.1.1.37]	https://biocyc.org/gene?orgid=GCF_000154765&id=PGA1_RS01800	https://www.uniprot.org/uniparc/UPI000160D56B/entry	1216.53	1236.77	1381.82	1155.89	1060.79	1173.37	1490.26	1460.86	1421.64	1264.6	1210.08	1328.28	0.555649	1.05739e-07	0.199482	0.00305991	1278.37	1130.02	1457.59	1267.65	90.1589	60.5873	34.4274	59.16
PGA1_RS01805	NC_018290.1	353551	354306	+	CDS	PGA1_c03660	WP_014879054.1		sulfite exporter TauE/SafE family protein	hypothetical protein	K07090	K07090; uncharacterized protein	https://biocyc.org/gene?orgid=GCF_000154765&id=PGA1_RS01805	https://www.uniprot.org/uniparc/UPI000163311E/entry	33.284	28.3213	30.7065	9.0683	8.98233	7.69405	19.2951	18.096	18.9386	8.34985	6.23179	9.81665	-1.05407	4.46024e-09	-0.748644	0.000344238	30.7706	8.58156	18.7766	8.13277	2.48195	0.769805	0.615724	1.80226
PGA1_RS01810	NC_018290.1	354416	354745	-	CDS	PGA1_c03670	WP_014879055.1		hypothetical protein	hypothetical protein			https://biocyc.org/gene?orgid=GCF_000154765&id=PGA1_RS01810	https://www.uniprot.org/uniparc/UPI000163311F/entry	52.0091	41.6967	38.5768	10.461	9.14564	10.8911	22.4999	21.7599	17.9745	4.92423	6.22308	3.92011	-1.27995	2.02179e-08	-1.48461	9.10261e-06	44.0942	10.1659	20.7448	5.02248	7.02975	0.909373	2.42747	1.15462
PGA1_RS01815	NC_018290.1	355129	355983	+	CDS	PGA1_c03680	WP_014879056.1		CoA ester lyase	putative citrate lyase subunit beta	K14451	mcl2; (3S)-malyl-CoA thioesterase [EC:3.1.2.30]	https://biocyc.org/gene?orgid=GCF_000154765&id=PGA1_RS01815	https://www.uniprot.org/uniparc/UPI0001633120/entry	108.335	85.4619	87.9025	34.8597	37.0639	34.1818	62.1724	53.3598	61.4808	44.5175	45.7066	42.9222	-0.643408	1.41586e-07	-0.00199192	0.987125	93.8998	35.3684	59.0044	44.3821	12.5606	1.50694	4.90051	1.39713
PGA1_RS01820	NC_018290.1	356019	356567	+	CDS	PGA1_c03690	WP_014879057.1		membrane protein	putative NnrU protein			https://biocyc.org/gene?orgid=GCF_000154765&id=PGA1_RS01820	https://www.uniprot.org/uniparc/UPI0001633121/entry	91.4899	77.8549	92.9587	58.7178	69.4951	57.7992	83.2607	77.8402	81.5095	77.9439	81.9642	88.7551	0.235932	0.076643	0.423854	0.000131299	87.4345	62.0041	80.8701	82.8877	8.32859	6.5037	2.76623	5.46446
PGA1_RS01825	NC_018290.1	356574	356777	+	CDS	PGA1_c03700	WP_014873472.1		DUF1737 domain-containing protein	hypothetical protein			https://biocyc.org/gene?orgid=GCF_000154765&id=PGA1_RS01825	https://www.uniprot.org/uniparc/UPI000160D520/entry	124.651	103.112	97.6633	75.5541	76.8052	75.8035	102.961	99.0269	103.051	109.271	90.3046	112.028	0.229832	0.147765	0.403599	0.00649943	108.476	76.0543	101.68	103.868	14.271	0.662204	2.29773	11.8268
PGA1_RS01830	NC_018290.1	356777	357808	+	CDS	PGA1_c03710	WP_014879058.1		MaoC family dehydratase	hypothetical protein	K14449	mch, mcd; 2-methylfumaryl-CoA hydratase [EC:4.2.1.148]	https://biocyc.org/gene?orgid=GCF_000154765&id=PGA1_RS01830	https://www.uniprot.org/uniparc/UPI0001633122/entry	69.0601	66.3019	67.9883	39.9526	39.8943	37.988	63.7121	54.7256	61.9915	56.9682	51.8554	57.2438	-0.037597	0.769227	0.27575	0.00757891	67.7834	39.2783	60.1431	55.3558	1.39045	1.11778	4.76992	3.03454
PGA1_RS01835	NC_018290.1	357832	358461	+	CDS	PGA1_c03720	WP_014879059.1		histidine phosphatase family protein	phosphoglycerate mutase-like protein			https://biocyc.org/gene?orgid=GCF_000154765&id=PGA1_RS01835	https://www.uniprot.org/uniparc/UPI0001633123/entry	63.4897	44.2472	52.8404	28.1696	26.8272	23.2698	44.0136	45.887	41.8815	32.5396	32.948	35.448	-0.268599	0.0965188	0.0143528	0.928335	53.5258	26.0889	43.9274	33.6452	9.63954	2.53197	2.00415	1.57458
PGA1_RS01840	NC_018290.1	358494	359183	+	CDS	PGA1_c03730	WP_014879060.1		DUF1194 domain-containing protein	hypothetical protein	K07114	yfbK; Ca-activated chloride channel homolog	https://biocyc.org/gene?orgid=GCF_000154765&id=PGA1_RS01840	https://www.uniprot.org/uniparc/UPI0001633124/entry	34.3597	34.2967	29.3026	10.0766	12.5753	8.08732	24.2832	23.9538	26.58	9.23911	10.2996	9.37418	-0.902058	5.20491e-07	-0.905256	2.88005e-06	32.653	10.2464	24.939	9.63763	2.90172	2.24878	1.43063	0.577242
PGA1_RS01845	NC_018290.1	359376	359759	+	CDS	PGA1_c03740	WP_014873476.1	sdhC	succinate dehydrogenase, cytochrome b556 subunit	succinate dehydrogenase cytochrome b556 subunit	K00241	sdhC, frdC; succinate dehydrogenase / fumarate reductase, cytochrome b subunit	https://biocyc.org/gene?orgid=GCF_000154765&id=PGA1_RS01845	https://www.uniprot.org/uniparc/UPI000160D35C/entry	212.746	189.258	227.631	217.447	217.446	192.733	198.207	182.863	178.732	264.593	276.574	264.958	0.723443	2.06026e-10	0.92004	5.78026e-25	209.878	209.209	186.601	268.708	19.3468	14.2686	10.2616	6.81465
PGA1_RS01850	NC_018290.1	359778	360149	+	CDS	PGA1_c03750	WP_014873477.1	sdhD	succinate dehydrogenase, hydrophobic membrane anchor protein	succinate dehydrogenase hydrophobic membrane anchor subunit	K00242	sdhD, frdD; succinate dehydrogenase / fumarate reductase, membrane anchor subunit	https://biocyc.org/gene?orgid=GCF_000154765&id=PGA1_RS01850	https://www.uniprot.org/uniparc/UPI000160D348/entry	173.08	163.476	187.394	172.18	155.499	161.194	175.987	171.455	166.903	218.188	229.804	237.815	0.633983	5.38335e-08	0.807647	4.80017e-18	174.65	162.958	171.448	228.602	12.0361	8.47935	4.54173	9.86815
PGA1_RS01855	NC_018290.1	360165	361970	+	CDS	PGA1_c03760	WP_014879061.1	sdhA	succinate dehydrogenase flavoprotein subunit	succinate dehydrogenase flavoprotein subunit	K00239	sdhA, frdA; succinate dehydrogenase / fumarate reductase, flavoprotein subunit [EC:1.3.5.1 1.3.5.4]	https://biocyc.org/gene?orgid=GCF_000154765&id=PGA1_RS01855	https://www.uniprot.org/uniparc/UPI0001633125/entry	145.382	140.93	161.183	131.39	119.096	122.73	140.523	134.444	140.272	189.149	181.335	175.28	0.473379	7.81295e-06	0.792897	4.844e-35	149.165	124.405	138.413	181.921	10.643	6.3159	3.43963	6.95308
PGA1_RS01860	NC_018290.1	362055	362969	+	CDS	PGA1_c03770	WP_014879062.1		hypothetical protein	hypothetical protein			https://biocyc.org/gene?orgid=GCF_000154765&id=PGA1_RS01860	https://www.uniprot.org/uniparc/UPI0001633126/entry	137.819	139.751	140.32	89.7506	87.161	78.8688	126.029	124.889	125.628	139.89	150.44	140.935	0.0362232	0.758553	0.592223	1.57974e-13	139.297	85.2601	125.516	143.755	1.31091	5.68445	0.578502	5.81289
PGA1_RS01865	NC_018290.1	363120	363899	+	CDS	PGA1_c03780	WP_014873480.1		succinate dehydrogenase iron-sulfur subunit	succinate dehydrogenase iron-sulfur subunit	K00240	sdhB, frdB; succinate dehydrogenase / fumarate reductase, iron-sulfur subunit [EC:1.3.5.1 1.3.5.4]	https://biocyc.org/gene?orgid=GCF_000154765&id=PGA1_RS01865	https://www.uniprot.org/uniparc/UPI000160D3A9/entry	143.957	144.321	155.878	118.125	102.343	112.284	141.103	147.457	156.812	178.926	195.992	185.84	0.324616	0.00419275	0.728713	2.39482e-19	148.052	110.918	148.457	186.919	6.77989	7.97932	7.90228	8.58393
PGA1_RS01870	NC_018290.1	364112	364303	+	CDS	PGA1_c03790	WP_014879063.1		hypothetical protein	hypothetical protein			https://biocyc.org/gene?orgid=GCF_000154765&id=PGA1_RS01870	https://www.uniprot.org/uniparc/UPI0001633128/entry	85.9816	81.5513	82.6138	45.5827	78.9883	49.0144	88.2945	58.0343	77.7668	64.7785	66.6922	65.2492	0.168923	0.388231	0.194332	0.307091	83.3822	57.8618	74.6985	65.5733	2.31296	18.3764	15.3617	0.997142
PGA1_RS01875	NC_018290.1	364811	365992	+	CDS	PGA1_c03800	WP_014879064.1		type III PLP-dependent enzyme	putative lysine/ornithine decarboxylase	K01581	E4.1.1.17, ODC1, speC, speF; ornithine decarboxylase [EC:4.1.1.17]	https://biocyc.org/gene?orgid=GCF_000154765&id=PGA1_RS01875	https://www.uniprot.org/uniparc/UPI000274B575/entry	115.793	124.24	125.844	1871.15	1943.72	1944.85	174.108	164.237	151.644	753.277	751.684	655.459	4.71456	0	2.53886	2.94409e-229	121.959	1919.9	163.33	720.14	5.39963	42.2288	11.2597	56.0213
PGA1_RS01880	NC_018290.1	366098	366973	+	CDS	PGA1_c03810	WP_014879065.1		DUF1989 domain-containing protein	hypothetical protein	K09967	K09967; uncharacterized protein	https://biocyc.org/gene?orgid=GCF_000154765&id=PGA1_RS01880	https://www.uniprot.org/uniparc/UPI000274B576/entry	40.4302	39.1338	39.8668	352.95	350.441	369.72	53.8562	52.434	51.6792	127.782	135.074	111.301	3.91203	0	1.63958	6.81144e-62	39.8103	357.704	52.6564	124.719	0.65005	10.4819	1.10543	12.179
PGA1_RS01885	NC_018290.1	367051	367755	-	CDS	PGA1_c03820	WP_014873483.1	deoD	purine-nucleoside phosphorylase	purine nucleoside phosphorylase deoD-type	K03784	deoD; purine-nucleoside phosphorylase [EC:2.4.2.1]	https://biocyc.org/gene?orgid=GCF_000154765&id=PGA1_RS01885	https://www.uniprot.org/uniparc/UPI000160D298/entry	108.794	93.6341	104.867	140.83	142.84	137.444	141.822	155.475	155.41	185.815	177.403	192.669	1.19093	3.6031e-30	0.690362	4.37926e-17	102.432	140.371	150.902	185.296	7.86781	2.72723	7.86363	7.64661
PGA1_RS01890	NC_018290.1	367779	368096	-	CDS	PGA1_c03830	WP_014873484.1		H-NS histone family protein	putative regulatory protein, H-NS histone family	K03746	hns; DNA-binding protein H-NS	https://biocyc.org/gene?orgid=GCF_000154765&id=PGA1_RS01890	https://www.uniprot.org/uniparc/UPI000160D31D/entry	126.39	127.386	124.379	156.415	173.444	164.475	185.894	172.796	186.528	228.38	219.314	231.664	1.11969	9.61622e-24	0.709162	3.32887e-14	126.052	164.778	181.739	226.453	1.53175	8.51858	7.75195	6.39644
PGA1_RS01895	NC_018290.1	368217	370184	-	CDS	PGA1_c03840	WP_014879066.1		protein meaA	methylmalonyl-CoA mutase large subunit	K14447	ecm; ethylmalonyl-CoA mutase [EC:5.4.99.63]	https://biocyc.org/gene?orgid=GCF_000154765&id=PGA1_RS01895	https://www.uniprot.org/uniparc/UPI000274B577/entry	62.5867	61.6306	60.4665	43.4333	50.4927	43.8699	59.9868	54.249	55.7766	46.9067	43.8167	45.9443	0.312619	0.0013941	0.0867378	0.365287	61.5613	45.932	56.6708	45.5559	1.06183	3.95576	2.97161	1.58116
PGA1_RS01900	NC_018290.1	370436	371482	+	CDS	PGA1_c03850	WP_014879067.1		acyltransferase	putative acyltransferase			https://biocyc.org/gene?orgid=GCF_000154765&id=PGA1_RS01900	https://www.uniprot.org/uniparc/UPI000274B578/entry	81.6849	81.4026	76.9195	52.8475	56.3544	46.3869	70.9164	73.4325	77.1655	56.8289	63.5157	58.2016	0.114059	0.320838	0.0922017	0.391847	80.0023	51.863	73.8381	59.5154	2.67355	5.05616	3.14421	3.53167
PGA1_RS01905	NC_018290.1	371531	372934	+	CDS	PGA1_c03860	WP_044041355.1		1-acyl-sn-glycerol-3-phosphate acyltransferase	putative glycerol-3-phosphate acyltransferase	K00631	plsB; glycerol-3-phosphate O-acyltransferase [EC:2.3.1.15]	https://biocyc.org/gene?orgid=GCF_000154765&id=PGA1_RS01905	https://www.uniprot.org/uniparc/UPI000274B579/entry	19.9423	17.7423	15.5645	9.76586	10.963	8.05013	20.8261	19.7967	21.7552	15.8921	13.8956	17.0215	-0.13556	0.421117	-0.00668931	0.966982	17.7497	9.59301	20.7927	15.6031	2.18888	1.46413	0.979671	1.58291
PGA1_RS01910	NC_018290.1	373095	374375	+	CDS	PGA1_c03870	WP_014879069.1	ccrA	crotonyl-CoA carboxylase/reductase	crotonyl-CoA reductase	K14446	ccr; crotonyl-CoA carboxylase/reductase [EC:1.3.1.85]	https://biocyc.org/gene?orgid=GCF_000154765&id=PGA1_RS01910	https://www.uniprot.org/uniparc/UPI0001633268/entry	52.1732	47.1332	48.4136	47.7485	50.89	47.2165	51.2426	54.9445	48.3268	48.9851	46.4909	50.3338	0.715149	9.14944e-12	0.307451	0.00280686	49.24	48.6183	51.5047	48.6033	2.61965	1.98525	3.31663	1.94968
PGA1_RS01915	NC_018290.1	374695	375414	+	CDS	PGA1_c03880	WP_014873489.1		LuxR family transcriptional regulator	putative transcriptional activator protein RaiR			https://biocyc.org/gene?orgid=GCF_000154765&id=PGA1_RS01915	https://www.uniprot.org/uniparc/UPI000160D3FB/entry	83.0272	85.7524	78.8554	51.6604	53.0257	46.8305	81.5869	88.2121	80.2999	64.1492	72.3967	73.9491	0.0343693	0.796827	0.148708	0.201849	82.545	50.5055	83.3663	70.165	3.47367	3.25503	4.24564	5.26735
PGA1_RS01920	NC_018290.1	375509	376150	+	CDS	PGA1_c03890	WP_014879070.1		autoinducer synthase	putative acyl-homoserine-lactone synthase RaiI	K20249	raiI; acyl homoserine lactone synthase [EC:2.3.1.184]	https://biocyc.org/gene?orgid=GCF_000154765&id=PGA1_RS01920	https://www.uniprot.org/uniparc/UPI0001633269/entry	70.2324	63.7444	60.5479	29.0063	35.9629	26.1496	56.0868	53.2252	48.1077	33.3917	27.66	30.2252	-0.34315	0.0132515	-0.360435	0.0105725	64.8416	30.3729	52.4732	30.4256	4.93459	5.04736	4.04235	2.87108
PGA1_RS01925	NC_018290.1	376259	377797	+	CDS	PGA1_c03900	WP_014879071.1		AAA family ATPase	hypothetical protein			https://biocyc.org/gene?orgid=GCF_000154765&id=PGA1_RS01925	https://www.uniprot.org/uniparc/UPI000163326A/entry	36.2914	35.8018	33.6623	16.9338	15.7375	15.4254	39.4074	40.3437	41.1556	24.1228	22.0173	24.0226	-0.370667	0.0025655	-0.368427	0.000572274	35.2518	16.0322	40.3022	23.3876	1.39816	0.79623	0.874796	1.18772
PGA1_RS01930	NC_018290.1	377794	378552	+	CDS	PGA1_c03910	WP_014879072.1		SDR family oxidoreductase	short chain dehydrogenase / reductase			https://biocyc.org/gene?orgid=GCF_000154765&id=PGA1_RS01930	https://www.uniprot.org/uniparc/UPI000163326B/entry	43.2131	47.5105	41.1689	19.3461	20.9753	18.2557	44.8439	42.1659	47.6984	29.2325	27.5343	26.8218	-0.411539	0.00394677	-0.262131	0.0513919	43.9642	19.5257	44.9028	27.8629	3.23685	1.3687	2.76672	1.23846
PGA1_RS01935	NC_018290.1	378648	379538	-	CDS	PGA1_c03920	WP_014879073.1		TIGR02186 family protein	hypothetical protein			https://biocyc.org/gene?orgid=GCF_000154765&id=PGA1_RS01935	https://www.uniprot.org/uniparc/UPI000163326C/entry	114.351	118.553	122.477	47.6393	48.6074	48.9356	124.778	118.665	130.084	62.3596	55.7908	56.0889	-0.531032	9.20503e-07	-0.682985	3.41073e-14	118.461	48.3941	124.509	58.0798	4.06353	0.673979	5.71399	3.70944
PGA1_RS01940	NC_018290.1	379540	380463	-	CDS	PGA1_c03930	WP_014879074.1		sulfite exporter TauE/SafE family protein	hypothetical protein	K07090	K07090; uncharacterized protein	https://biocyc.org/gene?orgid=GCF_000154765&id=PGA1_RS01940	https://www.uniprot.org/uniparc/UPI000163326D/entry	177.561	180.433	190.674	71.9851	78.5545	73.8015	202.883	199.109	194.429	97.0642	97.9873	98.7397	-0.535519	9.49908e-08	-0.607875	1.31562e-14	182.889	74.7804	198.807	97.9304	6.89255	3.39233	4.23514	0.839168
PGA1_RS01945	NC_018290.1	380698	381663	-	CDS	PGA1_c03940	WP_044040428.1		ABC transporter permease	putative permease protein	K23536	nupC; general nucleoside transport system permease protein	https://biocyc.org/gene?orgid=GCF_000154765&id=PGA1_RS01945	https://www.uniprot.org/uniparc/UPI000274B57A/entry	95.6109	89.886	107.259	74.1403	63.423	70.4948	171.819	175.905	193.503	121.506	144.248	119.891	0.24794	0.0503475	-0.0784485	0.440034	97.5855	69.3527	180.409	128.548	8.85344	5.44915	11.5223	13.6205
PGA1_RS01950	NC_018290.1	381663	382757	-	CDS	PGA1_c03950	WP_014879076.1		ABC transporter permease	putative permease protein	K23535	nupB; general nucleoside transport system permease protein	https://biocyc.org/gene?orgid=GCF_000154765&id=PGA1_RS01950	https://www.uniprot.org/uniparc/UPI000163326F/entry	96.7004	105.675	103.514	76.2847	64.909	73.1164	188.482	199.164	216.845	149.657	155.828	143.634	0.231347	0.0459864	-0.0217358	0.813485	101.963	71.4367	201.497	149.706	4.68387	5.87094	14.3246	6.0971
PGA1_RS01955	NC_018290.1	382758	384287	-	CDS	PGA1_c03960	WP_014873497.1		ABC transporter ATP-binding protein	ribose import ATP-binding protein RbsA	K23537	nupA; general nucleoside transport system ATP-binding protein	https://biocyc.org/gene?orgid=GCF_000154765&id=PGA1_RS01955	https://www.uniprot.org/uniparc/UPI000160D4B9/entry	89.7887	87.8409	101.981	70.1993	65.342	68.3082	179.815	190.039	202.339	133.17	133.315	127.272	0.282169	0.0132699	-0.13094	0.0802262	93.2037	67.9498	190.731	131.252	7.66394	2.4484	11.2776	3.44775
PGA1_RS01960	NC_018290.1	384486	385481	-	CDS	PGA1_c03970	WP_014879077.1		BMP family ABC transporter substrate-binding protein	putative lipoprotein	K07335	bmpA, bmpB, tmpC; basic membrane protein A and related proteins	https://biocyc.org/gene?orgid=GCF_000154765&id=PGA1_RS01960	https://www.uniprot.org/uniparc/UPI0001633270/entry	188.602	187.101	225.077	128.339	114.995	117.561	439.502	435.436	461.304	247.113	232.748	243.565	0.0100826	0.944012	-0.474992	5.2136e-14	200.26	120.299	445.414	241.142	21.5053	7.08068	13.911	7.48279
PGA1_RS01965	NC_018290.1	385611	386075	-	CDS	PGA1_c03980	WP_102804092.1		GNAT family N-acetyltransferase	putative acetyltransferase	K03789	rimI; [ribosomal protein S18]-alanine N-acetyltransferase [EC:2.3.1.266]	https://biocyc.org/gene?orgid=GCF_000154765&id=PGA1_RS01965	https://www.uniprot.org/uniparc/UPI0001633271/entry	58.4924	60.0753	52.1189	48.7261	52.4104	56.1381	54.1204	56.7113	64.5136	68.9515	63.388	63.2542	0.612354	7.24757e-06	0.53871	2.49989e-05	56.8955	52.4249	58.4484	65.1979	4.21173	3.70605	5.40997	3.25138
PGA1_RS01970	NC_018290.1	386092	386688	-	CDS	PGA1_c03990	WP_014879079.1	tsaB	tRNA (adenosine(37)-N6)-threonylcarbamoyltransferase complex dimerization subunit type 1 TsaB	putative peptidase M22	K14742	tsaB; tRNA threonylcarbamoyladenosine biosynthesis protein TsaB	https://biocyc.org/gene?orgid=GCF_000154765&id=PGA1_RS01970	https://www.uniprot.org/uniparc/UPI000274B57B/entry	105.128	100.738	94.0758	101.885	103.635	103.373	97.2956	100.269	105.523	104.69	98.1381	98.3087	0.779903	7.65221e-14	0.383741	7.47891e-05	99.9804	102.965	101.029	100.379	5.56478	0.943832	4.16634	3.73444
PGA1_RS01975	NC_018290.1	386678	387241	-	CDS	PGA1_c04000	WP_014873501.1		NifU family protein	nitrogen fixation protein nifU-like protein			https://biocyc.org/gene?orgid=GCF_000154765&id=PGA1_RS01975	https://www.uniprot.org/uniparc/UPI000160D379/entry	246.928	232.613	228.008	205.348	259.398	213.561	232.772	222.149	229.561	197.584	198.336	209.329	0.669362	2.32112e-11	0.221828	0.00724664	235.85	226.102	228.161	201.75	9.86643	29.1258	5.44828	6.57445
PGA1_RS01980	NC_018290.1	387404	387859	-	CDS	PGA1_c04010	WP_014873502.1		universal stress protein	putative universal stress protein			https://biocyc.org/gene?orgid=GCF_000154765&id=PGA1_RS01980	https://www.uniprot.org/uniparc/UPI000160D547/entry	111.001	103.012	111.819	39.4517	47.8191	37.7493	100.002	84.9812	94.3444	67.5712	70.2023	67.6382	-0.627843	2.18903e-06	-0.0374079	0.789908	108.611	41.6733	93.1093	68.4706	4.86558	5.39	7.58634	1.50011
PGA1_RS01985	NC_018290.1	387946	388812	-	CDS	PGA1_c04020	WP_014879080.1		branched-chain amino acid aminotransferase	putative branched-chain-amino-acid aminotransferase	K00826	E2.6.1.42, ilvE; branched-chain amino acid aminotransferase [EC:2.6.1.42]	https://biocyc.org/gene?orgid=GCF_000154765&id=PGA1_RS01985	https://www.uniprot.org/uniparc/UPI00016329AA/entry	116.733	99.9446	111.42	45.7614	44.8184	47.563	59.1898	57.9048	62.2026	38.2064	40.4063	46.9614	-0.481029	3.36417e-05	-0.104132	0.415827	109.366	46.0476	59.7658	41.858	8.58074	1.39451	2.20603	4.55446
PGA1_RS01990	NC_018290.1	388939	389706	-	CDS	PGA1_c04030	WP_014873504.1		phenylacetate-CoA oxygenase subunit PaaI	phenylacetic acid degradation protein paaA-like protein	K02609	paaA; ring-1,2-phenylacetyl-CoA epoxidase subunit PaaA [EC:1.14.13.149]	https://biocyc.org/gene?orgid=GCF_000154765&id=PGA1_RS01990	https://www.uniprot.org/uniparc/UPI000160D3A0/entry	234.523	210.88	205.205	24.2475	32.1259	27.7092	77.771	74.0743	74.3934	22.2981	24.1445	21.4542	-2.20177	1.18831e-79	-1.30998	8.97523e-26	216.869	28.0275	75.4129	22.6323	15.5499	3.94883	2.04843	1.37589
PGA1_RS01995	NC_018290.1	389769	390842	-	CDS	PGA1_c04040	WP_014879081.1	paaK	phenylacetate-CoA oxygenase/reductase subunit PaaK	phenylacetic acid degradation NADH oxidoreductase PaaE	K02613	paaE; ring-1,2-phenylacetyl-CoA epoxidase subunit PaaE	https://biocyc.org/gene?orgid=GCF_000154765&id=PGA1_RS01995	https://www.uniprot.org/uniparc/UPI00016329AE/entry	365.519	349.178	348.497	30.2413	28.3119	35.3136	77.3318	80.0015	78.971	20.5423	17.8277	19.906	-2.73316	2.14904e-137	-1.60696	2.83055e-46	354.398	31.2889	78.7681	19.4253	9.63696	3.6165	1.34639	1.41971
PGA1_RS02000	NC_018290.1	390853	391326	-	CDS	PGA1_c04050	WP_014879082.1	paaJ	phenylacetate-CoA oxygenase subunit PaaJ	phenylacetic acid degradation protein PaaD	K02612	paaD; ring-1,2-phenylacetyl-CoA epoxidase subunit PaaD	https://biocyc.org/gene?orgid=GCF_000154765&id=PGA1_RS02000	https://www.uniprot.org/uniparc/UPI00016329AF/entry	607.265	597.312	544.47	42.1592	41.3869	46.991	146.941	143.396	142.112	27.9535	28.926	27.0046	-2.97538	5.03751e-163	-1.94362	6.93202e-52	583.016	43.5124	144.15	27.9614	33.7508	3.03722	2.5012	0.960689
PGA1_RS02005	NC_018290.1	391449	392222	-	CDS	PGA1_c04060	WP_014879083.1	paaC	phenylacetate-CoA oxygenase subunit PaaC	phenylacetic acid degradation protein PaaC	K02611	paaC; ring-1,2-phenylacetyl-CoA epoxidase subunit PaaC [EC:1.14.13.149]	https://biocyc.org/gene?orgid=GCF_000154765&id=PGA1_RS02005	https://www.uniprot.org/uniparc/UPI00016329B0/entry	795.178	751.617	674.903	60.243	58.4564	56.8424	193.841	167.502	177.377	32.2722	32.4118	30.0547	-2.90431	1.74262e-206	-2.09054	2.23435e-89	740.566	58.5139	179.573	31.5796	60.8941	1.70099	13.3061	1.32244
PGA1_RS02010	NC_018290.1	392222	392506	-	CDS	PGA1_c04070	WP_014879084.1	paaB	1,2-phenylacetyl-CoA epoxidase subunit B	phenylacetic acid degradation protein PaaB	K02610	paaB; ring-1,2-phenylacetyl-CoA epoxidase subunit PaaB	https://biocyc.org/gene?orgid=GCF_000154765&id=PGA1_RS02010	https://www.uniprot.org/uniparc/UPI00016329B1/entry	472.072	455.959	417.379	39.0678	31.4143	40.5435	113.971	109.979	108.048	22.2938	25.9277	21.6586	-2.81851	1.3789e-99	-1.81409	6.57838e-25	448.47	37.0086	110.666	23.2934	28.1048	4.90062	3.02074	2.30341
PGA1_RS02015	NC_018290.1	392580	393557	-	CDS	PGA1_c04080	WP_014879085.1	paaA	1,2-phenylacetyl-CoA epoxidase subunit A	phenylacetic acid degradation protein PaaA	K02609	paaA; ring-1,2-phenylacetyl-CoA epoxidase subunit PaaA [EC:1.14.13.149]	https://biocyc.org/gene?orgid=GCF_000154765&id=PGA1_RS02015	https://www.uniprot.org/uniparc/UPI00016329B2/entry	528.48	518.083	485.957	45.4895	46.3402	47.3551	126.13	122.815	117.721	24.0069	25.157	20.4439	-2.70335	4.45594e-190	-1.97796	6.09864e-74	510.84	46.3949	122.222	23.2026	22.1673	0.934006	4.23575	2.4573
PGA1_RS02020	NC_018290.1	393581	394783	-	CDS	PGA1_c04090	WP_014879086.1	pcaF	3-oxoadipyl-CoA thiolase	beta-ketoadipyl-CoA thiolase PaaJ	K00632	fadA, fadI; acetyl-CoA acyltransferase [EC:2.3.1.16]	https://biocyc.org/gene?orgid=GCF_000154765&id=PGA1_RS02020	https://www.uniprot.org/uniparc/UPI00016329B3/entry	817.843	797.752	659.772	62.4441	61.7787	57.9827	202.148	192.193	187.535	28.3665	29.7735	33.845	-2.88605	3.17396e-203	-2.25234	1.32346e-127	758.456	60.7352	193.959	30.6617	86.0511	2.40682	7.46451	2.84518
PGA1_RS02025	NC_018290.1	395134	396780	+	CDS	PGA1_c04100	WP_014879087.1		sulfatase-like hydrolase/transferase	sulfatase			https://biocyc.org/gene?orgid=GCF_000154765&id=PGA1_RS02025	https://www.uniprot.org/uniparc/UPI00016329B4/entry	24.8597	22.939	20.9562	3.27686	3.80235	2.78516	8.69717	9.99772	10.8043	4.28809	3.44726	3.30716	-2.0404	4.64247e-31	-0.954368	3.05462e-06	22.9183	3.28813	9.83308	3.68084	1.95183	0.508691	1.06319	0.530542
PGA1_RS02030	NC_018290.1	397059	399152	+	CDS	PGA1_c04110	WP_014879088.1		enoyl-CoA hydratase/isomerase family protein	putative fatty acid oxidation complex subunit alpha	K07516	fadN; 3-hydroxyacyl-CoA dehydrogenase [EC:1.1.1.35]	https://biocyc.org/gene?orgid=GCF_000154765&id=PGA1_RS02030	https://www.uniprot.org/uniparc/UPI00016329B6/entry	29.2079	28.5787	30.8523	6.82652	4.50403	5.53301	22.687	18.7424	22.238	7.07377	6.31695	6.37292	-1.60334	3.87002e-26	-1.25844	3.01891e-19	29.5463	5.62119	21.2225	6.58788	1.17397	1.16375	2.15948	0.421722
PGA1_RS02035	NC_018290.1	399154	400329	+	CDS	PGA1_c04120	WP_014879089.1		acetyl-CoA C-acyltransferase	3-ketoacyl-CoA thiolase FadA	K00626	ACAT, atoB; acetyl-CoA C-acetyltransferase [EC:2.3.1.9]	https://biocyc.org/gene?orgid=GCF_000154765&id=PGA1_RS02035	https://www.uniprot.org/uniparc/UPI00016329B7/entry	30.9821	36.6653	29.4073	6.86324	8.34073	5.71022	18.8295	19.0026	21.219	8.02507	8.47456	7.00546	-1.46186	6.93596e-19	-0.87851	2.72207e-07	32.3516	6.9714	19.6837	7.83503	3.81789	1.31859	1.33245	0.752758
PGA1_RS02040	NC_018290.1	400419	401618	+	CDS	PGA1_c04130	WP_014879090.1		acyl-CoA dehydrogenase family protein	putative acyl-CoA dehydrogenase			https://biocyc.org/gene?orgid=GCF_000154765&id=PGA1_RS02040	https://www.uniprot.org/uniparc/UPI00016329B8/entry	23.2112	25.1079	23.4864	6.15873	5.40736	5.59602	19.4385	15.9917	18.2947	6.30207	6.89572	7.26252	-1.276	5.87521e-14	-0.950074	1.3879e-07	23.9352	5.7207	17.9083	6.82011	1.02488	0.390894	1.7556	0.48467
PGA1_RS02045	NC_018290.1	401615	402760	+	CDS	PGA1_c04140	WP_014879091.1		acyl-CoA/acyl-ACP dehydrogenase	putative acyl-CoA dehydrogenase			https://biocyc.org/gene?orgid=GCF_000154765&id=PGA1_RS02045	https://www.uniprot.org/uniparc/UPI00016329B9/entry	22.5065	28.7576	23.5833	5.68524	5.92551	4.41541	17.6596	15.4488	16.8366	7.08987	5.63949	7.48591	-1.44982	2.18725e-15	-0.850404	4.88177e-06	24.9491	5.34206	16.6483	6.73842	3.34188	0.81144	1.11737	0.972089
PGA1_RS02050	NC_018290.1	402741	403205	+	CDS	PGA1_c04150	WP_014873516.1		PaaI family thioesterase	thioesterase domain-containing protein			https://biocyc.org/gene?orgid=GCF_000154765&id=PGA1_RS02050	https://www.uniprot.org/uniparc/UPI000160D291/entry	16.0557	17.6017	16.2506	2.5095	3.24523	3.86458	11.3045	9.45189	14.3689	6.58601	4.28649	3.80697	-1.52184	9.50529e-07	-0.70337	0.0196114	16.636	3.20644	11.7084	4.89315	0.841982	0.678374	2.48329	1.48553
PGA1_RS02055	NC_018290.1	403269	404774	+	CDS	PGA1_c04160	WP_014879092.1		acyl--CoA ligase	putative crotonobetaine/carnitine-CoA ligase	K01897	ACSL, fadD; long-chain acyl-CoA synthetase [EC:6.2.1.3]	https://biocyc.org/gene?orgid=GCF_000154765&id=PGA1_RS02055	https://www.uniprot.org/uniparc/UPI00016329BA/entry	54.6477	58.8241	51.9842	20.2428	21.894	19.3746	41.0127	40.57	45.4528	26.6434	22.9811	25.7245	-0.670716	1.43485e-09	-0.337941	0.00173171	55.152	20.5038	42.3452	25.1163	3.44772	1.27981	2.70035	1.9054
PGA1_RS02060	NC_018290.1	404840	405529	-	CDS	PGA1_c04170	WP_014879093.1	rpe	ribulose-phosphate 3-epimerase	ribulose-phosphate 3-epimerase Rpe	K01783	rpe, RPE; ribulose-phosphate 3-epimerase [EC:5.1.3.1]	https://biocyc.org/gene?orgid=GCF_000154765&id=PGA1_RS02060	https://www.uniprot.org/uniparc/UPI00016329BB/entry	126.477	119.45	130.431	243.53	228.432	234.807	155.984	158.885	147.326	237.318	223.132	243.827	1.64795	4.37689e-60	1.00088	7.79541e-35	125.453	235.59	154.065	234.759	5.56149	7.5795	6.01353	10.5826
PGA1_RS02065	NC_018290.1	405706	406524	+	CDS	PGA1_c04180	WP_014879094.1	phnC	phosphonate ABC transporter ATP-binding protein	phosphonates import ATP-binding protein PhnC	K02041	phnC; phosphonate transport system ATP-binding protein [EC:7.3.2.2]	https://biocyc.org/gene?orgid=GCF_000154765&id=PGA1_RS02065	https://www.uniprot.org/uniparc/UPI000160D277/entry	7.37013	8.11077	4.82106	1.48417	1.3819	0.923864	2.4871	3.32569	2.58065	1.60256	1.40123	0.997599	-1.53948	2.79556e-05	-0.38512	0.220321	6.76732	1.26331	2.79781	1.3338	1.72572	0.298385	0.459542	0.308067
PGA1_RS02070	NC_018290.1	406582	407490	+	CDS	PGA1_c04190	WP_014879095.1	phnD	phosphonate ABC transporter substrate-binding protein	phosphate uptake ABC transporter periplasmic solute-binding protein PhoD	K02044	phnD; phosphonate transport system substrate-binding protein	https://biocyc.org/gene?orgid=GCF_000154765&id=PGA1_RS02070	https://www.uniprot.org/uniparc/UPI000163312A/entry	10.0806	10.4396	9.1368	3.26283	3.90124	3.1735	4.84313	5.58423	8.47551	3.30032	3.5217	3.59531	-0.717167	0.00308489	-0.339477	0.203007	9.88568	3.44585	6.30096	3.47244	0.672928	0.396893	1.91933	0.153537
PGA1_RS02075	NC_018290.1	407650	408519	+	CDS	PGA1_c04200	WP_014879096.1	phnE	phosphonate ABC transporter, permease protein PhnE	phosphate uptake ABC transporter permease protein PhoE	K02042	phnE; phosphonate transport system permease protein	https://biocyc.org/gene?orgid=GCF_000154765&id=PGA1_RS02075	https://www.uniprot.org/uniparc/UPI000163312B/entry	5.09908	5.18111	5.86868	1.45306	2.25487	3.09833	4.53155	4.05573	3.05631	2.65804	2.22163	2.66084	-0.394783	0.180901	-0.151659	0.601542	5.38295	2.26875	3.8812	2.5135	0.422644	0.822724	0.752951	0.252775
PGA1_RS02080	NC_018290.1	408516	409886	+	CDS	PGA1_c04210	WP_014879097.1	phnE	phosphonate ABC transporter, permease protein PhnE	phosphate uptake ABC transporter permease protein PhoT	K02042	phnE; phosphonate transport system permease protein	https://biocyc.org/gene?orgid=GCF_000154765&id=PGA1_RS02080	https://www.uniprot.org/uniparc/UPI000163312C/entry	3.81923	3.11475	2.68136	1.09939	1.87115	1.48321	1.62951	2.48335	2.43675	2.87199	1.14545	2.43342	-0.279316	0.338505	0.235333	0.417676	3.20511	1.48459	2.1832	2.15029	0.574295	0.385883	0.480078	0.897416
PGA1_RS02085	NC_018290.1	409935	410549	+	CDS	PGA1_c04220	WP_014873523.1		chloramphenicol acetyltransferase	putative phosphonate metabolism			https://biocyc.org/gene?orgid=GCF_000154765&id=PGA1_RS02085	https://www.uniprot.org/uniparc/UPI000160D3F9/entry	14.8997	14.8516	12.2494	4.42733	5.64353	4.61369	7.58575	7.2472	6.65162	4.97967	3.83027	2.21418	-0.701251	0.00443441	-0.393598	0.170922	14.0002	4.89485	7.16153	3.67471	1.51647	0.655039	0.47292	1.38929
PGA1_RS02090	NC_018290.1	410593	411327	-	CDS	PGA1_c04230	WP_014879098.1	phnF	phosphonate metabolism transcriptional regulator PhnF	putative phosphonates metabolism transcriptional regulator phnF	K02043	phnF; GntR family transcriptional regulator, phosphonate transport system regulatory protein	https://biocyc.org/gene?orgid=GCF_000154765&id=PGA1_RS02090	https://www.uniprot.org/uniparc/UPI000163312D/entry	73.9119	76.8206	58.1347	21.3009	22.4815	21.9401	32.9879	34.6153	37.7536	15.051	13.1484	13.1541	-0.895007	6.91058e-11	-0.909715	2.472e-08	69.6224	21.9075	35.1189	13.7845	10.0544	0.590985	2.42247	1.09683
PGA1_RS02095	NC_018290.1	411436	411912	+	CDS	PGA1_c04240	WP_014879099.1	phnG	phosphonate C-P lyase system protein PhnG	protein PhnG	K06166	phnG; alpha-D-ribose 1-methylphosphonate 5-triphosphate synthase subunit PhnG [EC:2.7.8.37]	https://biocyc.org/gene?orgid=GCF_000154765&id=PGA1_RS02095	https://www.uniprot.org/uniparc/UPI000163312E/entry	48.9404	44.5136	31.5408	6.42171	8.06715	7.53472	18.321	17.6496	13.8645	4.45492	5.69816	5.56679	-1.69297	4.28599e-14	-1.13427	0.000101677	41.6649	7.34119	16.6117	5.23996	9.04286	0.839615	2.40268	0.683028
PGA1_RS02100	NC_018290.1	411912	412508	+	CDS	PGA1_c04250	WP_014879100.1	phnH	phosphonate C-P lyase system protein PhnH	protein PhnH	K06165	phnH; alpha-D-ribose 1-methylphosphonate 5-triphosphate synthase subunit PhnH [EC:2.7.8.37]	https://biocyc.org/gene?orgid=GCF_000154765&id=PGA1_RS02100	https://www.uniprot.org/uniparc/UPI000163312F/entry	38.1286	32.1884	31.7007	6.67833	6.44561	6.5747	12.5472	17.6274	13.2475	3.97822	6.87979	4.67593	-1.55541	5.01839e-14	-0.966027	0.000539114	34.0059	6.56621	14.474	5.17798	3.5787	0.116594	2.75324	1.51453
PGA1_RS02105	NC_018290.1	412512	413621	+	CDS	PGA1_c04260	WP_014879101.1		carbon-phosphorus lyase complex subunit PhnI	protein PhnI	K06164	phnI; alpha-D-ribose 1-methylphosphonate 5-triphosphate synthase subunit PhnI [EC:2.7.8.37]	https://biocyc.org/gene?orgid=GCF_000154765&id=PGA1_RS02105	https://www.uniprot.org/uniparc/UPI0001633130/entry	47.0416	43.9215	45.9977	10.907	12.5073	9.03202	25.5727	27.5497	26.8417	12.4437	9.30494	13.1265	-1.32627	2.55915e-20	-0.76083	1.16837e-06	45.6536	10.8154	26.6547	11.625	1.58829	1.73944	1.0017	2.03807
PGA1_RS02115	NC_018290.1	413842	414699	+	CDS	PGA1_c04270	WP_014873528.1		alpha-D-ribose 1-methylphosphonate 5-phosphate C-P-lyase PhnJ	protein PhnJ	K06163	phnJ; alpha-D-ribose 1-methylphosphonate 5-phosphate C-P lyase [EC:4.7.1.1]	https://biocyc.org/gene?orgid=GCF_000154765&id=PGA1_RS02115	https://www.uniprot.org/uniparc/UPI000160D2A4/entry	52.2125	47.0747	38.1642	14.9038	15.7411	14.6611	24.4297	25.7569	26.4611	14.4959	15.6985	16.2677	-0.818088	3.10142e-08	-0.287405	0.0741151	45.8171	15.102	25.5493	15.4874	7.10809	0.566602	1.0315	0.904562
PGA1_RS02120	NC_018290.1	414699	415469	+	CDS	PGA1_c04280	WP_014873529.1	phnK	phosphonate C-P lyase system protein PhnK	phosphonates transport ATP-binding protein PhnK	K05781	phnK; putative phosphonate transport system ATP-binding protein	https://biocyc.org/gene?orgid=GCF_000154765&id=PGA1_RS02120	https://www.uniprot.org/uniparc/UPI000160D566/entry	35.5605	31.232	29.4911	14.8198	14.4836	10.9179	17.3004	17.5031	19.1892	13.7808	13.1612	12.7165	-0.482891	0.00354556	-0.0337285	0.869523	32.0945	13.4071	17.9976	13.2195	3.1253	2.16227	1.03694	0.534539
PGA1_RS02125	NC_018290.1	415479	416162	+	CDS	PGA1_c04290	WP_014873530.1	phnL	phosphonate C-P lyase system protein PhnL	phosphonates transport ATP-binding protein PhnL	K05780	phnL; alpha-D-ribose 1-methylphosphonate 5-triphosphate synthase subunit PhnL [EC:2.7.8.37]	https://biocyc.org/gene?orgid=GCF_000154765&id=PGA1_RS02125	https://www.uniprot.org/uniparc/UPI000160D51E/entry	40.8278	30.0019	33.1087	12.8662	9.81753	14.1041	23.2474	21.2679	19.7361	13.9802	9.89014	10.0537	-0.683869	0.00018772	-0.471165	0.0172866	34.6461	12.2626	21.4171	11.308	5.57432	2.20612	1.76042	2.31566
PGA1_RS02130	NC_018290.1	416159	416731	+	CDS	PGA1_c04300	WP_044041359.1	phnN	phosphonate metabolism protein/1,5-bisphosphokinase (PRPP-forming) PhnN	putative ATP-binding protein PhnN	K05774	phnN; ribose 1,5-bisphosphokinase [EC:2.7.4.23]	https://biocyc.org/gene?orgid=GCF_000154765&id=PGA1_RS02130	https://www.uniprot.org/uniparc/UPI000274B5A5/entry	58.8904	50.8224	47.2853	20.5347	20.4101	19.3948	32.5671	28.7369	32.3643	25.8507	20.1335	21.9824	-0.595803	9.47915e-05	-0.0536503	0.779527	52.3327	20.1132	31.2228	22.6556	5.9481	0.625285	2.15519	2.91746
PGA1_RS02135	NC_018290.1	416713	417396	-	CDS	PGA1_c04310	WP_014879103.1		DUF1045 domain-containing protein	hypothetical protein			https://biocyc.org/gene?orgid=GCF_000154765&id=PGA1_RS02135	https://www.uniprot.org/uniparc/UPI0001633133/entry	62.5176	66.507	59.3182	36.2529	36.4021	39.132	51.1059	46.1559	53.4269	46.2353	42.9161	47.9788	-0.000196453	0.998598	0.255149	0.0430319	62.7809	37.2623	50.2296	45.7101	3.60161	1.62092	3.71388	2.5719
PGA1_RS02140	NC_018290.1	417449	418591	+	CDS	PGA1_c04320	WP_014879104.1		alpha-D-ribose 1-methylphosphonate 5-triphosphate diphosphatase	protein PhnM	K06162	phnM; alpha-D-ribose 1-methylphosphonate 5-triphosphate diphosphatase [EC:3.6.1.63]	https://biocyc.org/gene?orgid=GCF_000154765&id=PGA1_RS02140	https://www.uniprot.org/uniparc/UPI0001633134/entry	33.7218	28.6951	29.4225	13.0168	12.0802	13.7775	19.0282	20.6886	19.7439	17.2791	18.3896	15.6664	-0.455717	0.00178808	0.176911	0.252941	30.6131	12.9581	19.8202	17.1117	2.71666	0.850176	0.832821	1.36933
PGA1_RS02145	NC_018290.1	418663	419142	-	CDS	PGA1_c04330	WP_014879105.1		hypothetical protein	hypothetical protein			https://biocyc.org/gene?orgid=GCF_000154765&id=PGA1_RS02145	https://www.uniprot.org/uniparc/UPI0001633135/entry	64.9976	60.5457	60.9853	44.4684	39.6121	43.7435	75.8375	62.677	75.2811	73.828	72.4806	79.1502	0.205318	0.156987	0.464123	0.000135899	62.1762	42.608	71.2652	75.1529	2.45325	2.61976	7.4428	3.52667
PGA1_RS02150	NC_018290.1	419143	419901	-	CDS	PGA1_c04340	WP_014879106.1		polysaccharide deacetylase family protein	hypothetical protein			https://biocyc.org/gene?orgid=GCF_000154765&id=PGA1_RS02150	https://www.uniprot.org/uniparc/UPI0001633136/entry	54.9027	51.4177	54.8021	31.5175	31.9103	32.6484	60.8596	63.045	71.9519	62.4175	64.6977	65.4847	0.00407432	0.978731	0.368872	0.000588349	53.7075	32.0254	65.2855	64.2	1.98371	0.574139	5.87578	1.59301
PGA1_RS02155	NC_018290.1	419898	421040	-	CDS	PGA1_c04350	WP_014879107.1		glycosyl transferase	putative glycosyltransferase protein			https://biocyc.org/gene?orgid=GCF_000154765&id=PGA1_RS02155	https://www.uniprot.org/uniparc/UPI0001633137/entry	26.9774	26.3081	23.0496	16.9303	17.9552	17.8321	25.1218	28.3249	30.8387	34.4488	30.8608	33.6559	0.204949	0.152307	0.615404	3.68723e-07	25.445	17.5726	28.0951	32.9885	2.10136	0.559579	2.86537	1.8848
PGA1_RS02160	NC_018290.1	421037	421627	-	CDS	PGA1_c04360	WP_014879108.1		histidine phosphatase family protein	putative phosphoglycerate mutase family protein			https://biocyc.org/gene?orgid=GCF_000154765&id=PGA1_RS02160	https://www.uniprot.org/uniparc/UPI0001633138/entry	21.0421	26.4938	22.3075	16.6185	15.1924	16.3236	25.1267	21.6818	26.5333	26.7555	27.9007	29.0317	0.197692	0.295339	0.552615	0.000756982	23.2811	16.0448	24.4473	27.8959	2.85329	0.752787	2.4961	1.13811
PGA1_RS02165	NC_018290.1	421624	422658	-	CDS	PGA1_c04370	WP_014879109.1		glycosyltransferase family 4 protein	putative glycosyltransferase protein			https://biocyc.org/gene?orgid=GCF_000154765&id=PGA1_RS02165	https://www.uniprot.org/uniparc/UPI0001633139/entry	24.2415	25.3858	23.7446	17.0997	15.7464	16.8143	24.6959	25.3594	29.9066	29.8913	29.8793	27.5634	0.18328	0.229184	0.515164	6.33497e-05	24.4573	16.5535	26.654	29.1113	0.841629	0.713376	2.83634	1.34055
PGA1_RS02170	NC_018290.1	422739	423998	-	CDS	PGA1_c04380	WP_014879110.1		glycosyltransferase family 4 protein	putative colanic acid biosynthesis glycosyltransferase WcaL			https://biocyc.org/gene?orgid=GCF_000154765&id=PGA1_RS02170	https://www.uniprot.org/uniparc/UPI000163313A/entry	46.097	47.1185	43.9073	43.605	45.3308	44.0625	54.1826	53.4854	52.0542	62.4007	62.6056	67.5998	0.691662	4.71212e-11	0.661425	1.06835e-12	45.7076	44.3328	53.2407	64.202	1.64065	0.894069	1.08509	2.94436
PGA1_RS02175	NC_018290.1	423995	425206	-	CDS	PGA1_c04390	WP_014873540.1		membrane protein	hypothetical protein			https://biocyc.org/gene?orgid=GCF_000154765&id=PGA1_RS02175	https://www.uniprot.org/uniparc/UPI000160D290/entry	76.0043	72.5716	76.0897	67.5968	68.4169	59.386	81.6465	86.1977	90.0617	91.223	85.966	89.8265	0.532157	2.42233e-07	0.445935	5.37852e-08	74.8885	65.1332	85.9686	89.0052	2.00699	4.9941	4.21228	2.72305
PGA1_RS02180	NC_018290.1	425649	427991	+	CDS	PGA1_c04400	WP_044041687.1		mechanosensitive ion channel	mechanosensitive ion channel-like protein	K22044	ybiO; moderate conductance mechanosensitive channel	https://biocyc.org/gene?orgid=GCF_000154765&id=PGA1_RS02180	https://www.uniprot.org/uniparc/UPI0001633273/entry	61.6436	58.5	61.1324	44.7409	44.2469	41.8609	68.2315	65.7606	63.6397	48.122	54.4971	53.818	0.270296	0.00592288	0.0658206	0.509023	60.4253	43.6162	65.8773	52.1457	1.68687	1.54012	2.29814	3.50112
PGA1_RS02185	NC_018290.1	427996	429447	-	CDS	PGA1_c04410	WP_102804093.1		CoA transferase	hypothetical protein			https://biocyc.org/gene?orgid=GCF_000154765&id=PGA1_RS02185	https://www.uniprot.org/uniparc/UPI0001633274/entry	34.0914	31.9833	28.0371	13.4278	14.7401	14.7864	40.411	43.5139	44.2789	30.1738	30.949	27.4783	-0.366519	0.00533983	-0.122001	0.288427	31.3706	14.3181	42.7346	29.5337	3.07331	0.771321	2.04828	1.82175
PGA1_RS02190	NC_018290.1	429410	430564	-	CDS	PGA1_c04420	WP_014879113.1		ABC transporter permease	putative glutathione transport system permease protein GsiD	K02034	ABC.PE.P1; peptide/nickel transport system permease protein	https://biocyc.org/gene?orgid=GCF_000154765&id=PGA1_RS02190	https://www.uniprot.org/uniparc/UPI0001633275/entry	28.1453	28.1915	29.5294	11.0293	14.0882	14.0438	40.9037	47.1643	46.9875	27.3268	28.6575	29.6514	-0.366899	0.014338	-0.241283	0.0438182	28.6221	13.0538	45.0185	28.5452	0.786067	1.75338	3.56466	1.16635
PGA1_RS02195	NC_018290.1	430561	431589	-	CDS	PGA1_c04430	WP_014873544.1		ABC transporter permease	putative peptide permease protein	K02033	ABC.PE.P; peptide/nickel transport system permease protein	https://biocyc.org/gene?orgid=GCF_000154765&id=PGA1_RS02195	https://www.uniprot.org/uniparc/UPI000160D488/entry	51.3807	44.8428	55.9697	25.1849	22.2908	23.9898	77.9678	78.8078	89.0503	56.7297	53.5915	51.1473	-0.322558	0.0216141	-0.194108	0.0518291	50.7311	23.8219	81.942	53.8228	5.59185	1.45433	6.1703	2.79839
PGA1_RS02200	NC_018290.1	431602	433545	-	CDS	PGA1_c04440	WP_014879114.1		ABC transporter substrate-binding protein	putative extracellular solute-binding protein	K02035	ABC.PE.S; peptide/nickel transport system substrate-binding protein	https://biocyc.org/gene?orgid=GCF_000154765&id=PGA1_RS02200	https://www.uniprot.org/uniparc/UPI0001633276/entry	66.8886	66.5102	71.8937	29.2129	30.9204	32.4269	100.454	112.916	119.804	66.5508	68.5409	63.3229	-0.391186	0.000327781	-0.334055	5.42747e-05	68.4308	30.8534	111.058	66.1382	3.00488	1.60804	9.80805	2.63333
PGA1_RS02205	NC_018290.1	433538	435316	-	CDS	PGA1_c04450	WP_014879115.1		ABC transporter ATP-binding protein	glutathione import ATP-binding protein GsiA	K02031	ddpD; peptide/nickel transport system ATP-binding protein	https://biocyc.org/gene?orgid=GCF_000154765&id=PGA1_RS02205	https://www.uniprot.org/uniparc/UPI0001633277/entry	73.583	72.4456	66.9669	22.3566	28.4163	26.3964	89.2721	89.4273	105.315	45.8824	46.5481	43.3241	-0.708189	5.10112e-11	-0.64638	2.92111e-14	70.9985	25.7231	94.6717	45.2515	3.53747	3.08543	9.21816	1.70209
PGA1_RS02210	NC_018290.1	435593	436102	+	CDS	PGA1_c04460	WP_014879116.1		hypothetical protein	hypothetical protein			https://biocyc.org/gene?orgid=GCF_000154765&id=PGA1_RS02210	https://www.uniprot.org/uniparc/UPI0001633278/entry	30.6584	31.9809	33.3709	33.0817	37.4299	33.2887	45.4799	34.1075	38.3675	36.0294	30.4371	37.3806	0.822294	7.78323e-08	0.199122	0.233567	32.0034	34.6001	39.3183	34.6157	1.3564	2.45286	5.74555	3.6813
PGA1_RS02215	NC_018290.1	436214	436843	+	CDS	PGA1_c04470	WP_014879117.1		glutathione S-transferase	putative glutathione S-transferase			https://biocyc.org/gene?orgid=GCF_000154765&id=PGA1_RS02215	https://www.uniprot.org/uniparc/UPI000274B5CF/entry	25.6267	28.337	26.6904	17.2105	17.8449	14.7876	29.2034	25.8421	26.4059	21.5277	19.2706	18.0482	0.0390411	0.842069	-0.0600576	0.754126	26.8847	16.6143	27.1505	19.6155	1.36555	1.61348	1.80007	1.76521
PGA1_RS02220	NC_018290.1	436964	437629	+	CDS	PGA1_c04480	WP_014879118.1		TetR/AcrR family transcriptional regulator	transcriptional regulator, TetR family			https://biocyc.org/gene?orgid=GCF_000154765&id=PGA1_RS02220	https://www.uniprot.org/uniparc/UPI000163327A/entry	23.4771	21.7292	23.6122	13.433	12.6885	13.0652	24.7637	24.0735	23.5453	17.8303	22.7635	22.8998	-0.0553136	0.784155	0.190694	0.288427	22.9395	13.0622	24.1275	21.1646	1.05033	0.372223	0.610947	2.88836
PGA1_RS02225	NC_018290.1	437639	441061	-	CDS	PGA1_c04490	WP_014879119.1		indolepyruvate ferredoxin oxidoreductase family protein	indolepyruvate oxidoreductase	K04090	E1.2.7.8; indolepyruvate ferredoxin oxidoreductase [EC:1.2.7.8]	https://biocyc.org/gene?orgid=GCF_000154765&id=PGA1_RS02225	https://www.uniprot.org/uniparc/UPI000163327B/entry	6.60746	6.8268	4.93223	3.9062	3.37251	3.77162	4.45345	5.06366	5.73637	4.10823	3.75849	4.19696	0.0232392	0.904922	0.0575555	0.762637	6.12216	3.68344	5.08449	4.02122	1.03634	0.277559	0.641715	0.231822
PGA1_RS02230	NC_018290.1	441201	441671	+	CDS	PGA1_c04500	WP_044041361.1		Lrp/AsnC family transcriptional regulator	transcriptional regulator, AsnC family	K03719	lrp; Lrp/AsnC family transcriptional regulator, leucine-responsive regulatory protein	https://biocyc.org/gene?orgid=GCF_000154765&id=PGA1_RS02230	https://www.uniprot.org/uniparc/UPI000274B5D0/entry	13.2788	12.2146	11.852	6.60675	7.52914	6.12464	12.9741	15.1144	20.6998	16.4543	13.2086	17.7805	-0.112385	0.677532	0.305847	0.176848	12.4485	6.75351	16.2628	15.8145	0.741594	0.713655	3.98883	2.35214
PGA1_RS02235	NC_018290.1	441719	442111	-	CDS	PGA1_c04510	WP_014879121.1		DUF3307 domain-containing protein	hypothetical protein			https://biocyc.org/gene?orgid=GCF_000154765&id=PGA1_RS02235	https://www.uniprot.org/uniparc/UPI000163327D/entry	29.9781	21.8828	28.9282	7.29942	14.5911	10.2282	26.9184	25.8324	25.6756	19.402	19.0577	18.191	-0.550598	0.0199246	-0.0546593	0.808277	26.9297	10.7062	26.1421	18.8835	4.40213	3.66929	0.676802	0.624015
PGA1_RS02240	NC_018290.1	442406	445363	+	CDS	PGA1_c04520	WP_014879122.1		cyclic nucleotide-binding domain-containing protein	putative ABC transporter cyclic nucleotide-binding protein			https://biocyc.org/gene?orgid=GCF_000154765&id=PGA1_RS02240	https://www.uniprot.org/uniparc/UPI000163327E/entry	49.3681	47.0791	42.4156	25.5764	27.7013	22.4621	42.4722	42.2524	47.7116	35.8138	36.9795	35.4472	-0.126992	0.242914	0.113023	0.200811	46.2876	25.2466	44.1454	36.0802	3.54321	2.63512	3.09035	0.800117
PGA1_RS02245	NC_018290.1	445434	446282	+	CDS	PGA1_c04530	WP_014879123.1		fumarylacetoacetate hydrolase family protein	ureidoglycolate lyase			https://biocyc.org/gene?orgid=GCF_000154765&id=PGA1_RS02245	https://www.uniprot.org/uniparc/UPI000163327F/entry	29.1241	29.4804	25.0176	20.9605	22.2178	22.7261	28.094	29.5298	24.9749	32.4646	30.0935	35.5267	0.388346	0.00742858	0.619336	8.37488e-06	27.874	21.9681	27.5329	32.6949	2.48015	0.908866	2.3287	2.7239
PGA1_RS02250	NC_018290.1	446423	447655	-	CDS	PGA1_c04540	WP_014879124.1		mandelate racemase/muconate lactonizing enzyme family protein	putative d-galactonate dehydratase	K01684	dgoD; galactonate dehydratase [EC:4.2.1.6]	https://biocyc.org/gene?orgid=GCF_000154765&id=PGA1_RS02250	https://www.uniprot.org/uniparc/UPI000163279F/entry	14.5685	15.9218	15.349	15.1425	16.6446	12.5801	18.9182	19.9817	22.0075	27.3722	24.1504	25.5116	0.657126	1.66601e-05	0.717824	2.19561e-08	15.2798	14.7891	20.3025	25.6781	0.679316	2.0552	1.56944	1.61735
PGA1_RS02255	NC_018290.1	447685	448776	-	CDS	PGA1_c04550	WP_014879125.1		Zn-dependent alcohol dehydrogenase	putative formaldehyde dehydrogenase			https://biocyc.org/gene?orgid=GCF_000154765&id=PGA1_RS02255	https://www.uniprot.org/uniparc/UPI00016327A0/entry	17.049	16.131	15.3359	10.8642	16.03	11.2163	16.3667	22.2784	22.6639	27.0146	26.8262	26.0623	0.35515	0.0356151	0.756453	1.04163e-07	16.172	12.7035	20.4363	26.6344	0.857248	2.88623	3.52967	0.504315
PGA1_RS02260	NC_018290.1	448923	450272	-	CDS	PGA1_c04560	WP_014879126.1		hypothetical protein	putative fumarate lyase	K01857	pcaB; 3-carboxy-cis,cis-muconate cycloisomerase [EC:5.5.1.2]	https://biocyc.org/gene?orgid=GCF_000154765&id=PGA1_RS02260	https://www.uniprot.org/uniparc/UPI00016327A1/entry	39.379	41.6488	37.6187	23.4104	26.5478	26.6927	38.159	36.9585	40.857	38.7499	36.8219	42.9195	0.112857	0.382789	0.422674	6.05503e-05	39.5488	25.5503	38.6582	39.4971	2.02045	1.85464	1.99659	3.1167
PGA1_RS02265	NC_018290.1	450455	451243	-	CDS	PGA1_c04570	WP_014879127.1	pcaD	3-oxoadipate enol-lactonase	putative 3-oxoadipate enol-lactonase	K01055	pcaD; 3-oxoadipate enol-lactonase [EC:3.1.1.24]	https://biocyc.org/gene?orgid=GCF_000154765&id=PGA1_RS02265	https://www.uniprot.org/uniparc/UPI00016327A2/entry	48.8517	51.5674	51.4242	32.7225	30.6014	32.4858	47.6359	47.6239	47.8723	36.5969	44.3243	40.9898	0.0858139	0.54998	0.165168	0.20934	50.6144	31.9366	47.7107	40.637	1.52824	1.16234	0.140084	3.87576
PGA1_RS02270	NC_018290.1	451339	452541	-	CDS	PGA1_c04580	WP_014879128.1		endonuclease/exonuclease/phosphatase family protein	endonuclease/exonuclease/phosphatase domain-containing protein			https://biocyc.org/gene?orgid=GCF_000154765&id=PGA1_RS02270	https://www.uniprot.org/uniparc/UPI00016327A3/entry	32.584	31.2573	30.5015	13.7822	17.3733	15.9993	30.7509	29.7938	36.1582	24.7298	22.4431	19.243	-0.250334	0.0745462	-0.125445	0.375091	31.4476	15.7183	32.2343	22.1386	1.05419	1.81199	3.43171	2.75606
PGA1_RS02275	NC_018290.1	452579	453553	-	CDS	PGA1_c04590	WP_014879129.1		threonine/serine dehydratase	putative threonine dehydratase	K01754	E4.3.1.19, ilvA, tdcB; threonine dehydratase [EC:4.3.1.19]	https://biocyc.org/gene?orgid=GCF_000154765&id=PGA1_RS02275	https://www.uniprot.org/uniparc/UPI00016327A4/entry	15.5892	18.6751	17.2461	10.4225	9.67328	8.5365	23.9243	26.666	26.2927	14.6795	18.8945	15.5725	-0.10032	0.604831	-0.220554	0.168374	17.1701	9.54408	25.6276	16.3822	1.54435	0.949594	1.48692	2.2211
PGA1_RS02280	NC_018290.1	453550	454416	-	CDS	PGA1_c04600	WP_027248026.1		alpha/beta hydrolase	hypothetical protein			https://biocyc.org/gene?orgid=GCF_000154765&id=PGA1_RS02280	https://www.uniprot.org/uniparc/UPI00016327A5/entry	20.1314	19.4964	19.0018	9.98228	10.4431	8.01808	26.6013	24.5614	26.9728	15.0663	14.0725	18.2977	-0.276292	0.129892	-0.296724	0.0678843	19.5432	9.48116	26.0452	15.8122	0.566239	1.28785	1.29837	2.20911
PGA1_RS02285	NC_018290.1	454421	455107	-	CDS	PGA1_c04610	WP_014879131.1		haloacid dehalogenase type II	haloacid dehalogenase, type II	K01560	E3.8.1.2; 2-haloacid dehalogenase [EC:3.8.1.2]	https://biocyc.org/gene?orgid=GCF_000154765&id=PGA1_RS02285	https://www.uniprot.org/uniparc/UPI00016327A6/entry	40.6495	38.8494	36.8625	18.1181	20.2083	19.8247	49.2567	48.4773	55.6747	36.2991	26.6395	28.84	-0.238056	0.123326	-0.310526	0.0271746	38.7871	19.3837	51.1362	30.5929	1.8943	1.11272	3.94966	5.06272
PGA1_RS02290	NC_018290.1	455295	455723	+	CDS	PGA1_c04620	WP_014879132.1		peptidylprolyl isomerase	peptidyl-prolyl cis-trans isomerase, FKBP-type			https://biocyc.org/gene?orgid=GCF_000154765&id=PGA1_RS02290	https://www.uniprot.org/uniparc/UPI00016327A7/entry	365.657	387.52	369.74	158.898	160.225	160.611	388.272	369.11	448.488	208.77	206.685	210.607	-0.468516	1.23904e-06	-0.528702	2.87778e-10	374.306	159.911	401.957	208.687	11.6245	0.898123	41.4207	1.96219
PGA1_RS02295	NC_018290.1	455807	456901	+	CDS	PGA1_c04630	WP_014879133.1		nitronate monooxygenase	2-nitropropane dioxygenase	K00459	ncd2, npd; nitronate monooxygenase [EC:1.13.12.16]	https://biocyc.org/gene?orgid=GCF_000154765&id=PGA1_RS02295	https://www.uniprot.org/uniparc/UPI000274B5D1/entry	73.5215	80.6508	77.0914	31.7927	33.4881	32.9089	78.429	77.7889	88.7885	47.5456	51.7955	45.5151	-0.476336	1.82758e-05	-0.339896	0.000573114	77.0879	32.7299	81.6688	48.2854	3.56465	0.861739	6.17417	3.20487
PGA1_RS02300	NC_018290.1	456956	457747	-	CDS	PGA1_c04640	WP_014873565.1		enoyl-ACP reductase	enoyl-[acyl-carrier-protein] reductase FabI	K00208	fabI; enoyl-[acyl-carrier protein] reductase I [EC:1.3.1.9 1.3.1.10]	https://biocyc.org/gene?orgid=GCF_000154765&id=PGA1_RS02300	https://www.uniprot.org/uniparc/UPI000160D308/entry	228.733	234.32	237.924	242.862	247.79	251.677	236.088	243.158	239.832	283.301	276.912	295.298	0.819914	2.35477e-19	0.647464	1.04605e-19	233.659	247.443	239.692	285.17	4.631	4.41789	3.53714	9.33448
PGA1_RS02305	NC_018290.1	457754	458983	-	CDS	PGA1_c04650	WP_014879134.1	fabB	beta-ketoacyl-ACP synthase I	3-oxoacyl-[acyl-carrier-protein] synthase FabB	K00647	fabB; 3-oxoacyl-[acyl-carrier-protein] synthase I [EC:2.3.1.41]	https://biocyc.org/gene?orgid=GCF_000154765&id=PGA1_RS02305	https://www.uniprot.org/uniparc/UPI00016327A9/entry	244.071	251.176	270.868	244.689	233.225	247.947	275.099	278.967	275.987	288.973	289.333	292.937	0.657571	3.25089e-11	0.468607	3.52548e-13	255.371	241.954	276.684	290.414	13.8824	7.73282	2.02622	2.1918
PGA1_RS02310	NC_018290.1	459031	459540	-	CDS	PGA1_c04660	WP_014879135.1	fabA	bifunctional 3-hydroxydecanoyl-ACP dehydratase/trans-2-decenoyl-ACP isomerase	3-hydroxydecanoyl-[acyl-carrier-protein] dehydratase FabA	K01716	fabA; 3-hydroxyacyl-[acyl-carrier protein] dehydratase / trans-2-decenoyl-[acyl-carrier protein] isomerase [EC:4.2.1.59 5.3.3.14]	https://biocyc.org/gene?orgid=GCF_000154765&id=PGA1_RS02310	https://www.uniprot.org/uniparc/UPI00016327AA/entry	406.687	404.664	405.39	329.196	337.461	351.246	402.877	395.331	394.369	376.102	389.524	392.363	0.481917	1.52266e-07	0.355966	9.88126e-07	405.58	339.301	397.526	385.996	1.02478	11.1396	4.65939	8.68538
PGA1_RS02315	NC_018290.1	459776	460192	+	CDS	PGA1_c04670	WP_014873568.1		transcriptional repressor	putative metal ion uptake regulator	K09826	irr; Fur family transcriptional regulator, iron response regulator	https://biocyc.org/gene?orgid=GCF_000154765&id=PGA1_RS02315	https://www.uniprot.org/uniparc/UPI000160D30C/entry	438.44	471.257	368.463	211.51	282.989	197.667	313.672	313.079	311.466	264.238	229.435	218.627	-0.139196	0.282444	0.00735769	0.943141	426.053	230.722	312.739	237.433	52.5047	45.7907	1.14184	23.8344
PGA1_RS02320	NC_018290.1	460198	461106	-	CDS	PGA1_c04680	WP_014879136.1		LysR family transcriptional regulator	transcriptional regulator, LysR family			https://biocyc.org/gene?orgid=GCF_000154765&id=PGA1_RS02320	https://www.uniprot.org/uniparc/UPI00016327AB/entry	58.4836	56.7223	53.997	28.9911	36.2732	31.1107	41.5642	45.0824	48.6029	35.7535	34.7519	32.0582	-0.0712186	0.602871	0.00704962	0.961481	56.401	32.125	45.0832	34.1879	2.26052	3.74553	3.51939	1.91115
PGA1_RS02325	NC_018290.1	461232	462029	+	CDS	PGA1_c04690	WP_014879137.1		phytanoyl-CoA dioxygenase family protein	putative phytanoyl-CoA dioxygenase			https://biocyc.org/gene?orgid=GCF_000154765&id=PGA1_RS02325	https://www.uniprot.org/uniparc/UPI00016327AC/entry	9.56902	9.95933	9.72524	5.84921	6.42946	5.33349	11.5276	9.69662	12.3884	11.1999	9.46123	8.87338	0.00897993	0.972059	0.19191	0.380098	9.75119	5.87072	11.2042	9.84482	0.196446	0.548299	1.37474	1.20974
PGA1_RS02330	NC_018290.1	462069	462938	-	CDS	PGA1_c04700	WP_027248020.1		hypothetical protein	hypothetical protein			https://biocyc.org/gene?orgid=GCF_000154765&id=PGA1_RS02330	https://www.uniprot.org/uniparc/UPI000274B5D2/entry	18.3901	16.8154	17.3713	12.0157	11.6213	11.8497	21.3738	27.0382	27.35	17.3132	15.3431	18.8606	0.177008	0.329182	-0.144495	0.404226	17.5256	11.8289	25.254	17.1723	0.79861	0.198022	3.36395	1.763
PGA1_RS02335	NC_018290.1	463081	464403	+	CDS	PGA1_c04710	WP_014879139.1	miaB	tRNA (N6-isopentenyl adenosine(37)-C2)-methylthiotransferase MiaB	(dimethylallyl)adenosine tRNA methylthiotransferase MiaB	K06168	miaB; tRNA-2-methylthio-N6-dimethylallyladenosine synthase [EC:2.8.4.3]	https://biocyc.org/gene?orgid=GCF_000154765&id=PGA1_RS02335	https://www.uniprot.org/uniparc/UPI00016327AE/entry	173.978	189.227	180.097	169.091	170.065	166.964	157.192	158.665	177.998	162.982	152.394	157.684	0.636062	5.71774e-13	0.338124	2.36807e-06	181.101	168.707	164.618	157.686	7.67392	1.5862	11.6104	5.29397
PGA1_RS02340	NC_018290.1	464609	465160	+	CDS	PGA1_c04720	WP_014879140.1		OmpA family protein	outer membrane protein OmpA-domain containing protein			https://biocyc.org/gene?orgid=GCF_000154765&id=PGA1_RS02340	https://www.uniprot.org/uniparc/UPI00016327AF/entry	101.314	103.9	92.1255	77.3364	91.5807	80.7876	101.299	103.957	92.3877	89.2956	92.5703	95.592	0.477937	1.95658e-05	0.288193	0.00846649	99.1131	83.2349	99.2146	92.486	6.18806	7.4308	6.05982	3.14904
PGA1_RS02345	NC_018290.1	465172	465474	+	CDS	PGA1_c04730	WP_014879141.1		hypothetical protein	hypothetical protein			https://biocyc.org/gene?orgid=GCF_000154765&id=PGA1_RS02345	https://www.uniprot.org/uniparc/UPI00016327B0/entry	79.445	87.8885	76.839	57.7682	99.108	64.6145	81.1044	95	83.03	85.1195	82.1287	78.4227	0.550507	0.000821939	0.305026	0.0291819	81.3908	73.8302	86.3781	81.8903	5.77602	22.1572	7.52856	3.35477
PGA1_RS02350	NC_018290.1	465628	466635	+	CDS	PGA1_c04740	WP_014879142.1		PhoH family protein	phoH-like protein	K06217	phoH, phoL; phosphate starvation-inducible protein PhoH and related proteins	https://biocyc.org/gene?orgid=GCF_000154765&id=PGA1_RS02350	https://www.uniprot.org/uniparc/UPI00016327B1/entry	74.889	75.3143	79.828	50.8886	53.9688	49.5422	107.753	96.171	113.158	82.6921	86.1066	84.9051	0.163627	0.153495	0.0827872	0.401191	76.6771	51.4665	105.694	84.5679	2.73702	2.26919	8.67876	1.73206
PGA1_RS02355	NC_018290.1	466759	467289	+	CDS	PGA1_c04750	WP_014879143.1	ybeY	rRNA maturation RNase YbeY	hypothetical protein	K07042	ybeY, yqfG; probable rRNA maturation factor	https://biocyc.org/gene?orgid=GCF_000154765&id=PGA1_RS02355	https://www.uniprot.org/uniparc/UPI000163313B/entry	97.6508	97.2863	90.3842	66.3853	72.1834	64.3896	107.161	102.706	119.667	105.697	102.487	102.834	0.245376	0.0370599	0.312587	0.00199448	95.1071	67.6528	109.845	103.673	4.0942	4.04854	8.79302	1.76121
PGA1_RS02360	NC_018290.1	467295	468194	+	CDS	PGA1_c04760	WP_014873577.1		hemolysin family protein	magnesium and cobalt efflux protein corC-like protein	K06189	corC, tlyC; hemolysin (HlyC) family protein	https://biocyc.org/gene?orgid=GCF_000154765&id=PGA1_RS02360	https://www.uniprot.org/uniparc/UPI000160D307/entry	175.832	175.887	153.248	60.6689	71.3436	54.2787	144.703	134.811	149.388	109.166	105.097	101.6	-0.684933	9.7695e-11	-0.034055	0.725247	168.322	62.0971	142.967	105.288	13.0547	8.62163	7.44163	3.78701
PGA1_RS02365	NC_018290.1	468191	469702	+	CDS	PGA1_c04770	WP_014879144.1	lnt	apolipoprotein N-acyltransferase	apolipoprotein N-acyltransferase Int	K03820	lnt; apolipoprotein N-acyltransferase [EC:2.3.1.269]	https://biocyc.org/gene?orgid=GCF_000154765&id=PGA1_RS02365	https://www.uniprot.org/uniparc/UPI000163313C/entry	53.3409	52.0532	46.7802	16.5931	18.0146	16.4515	39.3289	40.8594	43.0629	34.8048	32.2775	33.908	-0.815373	8.42594e-13	0.11199	0.306359	50.7248	17.0197	41.0837	33.6634	3.47626	0.864462	1.87706	1.28129
PGA1_RS02370	NC_018290.1	469819	471000	+	CDS	PGA1_c04780	WP_014873579.1	metK	methionine adenosyltransferase	S-adenosylmethionine synthetase MetK	K00789	metK, MAT; S-adenosylmethionine synthetase [EC:2.5.1.6]	https://biocyc.org/gene?orgid=GCF_000154765&id=PGA1_RS02370	https://www.uniprot.org/uniparc/UPI000160D543/entry	59.7424	56.9015	73.2601	126.038	120.135	124.347	71.6001	71.0682	68.5056	154.769	156.827	160.999	1.69538	9.69721e-45	1.55988	3.49814e-87	63.3014	123.507	70.3913	157.532	8.74076	3.0396	1.65458	3.17417
PGA1_RS02375	NC_018290.1	471166	471876	+	CDS	PGA1_c04790	WP_014879145.1		ATP-dependent Clp protease proteolytic subunit	hypothetical protein			https://biocyc.org/gene?orgid=GCF_000154765&id=PGA1_RS02375	https://www.uniprot.org/uniparc/UPI000274B5D3/entry	29.3558	19.4363	18.4793	15.0446	19.1017	14.3667	18.8528	25.6842	23.3976	19.8664	19.4539	20.6844	0.2479	0.199368	0.195076	0.278793	22.4238	16.171	22.6449	20.0015	6.02229	2.56057	3.47734	0.626302
PGA1_RS02380	NC_018290.1	471969	472733	+	CDS	PGA1_c04800	WP_014879146.1		tRNA (guanine(46)-N(7))-methyltransferase TrmB	tRNA (guanine-N(7)-)-methyltransferase TrmB	K03439	trmB, METTL1, TRM8; tRNA (guanine-N7-)-methyltransferase [EC:2.1.1.33]	https://biocyc.org/gene?orgid=GCF_000154765&id=PGA1_RS02380	https://www.uniprot.org/uniparc/UPI000163313E/entry	125.105	119.395	135.441	214.125	206.925	191.696	142.495	144.441	140.458	220.751	212.547	212.803	1.42353	3.06665e-43	0.992411	2.2422e-39	126.647	204.249	142.465	215.367	8.13341	11.4518	1.99162	4.66484
PGA1_RS02385	NC_018290.1	472867	474216	+	CDS	PGA1_c04810	WP_014879147.1	aroA	3-phosphoshikimate 1-carboxyvinyltransferase	3-phosphoshikimate 1-carboxyvinyltransferase AroA	K00800	aroA; 3-phosphoshikimate 1-carboxyvinyltransferase [EC:2.5.1.19]	https://biocyc.org/gene?orgid=GCF_000154765&id=PGA1_RS02385	https://www.uniprot.org/uniparc/UPI000274B5D4/entry	160.748	158.995	158.24	187.175	193.491	180.614	185.636	183.784	176.256	228.703	212.475	217.17	0.96929	5.71076e-31	0.667178	3.09963e-22	159.328	187.093	181.892	219.449	1.28662	6.4391	4.9681	8.3507
PGA1_RS02390	NC_018290.1	474213	474818	+	CDS	PGA1_c04820	WP_014873583.1	cmk	(d)CMP kinase	cytidylate kinase Cmk	K00945	cmk; CMP/dCMP kinase [EC:2.7.4.25]	https://biocyc.org/gene?orgid=GCF_000154765&id=PGA1_RS02390	https://www.uniprot.org/uniparc/UPI000160D393/entry	172.091	165.305	161.542	147.469	148.786	142.885	182.16	167.016	164.222	184.921	188.378	188.866	0.555283	5.58734e-09	0.524252	6.23868e-10	166.312	146.38	171.132	187.388	5.34626	3.0976	9.65141	2.15044
PGA1_RS02395	NC_018290.1	475145	476824	+	CDS	PGA1_c04830	WP_014873584.1	rpsA	30S ribosomal protein S1	30S ribosomal protein S1	K02945	RP-S1, rpsA; small subunit ribosomal protein S1	https://biocyc.org/gene?orgid=GCF_000154765&id=PGA1_RS02395	https://www.uniprot.org/uniparc/UPI0001633140/entry	4759.99	4893.54	5566.77	7922.94	6638.84	7760.08	6114.99	6262.2	6610.68	7397.53	7668.45	7264.59	1.28462	2.99143e-29	0.636993	2.27525e-29	5073.43	7440.62	6329.29	7443.52	432.425	699.121	254.568	205.821
PGA1_RS02400	NC_018290.1	477169	477453	+	CDS	PGA1_c04840	WP_008560927.1	ihfB	integration host factor subunit beta	integration host factor subunit beta	K05788	ihfB, himD; integration host factor subunit beta	https://biocyc.org/gene?orgid=GCF_000154765&id=PGA1_RS02400	https://www.uniprot.org/uniparc/UPI000160D3B9/entry	406.068	431.265	416.978	279.163	319.809	257.691	387.638	344.051	339.618	254.605	250.787	275.532	0.183283	0.0861598	-0.0507466	0.648049	418.104	285.554	357.102	260.308	12.6361	31.5484	26.537	13.3216
PGA1_RS02405	NC_018290.1	477453	477803	+	CDS	PGA1_c04850	WP_014879148.1		LapA family protein	hypothetical protein			https://biocyc.org/gene?orgid=GCF_000154765&id=PGA1_RS02405	https://www.uniprot.org/uniparc/UPI0001633141/entry	346.911	330.402	340.511	234.289	252.58	198.592	324.67	304.225	319.851	249.643	234.605	246.224	0.166135	0.137023	0.0276069	0.785323	339.275	228.487	316.249	243.491	8.32319	27.4575	10.688	7.88287
PGA1_RS02410	NC_018290.1	477811	478464	+	CDS	PGA1_c04860	WP_014879149.1		phosphoribosylanthranilate isomerase	N-(5'-phosphoribosyl)anthranilate isomerase TrpF	K01817	trpF; phosphoribosylanthranilate isomerase [EC:5.3.1.24]	https://biocyc.org/gene?orgid=GCF_000154765&id=PGA1_RS02410	https://www.uniprot.org/uniparc/UPI000160D380/entry	125.916	130.622	132.683	100.242	92.5262	94.6529	139.587	148.354	144.454	123.949	112.428	121.945	0.303895	0.00544738	0.12741	0.185968	129.74	95.8071	144.132	119.441	3.46862	3.98535	4.39211	6.1551
PGA1_RS02415	NC_018290.1	478592	479845	+	CDS	PGA1_c04870	WP_014879150.1	trpB	tryptophan synthase subunit beta	tryptophan synthase beta chain	K01696	trpB; tryptophan synthase beta chain [EC:4.2.1.20]	https://biocyc.org/gene?orgid=GCF_000154765&id=PGA1_RS02415	https://www.uniprot.org/uniparc/UPI0001633142/entry	204.545	193.254	212.047	191.539	173.987	181.619	221.732	207.43	216.009	226.458	205.397	205.996	0.580411	5.71252e-09	0.382292	2.55389e-08	203.282	182.382	215.057	212.617	9.46	8.80083	7.19839	11.9903
PGA1_RS02420	NC_018290.1	479923	480306	-	CDS	PGA1_c04880	WP_014873588.1		DUF2237 domain-containing protein	hypothetical protein	K09966	K09966; uncharacterized protein	https://biocyc.org/gene?orgid=GCF_000154765&id=PGA1_RS02420	https://www.uniprot.org/uniparc/UPI000160D37E/entry	79.5425	71.5118	73.3349	73.1855	67.9182	71.5512	70.6117	71.7368	93.3912	80.0227	93.8	89.7177	0.656403	6.25097e-07	0.547239	4.09822e-05	74.7964	70.885	78.5799	87.8468	4.21008	2.69614	12.8393	7.07668
PGA1_RS02425	NC_018290.1	480316	481479	-	CDS	PGA1_c04890	WP_014879151.1		serine hydrolase	putative beta-lactamase			https://biocyc.org/gene?orgid=GCF_000154765&id=PGA1_RS02425	https://www.uniprot.org/uniparc/UPI0001633143/entry	30.5518	33.7823	35.1881	41.2698	39.3243	39.7336	37.1812	40.7902	41.8212	54.9108	63.6872	58.3178	1.00419	1.02973e-16	0.952877	1.0904e-19	33.1741	40.1092	39.9309	58.9719	2.37725	1.02574	2.43644	4.42464
PGA1_RS02430	NC_018290.1	481557	482315	-	CDS	PGA1_c04900	WP_014879152.1	pth	aminoacyl-tRNA hydrolase	peptidyl-tRNA hydrolase Pth	K01056	PTH1, pth, spoVC; peptidyl-tRNA hydrolase, PTH1 family [EC:3.1.1.29]	https://biocyc.org/gene?orgid=GCF_000154765&id=PGA1_RS02430	https://www.uniprot.org/uniparc/UPI0001633144/entry	91.4087	85.097	92.6524	99.8695	113.326	114.332	105.357	105.782	115.698	121.047	134.409	119.039	1.01756	8.74446e-21	0.59269	4.49135e-11	89.7194	109.176	108.946	124.832	4.0511	8.07516	5.85149	8.35481
PGA1_RS02435	NC_018290.1	482513	483142	-	CDS	PGA1_c04910	WP_014873591.1		50S ribosomal protein L25/general stress protein Ctc	50S ribosomal protein L25	K02897	RP-L25, rplY; large subunit ribosomal protein L25	https://biocyc.org/gene?orgid=GCF_000154765&id=PGA1_RS02435	https://www.uniprot.org/uniparc/UPI000160D3B8/entry	2082.35	2135.26	2439.41	4257.93	4108.16	3976.21	2916.06	3000.73	2962.87	3726.68	3693.92	3682.81	1.62401	1.01721e-58	0.721504	6.83475e-38	2219	4114.1	2959.89	3701.14	192.704	140.955	42.4159	22.807
PGA1_RS02440	NC_018290.1	483267	484433	-	CDS	PGA1_c04920	WP_014879153.1		alpha-hydroxy-acid oxidizing protein	l-lactate dehydrogenase IldD	K00101	lldD; L-lactate dehydrogenase (cytochrome) [EC:1.1.2.3]	https://biocyc.org/gene?orgid=GCF_000154765&id=PGA1_RS02440	https://www.uniprot.org/uniparc/UPI0001633145/entry	17.1373	17.7371	16.5671	10.3326	10.3447	10.2118	16.6662	17.3456	15.8909	12.3179	13.2498	14.294	0.013494	0.942251	0.0669836	0.711094	17.1472	10.2964	16.6342	13.2872	0.585081	0.0734898	0.727871	0.988592
PGA1_RS02445	NC_018290.1	484569	485360	-	CDS	PGA1_c04930	WP_014879154.1	trpA	tryptophan synthase subunit alpha	tryptophan synthase alpha chain	K01695	trpA; tryptophan synthase alpha chain [EC:4.2.1.20]	https://biocyc.org/gene?orgid=GCF_000154765&id=PGA1_RS02445	https://www.uniprot.org/uniparc/UPI0001633146/entry	113.494	115.924	124.52	151.021	167.384	162.948	126.52	148.818	139.027	195.47	188.141	202.711	1.17642	3.50444e-31	0.893736	1.52609e-25	117.98	160.451	138.122	195.441	5.79312	8.46241	11.1763	7.28489
PGA1_RS02450	NC_018290.1	485473	485985	-	CDS	PGA1_c04940	WP_014879155.1		acyloxyacyl hydrolase	hypothetical protein	K12976	pagL; lipid A 3-O-deacylase [EC:3.1.1.-]	https://biocyc.org/gene?orgid=GCF_000154765&id=PGA1_RS02450	https://www.uniprot.org/uniparc/UPI0001633147/entry	33.7396	34.7998	36.2279	21.5148	24.121	23.5069	37.0165	38.0107	42.5289	42.2758	42.975	38.7547	0.142431	0.417154	0.455725	0.00177246	34.9225	23.0475	39.1854	41.3351	1.24866	1.36245	2.93792	2.26192
PGA1_RS02455	NC_018290.1	486282	487379	+	CDS	PGA1_c04950	WP_014879156.1	ychF	redox-regulated ATPase YchF	GTP-dependent nucleic acid-binding protein EngD	K06942	ychF; ribosome-binding ATPase	https://biocyc.org/gene?orgid=GCF_000154765&id=PGA1_RS02455	https://www.uniprot.org/uniparc/UPI000160D462/entry	162.736	171.556	177.57	383.703	377.12	357.95	239.252	232.222	230.927	377.561	374.89	397.355	1.86606	6.72448e-93	1.10953	8.26577e-62	170.621	372.924	234.134	383.269	7.46094	13.379	4.47965	12.2722
PGA1_RS02460	NC_018290.1	487534	488454	+	CDS	PGA1_c04960	WP_014873596.1		nucleoside hydrolase	putative non-specific ribonucleoside hydrolase			https://biocyc.org/gene?orgid=GCF_000154765&id=PGA1_RS02460	https://www.uniprot.org/uniparc/UPI000160D461/entry	427.898	438.933	394.785	180.866	189.161	174.322	329.465	304.341	337.49	181.799	193.662	174.318	-0.458859	3.5716e-08	-0.407732	2.69202e-08	420.539	181.45	323.765	183.26	22.9754	7.43692	17.2943	9.75414
PGA1_RS20220	NC_018290.1	488609	488940	-	CDS				hypothetical protein				https://biocyc.org/gene?orgid=GCF_000154765&id=PGA1_RS20220		57.8291	52.5215	53.9282	19.0386	18.6356	20.9388	34.8329	28.9006	41.4825	23.7198	19.8303	22.3536	-0.682808	0.000207886	-0.234709	0.265328	54.7596	19.5376	35.072	21.9679	2.74976	1.23002	6.29435	1.97326
PGA1_RS02470	NC_018290.1	489081	489872	-	CDS	PGA1_c04980	WP_014878829.1	istB	IS21-like element helper ATPase IstB	putative transposase			https://biocyc.org/gene?orgid=GCF_000154765&id=PGA1_RS02470	https://www.uniprot.org/uniparc/UPI00016326D2/entry	27.639	28.2322	22.0046	8.96306	9.62198	7.88171	15.4313	13.8344	17.6474	7.18117	6.93995	9.02657	-0.776807	1.57072e-05	-0.535477	0.0110769	25.9586	8.82225	15.6377	7.7159	3.43709	0.878635	1.91483	1.14147
PGA1_RS02475	NC_018290.1	489862	491391	-	CDS	PGA1_c04990	WP_014879158.1	istA	IS21 family transposase	transposase			https://biocyc.org/gene?orgid=GCF_000154765&id=PGA1_RS02475	https://www.uniprot.org/uniparc/UPI0001633280/entry	25.3823	23.8015	23.2706	5.6884	4.43833	6.0581	14.9452	13.9586	14.3488	5.71894	5.21102	6.0521	-1.35576	4.24005e-17	-0.901651	2.23285e-07	24.1515	5.39494	14.4175	5.66069	1.09846	0.848827	0.496917	0.423556
PGA1_RS02480	NC_018290.1	491790	494612	-	CDS	PGA1_c05000	WP_014879159.1		DUF2339 domain-containing protein	hypothetical protein			https://biocyc.org/gene?orgid=GCF_000154765&id=PGA1_RS02480	https://www.uniprot.org/uniparc/UPI0001633281/entry	27.1526	22.1021	26.6712	11.4708	17.1323	12.4298	31.2827	32.6291	35.7439	19.7706	21.1391	20.5247	-0.148739	0.322736	-0.283439	0.00322991	25.3086	13.6776	33.2186	20.4781	2.78735	3.03001	2.28831	0.685436
PGA1_RS02485	NC_018290.1	495178	496416	+	CDS	PGA1_c05010	WP_014879160.1		aromatic ring-hydroxylating dioxygenase subunit alpha	putative dioxygenase	K24003	stc2, hpbB; stachydrine N-demethylase [EC:1.14.13.247]	https://biocyc.org/gene?orgid=GCF_000154765&id=PGA1_RS02485	https://www.uniprot.org/uniparc/UPI0001633282/entry	3.93264	3.92528	3.79119	4.08123	4.74998	4.23666	3.92442	3.24754	3.41171	7.97012	6.97116	6.42944	0.836029	0.000528229	1.353	4.31044e-08	3.88304	4.35595	3.52789	7.12358	0.0796255	0.349971	0.353078	0.781567
PGA1_RS02490	NC_018290.1	496421	497506	+	CDS	PGA1_c05020	WP_014879161.1		hybrid-cluster NAD(P)-dependent oxidoreductase	phenylacetic acid degradation NADH oxidoreductase	K24004	stc4, hpbC; stachydrine N-demethylase, reductase component	https://biocyc.org/gene?orgid=GCF_000154765&id=PGA1_RS02490	https://www.uniprot.org/uniparc/UPI0001633283/entry	23.8397	20.4254	17.6774	12.8493	13.2005	9.53644	18.8168	19.7794	18.7085	15.6537	12.1802	15.0467	-0.0496013	0.79273	-0.0169781	0.924868	20.6475	11.8621	19.1015	14.2935	3.08718	2.02173	0.589519	1.8552
PGA1_RS02495	NC_018290.1	497598	498566	-	CDS				IS5 family transposase				https://biocyc.org/gene?orgid=GCF_000154765&id=PGA1_RS02495		9.8317	15.1182	10.7489	10.7881	11.9913	10.4927	12.4092	11.9462	13.2277	7.48193	11.2822	7.72908	0.592391	0.00174396	-0.0848697	0.701422	11.8996	11.0907	12.5277	8.83108	2.82488	0.793799	0.648925	2.12636
PGA1_RS02500	NC_018290.1	498878	498967	+	tRNA	PGA1_c05050			tRNA-Ser	tRNA-Ser			https://biocyc.org/gene?orgid=GCF_000154765&id=PGA1_RS02500		29.8979	19.77	20.423	16.7474	17.6054	14.7125	13.8716	15.8197	21.9688	14.5833	17.449	18.1563	0.157078	0.638633	0.162532	0.589478	23.3636	16.3551	17.22	16.7295	5.66823	1.48578	4.22635	1.89204
PGA1_RS02505	NC_018290.1	499092	499790	+	CDS	PGA1_c05060	WP_014879163.1		SDR family NAD(P)-dependent oxidoreductase	putative short chain dehydrogenase			https://biocyc.org/gene?orgid=GCF_000154765&id=PGA1_RS02505	https://www.uniprot.org/uniparc/UPI000163308E/entry	68.0427	70.4254	60.2853	35.8923	35.1891	31.1209	63.8275	55.3498	57.645	44.6172	38.5388	43.8323	-0.203836	0.12275	-0.0696093	0.618965	66.2511	34.0675	58.9408	42.3294	5.30211	2.57587	4.38487	3.30618
PGA1_RS02510	NC_018290.1	499811	500908	-	CDS	PGA1_c05070	WP_014879164.1		DegT/DnrJ/EryC1/StrS family aminotransferase	putative pyridoxal-phosphate-dependent aminotransferase			https://biocyc.org/gene?orgid=GCF_000154765&id=PGA1_RS02510	https://www.uniprot.org/uniparc/UPI000163308F/entry	88.7531	92.8002	74.9587	44.4148	50.0262	41.3898	84.9171	81.6356	83.7647	58.0031	53.9644	53.2659	-0.168122	0.14808	-0.187745	0.0474181	85.504	45.2769	83.4391	55.0778	9.35399	4.38227	1.66483	2.55733
PGA1_RS02515	NC_018290.1	500908	501342	-	CDS	PGA1_c05080	WP_014873606.1		FdtA/QdtA family cupin domain-containing protein	hypothetical protein			https://biocyc.org/gene?orgid=GCF_000154765&id=PGA1_RS02515	https://www.uniprot.org/uniparc/UPI000274B607/entry	100.811	98.441	85.9174	45.1566	52.209	44.5725	79.0001	95.9144	81.9717	66.9539	61.9278	63.3906	-0.255042	0.0576546	-0.0183508	0.904551	95.0566	47.3127	85.6287	64.0908	8.00296	4.25039	9.03071	2.58516
PGA1_RS02520	NC_018290.1	501768	502712	+	CDS	PGA1_c05090	WP_014879165.1		glycosyltransferase	putative glycosyl transferase			https://biocyc.org/gene?orgid=GCF_000154765&id=PGA1_RS02520	https://www.uniprot.org/uniparc/UPI0001633091/entry	81.8824	82.6575	80.1792	49.0331	56.7683	49.0918	81.6303	78.5417	83.8351	68.1216	70.9466	63.9794	0.079418	0.502943	0.136081	0.175594	81.573	51.6311	81.3357	67.6825	1.2678	4.44906	2.65894	3.5043
PGA1_RS02525	NC_018290.1	502740	503402	-	CDS	PGA1_c05100	WP_014873608.1		GntR family transcriptional regulator	transcriptional regulator, GntR type			https://biocyc.org/gene?orgid=GCF_000154765&id=PGA1_RS02525	https://www.uniprot.org/uniparc/UPI000160D4D0/entry	80.1835	81.6743	71.2597	35.8611	44.7247	39.0876	63.6263	63.9573	62.9346	44.6832	42.2712	44.5692	-0.215211	0.0945121	-0.123398	0.338902	77.7058	39.8911	63.5061	43.8412	5.63204	4.48607	0.521856	1.36084
PGA1_RS02530	NC_018290.1	503564	504523	+	CDS	PGA1_c05110	WP_014879166.1		dihydrodipicolinate synthase family protein	dihydrodipicolinate synthase domain-containing protein	K21062	lhpC; 1-pyrroline-4-hydroxy-2-carboxylate deaminase [EC:3.5.4.22]	https://biocyc.org/gene?orgid=GCF_000154765&id=PGA1_RS02530	https://www.uniprot.org/uniparc/UPI000274B608/entry	9.99962	11.9856	10.2824	8.91395	9.58863	7.88171	8.96634	11.8003	10.866	4.8177	4.59295	4.75185	0.411844	0.0333738	-0.669709	0.00414874	10.7559	8.79477	10.5442	4.72083	1.0743	0.859678	1.44413	0.115539
PGA1_RS02535	NC_018290.1	504514	505458	+	CDS	PGA1_c05120	WP_014879167.1		proline racemase family protein	4-hydroxyproline epimerase	K12658	lhpA; 4-hydroxyproline epimerase [EC:5.1.1.8]	https://biocyc.org/gene?orgid=GCF_000154765&id=PGA1_RS02535	https://www.uniprot.org/uniparc/UPI0001633093/entry	4.77135	7.21762	6.33941	3.8074	5.18979	4.95422	5.07582	8.58129	6.85399	3.57142	3.19579	2.52171	0.277902	0.268103	-0.587701	0.0341099	6.10946	4.65047	6.83703	3.09631	1.23924	0.739559	1.7528	0.531881
PGA1_RS02540	NC_018290.1	505458	506888	+	CDS	PGA1_c05130	WP_014879168.1		aldehyde dehydrogenase family protein	aldehyde dehydrogenase	K22187	xylA; alpha-ketoglutaric semialdehyde dehydrogenase [EC:1.2.1.-]	https://biocyc.org/gene?orgid=GCF_000154765&id=PGA1_RS02540	https://www.uniprot.org/uniparc/UPI0001633094/entry	9.60513	10.9419	7.32621	6.31978	7.59261	6.21284	8.08143	8.00286	10.1006	5.37211	5.27607	7.94576	0.24483	0.201341	-0.0703192	0.754124	9.29108	6.70841	8.7283	6.19798	1.82819	0.767603	1.18911	1.51439
PGA1_RS02545	NC_018290.1	506942	508192	+	CDS	PGA1_c05140	WP_014879169.1		FAD-dependent oxidoreductase	D-amino acid dehydrogenase small subunit	K21060	lhpB; D-hydroxyproline dehydrogenase [EC:1.5.99.-]	https://biocyc.org/gene?orgid=GCF_000154765&id=PGA1_RS02545	https://www.uniprot.org/uniparc/UPI000274B609/entry	34.4729	37.2643	34.2288	23.9415	23.703	24.8737	38.8152	39.6359	36.4603	28.5271	25.3479	31.6211	0.196763	0.124368	-0.0245238	0.862469	35.322	24.1728	38.3038	28.4987	1.68652	0.618652	1.6484	3.13671
PGA1_RS02550	NC_018290.1	508360	510642	+	CDS	PGA1_c05150	WP_014879170.1		HAMP domain-containing protein	chemoreceptor McpA	K03406	mcp; methyl-accepting chemotaxis protein	https://biocyc.org/gene?orgid=GCF_000154765&id=PGA1_RS02550	https://www.uniprot.org/uniparc/UPI0001633096/entry	28.7967	29.2004	26.8072	16.7822	18.4085	15.867	27.2558	25.2168	25.7128	13.1132	13.4929	15.2098	0.00947011	0.94444	-0.480973	2.22519e-05	28.2681	17.0192	26.0618	13.9386	1.28116	1.2872	1.06337	1.11711
PGA1_RS02555	NC_018290.1	510787	511938	-	CDS	PGA1_c05160	WP_014879171.1		M56 family metallopeptidase	peptidase M56-like protein			https://biocyc.org/gene?orgid=GCF_000154765&id=PGA1_RS02555	https://www.uniprot.org/uniparc/UPI0001633097/entry	152.751	157.233	145.372	60.9457	71.2598	60.7959	169.687	173.189	174.236	93.8041	83.8895	84.9304	-0.487563	3.05457e-07	-0.566109	1.60594e-13	151.785	64.3338	172.371	87.5413	5.9893	5.99853	2.38198	5.44861
PGA1_RS02560	NC_018290.1	511928	512323	-	CDS	PGA1_c05170	WP_014873615.1		BlaI/MecI/CopY family transcriptional regulator	penicillinase repressor blaI/mecI-like protein			https://biocyc.org/gene?orgid=GCF_000154765&id=PGA1_RS02560	https://www.uniprot.org/uniparc/UPI000160D460/entry	311.162	314.472	256.491	117.379	139.471	109.587	276.27	280.909	284.655	170.874	160.711	173.826	-0.513132	4.02693e-06	-0.323162	0.000245771	294.042	122.146	280.611	168.47	32.562	15.5018	4.20014	6.87998
PGA1_RS02565	NC_018290.1	512480	512758	-	CDS	PGA1_c05180	WP_014879172.1		DUF2160 domain-containing protein	hypothetical protein			https://biocyc.org/gene?orgid=GCF_000154765&id=PGA1_RS02565	https://www.uniprot.org/uniparc/UPI0001633098/entry	15.8117	18.6348	13.4201	16.0329	20.2827	14.1803	38.6238	39.05	55.3106	54.1352	57.5125	44.6587	0.716823	0.00479207	0.59974	0.00106803	15.9556	16.832	44.3282	52.1021	2.61032	3.12867	9.51349	6.66374
PGA1_RS02570	NC_018290.1	512758	513555	-	CDS	PGA1_c05190	WP_008561997.1		carbohydrate ABC transporter permease	ABC transporter, inner membrane component	K17323	glpQ; glycerol transport system permease protein	https://biocyc.org/gene?orgid=GCF_000154765&id=PGA1_RS02570	https://www.uniprot.org/uniparc/UPI000160D48C/entry	11.543	13.3529	15.2703	15.6588	13.7099	15.8025	43.805	46.6989	50.4372	65.1362	62.7211	54.6054	0.874758	2.49725e-06	0.760793	1.40332e-11	13.3887	15.0571	46.9804	60.8209	1.86394	1.16893	3.32502	5.51654
PGA1_RS02575	NC_018290.1	513570	514433	-	CDS	PGA1_c05200	WP_014873617.1		sugar ABC transporter permease	putative ABC transporter, inner membrane component	K17322	K17322, glpP; glycerol transport system permease protein	https://biocyc.org/gene?orgid=GCF_000154765&id=PGA1_RS02575	https://www.uniprot.org/uniparc/UPI000160D441/entry	12.7941	14.0724	15.9161	15.9258	13.0119	14.9972	43.2727	46.7856	50.1085	67.0572	61.7986	61.7551	0.759402	2.29219e-05	0.834337	2.80695e-15	14.2609	14.645	46.7223	63.537	1.56948	1.48854	3.41836	3.04867
PGA1_RS02580	NC_018290.1	514433	515548	-	CDS	PGA1_c05210	WP_014873618.1		ABC transporter ATP-binding protein	sn-glycerol-3-phosphate import ATP-binding protein UgbC	K17325	K17325, glpT; glycerol transport system ATP-binding protein	https://biocyc.org/gene?orgid=GCF_000154765&id=PGA1_RS02580	https://www.uniprot.org/uniparc/UPI000160D52F/entry	9.05798	8.45008	10.2481	12.1554	10.2766	12.5006	32.736	37.2196	42.1538	51.6352	56.9366	51.4709	1.05303	9.34567e-09	0.903531	3.93555e-16	9.25206	11.6442	37.3698	53.3476	0.914582	1.1969	4.71067	3.10929
PGA1_RS02585	NC_018290.1	515556	516632	-	CDS	PGA1_c05220	WP_027247993.1		ABC transporter ATP-binding protein	putative sn-glycerol-3-phosphate import ATP-binding protein UgpC	K17324	glpS; glycerol transport system ATP-binding protein	https://biocyc.org/gene?orgid=GCF_000154765&id=PGA1_RS02585	https://www.uniprot.org/uniparc/UPI0001633099/entry	9.49808	12.5559	15.1071	13.679	8.61703	16.0269	48.5638	49.603	51.8883	67.8968	61.466	53.3563	0.755114	0.000423478	0.673527	8.51206e-11	12.387	12.7743	50.0184	60.9064	2.80831	3.78687	1.70073	7.28641
PGA1_RS02590	NC_018290.1	516786	518519	-	CDS	PGA1_c05230	WP_014879174.1		ABC transporter substrate-binding protein	ABC transporter, extracellular solute-binding protein	K17321	glpV; glycerol transport system substrate-binding protein	https://biocyc.org/gene?orgid=GCF_000154765&id=PGA1_RS02590	https://www.uniprot.org/uniparc/UPI000163309A/entry	36.7397	36.0854	49.2712	46.3222	40.5541	42.1358	236.418	261.607	241.576	215.001	215.373	213.826	0.799632	1.02201e-08	0.20026	0.00664359	40.6988	43.0041	246.534	214.733	7.43112	2.98047	13.3062	0.807423
PGA1_RS02595	NC_018290.1	518847	519977	+	CDS	PGA1_c05240	WP_014879175.1		RNA methyltransferase	hypothetical protein	K07444	ypsC; putative N6-adenine-specific DNA methylase [EC:2.1.1.-]	https://biocyc.org/gene?orgid=GCF_000154765&id=PGA1_RS02595	https://www.uniprot.org/uniparc/UPI000274B643/entry	57.871	60.4637	68.0165	66.7203	64.1105	67.7367	73.7249	72.6856	87.3886	84.4384	80.1067	75.6112	0.823524	8.43456e-13	0.435623	1.76176e-06	62.1171	66.1892	77.9331	80.0521	5.27094	1.87057	8.20525	4.41388
PGA1_RS02600	NC_018290.1	520009	520917	-	CDS	PGA1_c05250	WP_044041367.1		2-dehydro-3-deoxygalactonokinase	hypothetical protein	K00883	dgoK; 2-dehydro-3-deoxygalactonokinase [EC:2.7.1.58]	https://biocyc.org/gene?orgid=GCF_000154765&id=PGA1_RS02600	https://www.uniprot.org/uniparc/UPI000274B644/entry	71.8445	69.5539	64.8563	42.2029	53.9533	46.9261	72.3578	66.1935	71.6788	64.6314	56.613	65.914	0.205066	0.0883712	0.227906	0.0291452	68.7516	47.6941	70.0767	62.3861	3.56251	5.91272	3.38004	5.04064
PGA1_RS02605	NC_018290.1	521727	522452	+	CDS	PGA1_c05260	WP_014879177.1		sugar transferase	exopolysaccharide production protein ExoY-like protein			https://biocyc.org/gene?orgid=GCF_000154765&id=PGA1_RS02605	https://www.uniprot.org/uniparc/UPI000274B645/entry	1853.17	2060.25	1850.54	726.242	706.085	691.637	984.98	977.832	918.071	454.631	448.844	369.691	-0.684037	6.0757e-16	-0.765219	5.41674e-21	1921.32	707.988	960.294	424.388	120.321	17.3811	36.7408	47.4577
PGA1_RS02610	NC_018290.1	522527	523600	+	CDS	PGA1_c05270	WP_014879178.1		CpsD/CapB family tyrosine-protein kinase	hypothetical protein	K00903	epsB, capB; protein-tyrosine kinase [EC:2.7.10.3]	https://biocyc.org/gene?orgid=GCF_000154765&id=PGA1_RS02610	https://www.uniprot.org/uniparc/UPI0001632723/entry	587.958	622.369	575.736	206.257	201.345	211.75	326.641	310.726	337.214	158.868	154.488	138.264	-0.769502	6.44465e-19	-0.696656	1.37091e-22	595.354	206.45	324.86	150.54	24.1803	5.20515	13.3331	10.8545
PGA1_RS02615	NC_018290.1	523673	524959	+	CDS	PGA1_c05280	WP_014879179.1		chain-length determining protein	hypothetical protein	K25590	epsF; protein tyrosine kinase modulator	https://biocyc.org/gene?orgid=GCF_000154765&id=PGA1_RS02615	https://www.uniprot.org/uniparc/UPI0001632724/entry	219.53	239.59	227.187	104.308	98.9605	100.815	121.613	120.536	121.737	72.7951	77.108	65.0178	-0.41723	8.98713e-06	-0.345119	6.07312e-05	228.769	101.361	121.295	71.6403	10.1235	2.71514	0.660626	6.12727
PGA1_RS02620	NC_018290.1	524993	526357	-	CDS	PGA1_c05290	WP_014879180.1		oligosaccharide flippase family protein	polysaccharide biosynthesis protein ExoT-like protein			https://biocyc.org/gene?orgid=GCF_000154765&id=PGA1_RS02620	https://www.uniprot.org/uniparc/UPI0001632725/entry	96.1136	96.1996	78.2507	21.5502	21.3365	20.1862	37.7397	35.2372	41.0573	14.7436	14.3811	13.2681	-1.33684	1.86069e-32	-0.999748	8.23061e-16	90.188	21.0243	38.0114	14.1309	10.338	0.733638	2.91956	0.7689
PGA1_RS02625	NC_018290.1	526502	527719	+	CDS	PGA1_c05300	WP_014879181.1		glycosyltransferase	putative glycosyl transferase	K16703	wcaL, amsK; colanic acid/amylovoran biosynthesis glycosyltransferase [EC:2.4.-.-]	https://biocyc.org/gene?orgid=GCF_000154765&id=PGA1_RS02625	https://www.uniprot.org/uniparc/UPI000274B646/entry	49.1398	43.1921	37.0006	13.9318	14.5576	12.1782	40.2985	33.3403	43.8294	17.8058	20.0343	19.0619	-0.900439	5.49053e-11	-0.61331	2.12897e-06	43.1108	13.5559	39.1561	18.9673	6.07001	1.23342	5.33706	1.11726
PGA1_RS02630	NC_018290.1	527738	528580	-	CDS	PGA1_c05310	WP_014879182.1		glycosyltransferase family 2 protein	putative glycosyl transferase			https://biocyc.org/gene?orgid=GCF_000154765&id=PGA1_RS02630	https://www.uniprot.org/uniparc/UPI0001632728/entry	50.5535	50.5155	45.1422	17.7068	15.8421	15.3146	39.4401	33.1913	37.6077	17.2746	17.4825	16.4764	-0.805524	8.6204e-09	-0.667686	5.12051e-06	48.7371	16.2879	36.7464	17.0778	3.11333	1.25681	3.21223	0.531131
PGA1_RS02635	NC_018290.1	528577	531147	-	CDS	PGA1_c05320	WP_014879183.1		hypothetical protein	hypothetical protein			https://biocyc.org/gene?orgid=GCF_000154765&id=PGA1_RS02635	https://www.uniprot.org/uniparc/UPI0001632729/entry	62.2585	63.9238	55.6846	22.3723	26.0309	22.1644	49.2487	43.508	48.3698	25.7681	23.2111	22.8278	-0.611801	5.15545e-10	-0.558315	4.69466e-10	60.6223	23.5226	47.0422	23.9357	4.35648	2.17479	3.09206	1.59849
PGA1_RS02640	NC_018290.1	531144	532046	-	CDS	PGA1_c05330	WP_014879184.1		hypothetical protein	hypothetical protein			https://biocyc.org/gene?orgid=GCF_000154765&id=PGA1_RS02640	https://www.uniprot.org/uniparc/UPI000163272A/entry	70.7111	65.6811	58.4268	27.7299	28.4928	25.7661	38.6387	42.8455	47.5668	28.3084	26.0197	25.7868	-0.485929	6.69394e-05	-0.267964	0.0413693	64.9397	27.3296	43.017	26.7049	6.17563	1.4067	4.46656	1.39348
PGA1_RS02645	NC_018290.1	532043	532756	-	CDS	PGA1_c05340	WP_014879185.1		4'-phosphopantetheinyl transferase superfamily protein	4'-phosphopantetheinyl transferase-like protein			https://biocyc.org/gene?orgid=GCF_000154765&id=PGA1_RS02645	https://www.uniprot.org/uniparc/UPI000163272B/entry	67.6318	64.211	56.3492	26.8304	30.1172	24.7049	40.4	37.0205	44.9753	27.3109	22.0792	29.1798	-0.449266	0.000661002	-0.221569	0.143898	62.7306	27.2175	40.7986	26.1899	5.78515	2.72686	3.99234	3.68063
PGA1_RS02650	NC_018290.1	532753	537387	-	CDS	PGA1_c05350	WP_014879186.1		LLM class flavin-dependent oxidoreductase	dimodular nonribosomal peptide synthetase			https://biocyc.org/gene?orgid=GCF_000154765&id=PGA1_RS02650	https://www.uniprot.org/uniparc/UPI000163272C/entry	56.1085	56.5289	51.3916	25.365	27.5598	27.0172	39.0701	34.5509	37.3625	23.7189	21.3324	22.2547	-0.283637	0.0016787	-0.309642	0.000148127	54.6764	26.6473	36.9945	22.4353	2.85241	1.14316	2.28195	1.20349
PGA1_RS02655	NC_018290.1	537384	538454	-	CDS	PGA1_c05360	WP_014879187.1		glycosyltransferase family 2 protein	putative glycosyl transferase	K16870	wbbL; N-acetylglucosaminyl-diphospho-decaprenol L-rhamnosyltransferase [EC:2.4.1.289]	https://biocyc.org/gene?orgid=GCF_000154765&id=PGA1_RS02655	https://www.uniprot.org/uniparc/UPI000163272D/entry	44.3409	45.3359	46.7828	19.7482	22.1916	19.3842	31.3507	22.8886	31.1931	17.2735	16.8061	15.766	-0.393613	0.00213049	-0.342135	0.0236482	45.4865	20.4413	28.4774	16.6152	1.22791	1.52668	4.84073	0.771698
PGA1_RS02660	NC_018290.1	538451	544939	-	CDS	PGA1_c05370	WP_014879188.1		type I polyketide synthase	polyketide synthase			https://biocyc.org/gene?orgid=GCF_000154765&id=PGA1_RS02660	https://www.uniprot.org/uniparc/UPI000274B647/entry	62.7388	62.9995	55.7286	21.3099	22.7087	21.856	36.6561	34.5815	41.0609	19.3308	17.2107	16.5468	-0.705002	1.0254e-16	-0.66516	1.20902e-16	60.489	21.9582	37.4328	17.6961	4.12464	0.705009	3.30881	1.45408
PGA1_RS02665	NC_018290.1	545206	546669	-	CDS	PGA1_c05380	WP_014879189.1		membrane protein	hypothetical protein			https://biocyc.org/gene?orgid=GCF_000154765&id=PGA1_RS02665	https://www.uniprot.org/uniparc/UPI00016328B3/entry	96.4693	78.2293	83.1893	33.9421	39.2204	29.1688	58.7059	63.0026	59.0048	26.5539	29.3751	28.5088	-0.578292	1.12607e-06	-0.67974	2.40944e-11	85.9626	34.1104	60.2377	28.1459	9.43096	5.0279	2.39907	1.44516
PGA1_RS02670	NC_018290.1	546831	547583	+	CDS	PGA1_c05390	WP_014879190.1		WecB/TagA/CpsF family glycosyltransferase	glycosyl transferase	K05946	tagA, tarA; N-acetylglucosaminyldiphosphoundecaprenol N-acetyl-beta-D-mannosaminyltransferase [EC:2.4.1.187]	https://biocyc.org/gene?orgid=GCF_000154765&id=PGA1_RS02670	https://www.uniprot.org/uniparc/UPI00016328B4/entry	76.298	77.1109	64.9124	27.4424	30.361	25.121	66.2311	64.0406	58.1288	31.5405	32.5665	32.6416	-0.6367	4.54636e-07	-0.539431	1.37914e-05	72.7738	27.6415	62.8002	32.2495	6.82027	2.62565	4.19115	0.615213
PGA1_RS02675	NC_018290.1	547603	548586	-	CDS	PGA1_c05400	WP_014879191.1		glycosyltransferase	putative glycosyl transferase, family 2			https://biocyc.org/gene?orgid=GCF_000154765&id=PGA1_RS02675	https://www.uniprot.org/uniparc/UPI00016328B5/entry	25.6457	23.4467	19.3022	11.0189	12.1152	8.93902	23.9058	22.1442	25.6365	12.8303	13.9338	11.2785	-0.329589	0.0525962	-0.463801	0.00367268	22.7982	10.691	23.8955	12.6809	3.2211	1.61327	1.74614	1.33396
PGA1_RS02680	NC_018290.1	548586	549695	-	CDS	PGA1_c05410	WP_014879192.1		glycosyltransferase family 2 protein	hypothetical protein			https://biocyc.org/gene?orgid=GCF_000154765&id=PGA1_RS02680	https://www.uniprot.org/uniparc/UPI00016328B6/entry	20.4415	22.4951	21.1381	8.84824	11.5556	11.9291	24.4479	26.4901	22.4193	14.7522	12.7875	13.3719	-0.22503	0.182876	-0.408168	0.00751395	21.3582	10.7777	24.4524	13.6372	1.04433	1.68132	2.03543	1.00888
PGA1_RS02685	NC_018290.1	549772	550818	+	CDS	PGA1_c05420	WP_102804100.1		glucokinase	glucokinase Glk	K00845	glk; glucokinase [EC:2.7.1.2]	https://biocyc.org/gene?orgid=GCF_000154765&id=PGA1_RS02685	https://www.uniprot.org/uniparc/UPI00016328B7/entry	268.532	238.486	229.696	178.604	182.179	172.63	257.056	243.415	253.311	197.827	175.548	183.124	0.277153	0.00255668	-0.0325304	0.700313	245.571	177.804	251.261	185.499	20.3644	4.82458	7.04806	11.3279
PGA1_RS02690	NC_018290.1	550843	554508	-	CDS	PGA1_c05430	WP_014879194.1		translocation/assembly module TamB	hypothetical protein	K09800	tamB; translocation and assembly module TamB	https://biocyc.org/gene?orgid=GCF_000154765&id=PGA1_RS02690	https://www.uniprot.org/uniparc/UPI00016328B8/entry	63.9365	66.1211	60.1596	31.7247	32.8068	32.0815	57.7854	57.6142	61.6699	41.104	40.7118	38.9462	-0.224462	0.0132457	-0.143342	0.0574009	63.4058	32.2043	59.0232	40.254	3.01599	0.551413	2.29377	1.14946
PGA1_RS02695	NC_018290.1	554505	556448	-	CDS	PGA1_c05440	WP_014879195.1		BamA/TamA family outer membrane protein	surface antigen-like protein	K07278	tamA; translocation and assembly module TamA	https://biocyc.org/gene?orgid=GCF_000154765&id=PGA1_RS02695	https://www.uniprot.org/uniparc/UPI00016328B9/entry	76.6526	69.4391	66.0456	31.3639	32.8354	31.7944	72.5352	67.3165	75.5442	44.0136	41.4476	41.9234	-0.384957	0.000116269	-0.345039	2.64692e-05	70.7124	31.9979	71.7986	42.4615	5.41693	0.756557	4.16297	1.36497
PGA1_RS02700	NC_018290.1	556596	557828	-	CDS	PGA1_c05450	WP_014879196.1		urate hydroxylase PuuD	hypothetical protein			https://biocyc.org/gene?orgid=GCF_000154765&id=PGA1_RS02700	https://www.uniprot.org/uniparc/UPI00016328BA/entry	19.8179	18.6156	18.1648	8.55707	8.75067	7.67077	14.1221	14.9612	15.538	7.29926	6.76015	5.02501	-0.408314	0.0112405	-0.755737	5.42397e-05	18.8661	8.32617	14.8737	6.36147	0.854533	0.575789	0.712003	1.18838
PGA1_RS02705	NC_018290.1	558026	559000	+	CDS	PGA1_c05460	WP_014879197.1		LysR family transcriptional regulator	transcriptional regulator, LysR family			https://biocyc.org/gene?orgid=GCF_000154765&id=PGA1_RS02705	https://www.uniprot.org/uniparc/UPI00016328BB/entry	60.9394	62.8382	53.414	15.2597	19.6561	14.0173	37.9419	44.3163	39.2292	15.0641	16.9121	16.8295	-1.10662	3.41053e-16	-0.886703	3.69598e-10	59.0639	16.311	40.4958	16.2686	4.98421	2.96276	3.3707	1.04394
PGA1_RS02710	NC_018290.1	559085	559456	-	CDS	PGA1_c05470	WP_014879198.1	uraH	hydroxyisourate hydrolase	hydroxyisourate hydrolase	K07127	uraH, pucM, hiuH; 5-hydroxyisourate hydrolase [EC:3.5.2.17]	https://biocyc.org/gene?orgid=GCF_000154765&id=PGA1_RS02710	https://www.uniprot.org/uniparc/UPI00016328BC/entry	48.092	39.54	38.9794	14.9001	13.1837	15.5092	33.9136	33.4477	27.6749	20.8333	20.4582	18.6688	-0.722857	0.000279651	-0.222757	0.285127	42.2038	14.531	31.6787	19.9868	5.10705	1.20587	3.47525	1.15671
PGA1_RS02715	NC_018290.1	559611	561026	+	CDS	PGA1_c05480	WP_014879199.1	puuE	allantoinase PuuE	OHCU decarboxylase domain-containing protein			https://biocyc.org/gene?orgid=GCF_000154765&id=PGA1_RS02715	https://www.uniprot.org/uniparc/UPI000163309B/entry	16.9485	15.7909	15.2884	5.90601	5.96792	4.47521	13.5963	10.973	13.4336	4.7228	5.16134	5.96235	-0.776737	7.5239e-06	-0.803684	2.55209e-05	16.0093	5.44971	12.6676	5.28216	0.851332	0.84451	1.46986	0.628543
PGA1_RS02720	NC_018290.1	561070	561555	+	CDS	PGA1_c05490	WP_014879200.1		ureidoglycolate lyase	ureidoglycolate hydrolase AllA	K01483	allA; ureidoglycolate lyase [EC:4.3.2.3]	https://biocyc.org/gene?orgid=GCF_000154765&id=PGA1_RS02720	https://www.uniprot.org/uniparc/UPI000163309C/entry	19.3034	20.8683	21.0113	6.80301	8.38351	6.13022	18.9281	19.3607	19.0789	11.8313	6.58688	10.367	-0.717843	0.00218076	-0.509812	0.0318293	20.3944	7.10558	19.1226	9.59506	0.947477	1.15671	0.219563	2.70607
PGA1_RS02725	NC_018290.1	561691	563118	+	CDS	PGA1_c05500	WP_014873647.1		purine permease	putative purine permease			https://biocyc.org/gene?orgid=GCF_000154765&id=PGA1_RS02725	https://www.uniprot.org/uniparc/UPI000160F57B/entry	21.4914	21.3483	20.9283	7.11618	7.81991	6.52394	23.605	21.6314	23.0606	8.66595	8.58634	9.2498	-0.809043	1.34297e-07	-0.929624	3.08712e-10	21.256	7.15334	22.7657	8.83403	0.292671	0.648783	1.0193	0.36226
PGA1_RS02730	NC_018290.1	563224	564213	-	CDS	PGA1_c05510	WP_027247967.1		glyceraldehyde-3-phosphate dehydrogenase	glyceraldehyde-3-phosphate dehydrogenase 1	K00134	GAPDH, gapA; glyceraldehyde 3-phosphate dehydrogenase (phosphorylating) [EC:1.2.1.12]	https://biocyc.org/gene?orgid=GCF_000154765&id=PGA1_RS02730	https://www.uniprot.org/uniparc/UPI000163309D/entry	85.433	80.1584	78.2538	74.6512	86.1977	77.7185	82.8977	85.1638	90.0102	99.8736	93.1632	94.2202	0.701569	2.40498e-12	0.549795	7.32805e-11	81.2817	79.5225	86.0239	95.7523	3.71909	5.98087	3.63344	3.60803
PGA1_RS02735	NC_018290.1	564334	564834	-	CDS	PGA1_c05520	WP_014879202.1		hypothetical protein	hypothetical protein			https://biocyc.org/gene?orgid=GCF_000154765&id=PGA1_RS02735	https://www.uniprot.org/uniparc/UPI000274B67A/entry	172.884	151.767	139.279	70.3605	92.7708	80.8938	152.531	141.97	133.909	55.3891	54.0108	54.0884	-0.178595	0.16209	-0.969209	6.58508e-18	154.643	81.3417	142.803	54.4961	16.9863	11.2118	9.33891	0.774347
PGA1_RS02740	NC_018290.1	564946	565776	-	CDS	PGA1_c05530	WP_199535909.1		(S)-ureidoglycine aminohydrolase	hypothetical protein	K14977	ylbA, UGHY; (S)-ureidoglycine aminohydrolase [EC:3.5.3.26]	https://biocyc.org/gene?orgid=GCF_000154765&id=PGA1_RS02740	https://www.uniprot.org/uniparc/UPI000274B67B/entry	13.6523	11.134	9.33903	7.37222	4.44901	5.23551	12.5722	11.8443	16.3269	6.76894	6.03278	9.17647	-0.1928	0.419731	-0.418247	0.0563291	11.3751	5.68558	13.5811	7.32606	2.1667	1.51268	2.40559	1.64423
PGA1_RS02745	NC_018290.1	565964	566782	-	CDS	PGA1_c05540	WP_014879204.1		helix-turn-helix domain-containing protein	transcriptional regulator, IclR family	K02624	pcaR; IclR family transcriptional regulator, pca regulon regulatory protein	https://biocyc.org/gene?orgid=GCF_000154765&id=PGA1_RS02745	https://www.uniprot.org/uniparc/UPI000274B67C/entry	6.21577	6.22792	6.23413	2.19658	3.5008	3.23352	6.89969	6.27346	6.74299	2.67094	3.24496	3.15906	-0.281068	0.312251	-0.563035	0.0453512	6.22594	2.97697	6.63872	3.02499	0.00933488	0.688925	0.325878	0.30961
PGA1_RS02750	NC_018290.1	567125	568576	+	CDS	PGA1_c05550	WP_014879205.1		glutamine synthetase family protein	glutamine synthase-like protein	K01915	glnA, GLUL; glutamine synthetase [EC:6.3.1.2]	https://biocyc.org/gene?orgid=GCF_000154765&id=PGA1_RS02750	https://www.uniprot.org/uniparc/UPI00016330A2/entry	14.6751	13.8063	13.1746	7.46736	6.33959	7.36061	14.2547	12.5341	11.8797	5.85398	6.78049	7.12748	-0.190619	0.274505	-0.514756	0.00413861	13.8854	7.05585	12.8895	6.58732	0.753374	0.622592	1.22676	0.658356
PGA1_RS02760	NC_018290.1	569200	569562	+	CDS	PGA1_c05560	WP_014879206.1	gcvH	glycine cleavage system protein GcvH	glycine cleavage system protein GcvH	K02437	gcvH, GCSH; glycine cleavage system H protein	https://biocyc.org/gene?orgid=GCF_000154765&id=PGA1_RS02760	https://www.uniprot.org/uniparc/UPI00016330A4/entry	443.76	469.088	482.163	193.95	217.833	195.805	411.803	386.767	430.486	219.524	207.824	255.651	-0.447232	8.93066e-06	-0.431681	2.73882e-06	465.004	202.529	409.686	227.667	19.5245	13.2853	21.9365	24.9315
PGA1_RS02765	NC_018290.1	569704	572552	+	CDS	PGA1_c05570		gcvP	aminomethyl-transferring glycine dehydrogenase		K00281	GLDC, gcvP; glycine dehydrogenase [EC:1.4.4.2]	https://biocyc.org/gene?orgid=GCF_000154765&id=PGA1_RS02765		32.8013	31.9346	33.9786	12.629	11.4938	12.5986	26.6382	26.3996	27.7838	16.5189	15.116	16.681	-0.655803	1.13938e-08	-0.329027	0.000909543	32.9048	12.2405	26.9405	16.1053	1.02593	0.646767	0.739966	0.860576
PGA1_RS02770	NC_018290.1	572698	573936	+	CDS	PGA1_c05590	WP_014879207.1		acyl-CoA dehydrogenase family protein	acyl-CoA dehydrogenase-like protein	K00249	ACADM, acd; acyl-CoA dehydrogenase [EC:1.3.8.7]	https://biocyc.org/gene?orgid=GCF_000154765&id=PGA1_RS02770	https://www.uniprot.org/uniparc/UPI00016330A7/entry	31.8133	32.5032	33.1867	8.2017	7.91663	8.93134	40.517	31.4762	47.7089	12.4596	9.21363	12.0346	-1.18051	2.90825e-15	-1.39116	9.1944e-19	32.5011	8.34989	39.9007	11.236	0.686684	0.523335	8.13387	1.76423
PGA1_RS02775	NC_018290.1	574198	574896	+	CDS	PGA1_c05600	WP_014879208.1	queC	7-cyano-7-deazaguanine synthase QueC	queuosine biosynthesis protein QueC	K06920	queC; 7-cyano-7-deazaguanine synthase [EC:6.3.4.20]	https://biocyc.org/gene?orgid=GCF_000154765&id=PGA1_RS02775	https://www.uniprot.org/uniparc/UPI00016330A8/entry	169.31	196.738	212.767	394.931	355.598	379.179	297.549	291.45	309.553	250.506	248.198	241.954	1.69816	7.35304e-50	0.123932	0.0958264	192.938	376.569	299.517	246.886	21.9765	19.7957	9.21056	4.42417
PGA1_RS02780	NC_018290.1	574896	575249	+	CDS	PGA1_c05610	WP_014879209.1	queD	6-carboxytetrahydropterin synthase QueD	putative queuosine biosynthesis protein QueD	K01737	queD, ptpS, PTS; 6-pyruvoyltetrahydropterin/6-carboxytetrahydropterin synthase [EC:4.2.3.12 4.1.2.50]	https://biocyc.org/gene?orgid=GCF_000154765&id=PGA1_RS02780	https://www.uniprot.org/uniparc/UPI00016330A9/entry	134.014	158.606	180.703	347.858	299.108	373.067	264.564	258.28	266.103	211.627	217.602	217.722	1.843	4.56019e-41	0.115138	0.225738	157.774	340.011	262.982	215.65	23.3554	37.5988	4.14442	3.48453
PGA1_RS02785	NC_018290.1	575303	576043	+	CDS	PGA1_c05620	WP_044041689.1	queE	7-carboxy-7-deazaguanine synthase QueE	putative 7-cyano-7-deazaguanosine biosynthesis protein QueE	K10026	queE; 7-carboxy-7-deazaguanine synthase [EC:4.3.99.3]	https://biocyc.org/gene?orgid=GCF_000154765&id=PGA1_RS02785	https://www.uniprot.org/uniparc/UPI00016330AA/entry	116.628	133.801	141.697	298.969	280.49	307.844	251.391	237.7	235.973	202.711	191.77	190.384	1.91398	4.19198e-66	0.0916399	0.274733	130.709	295.768	241.688	194.955	12.8172	13.9549	8.44728	6.75222
PGA1_RS02790	NC_018290.1	576069	576533	+	CDS	PGA1_c05630	WP_014879211.1	queF	preQ(1) synthase	NADPH-dependent 7-cyano-7-deazaguanine reductase QueF	K09457	queF; 7-cyano-7-deazaguanine reductase [EC:1.7.1.13]	https://biocyc.org/gene?orgid=GCF_000154765&id=PGA1_RS02790	https://www.uniprot.org/uniparc/UPI00016330AB/entry	146.544	174.996	181.342	352.026	322.793	342.931	273.097	293.453	281.807	228.045	236.58	241.01	1.75221	5.66687e-53	0.134735	0.131067	167.627	339.25	282.786	235.212	18.5324	14.9601	10.2131	6.58993
PGA1_RS02795	NC_018290.1	576571	577242	-	CDS	PGA1_c05640	WP_014879212.1		PAS domain-containing protein	hypothetical protein			https://biocyc.org/gene?orgid=GCF_000154765&id=PGA1_RS02795	https://www.uniprot.org/uniparc/UPI00016330AC/entry	104.866	111.118	105.727	103.224	91.3211	97.1844	114.075	124.298	121.85	86.3708	83.8901	78.7246	0.597502	4.0325e-08	-0.123817	0.235602	107.237	97.2431	120.074	82.9952	3.38836	5.95159	5.33795	3.90085
PGA1_RS02800	NC_018290.1	577398	578171	-	CDS	PGA1_c05650	WP_014879213.1	truA	tRNA pseudouridine(38-40) synthase TruA	tRNA pseudouridine synthase A	K06173	truA, PUS1; tRNA pseudouridine38-40 synthase [EC:5.4.99.12]	https://biocyc.org/gene?orgid=GCF_000154765&id=PGA1_RS02800	https://www.uniprot.org/uniparc/UPI00016330AD/entry	54.9662	56.9346	57.4342	54.9034	62.4864	62.1372	73.1782	67.9016	67.3864	67.1833	70.5453	69.7575	0.813377	3.27448e-12	0.385241	0.000201627	56.445	59.8423	69.4887	69.162	1.30479	4.28081	3.20554	1.75828
PGA1_RS02805	NC_018290.1	578317	579732	+	CDS	PGA1_c05660	WP_014879214.1		YcjX family protein	hypothetical protein	K06918	K06918; uncharacterized protein	https://biocyc.org/gene?orgid=GCF_000154765&id=PGA1_RS02805	https://www.uniprot.org/uniparc/UPI000274B67D/entry	41.2239	42.3464	34.2787	12.4301	13.836	10.9095	38.515	34.9298	41.9379	17.1257	15.5267	16.3003	-0.903878	9.041e-12	-0.809751	1.24416e-11	39.283	12.3919	38.4609	16.3175	4.37003	1.46362	3.50433	0.799641
PGA1_RS02810	NC_018290.1	579729	580283	+	CDS	PGA1_c05670	WP_014879215.1		GNAT family N-acetyltransferase	acetyltransferase domain-containing protein			https://biocyc.org/gene?orgid=GCF_000154765&id=PGA1_RS02810	https://www.uniprot.org/uniparc/UPI00016331DE/entry	36.7763	33.6624	30.4198	12.7905	15.316	17.0978	34.9256	40.7111	37.0993	19.0315	17.7392	19.8738	-0.378473	0.0353105	-0.549247	0.00120127	33.6195	15.0681	37.5787	18.8815	3.17847	2.1643	2.92238	1.07515
PGA1_RS02815	NC_018290.1	580280	581335	+	CDS	PGA1_c05680	WP_014879216.1		YcjF family protein	hypothetical protein	K08990	ycjF; putative membrane protein	https://biocyc.org/gene?orgid=GCF_000154765&id=PGA1_RS02815	https://www.uniprot.org/uniparc/UPI00016331DF/entry	43.57	44.1455	40.2271	15.4705	16.052	17.8082	40.0716	41.386	42.2246	17.1046	17.9028	18.2466	-0.599477	7.15218e-06	-0.789011	7.38105e-10	42.6475	16.4436	41.2274	17.7513	2.11582	1.21704	1.0852	0.585855
PGA1_RS02820	NC_018290.1	581442	581852	-	CDS	PGA1_c05690	WP_014879217.1		group III truncated hemoglobin	hypothetical protein	K06886	glbN; hemoglobin	https://biocyc.org/gene?orgid=GCF_000154765&id=PGA1_RS02820	https://www.uniprot.org/uniparc/UPI00016331E0/entry	73.2554	69.5558	49.1941	41.9967	49.9339	36.2444	35.012	40.0639	30.6889	29.045	37.0339	35.2855	0.148638	0.384674	0.302688	0.0969661	64.0017	42.725	35.2549	33.7881	12.9565	6.87374	4.6922	4.19968
PGA1_RS20225	NC_018290.1	582018	583832	+	CDS	PGA1_c05700	WP_158525014.1		hypothetical protein	hypothetical protein			https://biocyc.org/gene?orgid=GCF_000154765&id=PGA1_RS20225	https://www.uniprot.org/uniparc/UPI000274B67E/entry	34.8998	31.5993	29.5561	11.8406	14.633	12.1157	34.863	34.5839	39.9684	19.3181	17.6709	19.7694	-0.561764	6.87518e-06	-0.524804	1.19535e-06	32.0184	12.8631	36.4718	18.9195	2.69635	1.53895	3.03136	1.10459
PGA1_RS02835	NC_018290.1	584015	586945	+	CDS	PGA1_c05710	WP_014879219.1	ileS	isoleucine--tRNA ligase	isoleucyl-tRNA synthetase IleS	K01870	IARS, ileS; isoleucyl-tRNA synthetase [EC:6.1.1.5]	https://biocyc.org/gene?orgid=GCF_000154765&id=PGA1_RS02835	https://www.uniprot.org/uniparc/UPI00016331E3/entry	180.906	185.073	186.16	259.365	242.418	258.475	213.936	202.944	224.821	260.768	256.954	248.163	1.20036	9.14244e-41	0.656205	1.52948e-29	184.046	253.419	213.9	255.295	2.77351	9.53771	10.9389	6.46453
PGA1_RS02840	NC_018290.1	587139	587483	-	CDS	PGA1_c05720	WP_014879220.1		hypothetical protein	hypothetical protein			https://biocyc.org/gene?orgid=GCF_000154765&id=PGA1_RS02840	https://www.uniprot.org/uniparc/UPI00016331E4/entry	111.3	87.16	72.2204	37.9107	41.7717	35.0908	42.4718	34.0916	33.7931	23.5507	26.7863	27.8265	-0.463312	0.00432866	-0.0897238	0.673718	90.2269	38.2577	36.7855	26.0545	19.7195	3.35397	4.92674	2.22987
PGA1_RS02845	NC_018290.1	587730	588188	+	CDS	PGA1_c05730	WP_027247948.1		methylated-DNA--[protein]-cysteine S-methyltransferase	putative methylated-DNA--protein-cysteine methyltransferase	K00567	ogt, MGMT; methylated-DNA-[protein]-cysteine S-methyltransferase [EC:2.1.1.63]	https://biocyc.org/gene?orgid=GCF_000154765&id=PGA1_RS02845	https://www.uniprot.org/uniparc/UPI00016331E5/entry	51.335	52.0739	40.935	22.0333	25.3149	22.7694	52.2511	50.9791	58.6727	37.7178	36.9772	36.639	-0.2818	0.0914519	-0.123913	0.435448	48.1146	23.3725	53.9676	37.1113	6.22873	1.72194	4.12403	0.551786
PGA1_RS02850	NC_018290.1	588417	589112	-	CDS	PGA1_c05740	WP_014879222.1		CDP-alcohol phosphatidyltransferase family protein	phosphatidylcholine synthase Pcs	K01004	pcs; phosphatidylcholine synthase [EC:2.7.8.24]	https://biocyc.org/gene?orgid=GCF_000154765&id=PGA1_RS02850	https://www.uniprot.org/uniparc/UPI00016331E6/entry	212.427	202.728	205.012	222.22	266.14	217.698	223.368	220.308	210.611	243.983	273.711	281.834	0.91817	7.5019e-22	0.683537	7.93046e-16	206.722	235.353	218.096	266.509	5.07049	26.7583	6.66005	19.9266
PGA1_RS02855	NC_018290.1	589273	589614	-	CDS	PGA1_c05750	WP_014879223.1		hypothetical protein	hypothetical protein			https://biocyc.org/gene?orgid=GCF_000154765&id=PGA1_RS02855	https://www.uniprot.org/uniparc/UPI00016331E7/entry	68.6843	54.4542	47.1759	24.7373	27.1361	21.7093	39.5782	44.7079	36.8805	12.9751	13.4223	16.1257	-0.431799	0.0177757	-1.04289	3.21408e-06	56.7715	24.5275	40.3889	14.1744	10.9398	2.71947	3.97614	1.7046
PGA1_RS02860	NC_018290.1	589712	590647	-	CDS	PGA1_c05760	WP_014879224.1		tyrosine recombinase XerC	putative tyrosine recombinase XerC	K03733	xerC; integrase/recombinase XerC	https://biocyc.org/gene?orgid=GCF_000154765&id=PGA1_RS02860	https://www.uniprot.org/uniparc/UPI00016331E8/entry	70.1605	70.0188	61.4581	23.6874	24.3444	22.4326	59.3193	51.0569	62.2062	37.7937	30.5874	30.2605	-0.750951	4.03282e-10	-0.381733	0.00161634	67.2125	23.4881	57.5275	32.8806	4.98395	0.971373	5.78658	4.25808
PGA1_RS02865	NC_018290.1	590644	591351	-	CDS	PGA1_c05770	WP_014879225.1		DUF484 family protein	hypothetical protein	K09921	K09921; uncharacterized protein	https://biocyc.org/gene?orgid=GCF_000154765&id=PGA1_RS02865	https://www.uniprot.org/uniparc/UPI00016331E9/entry	256.077	282.979	226.922	96.3503	112.112	108.741	214.478	200.486	223.123	128.443	131.891	121.266	-0.512223	9.01981e-07	-0.327441	6.31551e-05	255.326	105.734	212.695	127.2	28.0361	8.29968	11.4232	5.42036
PGA1_RS02870	NC_018290.1	591535	592188	-	CDS	PGA1_c05780	WP_014873675.1	fsa	fructose-6-phosphate aldolase	transaldolase Tal	K00616	E2.2.1.2, talA, talB; transaldolase [EC:2.2.1.2]	https://biocyc.org/gene?orgid=GCF_000154765&id=PGA1_RS02870	https://www.uniprot.org/uniparc/UPI000160F597/entry	448.69	448.816	463.629	531.64	549.389	529.16	498.433	532.519	513.011	548.738	494.564	576.026	0.979529	2.0014e-30	0.465652	7.04327e-10	453.712	536.729	514.654	539.776	8.58894	11.0332	17.1023	41.4639
PGA1_RS02875	NC_018290.1	592337	594532	+	CDS	PGA1_c05790	WP_014879226.1		primosomal protein N'	primosomal protein N	K04066	priA; primosomal protein N' (replication factor Y) (superfamily II helicase) [EC:5.6.2.4]	https://biocyc.org/gene?orgid=GCF_000154765&id=PGA1_RS02875	https://www.uniprot.org/uniparc/UPI000274B67F/entry	38.283	35.7319	33.9763	22.0524	23.2951	23.3221	41.7404	39.6902	43.9004	30.2254	30.9429	30.4775	0.0941382	0.419864	-0.044604	0.673989	35.9971	22.8899	41.777	30.5486	2.16558	0.725419	2.10533	0.363991
PGA1_RS02880	NC_018290.1	594665	595729	-	CDS	PGA1_c05800	WP_014879227.1		YeeE/YedE family protein	hypothetical protein	K07112	K07112; uncharacterized protein	https://biocyc.org/gene?orgid=GCF_000154765&id=PGA1_RS02880	https://www.uniprot.org/uniparc/UPI00016331EB/entry	11.2672	10.6925	10.5471	2.55663	3.25894	3.15269	10.6119	6.74251	10.755	6.74881	3.45956	3.26046	-1.03409	1.061e-05	-0.533262	0.034932	10.8356	2.98942	9.36982	4.48961	0.380774	0.378555	2.27644	1.95906
PGA1_RS02885	NC_018290.1	595860	597095	+	CDS	PGA1_c05810	WP_014879228.1		MFS transporter	putative transporter protein, MFS family			https://biocyc.org/gene?orgid=GCF_000154765&id=PGA1_RS02885	https://www.uniprot.org/uniparc/UPI000274B680/entry	96.613	100.098	104.814	72.1455	74.719	76.598	89.9492	90.2004	98.7384	63.7135	71.2002	70.1794	0.306389	0.00327872	-0.0357262	0.73627	100.508	74.4875	92.9626	68.3644	4.11577	2.23524	5.00352	4.06
PGA1_RS02890	NC_018290.1	597200	598072	+	CDS	PGA1_c05820	WP_014879229.1		50S ribosomal protein L11 methyltransferase	ribosomal protein L11 methyltransferase PrmA	K02687	prmA; ribosomal protein L11 methyltransferase [EC:2.1.1.-]	https://biocyc.org/gene?orgid=GCF_000154765&id=PGA1_RS02890	https://www.uniprot.org/uniparc/UPI00016331ED/entry	154.862	151.366	147.616	215.427	213.909	210.396	143.382	148.766	159.085	188.216	191.372	195.601	1.23552	7.41457e-45	0.748024	3.76984e-23	151.282	213.244	150.411	191.73	3.62378	2.58089	7.97929	3.7059
PGA1_RS02895	NC_018290.1	598178	598522	+	CDS	PGA1_c05830	WP_014879230.1		hypothetical protein	hypothetical protein			https://biocyc.org/gene?orgid=GCF_000154765&id=PGA1_RS02895	https://www.uniprot.org/uniparc/UPI00016331EE/entry	3621.05	3517.17	2815.61	1406.22	1834.02	1371.28	2005.89	2034.55	1786.69	1059.06	1288.02	1245.48	-0.354363	0.00153765	-0.284613	0.00228254	3317.94	1537.17	1942.38	1197.52	438.123	257.669	135.589	121.784
PGA1_RS02900	NC_018290.1	598729	598947	-	CDS	PGA1_c05840	WP_014879231.1		DUF1127 domain-containing protein	hypothetical protein			https://biocyc.org/gene?orgid=GCF_000154765&id=PGA1_RS02900	https://www.uniprot.org/uniparc/UPI00016331EF/entry	107.592	121.057	93.5665	776.39	1127.29	886.639	88.5102	97.2361	70.3584	609.873	509.681	693.919	3.84528	1.20922e-182	3.20958	1.80215e-131	107.405	930.108	85.3682	604.491	13.7464	179.445	13.7116	92.2371
PGA1_RS02905	NC_018290.1	599309	599806	+	CDS	PGA1_c05850	WP_014879232.1	ruvC	crossover junction endodeoxyribonuclease RuvC	crossover junction endodeoxyribonuclease RuvC	K01159	ruvC; crossover junction endodeoxyribonuclease RuvC [EC:3.1.21.10]	https://biocyc.org/gene?orgid=GCF_000154765&id=PGA1_RS02905	https://www.uniprot.org/uniparc/UPI00016331F0/entry	78.1278	73.3634	67.3931	31.6333	34.0896	28.1083	57.791	63.6435	60.3755	33.76	29.1087	30.8985	-0.461754	0.00097343	-0.523765	0.000294442	72.9614	31.277	60.6033	31.2557	5.37859	3.00651	2.93289	2.34614
PGA1_RS02910	NC_018290.1	599803	600492	+	CDS	PGA1_c05860	WP_014879233.1	ruvA	Holliday junction branch migration protein RuvA	holliday junction ATP-dependent DNA helicase RuvA	K03550	ruvA; holliday junction DNA helicase RuvA [EC:5.6.2.4]	https://biocyc.org/gene?orgid=GCF_000154765&id=PGA1_RS02910	https://www.uniprot.org/uniparc/UPI00016331F1/entry	98.547	92.4893	93.3341	34.2465	30.7274	32.8976	94.6569	84.4216	94.9567	48.7318	50.6839	48.6471	-0.765322	3.75285e-10	-0.464848	1.67934e-05	94.7901	32.6238	91.3451	49.3542	3.28088	1.77545	5.99779	1.15227
PGA1_RS02915	NC_018290.1	600610	601641	+	CDS	PGA1_c05870	WP_044041690.1	ruvB	Holliday junction branch migration DNA helicase RuvB	holliday junction ATP-dependent DNA helicase RuvB	K03551	ruvB; holliday junction DNA helicase RuvB [EC:5.6.2.4]	https://biocyc.org/gene?orgid=GCF_000154765&id=PGA1_RS02915	https://www.uniprot.org/uniparc/UPI000163272E/entry	59.1944	51.7813	44.8567	21.7195	22.226	23.1411	50.6814	44.5679	58.4015	34.5809	35.1166	31.536	-0.44492	0.0006765	-0.181969	0.141619	51.9441	22.3622	51.2169	33.7445	7.17023	0.720504	6.93233	1.93124
PGA1_RS02920	NC_018290.1	601951	602619	+	CDS	PGA1_c05880	WP_014879235.1		hypothetical protein	hypothetical protein			https://biocyc.org/gene?orgid=GCF_000154765&id=PGA1_RS02920	https://www.uniprot.org/uniparc/UPI000163272F/entry	163.82	175.182	139.104	89.3212	91.5795	80.1602	142.907	124.33	135.747	104.54	90.9167	94.0383	-0.122891	0.289813	-0.0692937	0.522426	159.369	87.0203	134.328	96.4984	18.4461	6.04734	9.36914	7.13715
PGA1_RS02925	NC_018290.1	602645	603031	+	CDS	PGA1_c05890	WP_014879236.1	ybgC	tol-pal system-associated acyl-CoA thioesterase	thioesterase domain-containing protein	K07107	ybgC; acyl-CoA thioester hydrolase [EC:3.1.2.-]	https://biocyc.org/gene?orgid=GCF_000154765&id=PGA1_RS02925	https://www.uniprot.org/uniparc/UPI000160F538/entry	87.3822	92.4133	89.3616	48.9984	56.15	51.445	83.0258	76.5648	83.3301	55.394	52.9089	51.3725	-0.0385148	0.804794	-0.180768	0.199364	89.719	52.1978	80.9736	53.2251	2.53453	3.63472	3.82111	2.02929
PGA1_RS02930	NC_018290.1	603146	603841	+	CDS	PGA1_c05900	WP_014873687.1	tolQ	protein TolQ	protein TolQ	K03562	tolQ; biopolymer transport protein TolQ	https://biocyc.org/gene?orgid=GCF_000154765&id=PGA1_RS02930	https://www.uniprot.org/uniparc/UPI000160F599/entry	120.963	132.652	108.081	78.2416	88.8225	71.5918	129.559	119.923	140.864	120.361	116.606	105.782	0.137901	0.245977	0.213495	0.0237992	120.565	79.552	130.116	114.25	12.2899	8.68978	10.4817	7.56963
PGA1_RS02935	NC_018290.1	603845	604333	+	CDS	PGA1_c05910	WP_014879237.1	tolR	protein TolR	putative biopolymer transport protein ExbD	K03560	tolR; biopolymer transport protein TolR	https://biocyc.org/gene?orgid=GCF_000154765&id=PGA1_RS02935	https://www.uniprot.org/uniparc/UPI0001632730/entry	60.7763	65.0906	63.7609	42.7551	44.9531	46.0969	85.3714	78.6563	91.4632	74.5576	82.3447	73.7029	0.235757	0.092103	0.247595	0.0374794	63.2093	44.6017	85.1637	76.8684	2.20944	1.69837	6.40598	4.76184
PGA1_RS02940	NC_018290.1	604347	605486	+	CDS	PGA1_c05920	WP_014879238.1		hypothetical protein	hypothetical protein			https://biocyc.org/gene?orgid=GCF_000154765&id=PGA1_RS02940	https://www.uniprot.org/uniparc/UPI0001632731/entry	42.5285	42.4358	34.8744	37.6604	35.9613	38.8967	62.9605	58.6451	65.6075	72.9352	62.8727	59.8645	0.649272	5.00092e-08	0.457111	2.18985e-06	39.9462	37.5061	62.4044	65.2241	4.39262	1.47377	3.51432	6.84529
PGA1_RS02945	NC_018290.1	605483	606823	+	CDS	PGA1_c05930	WP_044041374.1	tolB	Tol-Pal system beta propeller repeat protein TolB	putative protein TolB	K03641	tolB; TolB protein	https://biocyc.org/gene?orgid=GCF_000154765&id=PGA1_RS02945	https://www.uniprot.org/uniparc/UPI000274B6A9/entry	33.027	35.073	32.6423	41.1525	35.2782	39.5673	53.5558	56.5023	68.23	76.9014	74.7687	75.8544	0.943429	1.78366e-15	0.747363	6.64102e-16	33.5808	38.666	59.4293	75.8415	1.30654	3.03905	7.76265	1.06644
PGA1_RS02950	NC_018290.1	606945	607454	+	CDS	PGA1_c05940	WP_014879240.1	pal	peptidoglycan-associated lipoprotein Pal	putative peptidoglycan-associated lipoprotein	K03640	pal; peptidoglycan-associated lipoprotein	https://biocyc.org/gene?orgid=GCF_000154765&id=PGA1_RS02950	https://www.uniprot.org/uniparc/UPI0001632733/entry	102.242	96.4079	93.305	64.9241	69.8297	58.9738	100.623	84.601	107.349	96.4459	78.8759	96.6556	0.145884	0.248282	0.287829	0.0160028	97.3184	64.5758	97.5242	90.6592	4.53758	5.43632	11.6861	10.2051
PGA1_RS02955	NC_018290.1	607461	608303	+	CDS	PGA1_c05950	WP_014873692.1	ybgF	tol-pal system protein YbgF	hypothetical protein			https://biocyc.org/gene?orgid=GCF_000154765&id=PGA1_RS02955	https://www.uniprot.org/uniparc/UPI000160F5B9/entry	108.699	106.167	99.0059	51.5631	50.122	53.0122	109.045	101.116	109.588	88.9678	72.9391	76.5666	-0.259596	0.0179734	-0.0183621	0.872942	104.624	51.5658	106.583	79.4912	5.02725	1.44511	4.74238	8.40503
PGA1_RS02960	NC_018290.1	608300	609562	+	CDS	PGA1_c05960	WP_081497202.1	tilS	tRNA lysidine(34) synthetase TilS	putative tRNA(Ile)-lysidine synthase	K04075	tilS, mesJ; tRNA(Ile)-lysidine synthase [EC:6.3.4.19]	https://biocyc.org/gene?orgid=GCF_000154765&id=PGA1_RS02960	https://www.uniprot.org/uniparc/UPI0001632734/entry	58.4445	64.6634	51.3135	21.5967	22.2233	20.6684	54.3661	50.8263	51.9846	35.7778	32.2327	30.0269	-0.671759	1.57592e-08	-0.26483	0.0141151	58.1405	21.4961	52.3923	32.6792	6.68015	0.782276	1.80478	2.90135
PGA1_RS02965	NC_018290.1	609640	611553	+	CDS	PGA1_c05970	WP_014873694.1	ftsH	ATP-dependent zinc metalloprotease FtsH	ATP-dependent zinc metalloprotease FtsH	K03798	ftsH, hflB; cell division protease FtsH [EC:3.4.24.-]	https://biocyc.org/gene?orgid=GCF_000154765&id=PGA1_RS02965	https://www.uniprot.org/uniparc/UPI000160F50E/entry	306.363	290.291	294.536	210.541	210.809	185.159	314.222	312.589	334.591	258.359	262.43	271.74	0.186322	0.0406144	0.125407	0.0587264	297.063	202.17	320.467	264.176	8.32856	14.7326	12.2586	6.85928
PGA1_RS02970	NC_018290.1	611738	612316	+	CDS	PGA1_c05980	WP_014879242.1		sulfurase	hypothetical protein			https://biocyc.org/gene?orgid=GCF_000154765&id=PGA1_RS02970	https://www.uniprot.org/uniparc/UPI0001632735/entry	57.6521	53.2663	47.2657	31.6586	43.1338	30.9551	66.3884	57.199	55.2263	51.2737	36.8245	42.8037	0.142173	0.364105	-0.0438356	0.787926	52.728	35.2492	59.6046	43.634	5.2141	6.83733	5.95723	7.26029
PGA1_RS02975	NC_018290.1	612539	614215	+	CDS	PGA1_c05990	WP_014879243.1		formate--tetrahydrofolate ligase	formate--tetrahydrofolate ligase Fhs	K01938	fhs; formate--tetrahydrofolate ligase [EC:6.3.4.3]	https://biocyc.org/gene?orgid=GCF_000154765&id=PGA1_RS02975	https://www.uniprot.org/uniparc/UPI0001632736/entry	184.71	175.655	220.995	416.593	355.437	420.603	327.963	317.723	315.459	617.607	601.064	615.658	1.76914	1.90594e-46	1.33251	4.04932e-112	193.787	397.544	320.382	611.443	23.9945	36.5212	6.66254	9.0414
PGA1_RS02980	NC_018290.1	614274	614579	+	CDS	PGA1_c06000	WP_014879244.1		chorismate mutase	chorismate mutase-like protein	K04782	pchB; isochorismate pyruvate lyase [EC:4.2.99.21]	https://biocyc.org/gene?orgid=GCF_000154765&id=PGA1_RS02980	https://www.uniprot.org/uniparc/UPI0001632737/entry	177.377	197.828	212.239	327.903	266.3	310.221	335.912	320.509	322.033	511.98	480.705	510.201	1.35732	4.47993e-27	1.01474	8.43654e-39	195.815	301.475	326.151	500.962	17.5182	31.7194	8.48709	17.5658
PGA1_RS02985	NC_018290.1	614620	615522	+	CDS	PGA1_c06010	WP_014879245.1	folD	bifunctional methylenetetrahydrofolate dehydrogenase/methenyltetrahydrofolate cyclohydrolase FolD	bifunctional protein FolD	K01491	folD; methylenetetrahydrofolate dehydrogenase (NADP+) / methenyltetrahydrofolate cyclohydrolase [EC:1.5.1.5 3.5.4.9]	https://biocyc.org/gene?orgid=GCF_000154765&id=PGA1_RS02985	https://www.uniprot.org/uniparc/UPI0001632738/entry	152.966	147.169	164.198	230.382	210.842	217.983	249.393	231.183	228.875	354.281	338.279	352.872	1.24175	6.08889e-34	0.956415	1.5974e-42	154.778	219.735	236.484	348.477	8.65789	9.8875	11.2392	8.86013
PGA1_RS02990	NC_018290.1	615622	616032	-	CDS	PGA1_c06020	WP_014879246.1		PaaI family thioesterase	thioesterase domain-containing protein			https://biocyc.org/gene?orgid=GCF_000154765&id=PGA1_RS02990	https://www.uniprot.org/uniparc/UPI0001632739/entry	26.5418	32.7576	29.649	17.0353	24.5998	16.2237	24.4605	17.3208	24.8829	20.3771	23.5136	20.8731	0.0766586	0.72582	0.3169	0.129579	29.6495	19.2862	22.2214	21.5879	3.1079	4.61951	4.24926	1.68599
PGA1_RS02995	NC_018290.1	616118	616792	-	CDS	PGA1_c06030	WP_014879247.1	pdeM	ligase-associated DNA damage response endonuclease PdeM	hypothetical protein	K06953	K06953; uncharacterized protein	https://biocyc.org/gene?orgid=GCF_000154765&id=PGA1_RS02995	https://www.uniprot.org/uniparc/UPI000163273A/entry	26.2886	26.2721	21.9862	18.5842	20.7911	23.2598	24.9202	29.3467	28.2817	30.7407	25.3235	25.8223	0.472484	0.00415505	0.362958	0.0209912	24.849	20.8784	27.5162	27.2955	2.47923	2.33901	2.31041	2.99404
PGA1_RS03000	NC_018290.1	616845	619280	-	CDS	PGA1_c06040	WP_014879248.1		ligase-associated DNA damage response DEXH box helicase	putative DEAD/DEAH box helicase	K03724	lhr; ATP-dependent helicase Lhr and Lhr-like helicase [EC:3.6.4.13 5.6.2.4]	https://biocyc.org/gene?orgid=GCF_000154765&id=PGA1_RS03000	https://www.uniprot.org/uniparc/UPI000163273B/entry	21.9129	21.8152	20.4286	7.32517	9.53985	8.87178	14.2598	14.561	16.7649	9.26209	9.62044	8.35704	-0.559159	1.56378e-05	-0.314681	0.0181291	21.3856	8.57893	15.1952	9.07986	0.830199	1.13601	1.36768	0.651112
PGA1_RS03005	NC_018290.1	619355	620662	-	CDS	PGA1_c06050	WP_014879249.1		ATPase	hypothetical protein			https://biocyc.org/gene?orgid=GCF_000154765&id=PGA1_RS03005	https://www.uniprot.org/uniparc/UPI000163273C/entry	106.029	103.112	81.7128	38.0646	39.9755	44.6872	52.1772	47.7525	49.2579	26.6628	25.0283	20.9776	-0.476083	5.28211e-05	-0.610666	6.43875e-08	96.9513	40.9091	49.7292	24.2229	13.2773	3.40857	2.24968	2.92692
PGA1_RS03010	NC_018290.1	620846	621352	-	CDS	PGA1_c06060	WP_014879250.1		prepilin peptidase	hypothetical protein	K02278	cpaA, tadV; prepilin peptidase CpaA [EC:3.4.23.43]	https://biocyc.org/gene?orgid=GCF_000154765&id=PGA1_RS03010	https://www.uniprot.org/uniparc/UPI000274B6AA/entry	15.6351	13.9209	12.756	10.7409	9.97091	13.1517	24.2353	27.2276	29.0467	29.3392	26.5667	29.1414	0.395249	0.0780605	0.438424	0.0103165	14.104	11.2878	26.8366	28.3491	1.44824	1.65946	2.42943	1.54678
PGA1_RS03015	NC_018290.1	621372	622220	-	CDS	PGA1_c06070	WP_014879251.1		tetratricopeptide repeat protein	hypothetical protein			https://biocyc.org/gene?orgid=GCF_000154765&id=PGA1_RS03015	https://www.uniprot.org/uniparc/UPI00016328BE/entry	27.6679	29.7598	26.3807	20.1588	22.751	25.5668	48.6035	51.1602	56.4546	66.8432	58.6219	62.713	0.439023	0.00335641	0.656404	5.71598e-10	27.9361	22.8255	52.0727	62.7261	1.70545	2.70481	4.00432	4.11068
PGA1_RS03020	NC_018290.1	622261	622863	-	CDS	PGA1_c06080	WP_014879252.1		tetratricopeptide repeat protein	hypothetical protein			https://biocyc.org/gene?orgid=GCF_000154765&id=PGA1_RS03020	https://www.uniprot.org/uniparc/UPI00016328BF/entry	57.5284	56.9494	55.8838	38.1393	36.5371	36.6245	46.2023	49.9599	57.6639	46.7454	44.7745	47.5361	0.130977	0.355263	0.246575	0.0645591	56.7872	37.1003	51.2754	46.352	0.834191	0.900864	5.84295	1.42222
PGA1_RS03025	NC_018290.1	622867	623847	-	CDS	PGA1_c06090	WP_014873706.1		type II secretion system F family protein	type II secretion system protein F-like protein	K12511	tadC; tight adherence protein C	https://biocyc.org/gene?orgid=GCF_000154765&id=PGA1_RS03025	https://www.uniprot.org/uniparc/UPI000160F5C8/entry	168.43	165.536	166.548	65.0765	77.1436	70.6221	86.2035	91.2457	92.0175	51.5417	46.3009	41.9899	-0.480846	1.14299e-06	-0.529537	1.18615e-07	166.838	70.9474	89.8222	46.6108	1.46875	6.04012	3.1576	4.78342
PGA1_RS03030	NC_018290.1	623858	624826	-	CDS	PGA1_c06100	WP_014873707.1		type II secretion system F family protein	type II secretion system protein F-like protein	K12510	tadB; tight adherence protein B	https://biocyc.org/gene?orgid=GCF_000154765&id=PGA1_RS03030	https://www.uniprot.org/uniparc/UPI000160F502/entry	246.393	235.465	218.421	75.0648	81.525	79.0612	132.274	110.157	133.403	54.76	54.1672	40.402	-0.812993	8.18404e-19	-0.906332	1.81181e-16	233.426	78.5503	125.278	49.7764	14.0967	3.26026	13.1072	8.12387
PGA1_RS03035	NC_018290.1	624826	626271	-	CDS	PGA1_c06110	WP_014879253.1		CpaF family protein	hypothetical protein	K02283	cpaF, tadA; pilus assembly protein CpaF [EC:7.4.2.8]	https://biocyc.org/gene?orgid=GCF_000154765&id=PGA1_RS03035	https://www.uniprot.org/uniparc/UPI00016328C0/entry	219.23	226.822	191.048	63.9208	67.8855	67.4361	114.875	95.6657	121.647	48.5822	48.9135	40.1172	-0.917727	1.90287e-23	-0.848123	1.13812e-17	212.366	66.4141	110.729	45.871	18.8488	2.17093	13.4778	4.9857
PGA1_RS03040	NC_018290.1	626301	627533	-	CDS	PGA1_c06120	WP_014879254.1		AAA family ATPase	hypothetical protein	K02282	cpaE, tadZ; pilus assembly protein CpaE	https://biocyc.org/gene?orgid=GCF_000154765&id=PGA1_RS03040	https://www.uniprot.org/uniparc/UPI00016328C1/entry	260.64	271.729	217.867	67.1553	81.4889	77.2446	119.585	112.091	144.247	52.0579	47.0761	51.465	-0.971497	2.41449e-21	-0.899494	3.2402e-21	250.079	75.2963	125.308	50.1997	28.4418	7.36275	16.8242	2.72126
PGA1_RS03045	NC_018290.1	627734	628360	-	CDS	PGA1_c06130	WP_014879255.1		OmpA family protein	outer membrane protein OmpA-like protein	K03640	pal; peptidoglycan-associated lipoprotein	https://biocyc.org/gene?orgid=GCF_000154765&id=PGA1_RS03045	https://www.uniprot.org/uniparc/UPI000274B6AB/entry	70.8687	68.864	52.9847	31.5613	34.7775	38.6921	67.1747	74.3431	78.2918	66.8859	59.0518	66.2401	-0.115608	0.451765	0.201375	0.0885002	64.2391	35.0103	73.2699	64.0593	9.79803	3.57105	5.63573	4.34858
PGA1_RS03050	NC_018290.1	628380	629834	-	CDS	PGA1_c06140	WP_014879256.1		type II and III secretion system protein family protein	putative bacterial type II/III secretion system protein	K02280	cpaC, rcpA; pilus assembly protein CpaC	https://biocyc.org/gene?orgid=GCF_000154765&id=PGA1_RS03050	https://www.uniprot.org/uniparc/UPI00016328C3/entry	117.509	113.688	99.6118	49.1896	48.5379	54.6682	116.648	108.533	136.061	87.0273	78.915	80.3931	-0.353788	0.000844228	-0.141632	0.118467	110.269	50.7986	120.414	82.1118	9.42547	3.36701	14.1454	4.32065
PGA1_RS03055	NC_018290.1	630014	630874	-	CDS	PGA1_c06150	WP_014879257.1	cpaB	Flp pilus assembly protein CpaB	Flp pilus assembly protein CpaB-like protein	K02279	cpaB, rcpC; pilus assembly protein CpaB	https://biocyc.org/gene?orgid=GCF_000154765&id=PGA1_RS03055	https://www.uniprot.org/uniparc/UPI00016328C4/entry	648.946	665.567	619.621	304.492	312.322	315.708	399.358	348.053	371.91	189.024	195.723	145.82	-0.298178	0.000384636	-0.657925	7.02298e-12	644.711	310.841	373.107	176.856	23.2642	5.75305	25.6738	27.0856
PGA1_RS20340	NC_018290.1	631025	631201	-	CDS	PGA1_c06160	WP_014873713.1		hypothetical protein	hypothetical protein			https://biocyc.org/gene?orgid=GCF_000154765&id=PGA1_RS20340	https://www.uniprot.org/uniparc/UPI000160F53D/entry	2940.62	2991.64	2774.09	2172.04	2460.34	2334.59	1933.36	1587.45	1825.04	1087.22	1131.91	998.212	0.418643	4.4746e-07	-0.318355	0.000133315	2902.12	2322.32	1781.95	1072.45	113.771	144.544	176.936	68.0623
PGA1_RS03060	NC_018290.1	631293	631478	-	CDS	PGA1_c06170	WP_014873714.1		hypothetical protein	hypothetical protein			https://biocyc.org/gene?orgid=GCF_000154765&id=PGA1_RS03060	https://www.uniprot.org/uniparc/UPI000160F596/entry	13106.8	10689.2	9475.34	6826.62	9593.57	7771.62	5758.95	5255.12	5059.55	3135.75	3358.07	2612.9	0.271497	0.0269739	-0.405996	5.30835e-06	11090.5	8063.94	5357.87	3035.57	1848.7	1406.44	360.843	382.554
PGA1_RS03065	NC_018290.1	631833	632762	+	CDS	PGA1_c06180	WP_014879258.1		lytic transglycosylase domain-containing protein	conserved hypothetical protein, transglycosylase-like protein			https://biocyc.org/gene?orgid=GCF_000154765&id=PGA1_RS03065	https://www.uniprot.org/uniparc/UPI000274B6AC/entry	12.5117	12.3722	6.36846	8.41728	8.27533	8.54276	13.0002	13.4456	13.1227	11.7607	13.1192	15.0814	0.39596	0.0675619	0.373576	0.0412802	10.4175	8.41179	13.1895	13.3205	3.50724	0.1338	0.230121	1.66948
PGA1_RS03070	NC_018290.1	632900	633391	+	CDS	PGA1_c06190	WP_014879259.1		hypothetical protein	hypothetical protein			https://biocyc.org/gene?orgid=GCF_000154765&id=PGA1_RS03070	https://www.uniprot.org/uniparc/UPI00016328C6/entry	22.0243	20.0111	12.3147	8.20241	13.342	9.32349	17.896	14.2176	12.8875	9.90852	8.1025	7.1961	-0.0670756	0.794592	-0.333776	0.176186	18.1167	10.2893	15.0004	8.40237	5.12453	2.70251	2.59435	1.38085
PGA1_RS03075	NC_018290.1	633456	634085	-	CDS	PGA1_c06200	WP_014879260.1		3-oxoacid CoA-transferase subunit B	putative succinyl-CoA:3-ketoacid-coenzyme A transferase subunit B	K01029	scoB; 3-oxoacid CoA-transferase subunit B [EC:2.8.3.5]	https://biocyc.org/gene?orgid=GCF_000154765&id=PGA1_RS03075	https://www.uniprot.org/uniparc/UPI00016328C7/entry	156.3	131.706	159.818	98.8638	98.6858	100.21	186.484	177.554	188.629	133.234	127.32	141.792	0.153024	0.21965	-0.0520984	0.599843	149.275	99.2533	184.222	134.115	15.3163	0.833583	5.87366	7.27604
PGA1_RS03080	NC_018290.1	634098	634817	-	CDS	PGA1_c06210	WP_014879261.1		CoA transferase subunit A	putative succinyl-CoA:3-ketoacid-coenzyme A transferase subunit A	K01028	scoA; 3-oxoacid CoA-transferase subunit A [EC:2.8.3.5]	https://biocyc.org/gene?orgid=GCF_000154765&id=PGA1_RS03080	https://www.uniprot.org/uniparc/UPI000274B6AD/entry	139.187	136.084	147.216	102.375	107.938	90.5084	185.167	175.049	199.803	137.587	123.737	142.414	0.244936	0.0257852	-0.0645987	0.508844	140.829	100.274	186.673	134.579	5.74486	8.90266	12.4456	9.69466
PGA1_RS03085	NC_018290.1	635072	637774	-	CDS	PGA1_c06220	WP_014879262.1	topA	type I DNA topoisomerase	DNA topoisomerase TopA	K03168	topA; DNA topoisomerase I [EC:5.6.2.1]	https://biocyc.org/gene?orgid=GCF_000154765&id=PGA1_RS03085	https://www.uniprot.org/uniparc/UPI00016328C9/entry	124.974	131.588	125.752	101.021	102.863	89.3144	131.002	130.196	146.372	134.295	126.007	124.107	0.35523	6.64722e-05	0.317058	1.69358e-06	127.438	97.7327	135.857	128.136	3.61496	7.34841	9.11551	5.41751
PGA1_RS03090	NC_018290.1	637888	639126	-	CDS	PGA1_c06230	WP_014879263.1	dprA	DNA-processing protein DprA	putative protein Smf	K04096	smf; DNA processing protein	https://biocyc.org/gene?orgid=GCF_000154765&id=PGA1_RS03090	https://www.uniprot.org/uniparc/UPI000274B6D7/entry	183.778	185.637	188.552	56.7447	65.4035	65.4965	125.157	107.219	108.129	43.5835	39.097	39.0163	-0.814905	2.73923e-16	-1.06797	1.60274e-28	185.989	62.5482	113.502	40.5656	2.40653	5.02619	10.1042	2.61387
PGA1_RS03095	NC_018290.1	639446	640867	-	CDS	PGA1_c06240	WP_014879264.1	tldD	metalloprotease TldD	protein TldD	K03568	tldD; TldD protein	https://biocyc.org/gene?orgid=GCF_000154765&id=PGA1_RS03095	https://www.uniprot.org/uniparc/UPI000274B6D8/entry	50.2219	44.3783	45.8632	25.7127	25.7872	21.0512	65.6151	65.647	67.6038	35.4254	30.2852	31.4096	-0.201296	0.110355	-0.617295	1.03374e-10	46.8211	24.1837	66.2886	32.3734	3.0373	2.7131	1.13906	2.70223
PGA1_RS03100	NC_018290.1	641067	641906	+	CDS	PGA1_c06250	WP_014873722.1	coxB	cytochrome c oxidase subunit II	cytochrome c oxidase subunit 2	K02275	coxB, ctaC; cytochrome c oxidase subunit II [EC:7.1.1.9]	https://biocyc.org/gene?orgid=GCF_000154765&id=PGA1_RS03100	https://www.uniprot.org/uniparc/UPI00016328CC/entry	1009.23	1025.64	1058.51	543.751	606.846	537.589	632.513	639.298	622.053	587.102	586.244	603.535	-0.127676	0.166957	0.307647	1.93212e-06	1031.13	562.729	631.288	592.294	25.0961	38.3307	8.6873	9.74486
PGA1_RS03105	NC_018290.1	642029	642970	+	CDS	PGA1_c06260	WP_014873723.1	cyoE	heme o synthase	protoheme IX farnesyltransferase CtaB	K02257	COX10, ctaB, cyoE; heme o synthase [EC:2.5.1.141]	https://biocyc.org/gene?orgid=GCF_000154765&id=PGA1_RS03105	https://www.uniprot.org/uniparc/UPI000160F5C2/entry	708.587	725.698	692.185	304.391	320.736	314.566	412.264	400.882	408.593	354.255	356.824	356.524	-0.424596	1.81267e-07	0.207005	0.00152212	708.823	313.231	407.246	355.868	16.7578	8.25377	5.80935	1.40488
PGA1_RS03110	NC_018290.1	642972	643151	+	CDS	PGA1_c06270	WP_014873724.1		hypothetical protein	hypothetical protein			https://biocyc.org/gene?orgid=GCF_000154765&id=PGA1_RS03110	https://www.uniprot.org/uniparc/UPI000160F58C/entry	815.048	774.984	813.766	351.512	348.754	352.313	472.116	436.535	469.3	389.465	387.234	404.984	-0.432582	1.82387e-05	0.176762	0.0626641	801.266	350.86	459.317	393.894	22.7696	1.867	19.7802	9.66855
PGA1_RS03115	NC_018290.1	643151	643738	+	CDS	PGA1_c06280	WP_014879265.1		cytochrome c oxidase assembly protein	cytochrome c oxidase assembly protein CtaG	K02258	COX11, ctaG; cytochrome c oxidase assembly protein subunit 11	https://biocyc.org/gene?orgid=GCF_000154765&id=PGA1_RS03115	https://www.uniprot.org/uniparc/UPI00016330AF/entry	531.003	534.194	552.562	279.848	283.713	286.235	349.917	360.085	346.925	322.208	341.858	338.307	-0.177392	0.0640359	0.321898	2.04664e-05	539.253	283.265	352.309	334.125	11.6362	3.21673	6.89832	10.4715
PGA1_RS03120	NC_018290.1	643763	644578	+	CDS	PGA1_c06290	WP_014873726.1		cytochrome c oxidase subunit 3	cytochrome c oxidase subunit 3	K02276	coxC, ctaE; cytochrome c oxidase subunit III [EC:7.1.1.9]	https://biocyc.org/gene?orgid=GCF_000154765&id=PGA1_RS03120	https://www.uniprot.org/uniparc/UPI000160F58F/entry	914.048	878.893	978.185	663.243	695.708	665.715	658.283	689.356	670.734	760.569	795.569	772.227	0.285234	0.00239069	0.604815	5.23246e-21	923.708	674.889	672.791	776.122	50.3458	18.0721	15.6381	17.8222
PGA1_RS03125	NC_018290.1	644697	645371	+	CDS	PGA1_c06300	WP_014873727.1		SURF1 family protein	hypothetical protein	K14998	SURF1, SHY1; surfeit locus 1 family protein	https://biocyc.org/gene?orgid=GCF_000154765&id=PGA1_RS03125	https://www.uniprot.org/uniparc/UPI00016330B0/entry	128.426	126.88	126.673	128.793	138.048	131.712	118.274	114.636	122.52	160.833	154.536	151.202	0.797018	1.54043e-16	0.788457	1.26602e-21	127.326	132.851	118.477	155.523	0.958142	4.73163	3.94635	4.89107
PGA1_RS03130	NC_018290.1	645376	646764	+	CDS	PGA1_c06310	WP_014879266.1	thrC	threonine synthase	threonine synthase ThrC	K01733	thrC; threonine synthase [EC:4.2.3.1]	https://biocyc.org/gene?orgid=GCF_000154765&id=PGA1_RS03130	https://www.uniprot.org/uniparc/UPI00016330B1/entry	117.49	125.964	126.498	130.743	130.153	132.951	128.908	124.698	127.817	164.237	155.458	168.132	0.827002	1.69703e-18	0.752509	1.26984e-26	123.318	131.282	127.141	162.609	5.05371	1.47501	2.18506	6.49173
PGA1_RS03135	NC_018290.1	646761	648023	+	CDS	PGA1_c06320	WP_014879267.1		insulinase family protein	peptidase, M16 family			https://biocyc.org/gene?orgid=GCF_000154765&id=PGA1_RS03135	https://www.uniprot.org/uniparc/UPI000274B6D9/entry	183.51	199.203	194.474	179.241	169.641	175.42	196.706	182.23	204.214	228.226	222.664	217.358	0.59943	1.59787e-10	0.59642	1.74884e-19	192.396	174.767	194.383	222.749	8.05021	4.83325	11.1745	5.43444
PGA1_RS03140	NC_018290.1	648023	648613	+	CDS	PGA1_c06330	WP_014879268.1		GNAT family N-acetyltransferase	putative ribosomal-protein-alanine acetyltransferase	K03790	rimJ; [ribosomal protein S5]-alanine N-acetyltransferase [EC:2.3.1.267]	https://biocyc.org/gene?orgid=GCF_000154765&id=PGA1_RS03140	https://www.uniprot.org/uniparc/UPI00016330B3/entry	140.404	155.149	149.63	101.027	90.8993	102.982	136.307	131.034	159.622	145.41	148.906	140.32	0.15385	0.202448	0.422511	4.35063e-06	148.395	98.3031	142.321	144.879	7.45004	6.48591	15.2135	4.31779
PGA1_RS03145	NC_018290.1	648677	650101	+	CDS	PGA1_c06340	WP_014879269.1		FAD-binding oxidoreductase	putative FAD linked oxidase			https://biocyc.org/gene?orgid=GCF_000154765&id=PGA1_RS03145	https://www.uniprot.org/uniparc/UPI00016330B4/entry	70.428	75.4174	70.5131	41.5245	42.0411	39.6907	66.3531	66.5948	68.1629	64.8683	62.0535	62.7348	-0.0633382	0.580032	0.312534	0.000213497	72.1195	41.0854	67.0369	63.2189	2.85639	1.2352	0.982557	1.46849
PGA1_RS03150	NC_018290.1	650127	651347	-	CDS	PGA1_c06350	WP_014879270.1		MFS transporter	putative MFS-type transporter			https://biocyc.org/gene?orgid=GCF_000154765&id=PGA1_RS03150	https://www.uniprot.org/uniparc/UPI00016330B5/entry	49.0191	51.2952	48.3952	19.592	20.6395	17.4676	52.4154	49.9383	54.6662	27.2829	29.9776	24.0337	-0.606878	4.72879e-07	-0.52386	2.75198e-06	49.5698	19.233	52.3399	27.0981	1.52641	1.61613	2.36483	2.97628
PGA1_RS03155	NC_018290.1	651589	652065	-	CDS	PGA1_c06360	WP_014879271.1		fasciclin domain-containing protein	hypothetical protein			https://biocyc.org/gene?orgid=GCF_000154765&id=PGA1_RS03155	https://www.uniprot.org/uniparc/UPI00016330B6/entry	151.7	155.549	171.833	46.9906	60.2663	42.7298	65.983	62.8116	87.618	28.5639	32.1629	23.98	-0.928803	2.06119e-12	-0.903441	1.5009e-08	159.694	49.9956	72.1376	28.2356	10.6873	9.1463	13.4999	4.10132
PGA1_RS03160	NC_018290.1	652285	652824	-	CDS	PGA1_c06370	WP_014879272.1		adenine phosphoribosyltransferase	adenine phosphoribosyltransferase Apt	K00759	APRT, apt; adenine phosphoribosyltransferase [EC:2.4.2.7]	https://biocyc.org/gene?orgid=GCF_000154765&id=PGA1_RS03160	https://www.uniprot.org/uniparc/UPI00016330B7/entry	29.3592	27.2387	33.1558	54.294	57.0078	57.4489	38.8161	47.1152	54.2479	71.0647	72.2569	74.1383	1.63919	1.17331e-29	1.01481	5.27926e-15	29.9179	56.2503	46.7264	72.4866	2.99789	1.70844	7.72322	1.54961
PGA1_RS03165	NC_018290.1	653008	653868	-	CDS	PGA1_c06380	WP_044041695.1		S-methyl-5'-thioadenosine phosphorylase	putative methylthioadenosine phosphorylase	K00772	mtaP, MTAP; 5'-methylthioadenosine phosphorylase [EC:2.4.2.28]	https://biocyc.org/gene?orgid=GCF_000154765&id=PGA1_RS03165	https://www.uniprot.org/uniparc/UPI00016330B9/entry	43.9219	44.7064	40.4032	54.0428	43.2028	50.7506	51.1313	50.5435	52.6587	62.4999	64.329	64.6858	0.935583	3.33448e-13	0.700272	8.30047e-12	43.0105	49.332	51.4445	63.8382	2.2918	5.55745	1.09182	1.17268
PGA1_RS03170	NC_018290.1	654214	655854	+	CDS	PGA1_c06390	WP_014879274.1		SulP family inorganic anion transporter	putative sulfate transporter	K03321	TC.SULP; sulfate permease, SulP family	https://biocyc.org/gene?orgid=GCF_000154765&id=PGA1_RS03170	https://www.uniprot.org/uniparc/UPI00016330BA/entry	158.877	162.244	153.701	294.396	319.646	296.422	176.982	180.127	180.44	295.703	291.733	286.617	1.67951	2.32949e-99	1.10068	9.19558e-72	158.274	303.488	179.183	291.351	4.3032	14.03	1.91248	4.55498
PGA1_RS03175	NC_018290.1	655955	656596	-	CDS	PGA1_c06400	WP_014879275.1		CatB-related O-acetyltransferase	putative antibiotic acetyltransferase	K18234	vat; virginiamycin A acetyltransferase [EC:2.3.1.-]	https://biocyc.org/gene?orgid=GCF_000154765&id=PGA1_RS03175	https://www.uniprot.org/uniparc/UPI00016330BB/entry	33.1905	38.5238	37.7497	48.773	42.3093	49.3528	53.2211	58.8177	62.8692	69.3145	64.0697	71.5859	1.09383	8.74712e-15	0.614508	7.06414e-08	36.488	46.8117	58.3027	68.3234	2.88183	3.90997	4.84466	3.85491
PGA1_RS03180	NC_018290.1	656606	657211	-	CDS	PGA1_c06410	WP_014879276.1		flavin reductase family protein	hypothetical protein			https://biocyc.org/gene?orgid=GCF_000154765&id=PGA1_RS03180	https://www.uniprot.org/uniparc/UPI00016330BC/entry	21.9614	21.8253	21.4565	21.984	19.0496	24.5816	29.7094	33.4032	32.2895	41.976	36.9778	40.3349	0.728776	2.63546e-05	0.69532	1.17112e-06	21.7477	21.8717	31.8007	39.7629	0.261223	2.76768	1.89482	2.54769
PGA1_RS03185	NC_018290.1	657419	657928	+	CDS	PGA1_c06420	WP_014879277.1		N-acetyltransferase	acetyltransferase domain-containing protein			https://biocyc.org/gene?orgid=GCF_000154765&id=PGA1_RS03185	https://www.uniprot.org/uniparc/UPI00016330BD/entry	91.1196	99.1989	86.8978	42.7107	46.8983	33.1959	82.1988	76.7114	72.3234	46.5685	44.5305	49.6628	-0.424648	0.00192137	-0.29568	0.0243253	92.4054	40.935	77.0779	46.9206	6.25055	7.02166	4.94793	2.5842
PGA1_RS03190	NC_018290.1	658025	658804	+	CDS	PGA1_c06430	WP_014873739.1		EcsC family protein	hypothetical protein			https://biocyc.org/gene?orgid=GCF_000154765&id=PGA1_RS03190	https://www.uniprot.org/uniparc/UPI000160F58E/entry	83.8197	81.2852	66.4184	21.8174	22.6355	23.1601	56.6938	45.0782	49.3862	22.5961	21.295	19.5529	-1.00138	1.85779e-14	-0.813882	7.27695e-09	77.1744	22.5376	50.3861	21.148	9.40081	0.676703	5.87199	1.5269
PGA1_RS03195	NC_018290.1	658926	659456	+	CDS	PGA1_c06440	WP_014879278.1		DUF1178 family protein	hypothetical protein			https://biocyc.org/gene?orgid=GCF_000154765&id=PGA1_RS03195	https://www.uniprot.org/uniparc/UPI000274B6DA/entry	148.599	142.076	127.82	98.0672	114.385	79.3515	151.709	143.392	142.65	123.94	109.199	120.786	0.210616	0.0981994	0.0920082	0.389883	139.498	97.2679	145.917	117.975	10.6267	17.5305	5.02987	7.76246
PGA1_RS03200	NC_018290.1	659470	660111	+	CDS	PGA1_c06450	WP_014879279.1		SDR family oxidoreductase	short-chain dehydrogenases/reductase domain-containing protein			https://biocyc.org/gene?orgid=GCF_000154765&id=PGA1_RS03200	https://www.uniprot.org/uniparc/UPI00016330BF/entry	64.0021	63.9292	56.2003	49.3031	63.5814	46.6273	63.9676	66.0494	67.9667	63.4734	56.7313	58.3293	0.509416	7.74363e-05	0.245712	0.0334551	61.3772	53.1706	65.9946	59.5113	4.48345	9.11474	2.00012	3.52307
PGA1_RS03205	NC_018290.1	660230	662008	-	CDS	PGA1_c06460	WP_014879280.1		trypsin-like peptidase domain-containing protein	hypothetical protein			https://biocyc.org/gene?orgid=GCF_000154765&id=PGA1_RS03205	https://www.uniprot.org/uniparc/UPI00016330C0/entry	132.163	139.524	141.243	165.515	156.417	162.605	212.451	205.265	234.699	217.467	214.406	198.747	0.968056	3.78967e-25	0.352044	1.84267e-07	137.643	161.512	217.472	210.207	4.823	4.64677	15.3456	10.0417
PGA1_RS03210	NC_018290.1	662267	663196	+	CDS	PGA1_c06470	WP_014879281.1		glycine--tRNA ligase subunit alpha	glycyl-tRNA synthetase alpha subunit	K01878	glyQ; glycyl-tRNA synthetase alpha chain [EC:6.1.1.14]	https://biocyc.org/gene?orgid=GCF_000154765&id=PGA1_RS03210	https://www.uniprot.org/uniparc/UPI00016331F2/entry	167.266	172.828	162.286	176.554	164.776	147.007	200.726	186.375	195.374	201.344	200.101	183.247	0.695218	8.45029e-13	0.404247	5.11378e-08	167.46	162.779	194.158	194.897	5.27378	14.8744	7.25213	10.1085
PGA1_RS03215	NC_018290.1	663230	663763	+	CDS	PGA1_c06480	WP_014879282.1		hypothetical protein	hypothetical protein			https://biocyc.org/gene?orgid=GCF_000154765&id=PGA1_RS03215	https://www.uniprot.org/uniparc/UPI00016331F3/entry	130.605	127.617	146.607	162.345	138.893	135.583	148.519	139.456	141.721	161.282	160.163	182.073	0.841522	2.30896e-12	0.619558	2.65977e-11	134.943	145.607	143.232	167.84	10.2115	14.5896	4.71652	12.3393
PGA1_RS03220	NC_018290.1	663885	665093	+	CDS	PGA1_c06490	WP_014879283.1	gltS	sodium/glutamate symporter	sodium/glutamate symport carrier protein GltS	K03312	gltS; glutamate:Na+ symporter, ESS family	https://biocyc.org/gene?orgid=GCF_000154765&id=PGA1_RS03220	https://www.uniprot.org/uniparc/UPI00016331F4/entry	67.6116	72.7517	67.4573	56.7854	57.8524	51.4756	64.838	67.7914	64.0624	69.1686	67.095	67.6356	0.412057	6.13403e-05	0.445096	6.52949e-07	69.2735	55.3712	65.5639	67.9664	3.01318	3.41557	1.96764	1.07566
PGA1_RS03225	NC_018290.1	665103	667367	+	CDS	PGA1_c06500	WP_014879284.1	glyS	glycine--tRNA ligase subunit beta	glycyl-tRNA synthetase beta subunit	K01879	glyS; glycyl-tRNA synthetase beta chain [EC:6.1.1.14]	https://biocyc.org/gene?orgid=GCF_000154765&id=PGA1_RS03225	https://www.uniprot.org/uniparc/UPI00016331F5/entry	105.796	109.508	110.335	138.33	132.881	132.183	113.487	115.525	111.826	143.929	135.174	140.08	1.04649	7.27776e-32	0.695238	2.09651e-25	108.546	134.465	113.613	139.728	2.41764	3.36543	1.85295	4.38798
PGA1_RS03230	NC_018290.1	667552	670131	+	CDS	PGA1_c06510	WP_044041696.1		pyruvate, phosphate dikinase	pyruvate, phosphate dikinase PpdK	K01006	ppdK; pyruvate, orthophosphate dikinase [EC:2.7.9.1]	https://biocyc.org/gene?orgid=GCF_000154765&id=PGA1_RS03230	https://www.uniprot.org/uniparc/UPI00016331F6/entry	134.597	125.861	112.881	55.6886	60.9461	52.2759	120.362	104.876	111.65	65.1888	61.9924	62.5443	-0.390621	1.99496e-05	-0.416238	2.31912e-08	124.446	56.3036	112.296	63.2418	10.927	4.36769	7.76338	1.70858
PGA1_RS03235	NC_018290.1	670267	670950	+	CDS	PGA1_c06520	WP_014873748.1		cell wall hydrolase	cell wall hydrolase-like protein			https://biocyc.org/gene?orgid=GCF_000154765&id=PGA1_RS03235	https://www.uniprot.org/uniparc/UPI000160F5BE/entry	743.087	786.725	719.881	382.29	424.691	352.672	452.46	454.862	445.058	287.737	296.263	294.841	-0.207966	0.0206315	-0.213155	0.00308258	749.898	386.551	450.793	292.947	33.9386	36.1978	5.10986	4.56744
PGA1_RS03240	NC_018290.1	671099	672019	+	CDS	PGA1_c06530	WP_014879286.1		dihydroneopterin aldolase	dihydroneopterin aldolase-like protein	K01633	folB; 7,8-dihydroneopterin aldolase/epimerase/oxygenase [EC:4.1.2.25 5.1.99.8 1.13.11.81]	https://biocyc.org/gene?orgid=GCF_000154765&id=PGA1_RS03240	https://www.uniprot.org/uniparc/UPI00016331F7/entry	269.157	272.659	266.541	158.957	144.022	146.338	175.149	173.074	177.147	141.761	141.853	140.608	-0.0947102	0.362514	0.0939997	0.252941	269.452	149.772	175.123	141.407	3.06948	8.0382	2.03699	0.693805
PGA1_RS03245	NC_018290.1	672016	673011	+	CDS	PGA1_c06540	WP_027247906.1	folP	dihydropteroate synthase	dihydropteroate synthase FolP	K00796	folP; dihydropteroate synthase [EC:2.5.1.15]	https://biocyc.org/gene?orgid=GCF_000154765&id=PGA1_RS03245	https://www.uniprot.org/uniparc/UPI000274B6DB/entry	100.519	111.772	106.148	65.7074	63.0278	57.4036	85.2351	82.1025	84.6763	75.4893	81.8075	78.6819	-0.0271265	0.828393	0.303236	0.000898118	106.146	62.0463	84.0046	78.6596	5.62649	4.23804	1.67079	3.15913
PGA1_RS03250	NC_018290.1	673034	674380	+	CDS	PGA1_c06550	WP_014879288.1	glmM	phosphoglucosamine mutase	phosphoglucosamine mutase GlmM	K03431	glmM; phosphoglucosamine mutase [EC:5.4.2.10]	https://biocyc.org/gene?orgid=GCF_000154765&id=PGA1_RS03250	https://www.uniprot.org/uniparc/UPI00016331F9/entry	91.0811	102.989	85.3106	62.8073	63.1844	56.2077	85.7076	78.2177	91.108	79.946	84.9732	77.4878	0.125386	0.255589	0.326812	0.000133839	93.1269	60.7331	85.0111	80.8023	9.015	3.92368	6.4733	3.81546
PGA1_RS03255	NC_018290.1	674463	675371	-	CDS	PGA1_c06560	WP_014879289.1		DMT family transporter	hypothetical protein			https://biocyc.org/gene?orgid=GCF_000154765&id=PGA1_RS03255	https://www.uniprot.org/uniparc/UPI00016331FA/entry	12.4008	14.8112	16.2515	10.8048	8.38351	11.6535	16.4811	16.4803	18.1511	18.083	18.273	19.6244	0.240643	0.227849	0.503684	0.00160578	14.4878	10.2806	17.0375	18.6601	1.94563	1.69685	0.964412	0.840459
PGA1_RS03260	NC_018290.1	675459	676373	-	CDS	PGA1_c06570	WP_014879290.1		EamA family transporter	putative integral membrane protein			https://biocyc.org/gene?orgid=GCF_000154765&id=PGA1_RS03260	https://www.uniprot.org/uniparc/UPI00016331FB/entry	55.6887	63.3289	68.0766	56.486	46.9201	52.562	99.5308	87.341	104.094	101.571	87.0031	106.11	0.471055	0.000335347	0.412287	2.21541e-05	62.3647	51.9894	96.9887	98.2281	6.24999	4.80857	8.66108	9.98256
PGA1_RS03265	NC_018290.1	676463	677485	-	CDS	PGA1_c06580	WP_014873754.1	ilvC	ketol-acid reductoisomerase	ketol-acid reductoisomerase IlvC	K00053	ilvC; ketol-acid reductoisomerase [EC:1.1.1.86]	https://biocyc.org/gene?orgid=GCF_000154765&id=PGA1_RS03265	https://www.uniprot.org/uniparc/UPI000160F530/entry	1064.99	1024.97	1270.36	1432.08	1341.9	1426.57	2120.69	2120.62	2257.11	3266.55	3074.87	3182.28	1.04611	8.74489e-21	0.953561	7.4142e-72	1120.11	1400.18	2166.14	3174.57	131.656	50.5475	78.7809	96.0709
PGA1_RS03270	NC_018290.1	677617	678072	+	CDS	PGA1_c06590	WP_014879291.1		Lrp/AsnC family transcriptional regulator	putative transcriptional regulator, AsnC family	K05800	ybaO; Lrp/AsnC family transcriptional regulator	https://biocyc.org/gene?orgid=GCF_000154765&id=PGA1_RS03270	https://www.uniprot.org/uniparc/UPI000274B707/entry	11.4286	13.917	16.5713	3.83854	6.12216	3.52603	11.9599	12.4892	17.293	4.2489	6.09303	5.97247	-0.848334	0.00379394	-0.789033	0.00679698	13.9723	4.49558	13.914	5.43813	2.57179	1.4173	2.93818	1.03167
PGA1_RS03275	NC_018290.1	678069	678527	+	CDS	PGA1_c06600	WP_014879292.1		Lrp/AsnC family transcriptional regulator	putative transcriptional regulator, AsnC family	K03719	lrp; Lrp/AsnC family transcriptional regulator, leucine-responsive regulatory protein	https://biocyc.org/gene?orgid=GCF_000154765&id=PGA1_RS03275	https://www.uniprot.org/uniparc/UPI00016331FC/entry	18.6422	17.961	16.018	5.72018	8.71227	5.46053	15.3174	12.4076	18.8139	6.80827	9.07981	8.30681	-0.63541	0.0112029	-0.431413	0.0886759	17.5404	6.63099	15.513	8.06496	1.3617	1.80711	3.2076	1.15492
PGA1_RS03280	NC_018290.1	678529	679221	-	CDS	PGA1_c06610	WP_014879293.1		M50 family metallopeptidase	hypothetical protein			https://biocyc.org/gene?orgid=GCF_000154765&id=PGA1_RS03280	https://www.uniprot.org/uniparc/UPI00016331FD/entry	33.5456	35.1752	31.7298	20.7676	18.509	18.9707	25.79	22.153	24.5622	22.9076	26.8447	24.5621	-0.0313602	0.859902	0.408733	0.0110213	33.4836	19.4158	24.1684	24.7715	1.72354	1.19327	1.85022	1.97685
PGA1_RS03285	NC_018290.1	679223	680419	-	CDS	PGA1_c06620	WP_014879294.1		UbiH/UbiF family hydroxylase	putative FAD-dependent hydroxylase	K03185	ubiH; 2-octaprenyl-6-methoxyphenol hydroxylase [EC:1.14.13.-]	https://biocyc.org/gene?orgid=GCF_000154765&id=PGA1_RS03285	https://www.uniprot.org/uniparc/UPI00016331FE/entry	84.8757	83.0935	85.4797	42.5692	48.9143	42.905	62.0297	60.5586	61.458	51.7439	50.9645	58.5871	-0.168715	0.12644	0.205343	0.0437019	84.483	44.7962	61.3488	53.7651	1.24063	3.57035	0.741597	4.19407
PGA1_RS03290	NC_018290.1	680524	680769	-	CDS	PGA1_c06630	WP_014873759.1		hypothetical protein	hypothetical protein			https://biocyc.org/gene?orgid=GCF_000154765&id=PGA1_RS03290	https://www.uniprot.org/uniparc/UPI000160F5C5/entry	138.354	127.782	121.486	42.8897	52.448	34.6026	35.2577	34.4745	33.2581	29.9796	23.8164	33.7663	-0.820359	2.05297e-07	0.134406	0.558073	129.207	43.3135	34.3301	29.1875	8.5237	8.93023	1.00759	5.02201
PGA1_RS03295	NC_018290.1	680947	681588	-	CDS	PGA1_c06640	WP_014873760.1		pyrimidine 5'-nucleotidase	putative pyrimidine 5'-nucleotidase	K07025	K07025; putative hydrolase of the HAD superfamily	https://biocyc.org/gene?orgid=GCF_000154765&id=PGA1_RS03295	https://www.uniprot.org/uniparc/UPI000160F4F7/entry	71.705	63.0977	55.5641	53.6957	59.468	60.6229	68.9827	68.0742	78.5865	65.5178	70.185	69.677	0.602882	1.37627e-06	0.321972	0.00382832	63.4556	57.9289	71.8812	68.4599	8.07641	3.71121	5.82477	2.56057
PGA1_RS03300	NC_018290.1	681767	682420	+	CDS	PGA1_c06650	WP_014873761.1		GntR family transcriptional regulator	transcriptional regulator, GntR family			https://biocyc.org/gene?orgid=GCF_000154765&id=PGA1_RS03300	https://www.uniprot.org/uniparc/UPI000160F50D/entry	148.563	147.096	143.232	51.4466	50.9932	53.4366	111.422	101.752	111.13	48.3562	45.993	47.7852	-0.726294	1.97551e-11	-0.767767	3.83213e-13	146.297	51.9588	108.101	47.3781	2.75395	1.2997	5.50033	1.23306
PGA1_RS03305	NC_018290.1	682440	684263	-	CDS	PGA1_c06660	WP_044041698.1		glycosyltransferase	glycosyl transferase-like protein	K20327	xagB; glycosyltransferase XagB	https://biocyc.org/gene?orgid=GCF_000154765&id=PGA1_RS03305	https://www.uniprot.org/uniparc/UPI000163273D/entry	62.5176	57.3916	53.4088	29.5355	32.2655	26.8082	60.2679	55.5228	56.1805	31.9695	28.9419	28.9292	-0.217504	0.0459393	-0.520439	1.84353e-08	57.7727	29.5364	57.3238	29.9469	4.56633	2.72863	2.57085	1.75169
PGA1_RS03310	NC_018290.1	684517	685680	-	CDS	PGA1_c06670	WP_014873763.1	carA	glutamine-hydrolyzing carbamoyl-phosphate synthase small subunit	carbamoyl-phosphate synthase small chain	K01956	carA, CPA1; carbamoyl-phosphate synthase small subunit [EC:6.3.5.5]	https://biocyc.org/gene?orgid=GCF_000154765&id=PGA1_RS03310	https://www.uniprot.org/uniparc/UPI000160F4E6/entry	210.426	212.018	193.82	269.591	298.047	286.626	222.412	233.254	220.879	353.844	319.022	332.008	1.21076	4.94243e-48	0.967121	6.27159e-45	205.421	284.754	225.515	334.958	10.0789	14.3201	6.74562	17.5972
PGA1_RS03315	NC_018290.1	685910	686383	+	CDS	PGA1_c06680	WP_014873764.1		GatB/YqeY domain-containing protein	hypothetical protein	K09117	K09117; uncharacterized protein	https://biocyc.org/gene?orgid=GCF_000154765&id=PGA1_RS03315	https://www.uniprot.org/uniparc/UPI000274B549/entry	409.804	440.571	337.367	304.859	374.711	287.932	307.606	300.897	313.566	251.186	222.233	227.959	0.436097	7.90667e-05	0.00917095	0.924172	395.914	322.501	307.356	233.793	52.9854	46.0007	6.33863	15.3328
PGA1_RS03320	NC_018290.1	686417	687202	-	CDS	PGA1_c06690	WP_014879296.1		prephenate dehydrogenase	prephenate dehydrogenase-like protein	K04517	tyrA2; prephenate dehydrogenase [EC:1.3.1.12]	https://biocyc.org/gene?orgid=GCF_000154765&id=PGA1_RS03320	https://www.uniprot.org/uniparc/UPI000163273E/entry	62.2692	74.7035	55.6046	43.3016	54.2368	44.0413	49.2389	48.357	49.7031	40.9509	39.4217	37.7679	0.281982	0.0327021	0.0834339	0.53119	64.1924	47.1933	49.0996	39.3802	9.6936	6.11109	0.68379	1.59193
PGA1_RS03325	NC_018290.1	687427	687912	-	CDS	PGA1_c06700	WP_014873766.1		DUF2244 domain-containing protein	hypothetical protein			https://biocyc.org/gene?orgid=GCF_000154765&id=PGA1_RS03325	https://www.uniprot.org/uniparc/UPI000160F539/entry	66.5893	60.1643	54.7695	20.209	25.1505	22.3802	50.1595	49.8028	54.0102	24.4341	30.3245	26.0577	-0.651707	2.51785e-05	-0.488198	0.00187329	60.5077	22.5799	51.3242	26.9388	5.91741	2.47683	2.33303	3.04244
PGA1_RS03330	NC_018290.1	688056	689729	-	CDS	PGA1_c06710	WP_014873767.1	ctaD	cytochrome c oxidase subunit I	cytochrome c oxidase subunit 1-beta	K02274	coxA, ctaD; cytochrome c oxidase subunit I [EC:7.1.1.9]	https://biocyc.org/gene?orgid=GCF_000154765&id=PGA1_RS03330	https://www.uniprot.org/uniparc/UPI000160F4FE/entry	1190.05	1119.03	1317.12	1267.5	1263.79	1240.82	1020.59	1027.02	974.22	1294.73	1191.41	1374.01	0.786267	1.20617e-15	0.751137	6.6364e-27	1208.73	1257.37	1007.28	1286.71	100.363	14.453	28.8081	91.5604
PGA1_RS03335	NC_018290.1	690052	690477	+	CDS	PGA1_c06720	WP_014873768.1		HIT family protein	hypothetical protein	K02503	HINT1, hinT, hit; histidine triad (HIT) family protein	https://biocyc.org/gene?orgid=GCF_000154765&id=PGA1_RS03335	https://www.uniprot.org/uniparc/UPI000160F5A8/entry	101.405	83.2568	97.8003	72.2475	81.8277	78.5951	117.379	122.935	127.716	87.2945	101.093	111.719	0.449754	0.000555096	0.106299	0.411903	94.1539	77.5568	122.676	100.035	9.6077	4.87379	5.17327	12.2465
PGA1_RS03340	NC_018290.1	690884	692806	+	CDS	PGA1_c06730	WP_014879297.1		alpha/beta hydrolase	hypothetical protein			https://biocyc.org/gene?orgid=GCF_000154765&id=PGA1_RS03340	https://www.uniprot.org/uniparc/UPI000274B708/entry	41.411	37.6895	36.9589	23.8683	27.387	25.3051	36.4245	38.597	41.5882	34.7438	32.4146	28.7144	0.139905	0.227172	0.118938	0.272875	38.6865	25.5201	38.8699	31.9576	2.38763	1.76918	2.59267	3.04056
PGA1_RS03345	NC_018290.1	692839	693510	-	CDS	PGA1_c06740	WP_014879298.1	lipB	lipoyl(octanoyl) transferase LipB	octanoyltransferase LipB	K03801	lipB; lipoyl(octanoyl) transferase [EC:2.3.1.181]	https://biocyc.org/gene?orgid=GCF_000154765&id=PGA1_RS03345	https://www.uniprot.org/uniparc/UPI0001632741/entry	61.3613	50.5724	53.6914	61.5005	67.4797	57.635	49.6718	53.6126	52.3518	78.8689	79.9048	82.7774	0.899857	1.70576e-13	1.02104	4.16508e-21	55.2084	62.2051	51.8787	80.517	5.55213	4.96003	2.01256	2.02488
PGA1_RS03350	NC_018290.1	693634	695295	+	CDS	PGA1_c06750	WP_014879299.1		peptidoglycan-binding protein	hypothetical protein			https://biocyc.org/gene?orgid=GCF_000154765&id=PGA1_RS03350	https://www.uniprot.org/uniparc/UPI0001632742/entry	210.166	192.526	222.253	135.216	119.17	126.193	292.521	272.791	300.119	144.479	141.407	133.714	0.0310319	0.809034	-0.632598	1.10858e-22	208.315	126.859	288.477	139.867	14.9497	8.04374	14.1057	5.54526
PGA1_RS03355	NC_018290.1	695451	695537	+	tRNA	PGA1_c06760			tRNA-Leu	tRNA-Leu			https://biocyc.org/gene?orgid=GCF_000154765&id=PGA1_RS03355		61.8577	66.1273	69.6416	39.1208	58.9736	34.7883	49.8471	86.0953	90.9055	49.5689	45.1268	45.3908	0.11936	0.656829	-0.224158	0.385889	65.8755	44.2942	75.616	46.6955	3.89809	12.896	22.4457	2.49194
PGA1_RS03360	NC_018290.1	695770	696009	-	CDS	PGA1_c06770	WP_014879300.1		hypothetical protein	hypothetical protein			https://biocyc.org/gene?orgid=GCF_000154765&id=PGA1_RS03360	https://www.uniprot.org/uniparc/UPI0001632743/entry	9.09057	11.1206	14.1826	9.9269	9.74582	5.71424	7.66588	6.70618	14.4881	7.03124	5.53671	5.67385	0.205241	0.514848	-0.121739	0.687476	11.4646	8.46232	9.62004	6.0806	2.5634	2.38163	4.24305	0.826129
PGA1_RS03365	NC_018290.1	697465	699045	+	CDS	PGA1_c06780	WP_014879301.1		ABC transporter substrate-binding protein	putative extracellular solute-binding protein	K02035	ABC.PE.S; peptide/nickel transport system substrate-binding protein	https://biocyc.org/gene?orgid=GCF_000154765&id=PGA1_RS03365	https://www.uniprot.org/uniparc/UPI0001632744/entry	7.12986	9.52862	5.89911	2.42954	2.05213	2.15364	5.31978	4.73769	4.70052	2.6091	2.10122	3.01457	-0.918741	0.000110713	-0.423863	0.0812964	7.5192	2.21177	4.91933	2.57496	1.84581	0.195305	0.347294	0.457631
PGA1_RS03370	NC_018290.1	699158	700138	+	CDS	PGA1_c06790	WP_014873774.1		ABC transporter permease	putative peptide ABC transporter, permease protein	K02033	ABC.PE.P; peptide/nickel transport system permease protein	https://biocyc.org/gene?orgid=GCF_000154765&id=PGA1_RS03370	https://www.uniprot.org/uniparc/UPI000160F52F/entry	10.9717	9.37111	9.64593	3.96506	5.07625	4.33856	6.49708	7.50916	7.99246	5.73394	5.35662	6.52406	-0.383686	0.0851751	0.0654912	0.793125	9.99624	4.45996	7.3329	5.87154	0.855869	0.565455	0.763113	0.595759
PGA1_RS03375	NC_018290.1	700138	701052	+	CDS	PGA1_c06800	WP_014879302.1		ABC transporter permease	dipeptide transport system permease protein DppC	K02034	ABC.PE.P1; peptide/nickel transport system permease protein	https://biocyc.org/gene?orgid=GCF_000154765&id=PGA1_RS03375	https://www.uniprot.org/uniparc/UPI0001632745/entry	13.4322	16.6587	11.3833	3.50713	4.53534	4.85824	12.208	11.0276	10.5063	4.6448	5.80901	7.06905	-0.858308	0.000158805	-0.458997	0.0417471	13.8247	4.30023	11.2473	5.84095	2.65949	0.705571	0.871849	1.21244
PGA1_RS03380	NC_018290.1	701052	702032	+	CDS	PGA1_c06810	WP_014879303.1		ABC transporter ATP-binding protein	putative dipeptide transport ATP-binding protein DppD	K02031	ddpD; peptide/nickel transport system ATP-binding protein	https://biocyc.org/gene?orgid=GCF_000154765&id=PGA1_RS03380	https://www.uniprot.org/uniparc/UPI0001632746/entry	5.55998	8.40377	6.45375	3.12248	2.23047	3.61547	6.69802	6.43642	5.49047	4.20489	3.9405	3.60905	-0.336911	0.2021	-0.200624	0.431675	6.80583	2.98947	6.2083	3.91815	1.45422	0.702011	0.635271	0.298545
PGA1_RS03385	NC_018290.1	702029	702994	+	CDS	PGA1_c06820	WP_014879304.1		ATP-binding cassette domain-containing protein	dipeptide transport ATP-binding protein DppF			https://biocyc.org/gene?orgid=GCF_000154765&id=PGA1_RS03385	https://www.uniprot.org/uniparc/UPI0001632747/entry	12.196	15.7178	13.8127	3.92596	4.21779	4.6507	11.6315	10.7658	7.26962	8.47566	6.6278	7.11874	-0.888825	4.59813e-05	-0.0212598	0.927999	13.9088	4.26482	9.88895	7.4074	1.76283	0.364651	2.30934	0.957153
PGA1_RS03390	NC_018290.1	703010	703909	+	CDS	PGA1_c06830	WP_102804101.1		MBL fold metallo-hydrolase	hypothetical protein			https://biocyc.org/gene?orgid=GCF_000154765&id=PGA1_RS03390	https://www.uniprot.org/uniparc/UPI000274B709/entry	12.04	9.4237	8.39612	2.80924	4.44326	4.51885	7.51986	7.08448	8.25725	5.69443	5.7716	4.16082	-0.537319	0.0272627	-0.103836	0.682224	9.95326	3.92378	7.62053	5.20895	1.87875	0.965959	0.592832	0.908528
PGA1_RS03395	NC_018290.1	703948	705155	-	CDS				IS3 family transposase		K07497	K07497; putative transposase	https://biocyc.org/gene?orgid=GCF_000154765&id=PGA1_RS03395		2.64891	3.24045	2.8741	1.85148	1.62396	0.939542	1.79499	1.8448	3.61214	1.50041	1.00001	1.85997	-0.195868	0.527144	-0.195932	0.509905	2.92115	1.47166	2.41731	1.45346	0.298565	0.474662	1.03505	0.431899
PGA1_RS03405	NC_018290.1	705621	706442	-	CDS	PGA1_c06870	WP_014879308.1		hypothetical protein	hypothetical protein			https://biocyc.org/gene?orgid=GCF_000154765&id=PGA1_RS03405	https://www.uniprot.org/uniparc/UPI00016328CE/entry	60.6038	58.4442	58.2213	37.1464	44.9772	42.6878	54.1967	53.0169	53.5812	56.4172	60.6944	51.603	0.228789	0.0677495	0.459951	3.07322e-05	59.0897	41.6038	53.5983	56.2382	1.31592	4.02638	0.590123	4.54833
PGA1_RS03410	NC_018290.1	706526	708373	-	CDS	PGA1_c06880	WP_014879309.1		TniQ family protein	hypothetical protein			https://biocyc.org/gene?orgid=GCF_000154765&id=PGA1_RS03410	https://www.uniprot.org/uniparc/UPI00016328CF/entry	4.91914	4.26852	5.37835	3.20986	2.53138	2.96844	4.40895	3.48373	3.83692	2.70562	4.11821	2.68955	0.0294005	0.907034	0.0812027	0.75127	4.85534	2.90323	3.90987	3.17113	0.557656	0.343909	0.466902	0.820239
PGA1_RS03415	NC_018290.1	708425	709954	+	CDS	PGA1_c06890	WP_014878828.1	istA	IS21 family transposase	transposase			https://biocyc.org/gene?orgid=GCF_000154765&id=PGA1_RS03415	https://www.uniprot.org/uniparc/UPI00016326D3/entry	0.0950648	0.0387647	0.0889891	0	0	0	0	0	0	0	0	0	-0.101805	0.641534	NA	NA	0.0742729	0	0	0	0.0309006	0	0	0
PGA1_RS03420	NC_018290.1	709944	710735	+	CDS	PGA1_c06900	WP_014878829.1	istB	IS21-like element helper ATPase IstB	putative transposase			https://biocyc.org/gene?orgid=GCF_000154765&id=PGA1_RS03420	https://www.uniprot.org/uniparc/UPI00016326D2/entry	3.67296	4.49318	4.64159	2.45563	2.09588	1.55246	3.98228	3.90803	3.44339	4.10353	3.81316	3.9545	-0.23874	0.442518	0.326373	0.245995	4.26924	2.03466	3.7779	3.95706	0.521704	0.454689	0.292061	0.145201
PGA1_RS03425	NC_018290.1	711373	711768	+	CDS	PGA1_c06910	WP_014879310.1		hypothetical protein	hypothetical protein			https://biocyc.org/gene?orgid=GCF_000154765&id=PGA1_RS03425	https://www.uniprot.org/uniparc/UPI00016328D2/entry	16.161	12.5809	12.8933	9.82253	7.8119	14.211	14.9335	14.8505	20.8325	14.5202	16.3203	13.239	0.331663	0.200823	0.16815	0.490761	13.8784	10.6151	16.8722	14.6932	1.98295	3.27234	3.42999	1.54794
PGA1_RS03430	NC_018290.1	712021	712371	+	CDS	PGA1_c06920	WP_044041381.1		hypothetical protein	hypothetical protein			https://biocyc.org/gene?orgid=GCF_000154765&id=PGA1_RS03430	https://www.uniprot.org/uniparc/UPI000274B70A/entry	39.3666	42.2436	37.0446	34.0766	43.2073	39.4759	42.6818	41.0924	31.6615	44.1595	38.7183	37.8256	0.675583	5.11792e-05	0.420997	0.0186115	39.5516	38.92	38.4786	40.2345	2.60446	4.59065	5.957	3.42834
PGA1_RS03440	NC_018290.1	713256	715553	-	CDS	PGA1_c06940	WP_014879313.1		adenosylcobalamin-dependent ribonucleoside-diphosphate reductase	putative adenosylcobalamin(B12)-dependent ribonucleotide reductase	K00525	E1.17.4.1A, nrdA, nrdE; ribonucleoside-diphosphate reductase alpha chain [EC:1.17.4.1]	https://biocyc.org/gene?orgid=GCF_000154765&id=PGA1_RS03440	https://www.uniprot.org/uniparc/UPI00016328D5/entry	133.265	143.517	158.609	329.497	278.779	314.363	236.372	254.886	267.228	310.704	311.587	317.528	1.8186	5.30777e-58	0.708843	1.15481e-28	145.13	307.546	252.828	313.273	12.7485	26.0371	15.5307	3.71113
PGA1_RS03445	NC_018290.1	715740	716171	+	CDS	PGA1_c06950	WP_014879314.1		DUF1489 domain-containing protein	hypothetical protein			https://biocyc.org/gene?orgid=GCF_000154765&id=PGA1_RS03445	https://www.uniprot.org/uniparc/UPI00016328D6/entry	133.833	136.193	102.534	80.5857	91.5199	71.0449	147.69	141.145	151.825	105.903	105.561	110.482	0.119643	0.393177	-0.0458465	0.699229	124.187	81.0502	146.887	107.315	18.789	10.2454	5.38502	2.74807
PGA1_RS03450	NC_018290.1	716271	716588	-	CDS	PGA1_c06960	WP_014873786.1		DUF1244 domain-containing protein	hypothetical protein	K09948	K09948; uncharacterized protein	https://biocyc.org/gene?orgid=GCF_000154765&id=PGA1_RS03450	https://www.uniprot.org/uniparc/UPI000274B581/entry	192.331	205.72	195.239	129.046	179.138	133.097	179.973	171.304	206.253	147.602	143.784	155.014	0.295417	0.0195177	0.0818011	0.493236	197.763	147.094	185.843	148.8	7.04238	27.8252	18.1987	5.71014
PGA1_RS03455	NC_018290.1	716845	718290	+	CDS	PGA1_c06970	WP_014879315.1	pyk	pyruvate kinase	pyruvate kinase PykA	K00873	PK, pyk; pyruvate kinase [EC:2.7.1.40]	https://biocyc.org/gene?orgid=GCF_000154765&id=PGA1_RS03455	https://www.uniprot.org/uniparc/UPI00016328D8/entry	736.65	732.625	763.767	557.343	511.498	515.953	751.184	682.804	720.219	538.943	516.05	531.96	0.24659	0.00871633	-0.0355421	0.622683	744.347	528.265	718.069	528.984	16.938	25.2812	34.2403	11.733
PGA1_RS03460	NC_018290.1	718326	718547	+	CDS	PGA1_c06980	WP_014879316.1		hypothetical protein	hypothetical protein			https://biocyc.org/gene?orgid=GCF_000154765&id=PGA1_RS03460	https://www.uniprot.org/uniparc/UPI00016328D9/entry	382.295	399.14	410.196	269.902	265.1	284.24	374.61	354.689	374.985	260.321	250.945	254.25	0.202183	0.075129	-0.120096	0.231953	397.21	273.081	368.095	255.172	14.0499	9.95813	11.6114	4.75531
PGA1_RS03465	NC_018290.1	718735	718935	+	CDS	PGA1_c06990	WP_014873788.1	rpmI	50S ribosomal protein L35	50S ribosomal protein L35	K02916	RP-L35, MRPL35, rpmI; large subunit ribosomal protein L35	https://biocyc.org/gene?orgid=GCF_000154765&id=PGA1_RS03465	https://www.uniprot.org/uniparc/UPI000160F548/entry	2889.81	3293.43	3434.09	5551.72	5817.03	5750.04	3490.13	3909.96	3501.78	4756.63	5040.48	5234.73	1.56241	4.95912e-57	0.859313	1.47905e-29	3205.78	5706.26	3633.96	5010.61	282.532	137.964	239.097	240.446
PGA1_RS03470	NC_018290.1	718951	719316	+	CDS	PGA1_c07000	WP_014873789.1	rplT	50S ribosomal protein L20	50S ribosomal protein L20	K02887	RP-L20, MRPL20, rplT; large subunit ribosomal protein L20	https://biocyc.org/gene?orgid=GCF_000154765&id=PGA1_RS03470	https://www.uniprot.org/uniparc/UPI000160F4FA/entry	2672.92	2843.37	3062.77	5043.18	5244.16	5235.35	3205.91	3460.77	3111.22	4509.1	4544.23	4619.94	1.59086	7.57983e-64	0.880311	1.05801e-37	2859.69	5174.23	3259.3	4557.75	195.433	113.58	180.791	56.6422
PGA1_RS03475	NC_018290.1	719551	720624	+	CDS	PGA1_c07010	WP_014879317.1	pheS	phenylalanine--tRNA ligase subunit alpha	phenylalanyl-tRNA synthetase alpha chain	K01889	FARSA, pheS; phenylalanyl-tRNA synthetase alpha chain [EC:6.1.1.20]	https://biocyc.org/gene?orgid=GCF_000154765&id=PGA1_RS03475	https://www.uniprot.org/uniparc/UPI00016328DA/entry	234.493	212.721	228.634	338.132	320.283	323.767	291.279	282.369	288.565	373.545	334.677	387.533	1.2776	1.78637e-43	0.742754	1.40061e-25	225.282	327.394	287.404	365.252	11.2661	9.46156	4.56728	27.3865
PGA1_RS03480	NC_018290.1	720752	721573	+	CDS	PGA1_c07020	WP_014879318.1		polyhydroxybutyrate depolymerase	hypothetical protein	K03932	lpqC; polyhydroxybutyrate depolymerase	https://biocyc.org/gene?orgid=GCF_000154765&id=PGA1_RS03480	https://www.uniprot.org/uniparc/UPI000274B737/entry	35.0352	30.0158	30.1459	17.2127	15.4208	16.3963	27.7379	28.7677	30.7718	23.7986	21.6766	20.7075	-0.18456	0.251506	0.00371251	0.982572	31.7323	16.3433	29.0925	22.0609	2.86114	0.897165	1.54285	1.58101
PGA1_RS03485	NC_018290.1	721663	724059	+	CDS	PGA1_c07030	WP_014879319.1	pheT	phenylalanine--tRNA ligase subunit beta	phenylalanyl-tRNA synthetase beta chain	K01890	FARSB, pheT; phenylalanyl-tRNA synthetase beta chain [EC:6.1.1.20]	https://biocyc.org/gene?orgid=GCF_000154765&id=PGA1_RS03485	https://www.uniprot.org/uniparc/UPI00016328DC/entry	144.144	144.873	144.588	169.942	168.53	160.574	185.335	184.961	199.503	219.458	205.745	218.972	0.940834	1.0016e-29	0.576307	4.12028e-21	144.535	166.349	189.933	214.725	0.367089	5.05079	8.28993	7.78089
PGA1_RS03490	NC_018290.1	724131	725009	-	CDS	PGA1_c07040	WP_014879320.1		LysR family transcriptional regulator	transcriptional regulator, lysR family			https://biocyc.org/gene?orgid=GCF_000154765&id=PGA1_RS03490	https://www.uniprot.org/uniparc/UPI00016328DD/entry	40.7886	36.0313	33.4575	15.7093	16.8242	15.7634	28.3312	31.9023	30.3277	20.1934	22.8821	17.5831	-0.421996	0.00374194	-0.157978	0.320537	36.7591	16.099	30.1871	20.2195	3.71937	0.628651	1.7897	2.64958
PGA1_RS03495	NC_018290.1	725097	725732	+	CDS	PGA1_c07050	WP_014879321.1		methyltransferase domain-containing protein	methyltransferase domain-containing protein			https://biocyc.org/gene?orgid=GCF_000154765&id=PGA1_RS03495	https://www.uniprot.org/uniparc/UPI00016328DE/entry	29.8445	24.0597	24.0837	11.6202	12.2194	10.038	22.5224	21.9971	21.976	13.5613	10.8265	13.2747	-0.41122	0.0275289	-0.367982	0.0563407	25.996	11.2925	22.1651	12.5542	3.33294	1.12698	0.309571	1.50304
PGA1_RS03500	NC_018290.1	725898	726347	+	CDS	PGA1_c07060	WP_014879322.1		YtoQ family protein	hypothetical protein			https://biocyc.org/gene?orgid=GCF_000154765&id=PGA1_RS03500	https://www.uniprot.org/uniparc/UPI00016328DF/entry	105.693	100.036	94.5509	45.4881	43.2589	42.3511	97.3932	94.6431	97.8749	67.361	58.2073	61.8828	-0.426162	0.00101277	-0.215982	0.0800714	100.093	43.6994	96.6371	62.4837	5.57127	1.61426	1.74354	4.60636
PGA1_RS03505	NC_018290.1	726344	726871	+	CDS	PGA1_c07070	WP_014879323.1		GNAT family N-acetyltransferase	acetyltransferase domain-containing protein			https://biocyc.org/gene?orgid=GCF_000154765&id=PGA1_RS03505	https://www.uniprot.org/uniparc/UPI00016328E0/entry	74.9283	72.1156	66.6584	34.164	26.7224	35.1095	71.9298	76.91	82.3831	47.9403	47.2062	45.1329	-0.362312	0.0133428	-0.300444	0.01723	71.2341	31.9986	77.0743	46.7598	4.20484	4.59371	5.22857	1.45596
PGA1_RS03510	NC_018290.1	726925	727731	-	CDS	PGA1_c07080	WP_014879324.1		mechanosensitive ion channel	small-conductance mechanosensitive channel	K03442	mscS; small conductance mechanosensitive channel	https://biocyc.org/gene?orgid=GCF_000154765&id=PGA1_RS03510	https://www.uniprot.org/uniparc/UPI00016330C1/entry	63.9832	70.1137	67.9923	74.7699	74.5166	78.5241	97.3807	92.2028	93.6935	108.504	112.917	123.433	0.90612	2.21063e-16	0.676248	2.05652e-13	67.3631	75.9369	94.4257	114.951	3.11333	2.24421	2.66547	7.66957
PGA1_RS03515	NC_018290.1	727861	728295	-	CDS	PGA1_c07090	WP_014879325.1	mscL	large conductance mechanosensitive channel protein MscL	large-conductance mechanosensitive channel	K03282	mscL; large conductance mechanosensitive channel	https://biocyc.org/gene?orgid=GCF_000154765&id=PGA1_RS03515	https://www.uniprot.org/uniparc/UPI00016330C2/entry	83.5914	72.6718	72.7716	26.4904	28.9665	31.2007	94.5584	91.9298	110.811	48.7068	50.1255	48.6777	-0.61718	3.74302e-05	-0.579271	5.32738e-06	76.3449	28.8858	99.0996	49.17	6.27583	2.35622	10.2269	0.827586
PGA1_RS03520	NC_018290.1	728705	731062	+	CDS	PGA1_c07100	WP_014879326.1		Hint domain-containing protein	hypothetical protein			https://biocyc.org/gene?orgid=GCF_000154765&id=PGA1_RS03520	https://www.uniprot.org/uniparc/UPI00016330C3/entry	64.6749	64.3406	51.5627	14.9081	18.5269	15.3423	27.1134	24.2572	28.914	8.93234	8.47861	9.23985	-1.13118	1.51158e-23	-1.1667	1.21466e-22	60.1927	16.2591	26.7615	8.8836	7.47567	1.97594	2.34822	0.382956
PGA1_RS03525	NC_018290.1	731116	732660	-	CDS	PGA1_c07110	WP_014879327.1		alanine:cation symporter family protein	putative sodium/alanine symporter	K03310	TC.AGCS; alanine or glycine:cation symporter, AGCS family	https://biocyc.org/gene?orgid=GCF_000154765&id=PGA1_RS03525	https://www.uniprot.org/uniparc/UPI00016330C4/entry	172.515	169.446	192.774	123.804	122.09	122.067	357.798	382.518	357.621	190.817	206.417	162.569	0.200389	0.0600933	-0.557538	7.27012e-11	178.245	122.654	365.979	186.601	12.6755	0.996268	14.3235	22.2257
PGA1_RS03530	NC_018290.1	732680	733114	-	CDS	PGA1_c07120	WP_014873801.1		universal stress protein	putative universal stress protein			https://biocyc.org/gene?orgid=GCF_000154765&id=PGA1_RS03530	https://www.uniprot.org/uniparc/UPI000160F4E4/entry	220.18	212.425	212.055	155.254	147.087	139.588	432.612	446.699	395.752	223.563	226.884	191.111	0.198386	0.0649277	-0.575633	4.07857e-10	214.887	147.31	425.021	213.852	4.58773	7.83522	26.308	19.7647
PGA1_RS03535	NC_018290.1	733262	733717	+	CDS	PGA1_c07130	WP_014873802.1		Lrp/AsnC family transcriptional regulator	putative leucine-responsive regulatory protein	K03719	lrp; Lrp/AsnC family transcriptional regulator, leucine-responsive regulatory protein	https://biocyc.org/gene?orgid=GCF_000154765&id=PGA1_RS03535	https://www.uniprot.org/uniparc/UPI000160F56B/entry	18.8191	11.0556	11.0475	10.6626	15.5536	9.02249	13.9773	17.6478	19.2875	14.5285	18.1466	17.3202	0.450385	0.070071	0.322338	0.14455	13.6407	11.7462	16.9709	16.6651	4.48457	3.39773	2.71908	1.89594
PGA1_RS03540	NC_018290.1	733722	734975	-	CDS	PGA1_c07140	WP_014879328.1		methylamine utilization protein MauG	putative methylamine utilization protein MauG	K00428	E1.11.1.5; cytochrome c peroxidase [EC:1.11.1.5]	https://biocyc.org/gene?orgid=GCF_000154765&id=PGA1_RS03540	https://www.uniprot.org/uniparc/UPI00016330C5/entry	10.3809	11.2093	8.08885	4.07118	4.8135	4.26141	7.96455	7.2566	9.13405	6.37957	5.49095	4.12643	-0.398892	0.0543088	-0.163031	0.467427	9.89303	4.38203	8.1184	5.33232	1.61643	0.385577	0.948134	1.13492
PGA1_RS03545	NC_018290.1	734972	735720	-	CDS	PGA1_c07150			SCO family protein	hypothetical protein	K07152	SCO1; protein SCO1	https://biocyc.org/gene?orgid=GCF_000154765&id=PGA1_RS03545	https://www.uniprot.org/uniparc/UPI00016330C6/entry	3.20415	3.00905	3.90827	1.49305	1.00736	1.26276	1.84227	4.13239	2.82183	2.33644	1.53219	2.72708	-0.421854	0.218673	-0.00373549	0.988005	3.37383	1.25439	2.93216	2.19857	0.473012	0.242952	1.14904	0.609262
PGA1_RS03550	NC_018290.1	735792	737102	-	CDS	PGA1_c07160	WP_014879330.1		hypothetical protein	hypothetical protein	K17285	SELENBP1; methanethiol oxidase [EC:1.8.3.4]	https://biocyc.org/gene?orgid=GCF_000154765&id=PGA1_RS03550	https://www.uniprot.org/uniparc/UPI00016330C7/entry	5.048	5.56456	6.23127	2.6332	3.74092	2.92183	5.56334	6.04394	5.40857	4.33828	4.00827	4.3625	-0.127916	0.612797	-0.0104436	0.966591	5.61461	3.09865	5.67195	4.23635	0.59322	0.57464	0.331321	0.197895
PGA1_RS03555	NC_018290.1	737126	737938	-	CDS	PGA1_c07170	WP_014879331.1		IclR family transcriptional regulator	acetate operon repressor-like protein	K13641	iclR; IclR family transcriptional regulator, acetate operon repressor	https://biocyc.org/gene?orgid=GCF_000154765&id=PGA1_RS03555	https://www.uniprot.org/uniparc/UPI00016330C8/entry	6.44055	7.58701	3.76808	3.34908	2.9698	3.49006	6.78897	8.90858	5.78642	4.61254	4.23472	3.60111	-0.0686898	0.81946	-0.278343	0.292138	5.93188	3.26965	7.16132	4.14946	1.95962	0.269071	1.59404	0.511075
PGA1_RS03560	NC_018290.1	738083	739048	-	CDS	PGA1_c07180	WP_014879332.1		NAD(P)-dependent oxidoreductase	2-hydroxy-3-oxopropionate reductase-like protein	K00020	HIBADH, mmsB; 3-hydroxyisobutyrate dehydrogenase [EC:1.1.1.31]	https://biocyc.org/gene?orgid=GCF_000154765&id=PGA1_RS03560	https://www.uniprot.org/uniparc/UPI00016330C9/entry	9.41052	8.47286	10.9233	6.29161	7.18586	6.26621	17.4132	16.0205	17.2212	12.1635	14.6937	14.5899	0.169438	0.4437	0.107841	0.560967	9.60222	6.58123	16.885	13.8157	1.2364	0.523784	0.754781	1.43176
PGA1_RS03565	NC_018290.1	739275	740348	-	CDS	PGA1_c07190	WP_014879333.1		LacI family DNA-binding transcriptional regulator	transcriptional regulator, IclR family	K02529	lacI, galR; LacI family transcriptional regulator	https://biocyc.org/gene?orgid=GCF_000154765&id=PGA1_RS03565	https://www.uniprot.org/uniparc/UPI00016330CA/entry	12.527	10.7686	10.6489	4.1197	4.77719	4.31513	9.91119	11.9311	13.0137	6.63407	6.13003	7.67079	-0.558443	0.00774318	-0.324243	0.113049	11.3148	4.40401	11.6187	6.81163	1.05151	0.337636	1.57467	0.785576
PGA1_RS03570	NC_018290.1	740406	741590	+	CDS	PGA1_c07200	WP_014879334.1		phytanoyl-CoA dioxygenase family protein	phytanoyl-CoA dioxygenase-like protein			https://biocyc.org/gene?orgid=GCF_000154765&id=PGA1_RS03570	https://www.uniprot.org/uniparc/UPI00016330CB/entry	1476.58	1422.69	1419.73	166.298	166.566	167.132	1969.54	1934.83	1827.43	301.845	298.027	242.18	-2.35797	8.52844e-184	-2.3585	3.32542e-189	1439.67	166.666	1910.6	280.684	32.0051	0.425884	74.0893	33.4002
PGA1_RS03575	NC_018290.1	741603	742589	-	CDS	PGA1_c07210	WP_014879335.1	iolG	inositol 2-dehydrogenase	inositol 2-dehydrogenase IdhA	K00010	iolG; myo-inositol 2-dehydrogenase / D-chiro-inositol 1-dehydrogenase [EC:1.1.1.18 1.1.1.369]	https://biocyc.org/gene?orgid=GCF_000154765&id=PGA1_RS03575	https://www.uniprot.org/uniparc/UPI00016330CC/entry	521.819	510.355	478.675	50.5428	53.3588	49.3026	605.925	603.227	594.409	87.2592	85.6744	70.3626	-2.54987	4.16397e-180	-2.47701	2.38653e-211	503.616	51.0681	601.187	81.0987	22.3475	2.0785	6.02296	9.33149
PGA1_RS03580	NC_018290.1	742583	743422	-	CDS	PGA1_c07220	WP_014879336.1		class II fructose-bisphosphate aldolase	putative 6-phospho-5-dehydro-2-deoxy-D-gluconate aldolase	K01624	FBA, fbaA; fructose-bisphosphate aldolase, class II [EC:4.1.2.13]	https://biocyc.org/gene?orgid=GCF_000154765&id=PGA1_RS03580	https://www.uniprot.org/uniparc/UPI00016330CD/entry	50.4743	62.9816	56.4064	16.2072	15.9885	13.23	51.5491	45.4694	60.4684	18.0803	20.1335	18.0753	-1.13565	1.23824e-14	-1.04276	1.15034e-13	56.6208	15.1419	52.4956	18.763	6.25641	1.65935	7.54417	1.18686
PGA1_RS03585	NC_018290.1	743419	744276	-	CDS	PGA1_c07230	WP_014873812.1		5-deoxy-glucuronate isomerase	putative myo-inositol catabolism protein	K03337	iolB; 5-deoxy-glucuronate isomerase [EC:5.3.1.30]	https://biocyc.org/gene?orgid=GCF_000154765&id=PGA1_RS03585	https://www.uniprot.org/uniparc/UPI000160F574/entry	26.4453	29.7241	31.3406	20.0606	18.643	20.1728	32.0879	30.663	26.6201	18.4295	16.5433	17.2199	0.168865	0.290705	-0.3493	0.0247599	29.17	19.6255	29.7903	17.3975	2.49428	0.852668	2.83648	0.955563
PGA1_RS03590	NC_018290.1	744289	745281	-	CDS	PGA1_c07240	WP_014879337.1	iolC	5-dehydro-2-deoxygluconokinase	putative 5-dehydro-2-deoxygluconokinase	K03338	iolC; 5-dehydro-2-deoxygluconokinase [EC:2.7.1.92]	https://biocyc.org/gene?orgid=GCF_000154765&id=PGA1_RS03590	https://www.uniprot.org/uniparc/UPI00016330CE/entry	15.9657	13.3194	12.683	10.2825	9.87785	10.4772	14.4914	12.5926	14.9678	10.574	8.3332	8.84503	0.282619	0.120095	-0.17547	0.373758	13.9893	10.2125	14.0173	9.25074	1.74091	0.305746	1.25659	1.1742
PGA1_RS03595	NC_018290.1	745281	747155	-	CDS	PGA1_c07250	WP_014879338.1	iolD	3D-(3,5/4)-trihydroxycyclohexane-1,2-dione acylhydrolase (decyclizing)	3D-(3,5/4)-trihydroxycyclohexane-1,2-dione hydrolase IolD	K03336	iolD; 3D-(3,5/4)-trihydroxycyclohexane-1,2-dione acylhydrolase (decyclizing) [EC:3.7.1.22]	https://biocyc.org/gene?orgid=GCF_000154765&id=PGA1_RS03595	https://www.uniprot.org/uniparc/UPI00016330CF/entry	14.3898	12.6212	14.2326	11.5395	11.1065	11.274	13.7604	13.6682	14.9085	10.5333	8.02118	7.98878	0.449188	0.00155702	-0.247745	0.109383	13.7478	11.3067	14.1124	8.84776	0.978874	0.218361	0.691008	1.45983
PGA1_RS03600	NC_018290.1	747275	748378	+	CDS	PGA1_c07260	WP_199535910.1		Gfo/Idh/MocA family oxidoreductase	putative inositol 2-dehydrogenase			https://biocyc.org/gene?orgid=GCF_000154765&id=PGA1_RS03600	https://www.uniprot.org/uniparc/UPI00016331FF/entry	10.0787	9.885	10.4828	6.65023	4.64738	6.2968	7.61827	9.70041	8.70766	6.51041	5.47106	7.27732	-0.00403764	0.985636	-0.0204506	0.928335	10.1488	5.8648	8.67545	6.4196	0.305019	1.06903	1.04145	0.906551
PGA1_RS03605	NC_018290.1	748401	749294	+	CDS	PGA1_c07270	WP_014879340.1		sugar phosphate isomerase/epimerase	putative iolE/mocC family protein	K03335	iolE; inosose dehydratase [EC:4.2.1.44]	https://biocyc.org/gene?orgid=GCF_000154765&id=PGA1_RS03605	https://www.uniprot.org/uniparc/UPI0001633200/entry	16.9202	14.4626	13.4021	11.8019	16.12	13.2773	13.0827	15.9259	14.7188	14.8909	14.188	15.4603	0.58343	0.000881919	0.389876	0.0279863	14.9283	13.733	14.5758	14.8464	1.80471	2.19483	1.42697	0.637291
PGA1_RS03610	NC_018290.1	749306	750463	+	CDS	PGA1_c07280	WP_014879341.1		Gfo/Idh/MocA family oxidoreductase	putative oxidoreduktase			https://biocyc.org/gene?orgid=GCF_000154765&id=PGA1_RS03610	https://www.uniprot.org/uniparc/UPI0001633201/entry	30.5217	30.8842	31.4516	19.3562	21.176	16.4985	24.3424	23.4142	25.3758	20.5095	18.8817	16.2278	0.0285042	0.857989	0.0112247	0.943496	30.9525	19.0102	24.3775	18.5396	0.46872	2.35784	0.9813	2.16123
PGA1_RS03615	NC_018290.1	750526	751527	-	CDS	PGA1_c07290	WP_014879342.1		LacI family DNA-binding transcriptional regulator	transcriptional regulator, lacI family			https://biocyc.org/gene?orgid=GCF_000154765&id=PGA1_RS03615	https://www.uniprot.org/uniparc/UPI0001633202/entry	44.0557	44.8673	44.1615	48.5245	54.5179	47.9038	39.6081	38.3652	39.6011	42.0408	38.8203	39.4791	0.909271	2.56223e-16	0.421947	0.000160376	44.3615	50.3154	39.1915	40.1134	0.441207	3.65266	0.715598	1.70141
PGA1_RS03620	NC_018290.1	751753	752703	+	CDS	PGA1_c07300	WP_014873819.1		sugar ABC transporter substrate-binding protein	hypothetical protein	K02058	ABC.SS.S; simple sugar transport system substrate-binding protein	https://biocyc.org/gene?orgid=GCF_000154765&id=PGA1_RS03620	https://www.uniprot.org/uniparc/UPI0001633203/entry	13.0002	10.0409	10.4513	7.82239	5.63308	7.30986	11.6076	15.2317	11.4707	8.4779	9.20933	6.51508	0.0852832	0.708303	-0.220696	0.302531	11.1641	6.92178	12.77	8.06744	1.60325	1.14509	2.13298	1.39323
PGA1_RS03625	NC_018290.1	752766	753887	+	CDS	PGA1_c07310	WP_014873820.1		ABC transporter permease	binding protein dependent transport system permease	K02057	ABC.SS.P; simple sugar transport system permease protein	https://biocyc.org/gene?orgid=GCF_000154765&id=PGA1_RS03625	https://www.uniprot.org/uniparc/UPI000160E81D/entry	12.7689	11.6823	12.9843	10.747	8.74216	8.80897	13.6451	14.1793	12.0924	10.4724	8.88242	9.40584	0.330602	0.0688713	-0.0609803	0.762884	12.4785	9.43271	13.3056	9.58687	0.697913	1.1387	1.08408	0.810277
PGA1_RS03630	NC_018290.1	753889	754674	+	CDS	PGA1_c07320	WP_014873821.1		ATP-binding cassette domain-containing protein	sugar ABC transporter, ATP-binding protein	K02056	ABC.SS.A; simple sugar transport system ATP-binding protein [EC:7.5.2.-]	https://biocyc.org/gene?orgid=GCF_000154765&id=PGA1_RS03630	https://www.uniprot.org/uniparc/UPI0001633204/entry	9.34501	7.09306	8.40132	4.8869	6.04764	8.12238	11.0349	14.5701	13.098	9.701	7.30031	5.71716	0.351989	0.148089	-0.296021	0.189529	8.27979	6.35231	12.901	7.57282	1.13088	1.63911	1.77584	2.00585
PGA1_RS03635	NC_018290.1	754733	756652	-	CDS	PGA1_c07330	WP_014879343.1		beta-galactosidase	beta-galactosidase 1	K12308	bgaB, lacA; beta-galactosidase [EC:3.2.1.23]	https://biocyc.org/gene?orgid=GCF_000154765&id=PGA1_RS03635	https://www.uniprot.org/uniparc/UPI0001633205/entry	8.06788	8.00068	7.09132	3.57064	3.81187	3.54677	6.46809	7.44773	6.92444	6.96613	5.44233	6.80862	-0.315096	0.095935	0.246113	0.184141	7.71996	3.6431	6.94675	6.40569	0.545454	0.146653	0.490202	0.838004
PGA1_RS03640	NC_018290.1	756661	757533	-	CDS	PGA1_c07340	WP_014879344.1		SMP-30/gluconolactonase/LRE family protein	conserved hypothetical protein, SMP-30/gluconolaconase/LRE-like protein			https://biocyc.org/gene?orgid=GCF_000154765&id=PGA1_RS03640	https://www.uniprot.org/uniparc/UPI0001633206/entry	4.24851	6.52207	6.00447	2.22779	2.93855	2.97934	4.59125	5.45996	7.02878	5.22622	4.01286	3.11964	-0.234515	0.409752	-0.0354273	0.899889	5.59168	2.71523	5.69333	4.11957	1.19166	0.422625	1.23541	1.05734
PGA1_RS03645	NC_018290.1	757523	758134	-	CDS	PGA1_c07350	WP_014879345.1		2-dehydro-3-deoxy-6-phosphogalactonate aldolase	2-dehydro-3-deoxy-6-phosphogalactonate aldolase DgoA	K01631	dgoA; 2-dehydro-3-deoxyphosphogalactonate aldolase [EC:4.1.2.21]	https://biocyc.org/gene?orgid=GCF_000154765&id=PGA1_RS03645	https://www.uniprot.org/uniparc/UPI0001633207/entry	6.17921	10.2727	7.45284	3.8929	2.21916	3.47723	7.7303	8.90111	6.46142	6.33169	5.03337	4.89508	-0.451529	0.126469	-0.0681183	0.807342	7.96823	3.19643	7.69761	5.42005	2.09483	0.871484	1.22017	0.792526
PGA1_RS03650	NC_018290.1	758131	759108	-	CDS	PGA1_c07360	WP_014879346.1		2-dehydro-3-deoxygalactonokinase	2-dehydro-3-deoxygalactonokinase DgoK	K00883	dgoK; 2-dehydro-3-deoxygalactonokinase [EC:2.7.1.58]	https://biocyc.org/gene?orgid=GCF_000154765&id=PGA1_RS03650	https://www.uniprot.org/uniparc/UPI0001633208/entry	7.21297	8.30826	7.51767	3.5795	4.32033	3.28808	6.85293	6.77264	8.22611	6.90183	4.81722	5.63904	-0.261188	0.284726	0.0495859	0.843844	7.67963	3.7293	7.2839	5.78603	0.565322	0.532184	0.816971	1.05005
PGA1_RS03655	NC_018290.1	759105	759875	-	CDS	PGA1_c07370	WP_014879347.1		SDR family oxidoreductase	putative short chain dehydrogenase	K22215	galD; galactose dehydrogenase [EC:1.1.1.48 1.1.1.120]	https://biocyc.org/gene?orgid=GCF_000154765&id=PGA1_RS03655	https://www.uniprot.org/uniparc/UPI0001633209/entry	8.6779	8.38495	6.44565	4.28828	3.91448	3.61884	11.5904	7.6275	9.2851	6.40401	6.42392	5.56346	-0.179153	0.498863	-0.162147	0.512683	7.83616	3.94053	9.50101	6.13046	1.2131	0.335479	1.99027	0.491139
PGA1_RS03660	NC_018290.1	759875	761590	-	CDS	PGA1_c07380	WP_014879348.1		dihydroxy-acid dehydratase	dihydroxy-acid dehydratase IlvD	K22216	ilvD1; dehydratase ilvD1	https://biocyc.org/gene?orgid=GCF_000154765&id=PGA1_RS03660	https://www.uniprot.org/uniparc/UPI000163320A/entry	8.30653	8.70986	8.72778	5.04349	3.34168	4.13377	9.68765	8.72994	8.50253	5.39043	5.06857	5.35643	-0.24151	0.226113	-0.318535	0.0853511	8.58139	4.17298	8.97337	5.27181	0.238203	0.851585	0.628947	0.17683
PGA1_RS03665	NC_018290.1	761587	763686	-	CDS	PGA1_c07390	WP_014879349.1		alpha-galactosidase	alpha-galactosidase RafA	K07407	E3.2.1.22B, galA, rafA; alpha-galactosidase [EC:3.2.1.22]	https://biocyc.org/gene?orgid=GCF_000154765&id=PGA1_RS03665	https://www.uniprot.org/uniparc/UPI000163320B/entry	13.8869	14.9405	11.8324	3.95918	4.20373	4.41376	10.169	10.0519	10.6814	5.89285	4.40061	5.609	-0.904547	2.819e-08	-0.516737	0.00202057	13.5533	4.19222	10.3008	5.30082	1.58069	0.227507	0.334791	0.79242
PGA1_RS03670	NC_018290.1	763683	764531	-	CDS	PGA1_c07400	WP_014873829.1		carbohydrate ABC transporter permease	binding protein dependent transport system permease	K02026	ABC.MS.P1; multiple sugar transport system permease protein	https://biocyc.org/gene?orgid=GCF_000154765&id=PGA1_RS03670	https://www.uniprot.org/uniparc/UPI000160E851/entry	7.70931	6.84615	7.7779	2.74892	3.19936	3.50917	7.04286	7.8017	10.1185	4.41695	2.98801	4.73155	-0.394559	0.132815	-0.516012	0.0476391	7.44445	3.15248	8.321	4.0455	0.519279	0.382288	1.60221	0.929227
PGA1_RS03675	NC_018290.1	764531	765469	-	CDS	PGA1_c07410	WP_173677688.1		sugar ABC transporter permease	binding protein dependent transport system permease	K02025	ABC.MS.P; multiple sugar transport system permease protein	https://biocyc.org/gene?orgid=GCF_000154765&id=PGA1_RS03675	https://www.uniprot.org/uniparc/UPI000163320C/entry	10.6105	7.83221	11.9623	4.45309	5.46401	3.47501	9.86663	11.5368	11.3269	5.72416	5.33891	4.35055	-0.397219	0.0968616	-0.588338	0.00986629	10.135	4.46404	10.9101	5.13788	2.10573	0.994547	0.909754	0.708529
PGA1_RS03680	NC_018290.1	765629	766879	-	CDS	PGA1_c07420	WP_014879351.1		ABC transporter substrate-binding protein	extracellular solute-binding protein	K02027	ABC.MS.S; multiple sugar transport system substrate-binding protein	https://biocyc.org/gene?orgid=GCF_000154765&id=PGA1_RS03680	https://www.uniprot.org/uniparc/UPI000163320D/entry	37.3215	36.1265	36.1878	10.0663	12.1832	8.61885	35.1911	37.0133	38.0408	15.6375	16.1744	16.5997	-1.07359	5.53144e-14	-0.761693	1.13619e-09	36.5453	10.2895	36.7484	16.1372	0.672911	1.79263	1.4432	0.482216
PGA1_RS03685	NC_018290.1	767014	767805	+	CDS	PGA1_c07430	WP_014873832.1		IclR family transcriptional regulator	putative transcriptional regulator, IclR family			https://biocyc.org/gene?orgid=GCF_000154765&id=PGA1_RS03685	https://www.uniprot.org/uniparc/UPI000160E771/entry	46.7384	46.3547	35.4136	12.8921	18.7676	13.375	30.6137	30.17	31.1627	10.969	12.3546	8.25287	-0.758012	2.05749e-06	-1.08405	1.03194e-09	42.8356	15.0116	30.6488	10.5255	6.43046	3.26178	0.497273	2.08655
PGA1_RS03690	NC_018290.1	767824	768885	+	CDS	PGA1_c07440	WP_014879352.1	ugpC	sn-glycerol-3-phosphate ABC transporter ATP-binding protein UgpC	ABC transporter, ATP binding protein	K10111	malK, mtlK, thuK; multiple sugar transport system ATP-binding protein [EC:7.5.2.-]	https://biocyc.org/gene?orgid=GCF_000154765&id=PGA1_RS03690	https://www.uniprot.org/uniparc/UPI000163274B/entry	24.4469	20.9987	23.8461	8.24094	10.1597	9.61836	18.0046	15.6798	19.5164	8.12146	9.55488	11.2836	-0.528122	0.00140983	-0.427127	0.0173579	23.0972	9.33966	17.7336	9.6533	1.84208	0.989263	1.93261	1.58336
PGA1_RS03695	NC_018290.1	768952	769548	-	CDS	PGA1_c07450	WP_014873834.1		SDR family oxidoreductase	putative NAD dependent epimerase/dehydratase			https://biocyc.org/gene?orgid=GCF_000154765&id=PGA1_RS03695	https://www.uniprot.org/uniparc/UPI000160E93D/entry	9.74533	9.23925	9.1225	3.74638	4.29707	3.32695	9.35534	5.28821	7.53739	2.93132	4.5528	3.30737	-0.470416	0.0873258	-0.464183	0.116076	9.36903	3.79014	7.39365	3.59716	0.331076	0.486537	2.03737	0.848697
PGA1_RS03700	NC_018290.1	769600	770214	-	CDS	PGA1_c07460	WP_014879353.1		glutathione S-transferase	glutathione S-transferase domain-containing protein	K00799	GST, gst; glutathione S-transferase [EC:2.5.1.18]	https://biocyc.org/gene?orgid=GCF_000154765&id=PGA1_RS03700	https://www.uniprot.org/uniparc/UPI000163274C/entry	7.92284	6.75074	7.74856	5.0598	2.94445	2.9989	6.51733	4.63016	3.43667	3.25203	4.32133	6.31042	-0.18947	0.515099	0.19634	0.499531	7.47404	3.66772	4.86139	4.62793	0.632436	1.20589	1.55329	1.55208
PGA1_RS03705	NC_018290.1	770509	770778	+	CDS	PGA1_c07465	WP_014879354.1		DksA/TraR family C4-type zinc finger protein	putative dksA/traR C4-type zinc finger protein			https://biocyc.org/gene?orgid=GCF_000154765&id=PGA1_RS03705	https://www.uniprot.org/uniparc/UPI000163274D/entry	45.5202	52.5004	38.5768	18.1881	14.252	15.0628	27.2565	26.8247	31.5644	12.5	13.8697	10.339	-0.69562	0.00147106	-0.694605	0.00770463	45.5324	15.8343	28.5485	12.2362	6.96181	2.07836	2.62074	1.78008
PGA1_RS03710	NC_018290.1	770849	772693	-	CDS	PGA1_c07470	WP_014879355.1		M3 family oligoendopeptidase	putative oligoendopeptidase	K08602	pepF, pepB; oligoendopeptidase F [EC:3.4.24.-]	https://biocyc.org/gene?orgid=GCF_000154765&id=PGA1_RS03710	https://www.uniprot.org/uniparc/UPI000163274E/entry	77.5334	76.7976	83.5738	64.4861	58.6436	60.8494	102.212	96.9649	107.091	88.4484	84.9535	88.3828	0.368567	0.000493127	0.176142	0.0189531	79.3016	61.3264	102.089	87.2616	3.71804	2.9503	5.06422	1.99911
PGA1_RS03715	NC_018290.1	772837	773799	-	CDS	PGA1_c07480	WP_014879356.1		alpha/beta hydrolase	hypothetical protein	K01048	pldB; lysophospholipase [EC:3.1.1.5]	https://biocyc.org/gene?orgid=GCF_000154765&id=PGA1_RS03715	https://www.uniprot.org/uniparc/UPI000163274F/entry	104.468	92.3426	106.981	50.9612	49.9876	51.9879	107.489	110.157	113.349	73.5331	72.4015	77.9378	-0.232573	0.0502225	-0.15577	0.093222	101.264	50.9789	110.331	74.6241	7.82773	1.00025	2.93384	2.92494
PGA1_RS03720	NC_018290.1	773799	774086	-	CDS	PGA1_c07490	WP_014873839.1		SCP2 sterol-binding domain-containing protein	hypothetical protein			https://biocyc.org/gene?orgid=GCF_000154765&id=PGA1_RS03720	https://www.uniprot.org/uniparc/UPI000160E9BD/entry	226.34	213.421	201.237	118.235	148.545	123.096	220.928	214.654	222.529	181.64	156.106	188.263	0.0218378	0.876827	0.0759194	0.522426	213.666	129.959	219.37	175.336	12.5531	16.2789	4.16239	16.9801
PGA1_RS03725	NC_018290.1	774185	774754	+	CDS	PGA1_c07500	WP_014879357.1		tetratricopeptide repeat protein	hypothetical protein			https://biocyc.org/gene?orgid=GCF_000154765&id=PGA1_RS03725	https://www.uniprot.org/uniparc/UPI0001632750/entry	81.4438	77.9708	70.5059	34.6612	38.9171	31.9964	73.1244	67.5505	73.5617	46.4911	41.5746	41.7285	-0.367236	0.00525054	-0.301279	0.0164367	76.6402	35.1916	71.4122	43.2647	5.58905	3.49069	3.35147	2.79522
PGA1_RS03730	NC_018290.1	774796	777813	+	CDS	PGA1_c07510	WP_014879358.1		disulfide oxidoreductase	DNA/RNA helicase-like protein	K17675	SUPV3L1, SUV3; ATP-dependent RNA helicase SUPV3L1/SUV3 [EC:3.6.4.13]	https://biocyc.org/gene?orgid=GCF_000154765&id=PGA1_RS03730	https://www.uniprot.org/uniparc/UPI000274B767/entry	398.145	405.894	434.16	413.337	362.849	377.314	469.569	445.745	489.536	504.534	499.795	485.537	0.629383	1.98769e-10	0.48619	1.32694e-18	412.733	384.5	468.283	496.622	18.9562	25.9997	21.9235	9.88823
PGA1_RS03735	NC_018290.1	777839	778210	+	CDS	PGA1_c07520	WP_036767042.1		RNA-binding S4 domain-containing protein	putative heat shock protein	K04762	hslR; ribosome-associated heat shock protein Hsp15	https://biocyc.org/gene?orgid=GCF_000154765&id=PGA1_RS03735	https://www.uniprot.org/uniparc/UPI000274B768/entry	445.86	451.522	434.508	385.618	396.052	378.279	450.591	436.651	458.131	471.941	444.56	479.349	0.539357	7.81447e-10	0.450574	5.62438e-10	443.963	386.65	448.458	465.283	8.66373	8.93106	10.8979	18.3248
PGA1_RS03740	NC_018290.1	778275	778613	+	CDS	PGA1_c07530	WP_014873843.1		ferredoxin family protein	ferredoxin FdxA	K05524	fdxA; ferredoxin	https://biocyc.org/gene?orgid=GCF_000154765&id=PGA1_RS03740	https://www.uniprot.org/uniparc/UPI000160E879/entry	1494.75	905.746	1558.8	1450.66	1674.33	1500.97	691.189	1136.54	631.041	417.403	409.44	440.652	0.888141	0.000234496	-0.431934	0.101291	1319.77	1541.98	819.589	422.499	359.979	117.338	276.127	16.2176
PGA1_RS03745	NC_018290.1	778976	779488	+	CDS	PGA1_c07540	WP_014873844.1		CarD family transcriptional regulator	transcription factor carD-like protein	K07736	carD; CarD family transcriptional regulator	https://biocyc.org/gene?orgid=GCF_000154765&id=PGA1_RS03745	https://www.uniprot.org/uniparc/UPI000160EA22/entry	3128.57	3184.47	3160.45	1481.49	1306.36	1507.02	1846.09	1851.67	1904.9	1040.57	967.349	997.801	-0.382464	0.000119393	-0.489552	2.71645e-17	3157.83	1431.62	1867.55	1001.91	28.043	109.232	32.4627	36.7817
PGA1_RS03750	NC_018290.1	779671	780444	+	CDS	PGA1_c07550	WP_014879360.1		ion transporter	ion channel domain-containing protein	K10716	kch, trkA, mthK, pch; voltage-gated potassium channel	https://biocyc.org/gene?orgid=GCF_000154765&id=PGA1_RS03750	https://www.uniprot.org/uniparc/UPI0001632753/entry	68.0266	62.0686	71.6828	60.3058	54.8827	53.6445	47.1719	53.9854	47.9192	51.195	52.0505	53.0439	0.477575	9.97692e-05	0.452658	0.000112294	67.2593	56.2777	49.6921	52.0965	4.85277	3.54295	3.73675	0.925287
PGA1_RS03755	NC_018290.1	780458	781216	-	CDS	PGA1_c07560	WP_014879361.1	cobS	adenosylcobinamide-GDP ribazoletransferase	putative cobalamin-5-phosphate synthase	K02233	E2.7.8.26, cobS, cobV; adenosylcobinamide-GDP ribazoletransferase [EC:2.7.8.26]	https://biocyc.org/gene?orgid=GCF_000154765&id=PGA1_RS03755	https://www.uniprot.org/uniparc/UPI000274B769/entry	34.3022	34.5389	31.0336	33.055	38.0737	40.7482	29.9242	29.1981	30.8109	42.3254	37.4817	36.3306	0.892271	7.10473e-11	0.746726	1.57914e-08	33.2916	37.2923	29.9777	38.7125	1.95903	3.90567	0.807718	3.18129
PGA1_RS03760	NC_018290.1	781316	782332	+	CDS	PGA1_c07570	WP_014879362.1	cobT	nicotinate-nucleotide--dimethylbenzimidazole phosphoribosyltransferase	nicotinate-nucleotide-dimethylbenzimidazole phosphoribosyltransferase CobT	K00768	E2.4.2.21, cobU, cobT; nicotinate-nucleotide--dimethylbenzimidazole phosphoribosyltransferase [EC:2.4.2.21]	https://biocyc.org/gene?orgid=GCF_000154765&id=PGA1_RS03760	https://www.uniprot.org/uniparc/UPI0001632756/entry	76.157	75.5809	71.9591	77.4502	85.0221	69.6567	82.3121	81.6648	84.0004	87.5121	85.2258	77.5258	0.783339	1.48437e-14	0.409305	3.67957e-06	74.5657	77.3763	82.6591	83.4213	2.27565	7.68297	1.20589	5.23201
PGA1_RS03765	NC_018290.1	782400	784292	-	CDS	PGA1_c07580	WP_014879363.1		monovalent cation:proton antiporter-2 (CPA2) family protein	glutathione-regulated potassium-efflux system protein KefC	K03455	TC.KEF; monovalent cation:H+ antiporter-2, CPA2 family	https://biocyc.org/gene?orgid=GCF_000154765&id=PGA1_RS03765	https://www.uniprot.org/uniparc/UPI0001632757/entry	133.693	138.233	135.254	70.1198	73.2593	67.4005	149.222	142.664	162.11	89.6393	90.3295	86.5734	-0.200233	0.0283901	-0.355282	4.88253e-07	135.727	70.2599	151.332	88.8474	2.30669	2.93192	9.89334	1.99937
PGA1_RS03770	NC_018290.1	784790	786010	-	CDS	PGA1_c07590	WP_014879364.1		PAS domain-containing protein	aerotaxis receptor-like protein			https://biocyc.org/gene?orgid=GCF_000154765&id=PGA1_RS03770	https://www.uniprot.org/uniparc/UPI0001632758/entry	138.838	125.081	125.281	83.3455	96.1528	84.0845	103.378	91.494	86.5501	39.6703	40.8606	34.9632	0.176777	0.0790574	-0.863251	7.43206e-17	129.733	87.861	93.8073	38.498	7.88547	7.19047	8.64902	3.11859
PGA1_RS03775	NC_018290.1	786073	786528	-	CDS	PGA1_c07600	WP_014879365.1		Lrp/AsnC family transcriptional regulator	transcriptional regulator, AsnC / lrp family			https://biocyc.org/gene?orgid=GCF_000154765&id=PGA1_RS03775	https://www.uniprot.org/uniparc/UPI0001632759/entry	7.01728	11.3157	8.80816	6.07769	10.5897	6.32611	9.36621	9.36693	8.37288	7.53836	7.55006	6.71903	0.343899	0.214934	0.0661588	0.815406	9.04706	7.6645	9.03534	7.26915	2.15916	2.53633	0.573709	0.476456
PGA1_RS03780	NC_018290.1	786673	787773	+	CDS	PGA1_c07610	WP_014879366.1	hppD	4-hydroxyphenylpyruvate dioxygenase	4-hydroxyphenylpyruvate dioxygenase Hpd	K00457	HPD, hppD; 4-hydroxyphenylpyruvate dioxygenase [EC:1.13.11.27]	https://biocyc.org/gene?orgid=GCF_000154765&id=PGA1_RS03780	https://www.uniprot.org/uniparc/UPI000163275A/entry	9.90797	11.2587	9.83123	8.21399	5.07122	7.47367	8.47454	9.22082	7.67867	6.24431	9.43586	7.85372	0.177932	0.404964	0.251427	0.244054	10.3326	6.91963	8.45801	7.84463	0.802896	1.64301	0.77121	1.59579
PGA1_RS03785	NC_018290.1	787888	790587	-	CDS	PGA1_c07620	WP_014879367.1		hypothetical protein	hypothetical protein			https://biocyc.org/gene?orgid=GCF_000154765&id=PGA1_RS03785	https://www.uniprot.org/uniparc/UPI00016328E1/entry	113.423	113.062	108.973	67.1878	70.1699	69.832	119.15	116.355	121.005	90.648	80.7129	89.5711	0.0524573	0.597272	-0.0452981	0.575504	111.82	69.0632	118.837	86.9773	2.4718	1.63297	2.34086	5.4518
PGA1_RS03790	NC_018290.1	790757	791473	+	CDS	PGA1_c07630	WP_014879368.1		SIMPL domain-containing protein	hypothetical protein	K09807	K09807; uncharacterized protein	https://biocyc.org/gene?orgid=GCF_000154765&id=PGA1_RS03790	https://www.uniprot.org/uniparc/UPI00016328E2/entry	40.2673	39.0437	35.415	23.2597	22.4145	25.4589	45.9128	47.5714	54.4863	31.4679	30.9163	27.5383	0.0672128	0.680978	-0.291076	0.0313723	38.242	23.711	49.3235	29.9742	2.5235	1.57161	4.54736	2.12744
PGA1_RS03795	NC_018290.1	791541	792833	-	CDS	PGA1_c07640	WP_014879369.1		O-acetylhomoserine aminocarboxypropyltransferase/cysteine synthase	O-acetylhomoserine / O-acetylserine sulfhydrylase	K01740	metY; O-acetylhomoserine (thiol)-lyase [EC:2.5.1.49]	https://biocyc.org/gene?orgid=GCF_000154765&id=PGA1_RS03795	https://www.uniprot.org/uniparc/UPI00016328E3/entry	66.8188	68.6217	69.1823	48.9224	46.7414	51.8255	107.683	111.933	127.869	93.7257	87.3541	92.8352	0.270019	0.0151744	0.0616178	0.515142	68.2076	49.1631	115.828	91.305	1.23494	2.55055	10.6417	3.4504
PGA1_RS03800	NC_018290.1	793009	793998	-	CDS	PGA1_c07650	WP_014879370.1		hypothetical protein	hypothetical protein			https://biocyc.org/gene?orgid=GCF_000154765&id=PGA1_RS03800	https://www.uniprot.org/uniparc/UPI00016328E4/entry	22.4785	20.0696	20.9043	13.2113	14.633	13.375	24.4246	24.1985	26.3075	22.2222	22.3909	22.6954	0.112645	0.503768	0.233976	0.0994302	21.1508	13.7398	24.9769	22.4362	1.22323	0.777887	1.15788	0.239826
PGA1_RS03805	NC_018290.1	794377	794452	+	tRNA	PGA1_c07660			tRNA-Thr	tRNA-Thr			https://biocyc.org/gene?orgid=GCF_000154765&id=PGA1_RS03805		22.9656	21.8511	16.1234	40.9445	51.6247	46.0458	13.8332	27.6935	8.97094	37.8289	34.174	43.0018	1.8063	3.25146e-07	1.33473	0.00116595	20.3134	46.205	16.8325	38.3349	3.67116	5.34193	9.715	4.43561
PGA1_RS03810	NC_018290.1	794897	796633	+	CDS	PGA1_c07670	WP_086002982.1		response regulator	two component regulatory sytem			https://biocyc.org/gene?orgid=GCF_000154765&id=PGA1_RS03810	https://www.uniprot.org/uniparc/UPI00016328E6/entry	64.644	63.8855	62.6681	37.2009	40.4841	36.1552	44.7507	46.9709	44.7462	36.989	37.7633	33.4355	-0.00459272	0.968858	0.0660894	0.54991	63.7325	37.9467	45.4893	36.0626	0.996784	2.25877	1.2831	2.30784
PGA1_RS03815	NC_018290.1	796802	797410	+	CDS	PGA1_c07680	WP_014879372.1		autoinducer synthase	hypothetical protein			https://biocyc.org/gene?orgid=GCF_000154765&id=PGA1_RS03815	https://www.uniprot.org/uniparc/UPI000274B79D/entry	18.5095	14.024	11.1784	9.97979	7.92923	5.74627	16.9394	17.3817	13.6582	9.33906	10.1163	9.16759	-0.116955	0.643753	-0.280206	0.206915	14.5707	7.8851	15.9931	9.541	3.69599	2.1171	2.03412	0.505579
PGA1_RS03820	NC_018290.1	797465	798556	-	CDS	PGA1_c07690	WP_014879373.1		alpha-hydroxy-acid oxidizing protein	(S)-mandelate dehydrogenase MdlB	K15054	mdlB; (S)-mandelate dehydrogenase [EC:1.1.99.31]	https://biocyc.org/gene?orgid=GCF_000154765&id=PGA1_RS03820	https://www.uniprot.org/uniparc/UPI00016328E8/entry	9.19046	6.84346	5.42369	2.71604	2.28013	2.25192	5.05443	6.5758	6.74299	2.69001	4.31432	3.05515	-0.726678	0.00620893	-0.354575	0.166752	7.15254	2.41603	6.12441	3.35316	1.90231	0.260199	0.930392	0.852174
PGA1_RS03825	NC_018290.1	798556	799110	-	CDS	PGA1_c07700	WP_014879374.1	comE	sulfopyruvate decarboxylase subunit beta	putative sulfopyruvate decarboxylase subunit beta	K13039	comE; sulfopyruvate decarboxylase subunit beta [EC:4.1.1.79]	https://biocyc.org/gene?orgid=GCF_000154765&id=PGA1_RS03825	https://www.uniprot.org/uniparc/UPI00016328E9/entry	5.76555	4.48833	5.02909	2.36537	3.12682	2.04499	4.49889	3.01151	3.43967	2.81531	3.70021	2.94427	-0.168842	0.604024	0.0890106	0.772839	5.09432	2.51239	3.65002	3.15326	0.641105	0.555701	0.765681	0.478039
PGA1_RS03830	NC_018290.1	799107	799613	-	CDS	PGA1_c07710	WP_014879375.1	comD	sulfopyruvate decarboxylase subunit alpha	putative sulfopyruvate decarboxylase subunit alpha	K06034	comD; sulfopyruvate decarboxylase subunit alpha [EC:4.1.1.79]	https://biocyc.org/gene?orgid=GCF_000154765&id=PGA1_RS03830	https://www.uniprot.org/uniparc/UPI00016328EA/entry	3.8729	3.04154	2.81974	1.53441	1.19056	1.67895	2.72161	2.44194	3.49637	2.8353	2.1444	1.34292	-0.201265	0.566242	0.00516561	0.987125	3.24473	1.46797	2.88664	2.10754	0.555204	0.250881	0.54624	0.746872
PGA1_RS03835	NC_018290.1	799651	800061	-	CDS	PGA1_c07720	WP_014879376.1		universal stress protein	universal stress protein			https://biocyc.org/gene?orgid=GCF_000154765&id=PGA1_RS03835	https://www.uniprot.org/uniparc/UPI00016328EB/entry	3.53891	3.17475	2.98146	0.946405	0.367161	0.690369	3.35732	4.97033	3.48361	1.82481	1.32264	0	-0.848787	0.065952	-0.750029	0.063001	3.2317	0.667978	3.93709	1.04915	0.283055	0.29027	0.897042	0.942647
PGA1_RS03840	NC_018290.1	800090	801070	-	CDS	PGA1_c07730	WP_014879377.1		alcohol dehydrogenase catalytic domain-containing protein	putative zinc-binding alcohol dehydrogenase			https://biocyc.org/gene?orgid=GCF_000154765&id=PGA1_RS03840	https://www.uniprot.org/uniparc/UPI00016328EC/entry	4.00319	3.74844	3.46976	1.53646	0.153826	0.964124	3.48297	3.59682	3.33598	1.08308	0.985125	1.24929	-0.961047	0.0112405	-0.993397	0.00950196	3.74046	0.884803	3.47192	1.10583	0.266803	0.694722	0.13077	0.133543
PGA1_RS03845	NC_018290.1	801067	801828	-	CDS	PGA1_c07740	WP_014879378.1		SDR family oxidoreductase	putative gluconate 5-dehydrogenase			https://biocyc.org/gene?orgid=GCF_000154765&id=PGA1_RS03845	https://www.uniprot.org/uniparc/UPI00016328ED/entry	2.38598	1.86803	1.96547	1.02092	0.0990178	0.372364	1.03476	1.38104	1.52106	0.738188	1.03045	1.25093	-0.732286	0.0878242	0.00165393	0.996184	2.07316	0.497436	1.31229	1.00652	0.275253	0.473508	0.250331	0.257206
PGA1_RS03850	NC_018290.1	801821	803128	-	CDS	PGA1_c07750	WP_014879379.1	hisD	histidinol dehydrogenase	histidinol dehydrogenase HisD	K15509	hpsN; sulfopropanediol 3-dehydrogenase [EC:1.1.1.308]	https://biocyc.org/gene?orgid=GCF_000154765&id=PGA1_RS03850	https://www.uniprot.org/uniparc/UPI00016328EE/entry	1.50119	2.35789	1.61344	1.37538	0.576847	0.723093	1.60752	1.98772	1.35524	0.716742	1.01591	1.40545	-0.190156	0.574727	-0.111393	0.713252	1.82417	0.891773	1.65016	1.04603	0.465607	0.425151	0.318386	0.34534
PGA1_RS03855	NC_018290.1	803141	804469	-	CDS	PGA1_c07760	WP_014879380.1		TRAP transporter large permease	TRAP transporter, subunit DctM	K11690	dctM; C4-dicarboxylate transporter, DctM subunit	https://biocyc.org/gene?orgid=GCF_000154765&id=PGA1_RS03855	https://www.uniprot.org/uniparc/UPI00016328EF/entry	1.91524	1.96361	0.665912	0.804871	1.07869	0.391417	1.03827	1.5371	0.97472	0.658389	0.499929	0.768467	-0.141737	0.683444	-0.171068	0.563353	1.51492	0.758326	1.18336	0.642261	0.735663	0.345993	0.307989	0.134994
PGA1_RS03860	NC_018290.1	804482	804994	-	CDS	PGA1_c07770	WP_014879381.1		TRAP transporter small permease	TRAP transporter, subunit DctQ			https://biocyc.org/gene?orgid=GCF_000154765&id=PGA1_RS03860	https://www.uniprot.org/uniparc/UPI00016328F0/entry	2.83526	2.08105	3.05217	1.04257	1.17663	1.10621	4.35489	0.844683	3.72128	2.07115	1.1774	0.796329	-0.255122	0.469411	-0.300498	0.313542	2.65616	1.10847	2.97362	1.34829	0.50973	0.0670613	1.87073	0.654365
PGA1_RS03865	NC_018290.1	805111	806256	-	CDS	PGA1_c07780	WP_014879382.1		TRAP transporter substrate-binding protein	TRAP transporter, subunit DctP			https://biocyc.org/gene?orgid=GCF_000154765&id=PGA1_RS03865	https://www.uniprot.org/uniparc/UPI00016328F1/entry	5.26713	3.57102	3.86124	1.31524	1.58014	1.1967	4.30023	2.70084	3.09364	2.12696	1.68658	1.54471	-0.741541	0.0179863	-0.331936	0.252696	4.23313	1.36403	3.3649	1.78608	0.907153	0.196318	0.833488	0.30361
PGA1_RS03870	NC_018290.1	806280	806465	-	CDS	PGA1_c07790	WP_014873894.1		hypothetical protein	hypothetical protein			https://biocyc.org/gene?orgid=GCF_000154765&id=PGA1_RS03870	https://www.uniprot.org/uniparc/UPI000160FB5F/entry	5.0829	2.2321	1.46401	1.04562	1.21696	2.03399	2.82613	2.32969	2.93244	2.01613	1.62367	1.46422	-0.0346983	0.915201	-0.0814648	0.73627	2.92634	1.43219	2.69609	1.70134	1.90671	0.528167	0.321729	0.284033
PGA1_RS03875	NC_018290.1	806594	807619	+	CDS	PGA1_c07800	WP_014879383.1		LacI family DNA-binding transcriptional regulator	putative transcriptional regulator, lacI family	K02529	lacI, galR; LacI family transcriptional regulator	https://biocyc.org/gene?orgid=GCF_000154765&id=PGA1_RS03875	https://www.uniprot.org/uniparc/UPI00016328F2/entry	21.6189	22.8338	18.1803	7.77186	8.08935	8.80355	19.3408	19.0054	20.5335	13.4625	12.8925	11.4141	-0.552369	0.00130745	-0.211155	0.206793	20.8777	8.22159	19.6266	12.5897	2.41366	0.528404	0.80313	1.05724
PGA1_RS03880	NC_018290.1	807852	809225	+	CDS	PGA1_c07810	WP_014879384.1		aspartate aminotransferase family protein	aminotransferase class-III	K15785	doeD; L-2,4-diaminobutyrate transaminase [EC:2.6.1.76]	https://biocyc.org/gene?orgid=GCF_000154765&id=PGA1_RS03880	https://www.uniprot.org/uniparc/UPI00016330D0/entry	17.8371	15.0218	14.5171	7.85588	11.0377	9.22402	18.6984	17.6158	20.3942	15.3748	14.7704	14.42	-0.0145976	0.937453	0.0529402	0.743071	15.792	9.37252	18.9028	14.8551	1.78901	1.59609	1.40041	0.482995
PGA1_RS03885	NC_018290.1	809260	810444	+	CDS	PGA1_c07820	WP_014873897.1		M24 family metallopeptidase	putative peptidase M22	K15783	doeA; ectoine hydrolase [EC:3.5.4.44]	https://biocyc.org/gene?orgid=GCF_000154765&id=PGA1_RS03885	https://www.uniprot.org/uniparc/UPI000160FB32/entry	13.8085	12.0122	12.9834	10.8732	9.99653	9.85713	15.7476	15.4627	15.3619	12.078	11.6214	11.6062	0.392241	0.0205015	0.000519668	0.997334	12.9347	10.2423	15.5241	11.7685	0.89914	0.550796	0.200057	0.268133
PGA1_RS03890	NC_018290.1	810449	811603	+	CDS	PGA1_c07830	WP_014879385.1	argE	acetylornithine deacetylase	acetylornithine deacetylase ArgE	K01438	argE; acetylornithine deacetylase [EC:3.5.1.16]	https://biocyc.org/gene?orgid=GCF_000154765&id=PGA1_RS03890	https://www.uniprot.org/uniparc/UPI00016330D1/entry	29.3417	28.1402	24.2247	14.1444	13.9798	14.3304	25.6003	25.19	27.98	19.5346	18.094	16.6826	-0.180675	0.22576	-0.120228	0.415516	27.2355	14.1515	26.2568	18.1037	2.67577	0.175419	1.50638	1.42603
PGA1_RS03895	NC_018290.1	811626	812960	-	CDS	PGA1_c07840	WP_014879386.1		beta-glucosidase	beta-glucosidase A	K05350	bglB; beta-glucosidase [EC:3.2.1.21]	https://biocyc.org/gene?orgid=GCF_000154765&id=PGA1_RS03895	https://www.uniprot.org/uniparc/UPI00016330D2/entry	217.629	238.839	224.067	99.1369	96.1937	101.984	209.477	202.078	234.771	145.412	131.327	125.717	-0.436152	4.27577e-06	-0.271867	0.000389388	226.845	99.1049	215.442	134.152	10.8749	2.89534	17.1435	10.1466
PGA1_RS03900	NC_018290.1	812987	814018	-	CDS	PGA1_c07850	WP_014879387.1		substrate-binding domain-containing protein	transcriptional regulator, lacI family	K02529	lacI, galR; LacI family transcriptional regulator	https://biocyc.org/gene?orgid=GCF_000154765&id=PGA1_RS03900	https://www.uniprot.org/uniparc/UPI00016330D3/entry	450.793	442.067	444.411	159.528	144.469	166.937	418.737	388.635	459.152	230.317	219.634	203.467	-0.741962	6.36721e-14	-0.54087	4.68263e-14	445.757	156.978	422.174	217.806	4.51642	11.4486	35.3843	13.5181
PGA1_RS03905	NC_018290.1	814267	815619	+	CDS	PGA1_c07860	WP_014879388.1		ABC transporter substrate-binding protein	alpha-glucosides-binding periplasmic protein AglE	K10232	aglE, ggtB; alpha-glucoside transport system substrate-binding protein	https://biocyc.org/gene?orgid=GCF_000154765&id=PGA1_RS03905	https://www.uniprot.org/uniparc/UPI00016330D4/entry	2335.36	2328	2358.63	1110.53	1053.87	1086.42	3092.38	3028.32	2992.98	1609.38	1615.16	1406.86	-0.357051	3.61211e-05	-0.566329	2.33166e-17	2340.66	1083.61	3037.89	1543.8	15.9925	28.437	50.3892	118.628
PGA1_RS03910	NC_018290.1	815777	816784	+	CDS	PGA1_c07870	WP_014879389.1		sugar ABC transporter permease	alpha-glucoside transport system permease protein AglF	K10233	aglF, ggtC; alpha-glucoside transport system permease protein	https://biocyc.org/gene?orgid=GCF_000154765&id=PGA1_RS03910	https://www.uniprot.org/uniparc/UPI00016330D5/entry	1060.78	1106.94	1137.24	566.914	555.407	591.551	1554.27	1497.28	1554.28	904.574	915.355	785.355	-0.195765	0.0424392	-0.411417	1.54836e-09	1101.66	571.291	1535.28	868.428	38.5042	18.4651	32.9043	72.1451
PGA1_RS03915	NC_018290.1	816795	817943	+	CDS	PGA1_c07880	WP_014879390.1		carbohydrate ABC transporter permease	alpha-glucoside transport system permease protein AglG	K10234	aglG, ggtD; alpha-glucoside transport system permease protein	https://biocyc.org/gene?orgid=GCF_000154765&id=PGA1_RS03915	https://www.uniprot.org/uniparc/UPI00016330D6/entry	508.945	545.095	578.622	338.785	315.005	356.673	701.147	718.325	754.341	509.79	520.106	454.974	0.0539148	0.659301	-0.14187	0.0464597	544.221	336.821	724.604	494.957	34.8466	20.9033	27.1474	35.0081
PGA1_RS03920	NC_018290.1	818009	819667	+	CDS	PGA1_c07890	WP_014879391.1		DUF3459 domain-containing protein	putative alpha-glucosidase AglA	K01187	malZ; alpha-glucosidase [EC:3.2.1.20]	https://biocyc.org/gene?orgid=GCF_000154765&id=PGA1_RS03920	https://www.uniprot.org/uniparc/UPI000274B79E/entry	886.985	934.768	1010.59	715.021	558.587	729.337	1421.96	1429.97	1472.21	1340.98	1254.67	1177	0.239808	0.0641613	0.204555	0.000908674	944.114	667.648	1441.38	1257.55	62.3302	94.7205	27.0014	82.0273
PGA1_RS03925	NC_018290.1	819699	820790	+	CDS	PGA1_c07900	WP_014879392.1	ugpC	sn-glycerol-3-phosphate ABC transporter ATP-binding protein UgpC	alpha-glucoside transport ATP-binding protein AglK	K10235	aglK; alpha-glucoside transport system ATP-binding protein	https://biocyc.org/gene?orgid=GCF_000154765&id=PGA1_RS03925	https://www.uniprot.org/uniparc/UPI00016330D9/entry	767.404	804.542	847.55	510.526	425.624	491.221	1135.56	1118.62	1156.28	912.201	883.532	836.341	-0.0118269	0.924527	0.0307839	0.660552	806.499	475.791	1136.82	877.358	40.1092	44.5047	18.8587	38.3048
PGA1_RS03930	NC_018290.1	820800	821879	-	CDS	PGA1_c07910	WP_081497203.1		ABC transporter substrate-binding protein	hypothetical protein	K02012	afuA, fbpA; iron(III) transport system substrate-binding protein	https://biocyc.org/gene?orgid=GCF_000154765&id=PGA1_RS03930	https://www.uniprot.org/uniparc/UPI000274B79F/entry	267.869	293.53	274.912	121.284	104.794	123.962	353.665	345.97	351.123	235.59	239.812	219.01	-0.491243	4.0865e-06	-0.189006	0.00703655	278.77	116.68	350.252	231.471	13.2584	10.3803	3.92041	10.9956
PGA1_RS03935	NC_018290.1	821849	823264	-	CDS	PGA1_c07920	WP_014879394.1		sensor histidine kinase	signal transduction histidine kinase	K07649	tctE; two-component system, OmpR family, sensor histidine kinase TctE [EC:2.7.13.3]	https://biocyc.org/gene?orgid=GCF_000154765&id=PGA1_RS03935	https://www.uniprot.org/uniparc/UPI00016330DB/entry	46.6855	33.8855	44.07	13.6319	12.4154	13.6928	25.986	24.4378	29.0821	14.7863	15.2281	30.3243	-0.867382	5.37263e-09	0.00711602	0.981816	41.547	13.2467	26.502	20.1129	6.76271	0.720568	2.36474	8.84608
PGA1_RS03940	NC_018290.1	823261	823926	-	CDS	PGA1_c07930	WP_014873908.1		response regulator transcription factor	two-component system response regulator	K07774	tctD; two-component system, OmpR family, response regulator TctD	https://biocyc.org/gene?orgid=GCF_000154765&id=PGA1_RS03940	https://www.uniprot.org/uniparc/UPI000160FB46/entry	37.4542	22.6197	39.3536	12.6299	10.536	13.2072	17.2655	16.9165	16.277	10.9797	11.8806	24.3311	-0.640175	0.00208488	0.240251	0.303478	33.1425	12.1244	16.8197	15.7305	9.16235	1.40551	0.501311	7.46197
PGA1_RS03945	NC_018290.1	824056	825033	+	CDS	PGA1_c07940	WP_014873909.1		tripartite tricarboxylate transporter substrate binding protein	hypothetical protein	K07795	tctC; putative tricarboxylic transport membrane protein	https://biocyc.org/gene?orgid=GCF_000154765&id=PGA1_RS03945	https://www.uniprot.org/uniparc/UPI000160FB2F/entry	1517.85	825.792	1626.95	231.01	146.043	242.931	331.628	167.544	195.405	14.6344	28.718	1652.79	-1.79796	8.81966e-07	0.123435	NA	1323.53	206.661	231.526	565.382	434.491	52.8344	87.8035	941.753
PGA1_RS03950	NC_018290.1	825183	825677	+	CDS	PGA1_c07950	WP_014879395.1		tripartite tricarboxylate transporter TctB family protein	hypothetical protein	K07794	tctB; putative tricarboxylic transport membrane protein	https://biocyc.org/gene?orgid=GCF_000154765&id=PGA1_RS03950	https://www.uniprot.org/uniparc/UPI00016330DC/entry	833.467	454.351	955.961	133.749	102.431	178.27	165.53	78.0356	98.8942	9.34342	17.9371	1145.22	-1.51971	7.07223e-05	0.14748	NA	747.926	138.15	114.153	390.834	261.517	38.1105	45.6995	653.334
PGA1_RS03955	NC_018290.1	825679	827196	+	CDS	PGA1_c07960	WP_014879396.1		tripartite tricarboxylate transporter permease	putative integral membrane protein	K07793	tctA; putative tricarboxylic transport membrane protein	https://biocyc.org/gene?orgid=GCF_000154765&id=PGA1_RS03955	https://www.uniprot.org/uniparc/UPI00016330DD/entry	484.926	260.253	550.174	98.9407	68.3438	116.107	102.587	48.3236	61.4421	6.38174	13.2101	685.526	-1.26072	0.000552099	0.15264	NA	431.784	94.4639	70.7842	235.039	152.091	24.1944	28.3122	390.148
PGA1_RS03960	NC_018290.1	827255	828187	-	CDS	PGA1_c07970	WP_014879397.1		AEC family transporter	putative membrane transport protein	K13936	mdcF; malonate transporter and related proteins	https://biocyc.org/gene?orgid=GCF_000154765&id=PGA1_RS03960	https://www.uniprot.org/uniparc/UPI00016330DE/entry	50.7435	38.9679	48.1571	27.498	21.6731	27.6747	33.0298	26.0086	29.0108	28.7379	26.9957	72.7566	-0.0745983	0.658713	0.601817	0.0803392	45.9562	25.6153	29.3498	42.8301	6.18864	3.41515	3.52285	25.9318
PGA1_RS03965	NC_018290.1	828234	829031	-	CDS	PGA1_c07980	WP_014879398.1		MBL fold metallo-hydrolase	metallo beta-lactamase domain-containing protein	K06167	phnP; phosphoribosyl 1,2-cyclic phosphate phosphodiesterase [EC:3.1.4.55]	https://biocyc.org/gene?orgid=GCF_000154765&id=PGA1_RS03965	https://www.uniprot.org/uniparc/UPI000163320E/entry	84.7542	88.8907	89.0627	69.764	65.9019	70.8762	95.5147	106.275	119.014	109.962	98.3968	101.959	0.392103	0.000442536	0.348025	0.000274759	87.5692	68.8474	106.935	103.439	2.4394	2.61074	11.7637	5.92318
PGA1_RS03970	NC_018290.1	829031	829852	-	CDS	PGA1_c07990	WP_014879399.1		TatD family hydrolase	putative hydrolase, TatD family	K03424	tatD; TatD DNase family protein [EC:3.1.21.-]	https://biocyc.org/gene?orgid=GCF_000154765&id=PGA1_RS03970	https://www.uniprot.org/uniparc/UPI000274B7A0/entry	104.309	115.085	119.507	87.0101	87.6596	95.5586	133.413	137.814	156.762	130.854	128.369	136.504	0.409003	0.000312673	0.286109	0.0008947	112.967	90.0761	142.663	131.909	7.81695	4.75907	12.4068	4.16844
PGA1_RS03975	NC_018290.1	829897	831018	-	CDS	PGA1_c08000	WP_014879400.1		DNA polymerase III subunit delta'	hypothetical protein	K02341	holB; DNA polymerase III subunit delta' [EC:2.7.7.7]	https://biocyc.org/gene?orgid=GCF_000154765&id=PGA1_RS03975	https://www.uniprot.org/uniparc/UPI0001633210/entry	62.289	72.1024	65.8317	33.0644	31.9425	34.0136	84.4477	76.5238	83.9175	62.667	64.2226	61.9366	-0.252354	0.0347682	0.0290151	0.787926	66.741	33.0068	81.6296	62.9421	4.96948	1.03675	4.4297	1.16758
PGA1_RS03980	NC_018290.1	831015	831704	-	CDS	PGA1_c08010	WP_014879401.1	tmk	dTMP kinase	putative thymidylate kinase	K00943	tmk, DTYMK; dTMP kinase [EC:2.7.4.9]	https://biocyc.org/gene?orgid=GCF_000154765&id=PGA1_RS03980	https://www.uniprot.org/uniparc/UPI0001633211/entry	75.9919	78.0486	71.0365	35.8672	32.477	36.4615	93.0381	79.3079	92.2889	70.6521	64.2521	62.2643	-0.333094	0.00877082	-0.0158178	0.899936	75.0256	34.9352	88.2116	65.7228	3.6045	2.14954	7.71995	4.38302
PGA1_RS03985	NC_018290.1	831701	832891	-	CDS	PGA1_c08020	WP_014879402.1		D-alanyl-D-alanine carboxypeptidase	D-alanyl-D-alanine carboxypeptidase DacC	K07258	dacC, dacA, dacD; serine-type D-Ala-D-Ala carboxypeptidase (penicillin-binding protein 5/6) [EC:3.4.16.4]	https://biocyc.org/gene?orgid=GCF_000154765&id=PGA1_RS03985	https://www.uniprot.org/uniparc/UPI0001633212/entry	89.7608	95.5135	84.0812	52.2549	46.1198	51.0624	114.809	109.513	122.791	93.881	84.1347	91.6962	-0.0920533	0.43855	0.040371	0.673718	89.7852	49.8124	115.704	89.904	5.7162	3.25294	6.68418	5.11439
PGA1_RS03990	NC_018290.1	832944	833873	-	CDS	PGA1_c08030	WP_014873918.1		SPOR domain-containing protein	hypothetical protein			https://biocyc.org/gene?orgid=GCF_000154765&id=PGA1_RS03990	https://www.uniprot.org/uniparc/UPI0001633213/entry	149.985	167.344	140.765	72.7232	68.3932	70.3252	172.747	156.821	179.978	117.339	109.76	107.84	-0.353264	0.0006765	-0.194585	0.0190131	152.698	70.4805	169.849	111.646	13.4954	2.16917	11.8473	5.02243
PGA1_RS03995	NC_018290.1	834204	834293	+	tRNA	PGA1_c08040			tRNA-Ser	tRNA-Ser			https://biocyc.org/gene?orgid=GCF_000154765&id=PGA1_RS03995		113.935	116.643	108.166	89.1395	124.914	85.1225	94.1808	111.426	70.4518	90.9721	97.3119	68.0862	0.496892	0.0107212	0.245753	0.284875	112.915	99.7254	92.0194	85.4567	4.32954	21.9064	20.5723	15.3737
PGA1_RS04000	NC_018290.1	834369	835136	-	CDS	PGA1_c08050	WP_014879403.1	cobF	precorrin-6A synthase (deacetylating)	putative precorrin-6A synthase (deacetylating), cobF	K02228	cobF; precorrin-6A synthase [EC:2.1.1.152]	https://biocyc.org/gene?orgid=GCF_000154765&id=PGA1_RS04000	https://www.uniprot.org/uniparc/UPI0001633214/entry	40.7182	40.3123	36.4316	54.5726	63.7605	46.9824	45.1739	44.0093	39.9487	73.7841	74.5568	77.6306	1.21136	2.02505e-21	1.19454	2.6104e-27	39.154	55.1052	43.044	75.3238	2.36638	8.40171	2.74311	2.03476
PGA1_RS04005	NC_018290.1	835206	835883	-	CDS	PGA1_c08060	WP_014873920.1		energy-coupling factor ABC transporter permease	hypothetical protein			https://biocyc.org/gene?orgid=GCF_000154765&id=PGA1_RS04005	https://www.uniprot.org/uniparc/UPI000160FB2B/entry	53.5244	58.1728	57.2326	216.144	264.637	207.366	162.524	144.897	130.928	563.697	546.544	614.483	2.75682	2.10326e-135	2.37472	8.92096e-159	56.3099	229.382	146.117	574.908	2.45772	30.8454	15.8334	35.3294
PGA1_RS04010	NC_018290.1	836316	837080	-	CDS	PGA1_c08070	WP_014879404.1	cobA	uroporphyrinogen-III C-methyltransferase	uroporphyrin-III C-methyltransferase CobA	K02303	cobA; uroporphyrin-III C-methyltransferase [EC:2.1.1.107]	https://biocyc.org/gene?orgid=GCF_000154765&id=PGA1_RS04010	https://www.uniprot.org/uniparc/UPI0001633215/entry	68.8269	67.063	70.2124	114.785	113.424	118.257	102.183	96.5366	97.9462	203.186	199.203	160.292	1.48887	4.21027e-45	1.31746	2.01196e-43	68.7007	115.488	98.8885	187.56	1.57849	2.492	2.93852	23.6991
PGA1_RS04015	NC_018290.1	837077	838396	-	CDS	PGA1_c08080	WP_199535914.1		cobyrinate a,c-diamide synthase	putative cobyrinic acid A,C-diamide synthase CobB	K02224	cobB-cbiA; cobyrinic acid a,c-diamide synthase [EC:6.3.5.9 6.3.5.11]	https://biocyc.org/gene?orgid=GCF_000154765&id=PGA1_RS04015	https://www.uniprot.org/uniparc/UPI000274B49B/entry	77.1321	73.2838	71.2226	113.34	101.288	106.618	113.495	97.4506	118.487	187.263	180.057	163.492	1.27648	8.31185e-38	1.08721	6.28998e-42	73.8795	107.082	109.811	176.938	2.99943	6.03925	10.9914	12.1885
PGA1_RS04020	NC_018290.1	838413	839207	-	CDS	PGA1_c08090	WP_014879406.1	cobM	precorrin-4 C(11)-methyltransferase	precorrin-4 C(11)-methyltransferase CobM	K05936	cobM, cbiF; precorrin-4/cobalt-precorrin-4 C11-methyltransferase [EC:2.1.1.133 2.1.1.271]	https://biocyc.org/gene?orgid=GCF_000154765&id=PGA1_RS04020	https://www.uniprot.org/uniparc/UPI0001633217/entry	49.3063	55.4053	47.8112	79.4665	74.8821	80.3245	78.573	71.1178	78.4137	137.684	119.813	122.298	1.35849	1.42776e-32	1.13024	1.0862e-35	50.8409	78.2244	76.0348	126.598	4.0229	2.92611	4.25901	9.68025
PGA1_RS04025	NC_018290.1	839204	839581	-	CDS	PGA1_c08100	WP_014879407.1		cobalamin biosynthesis protein	hypothetical protein	K02189	cbiG; cobalt-precorrin 5A hydrolase [EC:3.7.1.12]	https://biocyc.org/gene?orgid=GCF_000154765&id=PGA1_RS04025	https://www.uniprot.org/uniparc/UPI0001633218/entry	42.1341	47.9595	41.8437	55.7398	51.6983	51.2111	57.9999	56.8822	59.2221	102.017	79.0959	87.0602	0.990499	3.99574e-11	1.00208	6.19632e-14	43.9791	52.8831	58.0347	89.391	3.45021	2.48598	1.17033	11.637
PGA1_RS04030	NC_018290.1	839578	840762	-	CDS	PGA1_c08110	WP_014879408.1		bifunctional cobalt-precorrin-7 (C(5))-methyltransferase/cobalt-precorrin-6B (C(15))-methyltransferase	precorrin-6Y C(5,15)-methyltransferase	K00595	cobL-cbiET; precorrin-6B C5,15-methyltransferase / cobalt-precorrin-6B C5,C15-methyltransferase [EC:2.1.1.132 2.1.1.289 2.1.1.196]	https://biocyc.org/gene?orgid=GCF_000154765&id=PGA1_RS04030	https://www.uniprot.org/uniparc/UPI0001633219/entry	66.4647	69.9038	57.0086	75.0593	67.4925	68.0956	90.7341	84.1748	85.2866	127.637	109.027	98.845	0.86216	1.03199e-15	0.758222	2.36484e-16	64.459	70.2158	86.7318	111.836	6.67745	4.20543	3.51035	14.6001
PGA1_RS04035	NC_018290.1	840761	841501	+	CDS	PGA1_c08120	WP_014879409.1		cobalt-precorrin-6A reductase	precorrin-6A reductase CobK	K05895	cobK-cbiJ; precorrin-6A/cobalt-precorrin-6A reductase [EC:1.3.1.54 1.3.1.106]	https://biocyc.org/gene?orgid=GCF_000154765&id=PGA1_RS04035	https://www.uniprot.org/uniparc/UPI000163321A/entry	72.0375	68.5147	63.0237	70.0124	68.3239	63.5643	91.4816	95.0686	103.235	119.77	103.765	93.1705	0.724474	5.35985e-11	0.519157	2.06831e-07	67.8586	67.3002	96.595	105.569	4.54257	3.34373	6.02345	13.3913
PGA1_RS04040	NC_018290.1	841498	842262	-	CDS	PGA1_c08130	WP_014879410.1	cobJ	precorrin-3B C(17)-methyltransferase	precorrin-3B C(17)-methyltransferase CobJ	K05934	cobJ, cbiH; precorrin-3B C17-methyltransferase / cobalt-factor III methyltransferase [EC:2.1.1.131 2.1.1.272]	https://biocyc.org/gene?orgid=GCF_000154765&id=PGA1_RS04040	https://www.uniprot.org/uniparc/UPI000163321B/entry	57.0389	60.7056	56.5081	85.612	79.7912	85.4316	77.0453	73.7174	77.4479	131.046	124.907	118.639	1.26217	1.01301e-29	1.11017	8.51634e-36	58.0842	83.6116	76.0702	124.864	2.28566	3.30978	2.04751	6.20337
PGA1_RS04045	NC_018290.1	842259	842987	-	CDS	PGA1_c08140	WP_014879411.1		precorrin-2 C(20)-methyltransferase	precorrin-2 C(20)-methyltransferase CobI	K03394	cobI-cbiL; precorrin-2/cobalt-factor-2 C20-methyltransferase [EC:2.1.1.130 2.1.1.151]	https://biocyc.org/gene?orgid=GCF_000154765&id=PGA1_RS04045	https://www.uniprot.org/uniparc/UPI000163321C/entry	46.1886	48.408	43.8903	82.6366	75.555	82.7742	68.5017	65.6106	70.7978	126.8	130.743	119.081	1.5373	3.62985e-39	1.27586	3.15816e-43	46.1623	80.322	68.3034	125.541	2.25899	4.12884	2.59928	5.93236
PGA1_RS04050	NC_018290.1	842991	843620	-	CDS	PGA1_c08150	WP_014879412.1		precorrin-8X methylmutase	precorrin-8X methylmutase CobH	K06042	cobH-cbiC; precorrin-8X/cobalt-precorrin-8 methylmutase [EC:5.4.99.61 5.4.99.60]	https://biocyc.org/gene?orgid=GCF_000154765&id=PGA1_RS04050	https://www.uniprot.org/uniparc/UPI000163321D/entry	63.836	66.0883	63.5382	118.081	106.231	108.542	100.543	77.0999	88.2	163.293	155.411	153.356	1.52268	4.83068e-42	1.2224	3.25858e-35	64.4875	110.951	88.6143	157.354	1.39432	6.28151	11.727	5.24568
PGA1_RS04055	NC_018290.1	843622	844800	-	CDS	PGA1_c08160	WP_014879413.1	cobG	precorrin-3B synthase	putative precorrin-3B synthase	K02229	cobG; precorrin-3B synthase [EC:1.14.13.83]	https://biocyc.org/gene?orgid=GCF_000154765&id=PGA1_RS04055	https://www.uniprot.org/uniparc/UPI000163321E/entry	24.9817	25.0521	27.0805	43.0954	45.6293	44.6029	36.2813	33.3752	36.2003	70.0274	65.8821	57.6913	1.52376	1.11338e-37	1.26327	7.132e-35	25.7048	44.4425	35.2856	64.5336	1.19196	1.27453	1.65492	6.27764
PGA1_RS04060	NC_018290.1	844797	848042	-	CDS	PGA1_c08170	WP_014879414.1	cobN	cobaltochelatase subunit CobN	aerobic cobaltochelatase subunit CobN	K02230	cobN; cobaltochelatase CobN [EC:6.6.1.2]	https://biocyc.org/gene?orgid=GCF_000154765&id=PGA1_RS04060	https://www.uniprot.org/uniparc/UPI000163321F/entry	33.8306	33.7113	32.5493	75.189	73.8244	77.0689	52.0235	49.164	51.4809	111.156	105.692	95.6688	1.91804	4.0305e-99	1.43179	5.55643e-88	33.3637	75.3608	50.8895	104.172	0.707852	1.62903	1.51872	7.85453
PGA1_RS04065	NC_018290.1	848152	849231	-	CDS	PGA1_c08180	WP_014879415.1	cobW	cobalamin biosynthesis protein CobW	cobalamin biosynthesis protein CobW	K02234	cobW; cobalamin biosynthesis protein CobW	https://biocyc.org/gene?orgid=GCF_000154765&id=PGA1_RS04065	https://www.uniprot.org/uniparc/UPI000163275B/entry	56.4289	55.6855	68.3288	227.921	214.059	216.003	94.6675	89.5877	90.5267	277.719	241.49	262.132	2.60286	8.08397e-116	1.90567	1.36903e-138	60.1477	219.327	91.594	260.447	7.09475	7.50516	2.70286	18.1734
PGA1_RS04070	NC_018290.1	849236	849637	-	CDS	PGA1_c08190	WP_014879416.1		DUF1636 domain-containing protein	conserved hypothetical protein (DUF1636)			https://biocyc.org/gene?orgid=GCF_000154765&id=PGA1_RS04070	https://www.uniprot.org/uniparc/UPI000163275C/entry	94.9761	95.6042	91.2769	237.987	249.065	227.982	134.357	143.825	156.541	318.252	269.248	331.962	2.08078	1.10947e-89	1.4742	1.27267e-51	93.9524	238.344	144.908	306.487	2.33824	10.5464	11.1313	32.9709
PGA1_RS04075	NC_018290.1	850002	850637	+	CDS	PGA1_c08200	WP_014879417.1	cobO	cob(I)yrinic acid a,c-diamide adenosyltransferase	cob(I)yrinic acid a,c-diamide adenosyltransferase CobO	K19221	cobA, btuR; cob(I)alamin adenosyltransferase [EC:2.5.1.17]	https://biocyc.org/gene?orgid=GCF_000154765&id=PGA1_RS04075	https://www.uniprot.org/uniparc/UPI000163275D/entry	85.1883	65.3716	78.8876	92.3503	87.0777	104.172	89.4697	80.6883	84.1519	92.0458	92.2152	101.059	1.0425	2.89889e-15	0.55731	4.32972e-08	76.4825	94.5335	84.77	95.1066	10.1249	8.75398	4.42321	5.15539
PGA1_RS04080	NC_018290.1	850792	851199	-	CDS	PGA1_c08210	WP_014879418.1		VOC family protein	hypothetical protein			https://biocyc.org/gene?orgid=GCF_000154765&id=PGA1_RS04080	https://www.uniprot.org/uniparc/UPI000163275E/entry	20.8548	20.5928	22.1917	12.1554	16.4588	22.1383	23.3519	21.2413	24.7316	18.6887	18.357	23.0291	0.385001	0.0884298	0.168985	0.435694	21.2131	16.9175	23.1083	20.0249	0.857527	5.00726	1.75789	2.60699
PGA1_RS04085	NC_018290.1	851202	851579	-	CDS	PGA1_c08220	WP_014879419.1		VOC family protein	hypothetical protein			https://biocyc.org/gene?orgid=GCF_000154765&id=PGA1_RS04085	https://www.uniprot.org/uniparc/UPI000163275F/entry	10.9664	10.1455	7.38397	2.57257	3.39332	3.50298	10.6036	8.35202	6.67362	2.31481	4.47411	4.68317	-0.654698	0.0522341	-0.480893	0.129357	9.49861	3.15629	8.54308	3.82403	1.87677	0.508485	1.97194	1.3112
PGA1_RS04090	NC_018290.1	851619	852164	+	CDS	PGA1_c08230	WP_014879420.1		winged helix-turn-helix transcriptional regulator	hypothetical protein			https://biocyc.org/gene?orgid=GCF_000154765&id=PGA1_RS04090	https://www.uniprot.org/uniparc/UPI0001632760/entry	5.99378	7.78417	4.73794	0.712403	1.93466	2.42514	5.5358	3.62803	5.49429	0.991299	1.76998	0.2494	-0.886565	0.019022	-1.49841	0.00329637	6.17196	1.69073	4.88604	1.00356	1.53091	0.882039	1.08967	0.760363
PGA1_RS04095	NC_018290.1	852461	854050	-	CDS	PGA1_c08240	WP_014879421.1	glpD	glycerol-3-phosphate dehydrogenase	aerobic glycerol-3-phosphate dehydrogenase GlpD	K00111	glpA, glpD; glycerol-3-phosphate dehydrogenase [EC:1.1.5.3]	https://biocyc.org/gene?orgid=GCF_000154765&id=PGA1_RS04095	https://www.uniprot.org/uniparc/UPI0001632761/entry	8.91905	10.1834	7.02174	2.9968	3.84376	2.85526	4.91773	7.31937	6.51775	4.00943	4.21664	4.02522	-0.65532	0.00168407	-0.171888	0.447667	8.70807	3.23194	6.25162	4.08376	1.59136	0.534555	1.22274	0.115344
[truncated: 3,153 more rows]
