# Supplementary material for: Algal methylated compounds shorten the lag phase of Phaeobacter inhibens bacteria
Source: Nat Microbiol. 2024 Jul 5;9(8):2006–21. doi: 10.1038/s41564-024-01742-6 (PMC11306105; doi:10.1038/s41564-024-01742-6)
Supplement: Supplementary file 5 — E. huxleyi CCMP3266 sGenome gene annotation file version 2 (GFF3 format). [file 41564_2024_1742_MOESM5_ESM.gff]

##gff-version 3
cogent_9010|path0	PBRI	gene	1	1115	.	+	.	ID=G29463;gene_id=G29463;repproduct=hypothetical protein EMIHUDRAFT_451930;reptrans=G29463.1
cogent_9010|path0	PBRI	transcript	1	1115	.	+	.	ID=G29463.1;Parent=G29463;gene_id=G29463;hybtrans_id=NODE_27139_length_1115_cov_47.470315_g13505_i0;product=hypothetical protein EMIHUDRAFT_451930;transcript_id=G29463.1;uniq_trans_id=G29463.1
cogent_9010|path0	PBRI	exon	1	1115	.	+	.	ID=exon-125487;Parent=G29463.1;exon_number=1;gene_id=G29463;transcript_id=G29463.1;uniq_trans_id=G29463.1
cogent_1452|path0	PBRI	gene	1	2884	.	+	.	ID=G26789;gene_id=G26789;repproduct=putative ABC transporter;reptrans=G26789.2
cogent_1452|path0	PBRI	transcript	1	1433	.	+	.	ID=G26789.1;Parent=G26789;gene_id=G26789;hybtrans_id=NODE_12643_length_1887_cov_13.595676_g1910_i1;product=ATP-binding cassette superfamily;transcript_id=G26789.1;uniq_trans_id=G26789.1
cogent_1452|path0	PBRI	exon	1	1433	.	+	.	ID=exon-116317;Parent=G26789.1;exon_number=1;gene_id=G26789;transcript_id=G26789.1;uniq_trans_id=G26789.1
cogent_1452|path0	PBRI	transcript	1	2884	.	+	.	ID=G26789.2;Parent=G26789;gene_id=G26789;hybtrans_id=NODE_4453_length_2894_cov_9.000350_g1910_i0;product=putative ABC transporter;transcript_id=G26789.2;uniq_trans_id=G26789.2
cogent_1452|path0	PBRI	exon	1	2884	.	+	.	ID=exon-116318;Parent=G26789.2;exon_number=1;gene_id=G26789;transcript_id=G26789.2;uniq_trans_id=G26789.2
NODE_46963_length_352_cov_2.841270_g28451_i0	PBRI	gene	1	352	.	+	.	ID=G6931;gene_id=G6931;repproduct=---NA---;reptrans=G6931.1
NODE_46963_length_352_cov_2.841270_g28451_i0	PBRI	transcript	1	352	.	+	.	ID=G6931.1;Parent=G6931;gene_id=G6931;hybtrans_id=NODE_46963_length_352_cov_2.841270_g28451_i0;product=---NA---;transcript_id=G6931.1;uniq_trans_id=G6931.1
NODE_46963_length_352_cov_2.841270_g28451_i0	PBRI	exon	1	352	.	+	.	ID=exon-7226;Parent=G6931.1;exon_number=1;gene_id=G6931;transcript_id=G6931.1;uniq_trans_id=G6931.1
NODE_25406_length_1187_cov_10.133913_g12484_i0	PBRI	gene	1	1187	.	+	.	ID=G2324;gene_id=G2324;repproduct=---NA---;reptrans=G2324.1
NODE_25406_length_1187_cov_10.133913_g12484_i0	PBRI	transcript	1	1187	.	+	.	ID=G2324.1;Parent=G2324;gene_id=G2324;hybtrans_id=NODE_25406_length_1187_cov_10.133913_g12484_i0;product=---NA---;transcript_id=G2324.1;uniq_trans_id=G2324.1
NODE_25406_length_1187_cov_10.133913_g12484_i0	PBRI	exon	1	1187	.	+	.	ID=exon-2568;Parent=G2324.1;exon_number=1;gene_id=G2324;transcript_id=G2324.1;uniq_trans_id=G2324.1
NODE_50926_length_257_cov_1.931818_g32414_i0	PBRI	gene	1	257	.	+	.	ID=G7799;gene_id=G7799;repproduct=---NA---;reptrans=G7799.1
NODE_50926_length_257_cov_1.931818_g32414_i0	PBRI	transcript	1	257	.	+	.	ID=G7799.1;Parent=G7799;gene_id=G7799;hybtrans_id=NODE_50926_length_257_cov_1.931818_g32414_i0;product=---NA---;transcript_id=G7799.1;uniq_trans_id=G7799.1
NODE_50926_length_257_cov_1.931818_g32414_i0	PBRI	exon	1	257	.	+	.	ID=exon-8095;Parent=G7799.1;exon_number=1;gene_id=G7799;transcript_id=G7799.1;uniq_trans_id=G7799.1
NODE_12747_length_1880_cov_4.419425_g5789_i0	PBRI	gene	1	1880	.	+	.	ID=G889;gene_id=G889;repproduct=predicted protein;reptrans=G889.1
NODE_12747_length_1880_cov_4.419425_g5789_i0	PBRI	transcript	1	1880	.	+	.	ID=G889.1;Parent=G889;gene_id=G889;hybtrans_id=NODE_12747_length_1880_cov_4.419425_g5789_i0;product=predicted protein;transcript_id=G889.1;uniq_trans_id=G889.1
NODE_12747_length_1880_cov_4.419425_g5789_i0	PBRI	exon	1	1880	.	+	.	ID=exon-1030;Parent=G889.1;exon_number=1;gene_id=G889;transcript_id=G889.1;uniq_trans_id=G889.1
NODE_23776_length_1260_cov_4.098937_g11555_i0	PBRI	gene	1	1260	.	+	.	ID=G2094;gene_id=G2094;repproduct=cytochrome oxidase deficient;reptrans=G2094.1
NODE_23776_length_1260_cov_4.098937_g11555_i0	PBRI	transcript	1	1260	.	+	.	ID=G2094.1;Parent=G2094;gene_id=G2094;hybtrans_id=NODE_23776_length_1260_cov_4.098937_g11555_i0;product=cytochrome oxidase deficient;transcript_id=G2094.1;uniq_trans_id=G2094.1
NODE_23776_length_1260_cov_4.098937_g11555_i0	PBRI	exon	1	1260	.	+	.	ID=exon-2325;Parent=G2094.1;exon_number=1;gene_id=G2094;transcript_id=G2094.1;uniq_trans_id=G2094.1
NODE_38002_length_693_cov_7.524390_g20479_i0	PBRI	gene	1	693	.	+	.	ID=G4715;gene_id=G4715;repproduct=trafficking protein particle complex 6;reptrans=G4715.1
NODE_38002_length_693_cov_7.524390_g20479_i0	PBRI	transcript	1	693	.	+	.	ID=G4715.1;Parent=G4715;gene_id=G4715;hybtrans_id=NODE_38002_length_693_cov_7.524390_g20479_i0;product=trafficking protein particle complex 6;transcript_id=G4715.1;uniq_trans_id=G4715.1
NODE_38002_length_693_cov_7.524390_g20479_i0	PBRI	exon	1	693	.	+	.	ID=exon-5004;Parent=G4715.1;exon_number=1;gene_id=G4715;transcript_id=G4715.1;uniq_trans_id=G4715.1
NODE_32460_length_907_cov_5.633333_g16755_i0	PBRI	gene	1	907	.	+	.	ID=G3564;gene_id=G3564;repproduct=protein FAM210B%2C mitochondrial-like;reptrans=G3564.1
NODE_32460_length_907_cov_5.633333_g16755_i0	PBRI	transcript	1	907	.	+	.	ID=G3564.1;Parent=G3564;gene_id=G3564;hybtrans_id=NODE_32460_length_907_cov_5.633333_g16755_i0;product=protein FAM210B%2C mitochondrial-like;transcript_id=G3564.1;uniq_trans_id=G3564.1
NODE_32460_length_907_cov_5.633333_g16755_i0	PBRI	exon	1	907	.	+	.	ID=exon-3842;Parent=G3564.1;exon_number=1;gene_id=G3564;transcript_id=G3564.1;uniq_trans_id=G3564.1
NODE_1022_length_4739_cov_4.314122_g404_i0	PBRI	gene	1	4739	.	+	.	ID=G82;gene_id=G82;repproduct=hypothetical protein EMIHUDRAFT_216366;reptrans=G82.1
NODE_1022_length_4739_cov_4.314122_g404_i0	PBRI	transcript	1	4739	.	+	.	ID=G82.1;Parent=G82;gene_id=G82;hybtrans_id=NODE_1022_length_4739_cov_4.314122_g404_i0;product=hypothetical protein EMIHUDRAFT_216366;transcript_id=G82.1;uniq_trans_id=G82.1
NODE_1022_length_4739_cov_4.314122_g404_i0	PBRI	exon	1	4739	.	+	.	ID=exon-115;Parent=G82.1;exon_number=1;gene_id=G82;transcript_id=G82.1;uniq_trans_id=G82.1
cogent_4499|path0	PBRI	gene	1	1864	.	+	.	ID=G28146;gene_id=G28146;repproduct=low-density lipoprotein receptor-related protein 4-like protein;reptrans=G28146.1
cogent_4499|path0	PBRI	transcript	1	1864	.	+	.	ID=G28146.1;Parent=G28146;gene_id=G28146;hybtrans_id=NODE_13934_length_1797_cov_63.047727_g6370_i0;product=low-density lipoprotein receptor-related protein 4-like protein;transcript_id=G28146.1;uniq_trans_id=G28146.1
cogent_4499|path0	PBRI	exon	1	310	.	+	.	ID=exon-121609;Parent=G28146.1;exon_number=1;gene_id=G28146;transcript_id=G28146.1;uniq_trans_id=G28146.1
cogent_4499|path0	PBRI	exon	378	1864	.	+	.	ID=exon-121610;Parent=G28146.1;exon_number=2;gene_id=G28146;transcript_id=G28146.1;uniq_trans_id=G28146.1
cogent_13740|path0	PBRI	gene	1	640	.	+	.	ID=G30150;gene_id=G30150;repproduct=ankyrin repeat domain-containing protein 50-like;reptrans=G30150.1
cogent_13740|path0	PBRI	transcript	1	640	.	+	.	ID=G30150.1;Parent=G30150;gene_id=G30150;hybtrans_id=NODE_39307_length_640_cov_18.101161_g21456_i0;product=ankyrin repeat domain-containing protein 50-like;transcript_id=G30150.1;uniq_trans_id=G30150.1
cogent_13740|path0	PBRI	exon	1	640	.	+	.	ID=exon-126949;Parent=G30150.1;exon_number=1;gene_id=G30150;transcript_id=G30150.1;uniq_trans_id=G30150.1
cogent_16965|path0	PBRI	gene	1	355	.	+	.	ID=G30433;gene_id=G30433;repproduct=hypothetical protein EMIHUDRAFT_253235;reptrans=G30433.1
cogent_16965|path0	PBRI	transcript	1	355	.	+	.	ID=G30433.1;Parent=G30433;gene_id=G30433;hybtrans_id=NODE_46845_length_355_cov_8.223270_g28333_i0;product=hypothetical protein EMIHUDRAFT_253235;transcript_id=G30433.1;uniq_trans_id=G30433.1
cogent_16965|path0	PBRI	exon	1	355	.	+	.	ID=exon-127403;Parent=G30433.1;exon_number=1;gene_id=G30433;transcript_id=G30433.1;uniq_trans_id=G30433.1
cogent_13833|path0	PBRI	gene	1	632	.	+	.	ID=G30157;gene_id=G30157;repproduct=hypothetical protein EMIHUDRAFT_108924;reptrans=G30157.1
cogent_13833|path0	PBRI	transcript	1	632	.	+	.	ID=G30157.1;Parent=G30157;gene_id=G30157;hybtrans_id=NODE_39537_length_632_cov_2.230252_g21647_i0;product=hypothetical protein EMIHUDRAFT_108924;transcript_id=G30157.1;uniq_trans_id=G30157.1
cogent_13833|path0	PBRI	exon	1	632	.	+	.	ID=exon-126962;Parent=G30157.1;exon_number=1;gene_id=G30157;transcript_id=G30157.1;uniq_trans_id=G30157.1
NODE_44229_length_445_cov_731.887255_g25741_i0	PBRI	gene	1	445	.	+	.	ID=G6188;gene_id=G6188;repproduct=---NA---;reptrans=G6188.1
NODE_44229_length_445_cov_731.887255_g25741_i0	PBRI	transcript	1	445	.	+	.	ID=G6188.1;Parent=G6188;gene_id=G6188;hybtrans_id=NODE_44229_length_445_cov_731.887255_g25741_i0;product=---NA---;transcript_id=G6188.1;uniq_trans_id=G6188.1
NODE_44229_length_445_cov_731.887255_g25741_i0	PBRI	exon	1	445	.	+	.	ID=exon-6481;Parent=G6188.1;exon_number=1;gene_id=G6188;transcript_id=G6188.1;uniq_trans_id=G6188.1
NODE_1945_length_3849_cov_3.861228_g782_i0	PBRI	gene	1	3849	.	+	.	ID=G125;gene_id=G125;repproduct=---NA---;reptrans=G125.1
NODE_1945_length_3849_cov_3.861228_g782_i0	PBRI	transcript	1	3849	.	+	.	ID=G125.1;Parent=G125;gene_id=G125;hybtrans_id=NODE_1945_length_3849_cov_3.861228_g782_i0;product=---NA---;transcript_id=G125.1;uniq_trans_id=G125.1
NODE_1945_length_3849_cov_3.861228_g782_i0	PBRI	exon	1	3849	.	+	.	ID=exon-170;Parent=G125.1;exon_number=1;gene_id=G125;transcript_id=G125.1;uniq_trans_id=G125.1
NODE_41892_length_539_cov_7.868526_g23595_i0	PBRI	gene	1	539	.	+	.	ID=G5598;gene_id=G5598;repproduct=DNA polymeras-like protein mu;reptrans=G5598.1
NODE_41892_length_539_cov_7.868526_g23595_i0	PBRI	transcript	1	539	.	+	.	ID=G5598.1;Parent=G5598;gene_id=G5598;hybtrans_id=NODE_41892_length_539_cov_7.868526_g23595_i0;product=DNA polymeras-like protein mu;transcript_id=G5598.1;uniq_trans_id=G5598.1
NODE_41892_length_539_cov_7.868526_g23595_i0	PBRI	exon	1	539	.	+	.	ID=exon-5891;Parent=G5598.1;exon_number=1;gene_id=G5598;transcript_id=G5598.1;uniq_trans_id=G5598.1
NODE_22311_length_1328_cov_34.559256_g10738_i0	PBRI	gene	1	1328	.	+	.	ID=G1905;gene_id=G1905;repproduct=cell division protein kinase 2;reptrans=G1905.1
NODE_22311_length_1328_cov_34.559256_g10738_i0	PBRI	transcript	1	1328	.	+	.	ID=G1905.1;Parent=G1905;gene_id=G1905;hybtrans_id=NODE_22311_length_1328_cov_34.559256_g10738_i0;product=cell division protein kinase 2;transcript_id=G1905.1;uniq_trans_id=G1905.1
NODE_22311_length_1328_cov_34.559256_g10738_i0	PBRI	exon	1	1328	.	+	.	ID=exon-2126;Parent=G1905.1;exon_number=1;gene_id=G1905;transcript_id=G1905.1;uniq_trans_id=G1905.1
NODE_32916_length_888_cov_4.976498_g17032_i0	PBRI	gene	1	888	.	+	.	ID=G3642;gene_id=G3642;repproduct=fructose-1%2C6-bisphosphate aldolase;reptrans=G3642.1
NODE_32916_length_888_cov_4.976498_g17032_i0	PBRI	transcript	1	888	.	+	.	ID=G3642.1;Parent=G3642;gene_id=G3642;hybtrans_id=NODE_32916_length_888_cov_4.976498_g17032_i0;product=fructose-1%2C6-bisphosphate aldolase;transcript_id=G3642.1;uniq_trans_id=G3642.1
NODE_32916_length_888_cov_4.976498_g17032_i0	PBRI	exon	1	888	.	+	.	ID=exon-3920;Parent=G3642.1;exon_number=1;gene_id=G3642;transcript_id=G3642.1;uniq_trans_id=G3642.1
NODE_12275_length_1915_cov_5.527157_g5544_i0	PBRI	gene	1	1915	.	+	.	ID=G851;gene_id=G851;repproduct=alpha-amylase;reptrans=G851.1
NODE_12275_length_1915_cov_5.527157_g5544_i0	PBRI	transcript	1	1915	.	+	.	ID=G851.1;Parent=G851;gene_id=G851;hybtrans_id=NODE_12275_length_1915_cov_5.527157_g5544_i0;product=alpha-amylase;transcript_id=G851.1;uniq_trans_id=G851.1
NODE_12275_length_1915_cov_5.527157_g5544_i0	PBRI	exon	1	1915	.	+	.	ID=exon-989;Parent=G851.1;exon_number=1;gene_id=G851;transcript_id=G851.1;uniq_trans_id=G851.1
cogent_4622|path0	PBRI	gene	1	1930	.	+	.	ID=G28196;gene_id=G28196;repproduct=---NA---;reptrans=G28196.4
cogent_4622|path0	PBRI	transcript	1	786	.	+	.	ID=G28196.1;Parent=G28196;gene_id=G28196;hybtrans_id=NODE_35572_length_786_cov_96.690254_g18781_i0;product=hypothetical protein Ctob_000108;transcript_id=G28196.1;uniq_trans_id=G28196.1
cogent_4622|path0	PBRI	exon	1	786	.	+	.	ID=exon-121839;Parent=G28196.1;exon_number=1;gene_id=G28196;transcript_id=G28196.1;uniq_trans_id=G28196.1
cogent_4622|path0	PBRI	transcript	1	1930	.	+	.	ID=G28196.2;Parent=G28196;gene_id=G28196;hybtrans_id=NODE_20409_length_1419_cov_148.025326_g6551_i3;product=hypothetical protein Ctob_000108;transcript_id=G28196.2;uniq_trans_id=G28196.2
cogent_4622|path0	PBRI	exon	1	325	.	+	.	ID=exon-121840;Parent=G28196.2;exon_number=1;gene_id=G28196;transcript_id=G28196.2;uniq_trans_id=G28196.2
cogent_4622|path0	PBRI	exon	541	679	.	+	.	ID=exon-121841;Parent=G28196.2;exon_number=2;gene_id=G28196;transcript_id=G28196.2;uniq_trans_id=G28196.2
cogent_4622|path0	PBRI	exon	751	800	.	+	.	ID=exon-121842;Parent=G28196.2;exon_number=3;gene_id=G28196;transcript_id=G28196.2;uniq_trans_id=G28196.2
cogent_4622|path0	PBRI	exon	1026	1930	.	+	.	ID=exon-121843;Parent=G28196.2;exon_number=4;gene_id=G28196;transcript_id=G28196.2;uniq_trans_id=G28196.2
cogent_4622|path0	PBRI	transcript	1	1930	.	+	.	ID=G28196.3;Parent=G28196;gene_id=G28196;hybtrans_id=NODE_16386_length_1644_cov_127.922838_g6551_i1;product=hypothetical protein Ctob_000108;transcript_id=G28196.3;uniq_trans_id=G28196.3
cogent_4622|path0	PBRI	exon	1	325	.	+	.	ID=exon-121844;Parent=G28196.3;exon_number=1;gene_id=G28196;transcript_id=G28196.3;uniq_trans_id=G28196.3
cogent_4622|path0	PBRI	exon	541	679	.	+	.	ID=exon-121845;Parent=G28196.3;exon_number=2;gene_id=G28196;transcript_id=G28196.3;uniq_trans_id=G28196.3
cogent_4622|path0	PBRI	exon	751	1930	.	+	.	ID=exon-121846;Parent=G28196.3;exon_number=3;gene_id=G28196;transcript_id=G28196.3;uniq_trans_id=G28196.3
cogent_4622|path0	PBRI	transcript	1	1930	.	+	.	ID=G28196.4;Parent=G28196;gene_id=G28196;hybtrans_id=NODE_32850_length_890_cov_86.763189_g6551_i5;product=---NA---;transcript_id=G28196.4;uniq_trans_id=G28196.4
cogent_4622|path0	PBRI	exon	1	679	.	+	.	ID=exon-121847;Parent=G28196.4;exon_number=1;gene_id=G28196;transcript_id=G28196.4;uniq_trans_id=G28196.4
cogent_4622|path0	PBRI	exon	751	1369	.	+	.	ID=exon-121848;Parent=G28196.4;exon_number=2;gene_id=G28196;transcript_id=G28196.4;uniq_trans_id=G28196.4
cogent_4622|path0	PBRI	exon	1455	1930	.	+	.	ID=exon-121849;Parent=G28196.4;exon_number=3;gene_id=G28196;transcript_id=G28196.4;uniq_trans_id=G28196.4
cogent_4622|path0	PBRI	transcript	292	1930	.	+	.	ID=G28196.5;Parent=G28196;gene_id=G28196;hybtrans_id=NODE_21936_length_1343_cov_130.215161_g6551_i4;product=hypothetical protein Ctob_000108;transcript_id=G28196.5;uniq_trans_id=G28196.5
cogent_4622|path0	PBRI	exon	292	679	.	+	.	ID=exon-121850;Parent=G28196.5;exon_number=1;gene_id=G28196;transcript_id=G28196.5;uniq_trans_id=G28196.5
cogent_4622|path0	PBRI	exon	751	800	.	+	.	ID=exon-121851;Parent=G28196.5;exon_number=2;gene_id=G28196;transcript_id=G28196.5;uniq_trans_id=G28196.5
cogent_4622|path0	PBRI	exon	1026	1930	.	+	.	ID=exon-121852;Parent=G28196.5;exon_number=3;gene_id=G28196;transcript_id=G28196.5;uniq_trans_id=G28196.5
cogent_4622|path0	PBRI	transcript	292	1930	.	+	.	ID=G28196.6;Parent=G28196;gene_id=G28196;hybtrans_id=NODE_17670_length_1568_cov_111.732201_g6551_i2;product=---NA---;transcript_id=G28196.6;uniq_trans_id=G28196.6
cogent_4622|path0	PBRI	exon	292	679	.	+	.	ID=exon-121853;Parent=G28196.6;exon_number=1;gene_id=G28196;transcript_id=G28196.6;uniq_trans_id=G28196.6
cogent_4622|path0	PBRI	exon	751	1930	.	+	.	ID=exon-121854;Parent=G28196.6;exon_number=2;gene_id=G28196;transcript_id=G28196.6;uniq_trans_id=G28196.6
cogent_1147|path0	PBRI	gene	1	3613	.	+	.	ID=G26602;gene_id=G26602;repproduct=Monoacylglycerol Oacyltransferase 2%2C putative;reptrans=G26602.4
cogent_1147|path0	PBRI	transcript	1	1387	.	+	.	ID=G26602.1;Parent=G26602;gene_id=G26602;hybtrans_id=NODE_22588_length_1314_cov_69.633516_g10902_i0;product=diacylglycerol oacyltransferase;transcript_id=G26602.1;uniq_trans_id=G26602.1
cogent_1147|path0	PBRI	exon	1	571	.	+	.	ID=exon-115437;Parent=G26602.1;exon_number=1;gene_id=G26602;transcript_id=G26602.1;uniq_trans_id=G26602.1
cogent_1147|path0	PBRI	exon	646	1151	.	+	.	ID=exon-115438;Parent=G26602.1;exon_number=2;gene_id=G26602;transcript_id=G26602.1;uniq_trans_id=G26602.1
cogent_1147|path0	PBRI	exon	1251	1387	.	+	.	ID=exon-115439;Parent=G26602.1;exon_number=3;gene_id=G26602;transcript_id=G26602.1;uniq_trans_id=G26602.1
cogent_1147|path0	PBRI	transcript	1	3613	.	+	.	ID=G26602.2;Parent=G26602;gene_id=G26602;hybtrans_id=NODE_6245_length_2561_cov_67.109746_g1439_i2;product=Putative Diacylglycerol O-acyltransferase 2B;transcript_id=G26602.2;uniq_trans_id=G26602.2
cogent_1147|path0	PBRI	exon	1	571	.	+	.	ID=exon-115440;Parent=G26602.2;exon_number=1;gene_id=G26602;transcript_id=G26602.2;uniq_trans_id=G26602.2
cogent_1147|path0	PBRI	exon	646	915	.	+	.	ID=exon-115441;Parent=G26602.2;exon_number=2;gene_id=G26602;transcript_id=G26602.2;uniq_trans_id=G26602.2
cogent_1147|path0	PBRI	exon	984	1051	.	+	.	ID=exon-115442;Parent=G26602.2;exon_number=3;gene_id=G26602;transcript_id=G26602.2;uniq_trans_id=G26602.2
cogent_1147|path0	PBRI	exon	1354	1416	.	+	.	ID=exon-115443;Parent=G26602.2;exon_number=4;gene_id=G26602;transcript_id=G26602.2;uniq_trans_id=G26602.2
cogent_1147|path0	PBRI	exon	1562	1750	.	+	.	ID=exon-115444;Parent=G26602.2;exon_number=5;gene_id=G26602;transcript_id=G26602.2;uniq_trans_id=G26602.2
cogent_1147|path0	PBRI	exon	2214	3613	.	+	.	ID=exon-115445;Parent=G26602.2;exon_number=6;gene_id=G26602;transcript_id=G26602.2;uniq_trans_id=G26602.2
cogent_1147|path0	PBRI	transcript	1	3613	.	+	.	ID=G26602.3;Parent=G26602;gene_id=G26602;hybtrans_id=NODE_4582_length_2863_cov_59.521231_g1439_i1;product=diacylglycerol o-acyltransferase 2-like protein;transcript_id=G26602.3;uniq_trans_id=G26602.3
cogent_1147|path0	PBRI	exon	1	571	.	+	.	ID=exon-115446;Parent=G26602.3;exon_number=1;gene_id=G26602;transcript_id=G26602.3;uniq_trans_id=G26602.3
cogent_1147|path0	PBRI	exon	646	915	.	+	.	ID=exon-115447;Parent=G26602.3;exon_number=2;gene_id=G26602;transcript_id=G26602.3;uniq_trans_id=G26602.3
cogent_1147|path0	PBRI	exon	984	1416	.	+	.	ID=exon-115448;Parent=G26602.3;exon_number=3;gene_id=G26602;transcript_id=G26602.3;uniq_trans_id=G26602.3
cogent_1147|path0	PBRI	exon	1562	1750	.	+	.	ID=exon-115449;Parent=G26602.3;exon_number=4;gene_id=G26602;transcript_id=G26602.3;uniq_trans_id=G26602.3
cogent_1147|path0	PBRI	exon	2214	3613	.	+	.	ID=exon-115450;Parent=G26602.3;exon_number=5;gene_id=G26602;transcript_id=G26602.3;uniq_trans_id=G26602.3
cogent_1147|path0	PBRI	transcript	1	3613	.	+	.	ID=G26602.4;Parent=G26602;gene_id=G26602;hybtrans_id=NODE_3431_length_3173_cov_55.573980_g1439_i0;product=Monoacylglycerol Oacyltransferase 2%2C putative;transcript_id=G26602.4;uniq_trans_id=G26602.4
cogent_1147|path0	PBRI	exon	1	915	.	+	.	ID=exon-115451;Parent=G26602.4;exon_number=1;gene_id=G26602;transcript_id=G26602.4;uniq_trans_id=G26602.4
cogent_1147|path0	PBRI	exon	984	1051	.	+	.	ID=exon-115452;Parent=G26602.4;exon_number=2;gene_id=G26602;transcript_id=G26602.4;uniq_trans_id=G26602.4
cogent_1147|path0	PBRI	exon	1354	1491	.	+	.	ID=exon-115453;Parent=G26602.4;exon_number=3;gene_id=G26602;transcript_id=G26602.4;uniq_trans_id=G26602.4
cogent_1147|path0	PBRI	exon	1562	3613	.	+	.	ID=exon-115454;Parent=G26602.4;exon_number=4;gene_id=G26602;transcript_id=G26602.4;uniq_trans_id=G26602.4
cogent_1147|path0	PBRI	transcript	1017	2248	.	+	.	ID=G26602.5;Parent=G26602;gene_id=G26602;hybtrans_id=NODE_27766_length_1087_cov_24.276190_g1439_i5;product=diacylglycerol oacyltransferase;transcript_id=G26602.5;uniq_trans_id=G26602.5
cogent_1147|path0	PBRI	exon	1017	1416	.	+	.	ID=exon-115455;Parent=G26602.5;exon_number=1;gene_id=G26602;transcript_id=G26602.5;uniq_trans_id=G26602.5
cogent_1147|path0	PBRI	exon	1562	2248	.	+	.	ID=exon-115456;Parent=G26602.5;exon_number=2;gene_id=G26602;transcript_id=G26602.5;uniq_trans_id=G26602.5
cogent_1147|path0	PBRI	transcript	1275	1638	.	+	.	ID=G26602.6;Parent=G26602;gene_id=G26602;hybtrans_id=NODE_46514_length_364_cov_24.382263_g28002_i0;product=---NA---;transcript_id=G26602.6;uniq_trans_id=G26602.6
cogent_1147|path0	PBRI	exon	1275	1638	.	+	.	ID=exon-115457;Parent=G26602.6;exon_number=1;gene_id=G26602;transcript_id=G26602.6;uniq_trans_id=G26602.6
NODE_55601_length_191_cov_5.467532_g37089_i0	PBRI	gene	1	191	.	+	.	ID=G8285;gene_id=G8285;repproduct=---NA---;reptrans=G8285.1
NODE_55601_length_191_cov_5.467532_g37089_i0	PBRI	transcript	1	191	.	+	.	ID=G8285.1;Parent=G8285;gene_id=G8285;hybtrans_id=NODE_55601_length_191_cov_5.467532_g37089_i0;product=---NA---;transcript_id=G8285.1;uniq_trans_id=G8285.1
NODE_55601_length_191_cov_5.467532_g37089_i0	PBRI	exon	1	191	.	+	.	ID=exon-8581;Parent=G8285.1;exon_number=1;gene_id=G8285;transcript_id=G8285.1;uniq_trans_id=G8285.1
cogent_4816|path0	PBRI	gene	1	2062	.	+	.	ID=G28278;gene_id=G28278;repproduct=pachytene checkpoint protein 2 homolog;reptrans=G28278.6
cogent_4816|path0	PBRI	transcript	1	1125	.	+	.	ID=G28278.1;Parent=G28278;gene_id=G28278;hybtrans_id=NODE_26883_length_1125_cov_14.147059_g6817_i6;product=pachytene checkpoint protein 2 homolog;transcript_id=G28278.1;uniq_trans_id=G28278.1
cogent_4816|path0	PBRI	exon	1	1125	.	+	.	ID=exon-122127;Parent=G28278.1;exon_number=1;gene_id=G28278;transcript_id=G28278.1;uniq_trans_id=G28278.1
cogent_4816|path0	PBRI	transcript	1	1715	.	+	.	ID=G28278.2;Parent=G28278;gene_id=G28278;hybtrans_id=NODE_17071_length_1602_cov_14.837700_g6817_i2;product=pachytene checkpoint protein 2 homolog;transcript_id=G28278.2;uniq_trans_id=G28278.2
cogent_4816|path0	PBRI	exon	1	977	.	+	.	ID=exon-122128;Parent=G28278.2;exon_number=1;gene_id=G28278;transcript_id=G28278.2;uniq_trans_id=G28278.2
cogent_4816|path0	PBRI	exon	1091	1715	.	+	.	ID=exon-122129;Parent=G28278.2;exon_number=2;gene_id=G28278;transcript_id=G28278.2;uniq_trans_id=G28278.2
cogent_4816|path0	PBRI	transcript	1	2062	.	+	.	ID=G28278.3;Parent=G28278;gene_id=G28278;hybtrans_id=NODE_19248_length_1481_cov_19.315097_g6817_i4;product=pachytene checkpoint protein 2 homolog;transcript_id=G28278.3;uniq_trans_id=G28278.3
cogent_4816|path0	PBRI	exon	1	576	.	+	.	ID=exon-122130;Parent=G28278.3;exon_number=1;gene_id=G28278;transcript_id=G28278.3;uniq_trans_id=G28278.3
cogent_4816|path0	PBRI	exon	837	977	.	+	.	ID=exon-122131;Parent=G28278.3;exon_number=2;gene_id=G28278;transcript_id=G28278.3;uniq_trans_id=G28278.3
cogent_4816|path0	PBRI	exon	1091	1471	.	+	.	ID=exon-122132;Parent=G28278.3;exon_number=3;gene_id=G28278;transcript_id=G28278.3;uniq_trans_id=G28278.3
cogent_4816|path0	PBRI	exon	1680	2062	.	+	.	ID=exon-122133;Parent=G28278.3;exon_number=4;gene_id=G28278;transcript_id=G28278.3;uniq_trans_id=G28278.3
cogent_4816|path0	PBRI	transcript	1	2062	.	+	.	ID=G28278.4;Parent=G28278;gene_id=G28278;hybtrans_id=NODE_15629_length_1689_cov_16.914649_g6817_i1;product=pachytene checkpoint protein 2 homolog;transcript_id=G28278.4;uniq_trans_id=G28278.4
cogent_4816|path0	PBRI	exon	1	576	.	+	.	ID=exon-122134;Parent=G28278.4;exon_number=1;gene_id=G28278;transcript_id=G28278.4;uniq_trans_id=G28278.4
cogent_4816|path0	PBRI	exon	837	977	.	+	.	ID=exon-122135;Parent=G28278.4;exon_number=2;gene_id=G28278;transcript_id=G28278.4;uniq_trans_id=G28278.4
cogent_4816|path0	PBRI	exon	1091	2062	.	+	.	ID=exon-122136;Parent=G28278.4;exon_number=3;gene_id=G28278;transcript_id=G28278.4;uniq_trans_id=G28278.4
cogent_4816|path0	PBRI	transcript	1	2062	.	+	.	ID=G28278.5;Parent=G28278;gene_id=G28278;hybtrans_id=NODE_17212_length_1594_cov_18.092486_g6817_i3;product=pachytene checkpoint protein 2 homolog;transcript_id=G28278.5;uniq_trans_id=G28278.5
cogent_4816|path0	PBRI	exon	1	576	.	+	.	ID=exon-122137;Parent=G28278.5;exon_number=1;gene_id=G28278;transcript_id=G28278.5;uniq_trans_id=G28278.5
cogent_4816|path0	PBRI	exon	837	1471	.	+	.	ID=exon-122138;Parent=G28278.5;exon_number=2;gene_id=G28278;transcript_id=G28278.5;uniq_trans_id=G28278.5
cogent_4816|path0	PBRI	exon	1680	2062	.	+	.	ID=exon-122139;Parent=G28278.5;exon_number=3;gene_id=G28278;transcript_id=G28278.5;uniq_trans_id=G28278.5
cogent_4816|path0	PBRI	transcript	1	2062	.	+	.	ID=G28278.6;Parent=G28278;gene_id=G28278;hybtrans_id=NODE_14826_length_1741_cov_17.205986_g6817_i0;product=pachytene checkpoint protein 2 homolog;transcript_id=G28278.6;uniq_trans_id=G28278.6
cogent_4816|path0	PBRI	exon	1	977	.	+	.	ID=exon-122140;Parent=G28278.6;exon_number=1;gene_id=G28278;transcript_id=G28278.6;uniq_trans_id=G28278.6
cogent_4816|path0	PBRI	exon	1091	1471	.	+	.	ID=exon-122141;Parent=G28278.6;exon_number=2;gene_id=G28278;transcript_id=G28278.6;uniq_trans_id=G28278.6
cogent_4816|path0	PBRI	exon	1680	2062	.	+	.	ID=exon-122142;Parent=G28278.6;exon_number=3;gene_id=G28278;transcript_id=G28278.6;uniq_trans_id=G28278.6
cogent_4816|path0	PBRI	transcript	544	2062	.	+	.	ID=G28278.7;Parent=G28278;gene_id=G28278;hybtrans_id=NODE_22664_length_1311_cov_15.201727_g6817_i5;product=pachytene checkpoint protein 2 homolog;transcript_id=G28278.7;uniq_trans_id=G28278.7
cogent_4816|path0	PBRI	exon	544	1471	.	+	.	ID=exon-122143;Parent=G28278.7;exon_number=1;gene_id=G28278;transcript_id=G28278.7;uniq_trans_id=G28278.7
cogent_4816|path0	PBRI	exon	1680	2062	.	+	.	ID=exon-122144;Parent=G28278.7;exon_number=2;gene_id=G28278;transcript_id=G28278.7;uniq_trans_id=G28278.7
cogent_4816|path0	PBRI	transcript	943	1715	.	+	.	ID=G28278.8;Parent=G28278;gene_id=G28278;hybtrans_id=NODE_35950_length_773_cov_12.073370_g6817_i7;product=pachytene checkpoint protein 2 homolog;transcript_id=G28278.8;uniq_trans_id=G28278.8
cogent_4816|path0	PBRI	exon	943	1715	.	+	.	ID=exon-122145;Parent=G28278.8;exon_number=1;gene_id=G28278;transcript_id=G28278.8;uniq_trans_id=G28278.8
NODE_30425_length_986_cov_3.360379_g15501_i0	PBRI	gene	1	986	.	+	.	ID=G3197;gene_id=G3197;repproduct=hypothetical protein EMIHUDRAFT_224848;reptrans=G3197.1
NODE_30425_length_986_cov_3.360379_g15501_i0	PBRI	transcript	1	986	.	+	.	ID=G3197.1;Parent=G3197;gene_id=G3197;hybtrans_id=NODE_30425_length_986_cov_3.360379_g15501_i0;product=hypothetical protein EMIHUDRAFT_224848;transcript_id=G3197.1;uniq_trans_id=G3197.1
NODE_30425_length_986_cov_3.360379_g15501_i0	PBRI	exon	1	986	.	+	.	ID=exon-3470;Parent=G3197.1;exon_number=1;gene_id=G3197;transcript_id=G3197.1;uniq_trans_id=G3197.1
cogent_10504|path0	PBRI	gene	1	975	.	+	.	ID=G29714;gene_id=G29714;repproduct=hypothetical protein EMIHUDRAFT_433908%2C partial;reptrans=G29714.1
cogent_10504|path0	PBRI	transcript	1	852	.	+	.	ID=G29714.1;Parent=G29714;gene_id=G29714;hybtrans_id=NODE_31259_length_952_cov_23.256831_g16014_i0;product=hypothetical protein EMIHUDRAFT_433908%2C partial;transcript_id=G29714.1;uniq_trans_id=G29714.1
cogent_10504|path0	PBRI	exon	1	852	.	+	.	ID=exon-126084;Parent=G29714.1;exon_number=1;gene_id=G29714;transcript_id=G29714.1;uniq_trans_id=G29714.1
cogent_10504|path0	PBRI	transcript	1	975	.	+	.	ID=G29714.2;Parent=G29714;gene_id=G29714;hybtrans_id=NODE_33889_length_851_cov_28.529484_g17652_i0;product=hypothetical protein EMIHUDRAFT_445925%2C partial;transcript_id=G29714.2;uniq_trans_id=G29714.2
cogent_10504|path0	PBRI	exon	1	348	.	+	.	ID=exon-126085;Parent=G29714.2;exon_number=1;gene_id=G29714;transcript_id=G29714.2;uniq_trans_id=G29714.2
cogent_10504|path0	PBRI	exon	473	975	.	+	.	ID=exon-126086;Parent=G29714.2;exon_number=2;gene_id=G29714;transcript_id=G29714.2;uniq_trans_id=G29714.2
NODE_51403_length_248_cov_6.184834_g32891_i0	PBRI	gene	1	248	.	+	.	ID=G7853;gene_id=G7853;repproduct=hypothetical protein Ctob_001257;reptrans=G7853.1
NODE_51403_length_248_cov_6.184834_g32891_i0	PBRI	transcript	1	248	.	+	.	ID=G7853.1;Parent=G7853;gene_id=G7853;hybtrans_id=NODE_51403_length_248_cov_6.184834_g32891_i0;product=hypothetical protein Ctob_001257;transcript_id=G7853.1;uniq_trans_id=G7853.1
NODE_51403_length_248_cov_6.184834_g32891_i0	PBRI	exon	1	248	.	+	.	ID=exon-8149;Parent=G7853.1;exon_number=1;gene_id=G7853;transcript_id=G7853.1;uniq_trans_id=G7853.1
cogent_6192|path0	PBRI	gene	1	1488	.	+	.	ID=G28752;gene_id=G28752;repproduct=hypothetical protein EMIHUDRAFT_248751;reptrans=G28752.2
cogent_6192|path0	PBRI	transcript	1	1488	.	+	.	ID=G28752.1;Parent=G28752;gene_id=G28752;hybtrans_id=NODE_20332_length_1423_cov_76.663781_g9001_i1;product=---NA---;transcript_id=G28752.1;uniq_trans_id=G28752.1
cogent_6192|path0	PBRI	exon	1	188	.	+	.	ID=exon-123585;Parent=G28752.1;exon_number=1;gene_id=G28752;transcript_id=G28752.1;uniq_trans_id=G28752.1
cogent_6192|path0	PBRI	exon	254	1488	.	+	.	ID=exon-123586;Parent=G28752.1;exon_number=2;gene_id=G28752;transcript_id=G28752.1;uniq_trans_id=G28752.1
cogent_6192|path0	PBRI	transcript	1	1488	.	+	.	ID=G28752.2;Parent=G28752;gene_id=G28752;hybtrans_id=NODE_19108_length_1488_cov_73.164714_g9001_i0;product=hypothetical protein EMIHUDRAFT_248751;transcript_id=G28752.2;uniq_trans_id=G28752.2
cogent_6192|path0	PBRI	exon	1	1488	.	+	.	ID=exon-123587;Parent=G28752.2;exon_number=1;gene_id=G28752;transcript_id=G28752.2;uniq_trans_id=G28752.2
NODE_18819_length_1504_cov_4.107703_g8845_i0	PBRI	gene	1	1504	.	+	.	ID=G1476;gene_id=G1476;repproduct=---NA---;reptrans=G1476.1
NODE_18819_length_1504_cov_4.107703_g8845_i0	PBRI	transcript	1	1504	.	+	.	ID=G1476.1;Parent=G1476;gene_id=G1476;hybtrans_id=NODE_18819_length_1504_cov_4.107703_g8845_i0;product=---NA---;transcript_id=G1476.1;uniq_trans_id=G1476.1
NODE_18819_length_1504_cov_4.107703_g8845_i0	PBRI	exon	1	1504	.	+	.	ID=exon-1669;Parent=G1476.1;exon_number=1;gene_id=G1476;transcript_id=G1476.1;uniq_trans_id=G1476.1
NODE_41248_length_565_cov_2.797348_g23038_i0	PBRI	gene	1	565	.	+	.	ID=G5437;gene_id=G5437;repproduct=polymorphic outer membrane protein;reptrans=G5437.1
NODE_41248_length_565_cov_2.797348_g23038_i0	PBRI	transcript	1	565	.	+	.	ID=G5437.1;Parent=G5437;gene_id=G5437;hybtrans_id=NODE_41248_length_565_cov_2.797348_g23038_i0;product=polymorphic outer membrane protein;transcript_id=G5437.1;uniq_trans_id=G5437.1
NODE_41248_length_565_cov_2.797348_g23038_i0	PBRI	exon	1	565	.	+	.	ID=exon-5730;Parent=G5437.1;exon_number=1;gene_id=G5437;transcript_id=G5437.1;uniq_trans_id=G5437.1
cogent_2665|path0	PBRI	gene	1	2296	.	+	.	ID=G27401;gene_id=G27401;repproduct=strictosidine synthase;reptrans=G27401.2
cogent_2665|path0	PBRI	transcript	1	2296	.	+	.	ID=G27401.1;Parent=G27401;gene_id=G27401;hybtrans_id=NODE_8863_length_2226_cov_20.425308_g3652_i1;product=strictosidine synthase;transcript_id=G27401.1;uniq_trans_id=G27401.1
cogent_2665|path0	PBRI	exon	1	1840	.	+	.	ID=exon-118775;Parent=G27401.1;exon_number=1;gene_id=G27401;transcript_id=G27401.1;uniq_trans_id=G27401.1
cogent_2665|path0	PBRI	exon	1911	2296	.	+	.	ID=exon-118776;Parent=G27401.1;exon_number=2;gene_id=G27401;transcript_id=G27401.1;uniq_trans_id=G27401.1
cogent_2665|path0	PBRI	transcript	1	2296	.	+	.	ID=G27401.2;Parent=G27401;gene_id=G27401;hybtrans_id=NODE_8253_length_2296_cov_19.659584_g3652_i0;product=strictosidine synthase;transcript_id=G27401.2;uniq_trans_id=G27401.2
cogent_2665|path0	PBRI	exon	1	2296	.	+	.	ID=exon-118777;Parent=G27401.2;exon_number=1;gene_id=G27401;transcript_id=G27401.2;uniq_trans_id=G27401.2
cogent_1051|path0	PBRI	gene	1	3284	.	+	.	ID=G26555;gene_id=G26555;repproduct=serine/threonine-protein phosphatase 6 regulatory ankyrin repeat subunit B-like;reptrans=G26555.3
cogent_1051|path0	PBRI	transcript	1	1328	.	+	.	ID=G26555.1;Parent=G26555;gene_id=G26555;hybtrans_id=NODE_10915_length_2025_cov_28.536720_g427_i9;product=serine/threonine-protein phosphatase 6 regulatory ankyrin repeat subunit B-like;transcript_id=G26555.1;uniq_trans_id=G26555.1
cogent_1051|path0	PBRI	exon	1	917	.	+	.	ID=exon-115129;Parent=G26555.1;exon_number=1;gene_id=G26555;transcript_id=G26555.1;uniq_trans_id=G26555.1
cogent_1051|path0	PBRI	exon	1091	1328	.	+	.	ID=exon-115130;Parent=G26555.1;exon_number=2;gene_id=G26555;transcript_id=G26555.1;uniq_trans_id=G26555.1
cogent_1051|path0	PBRI	transcript	1	2455	.	+	.	ID=G26555.2;Parent=G26555;gene_id=G26555;hybtrans_id=NODE_44490_length_435_cov_142.025126_g25992_i0;product=hypothetical protein EMIHUDRAFT_110851;transcript_id=G26555.2;uniq_trans_id=G26555.2
cogent_1051|path0	PBRI	exon	1	2455	.	+	.	ID=exon-115131;Parent=G26555.2;exon_number=1;gene_id=G26555;transcript_id=G26555.2;uniq_trans_id=G26555.2
cogent_1051|path0	PBRI	transcript	1	3284	.	+	.	ID=G26555.3;Parent=G26555;gene_id=G26555;hybtrans_id=NODE_3128_length_3284_cov_17.555282_g427_i2;product=serine/threonine-protein phosphatase 6 regulatory ankyrin repeat subunit B-like;transcript_id=G26555.3;uniq_trans_id=G26555.3
cogent_1051|path0	PBRI	exon	1	3284	.	+	.	ID=exon-115132;Parent=G26555.3;exon_number=1;gene_id=G26555;transcript_id=G26555.3;uniq_trans_id=G26555.3
cogent_1051|path0	PBRI	transcript	934	1915	.	+	.	ID=G26555.4;Parent=G26555;gene_id=G26555;hybtrans_id=NODE_24096_length_1245_cov_8.583609_g11726_i0;product=ankyrin repeat domain-containing protein 29-like;transcript_id=G26555.4;uniq_trans_id=G26555.4
cogent_1051|path0	PBRI	exon	934	1915	.	+	.	ID=exon-115133;Parent=G26555.4;exon_number=1;gene_id=G26555;transcript_id=G26555.4;uniq_trans_id=G26555.4
cogent_1051|path0	PBRI	transcript	2098	3284	.	+	.	ID=G26555.5;Parent=G26555;gene_id=G26555;hybtrans_id=NODE_26604_length_1136_cov_48.535942_g427_i21;product=hypothetical protein EMIHUDRAFT_110851;transcript_id=G26555.5;uniq_trans_id=G26555.5
cogent_1051|path0	PBRI	exon	2098	2455	.	+	.	ID=exon-115134;Parent=G26555.5;exon_number=1;gene_id=G26555;transcript_id=G26555.5;uniq_trans_id=G26555.5
cogent_1051|path0	PBRI	exon	2516	3284	.	+	.	ID=exon-115135;Parent=G26555.5;exon_number=2;gene_id=G26555;transcript_id=G26555.5;uniq_trans_id=G26555.5
NODE_38004_length_693_cov_4.539634_g20481_i0	PBRI	gene	1	693	.	+	.	ID=G4717;gene_id=G4717;repproduct=Hypothetical protein EMIHUDRAFT_447781;reptrans=G4717.1
NODE_38004_length_693_cov_4.539634_g20481_i0	PBRI	transcript	1	693	.	+	.	ID=G4717.1;Parent=G4717;gene_id=G4717;hybtrans_id=NODE_38004_length_693_cov_4.539634_g20481_i0;product=Hypothetical protein EMIHUDRAFT_447781;transcript_id=G4717.1;uniq_trans_id=G4717.1
NODE_38004_length_693_cov_4.539634_g20481_i0	PBRI	exon	1	693	.	+	.	ID=exon-5006;Parent=G4717.1;exon_number=1;gene_id=G4717;transcript_id=G4717.1;uniq_trans_id=G4717.1
cogent_15954|path0	PBRI	gene	1	436	.	+	.	ID=G30355;gene_id=G30355;repproduct=hypothetical protein EMIHUDRAFT_100904;reptrans=G30355.1
cogent_15954|path0	PBRI	transcript	1	436	.	+	.	ID=G30355.1;Parent=G30355;gene_id=G30355;hybtrans_id=NODE_44465_length_436_cov_13.862155_g25968_i0;product=hypothetical protein EMIHUDRAFT_100904;transcript_id=G30355.1;uniq_trans_id=G30355.1
cogent_15954|path0	PBRI	exon	1	436	.	+	.	ID=exon-127283;Parent=G30355.1;exon_number=1;gene_id=G30355;transcript_id=G30355.1;uniq_trans_id=G30355.1
NODE_37797_length_701_cov_9.012048_g20324_i0	PBRI	gene	1	701	.	+	.	ID=G4667;gene_id=G4667;repproduct=predicted protein;reptrans=G4667.1
NODE_37797_length_701_cov_9.012048_g20324_i0	PBRI	transcript	1	701	.	+	.	ID=G4667.1;Parent=G4667;gene_id=G4667;hybtrans_id=NODE_37797_length_701_cov_9.012048_g20324_i0;product=predicted protein;transcript_id=G4667.1;uniq_trans_id=G4667.1
NODE_37797_length_701_cov_9.012048_g20324_i0	PBRI	exon	1	701	.	+	.	ID=exon-4956;Parent=G4667.1;exon_number=1;gene_id=G4667;transcript_id=G4667.1;uniq_trans_id=G4667.1
NODE_16139_length_1658_cov_24.405922_g7470_i0	PBRI	gene	1	1628	.	+	.	ID=G1188;gene_id=G1188;repproduct=---NA---;reptrans=G1188.1
NODE_16139_length_1658_cov_24.405922_g7470_i0	PBRI	transcript	1	1628	.	+	.	ID=G1188.1;Parent=G1188;gene_id=G1188;hybtrans_id=NODE_16139_length_1658_cov_24.405922_g7470_i0;product=---NA---;transcript_id=G1188.1;uniq_trans_id=G1188.1
NODE_16139_length_1658_cov_24.405922_g7470_i0	PBRI	exon	1	1628	.	+	.	ID=exon-1350;Parent=G1188.1;exon_number=1;gene_id=G1188;transcript_id=G1188.1;uniq_trans_id=G1188.1
cogent_1717|path0	PBRI	gene	1	2826	.	+	.	ID=G26919;gene_id=G26919;repproduct=band 7 protein;reptrans=G26919.2
cogent_1717|path0	PBRI	transcript	1	2291	.	+	.	ID=G26919.1;Parent=G26919;gene_id=G26919;hybtrans_id=NODE_8847_length_2227_cov_328.348402_g2285_i7;product=band 7 protein;transcript_id=G26919.1;uniq_trans_id=G26919.1
cogent_1717|path0	PBRI	exon	1	1098	.	+	.	ID=exon-116906;Parent=G26919.1;exon_number=1;gene_id=G26919;transcript_id=G26919.1;uniq_trans_id=G26919.1
cogent_1717|path0	PBRI	exon	1163	2291	.	+	.	ID=exon-116907;Parent=G26919.1;exon_number=2;gene_id=G26919;transcript_id=G26919.1;uniq_trans_id=G26919.1
cogent_1717|path0	PBRI	transcript	1	2826	.	+	.	ID=G26919.2;Parent=G26919;gene_id=G26919;hybtrans_id=NODE_5498_length_2681_cov_281.810514_g2285_i1;product=band 7 protein;transcript_id=G26919.2;uniq_trans_id=G26919.2
cogent_1717|path0	PBRI	exon	1	362	.	+	.	ID=exon-116908;Parent=G26919.2;exon_number=1;gene_id=G26919;transcript_id=G26919.2;uniq_trans_id=G26919.2
cogent_1717|path0	PBRI	exon	444	1098	.	+	.	ID=exon-116909;Parent=G26919.2;exon_number=2;gene_id=G26919;transcript_id=G26919.2;uniq_trans_id=G26919.2
cogent_1717|path0	PBRI	exon	1163	2826	.	+	.	ID=exon-116910;Parent=G26919.2;exon_number=3;gene_id=G26919;transcript_id=G26919.2;uniq_trans_id=G26919.2
cogent_1717|path0	PBRI	transcript	328	1197	.	+	.	ID=G26919.3;Parent=G26919;gene_id=G26919;hybtrans_id=NODE_33422_length_870_cov_274.177671_g2285_i10;product=predicted protein;transcript_id=G26919.3;uniq_trans_id=G26919.3
cogent_1717|path0	PBRI	exon	328	1197	.	+	.	ID=exon-116911;Parent=G26919.3;exon_number=1;gene_id=G26919;transcript_id=G26919.3;uniq_trans_id=G26919.3
NODE_35010_length_807_cov_6.301299_g18405_i0	PBRI	gene	1	807	.	+	.	ID=G4057;gene_id=G4057;repproduct=hypothetical protein EMIHUDRAFT_195141;reptrans=G4057.1
NODE_35010_length_807_cov_6.301299_g18405_i0	PBRI	transcript	1	807	.	+	.	ID=G4057.1;Parent=G4057;gene_id=G4057;hybtrans_id=NODE_35010_length_807_cov_6.301299_g18405_i0;product=hypothetical protein EMIHUDRAFT_195141;transcript_id=G4057.1;uniq_trans_id=G4057.1
NODE_35010_length_807_cov_6.301299_g18405_i0	PBRI	exon	1	807	.	+	.	ID=exon-4346;Parent=G4057.1;exon_number=1;gene_id=G4057;transcript_id=G4057.1;uniq_trans_id=G4057.1
NODE_44169_length_448_cov_2.549878_g25684_i0	PBRI	gene	1	418	.	+	.	ID=G6167;gene_id=G6167;repproduct=hypothetical protein EMIHUDRAFT_211502;reptrans=G6167.1
NODE_44169_length_448_cov_2.549878_g25684_i0	PBRI	transcript	1	418	.	+	.	ID=G6167.1;Parent=G6167;gene_id=G6167;hybtrans_id=NODE_44169_length_448_cov_2.549878_g25684_i0;product=hypothetical protein EMIHUDRAFT_211502;transcript_id=G6167.1;uniq_trans_id=G6167.1
NODE_44169_length_448_cov_2.549878_g25684_i0	PBRI	exon	1	418	.	+	.	ID=exon-6460;Parent=G6167.1;exon_number=1;gene_id=G6167;transcript_id=G6167.1;uniq_trans_id=G6167.1
NODE_46528_length_364_cov_3.198777_g28016_i0	PBRI	gene	1	364	.	+	.	ID=G6824;gene_id=G6824;repproduct=hypothetical protein EMIHUDRAFT_449214;reptrans=G6824.1
NODE_46528_length_364_cov_3.198777_g28016_i0	PBRI	transcript	1	364	.	+	.	ID=G6824.1;Parent=G6824;gene_id=G6824;hybtrans_id=NODE_46528_length_364_cov_3.198777_g28016_i0;product=hypothetical protein EMIHUDRAFT_449214;transcript_id=G6824.1;uniq_trans_id=G6824.1
NODE_46528_length_364_cov_3.198777_g28016_i0	PBRI	exon	1	364	.	+	.	ID=exon-7119;Parent=G6824.1;exon_number=1;gene_id=G6824;transcript_id=G6824.1;uniq_trans_id=G6824.1
NODE_31505_length_943_cov_8.569536_g16176_i0	PBRI	gene	1	943	.	+	.	ID=G3388;gene_id=G3388;repproduct=hypothetical protein EMIHUDRAFT_444719;reptrans=G3388.1
NODE_31505_length_943_cov_8.569536_g16176_i0	PBRI	transcript	1	943	.	+	.	ID=G3388.1;Parent=G3388;gene_id=G3388;hybtrans_id=NODE_31505_length_943_cov_8.569536_g16176_i0;product=hypothetical protein EMIHUDRAFT_444719;transcript_id=G3388.1;uniq_trans_id=G3388.1
NODE_31505_length_943_cov_8.569536_g16176_i0	PBRI	exon	1	943	.	+	.	ID=exon-3662;Parent=G3388.1;exon_number=1;gene_id=G3388;transcript_id=G3388.1;uniq_trans_id=G3388.1
cogent_9001|path0	PBRI	gene	1	1266	.	+	.	ID=G29461;gene_id=G29461;repproduct=---NA---;reptrans=G29461.3
cogent_9001|path0	PBRI	transcript	1	149	.	+	.	ID=G29461.1;Parent=G29461;gene_id=G29461;hybtrans_id=NODE_56279_length_185_cov_26.364865_g37767_i0;product=---NA---;transcript_id=G29461.1;uniq_trans_id=G29461.1
cogent_9001|path0	PBRI	exon	1	149	.	+	.	ID=exon-125476;Parent=G29461.1;exon_number=1;gene_id=G29461;transcript_id=G29461.1;uniq_trans_id=G29461.1
cogent_9001|path0	PBRI	transcript	1	304	.	+	.	ID=G29461.2;Parent=G29461;gene_id=G29461;hybtrans_id=NODE_48692_length_304_cov_26.973783_g30180_i0;product=---NA---;transcript_id=G29461.2;uniq_trans_id=G29461.2
cogent_9001|path0	PBRI	exon	1	304	.	+	.	ID=exon-125477;Parent=G29461.2;exon_number=1;gene_id=G29461;transcript_id=G29461.2;uniq_trans_id=G29461.2
cogent_9001|path0	PBRI	transcript	1	1266	.	+	.	ID=G29461.3;Parent=G29461;gene_id=G29461;hybtrans_id=NODE_27142_length_1115_cov_31.102968_g13506_i0;product=---NA---;transcript_id=G29461.3;uniq_trans_id=G29461.3
cogent_9001|path0	PBRI	exon	1	190	.	+	.	ID=exon-125478;Parent=G29461.3;exon_number=1;gene_id=G29461;transcript_id=G29461.3;uniq_trans_id=G29461.3
cogent_9001|path0	PBRI	exon	269	362	.	+	.	ID=exon-125479;Parent=G29461.3;exon_number=2;gene_id=G29461;transcript_id=G29461.3;uniq_trans_id=G29461.3
cogent_9001|path0	PBRI	exon	436	1266	.	+	.	ID=exon-125480;Parent=G29461.3;exon_number=3;gene_id=G29461;transcript_id=G29461.3;uniq_trans_id=G29461.3
cogent_9001|path0	PBRI	transcript	156	1266	.	+	.	ID=G29461.4;Parent=G29461;gene_id=G29461;hybtrans_id=NODE_29024_length_1038_cov_26.798202_g13506_i2;product=---NA---;transcript_id=G29461.4;uniq_trans_id=G29461.4
cogent_9001|path0	PBRI	exon	156	362	.	+	.	ID=exon-125481;Parent=G29461.4;exon_number=1;gene_id=G29461;transcript_id=G29461.4;uniq_trans_id=G29461.4
cogent_9001|path0	PBRI	exon	436	1266	.	+	.	ID=exon-125482;Parent=G29461.4;exon_number=2;gene_id=G29461;transcript_id=G29461.4;uniq_trans_id=G29461.4
cogent_9001|path0	PBRI	transcript	156	1266	.	+	.	ID=G29461.5;Parent=G29461;gene_id=G29461;hybtrans_id=NODE_27217_length_1111_cov_23.978585_g13506_i1;product=---NA---;transcript_id=G29461.5;uniq_trans_id=G29461.5
cogent_9001|path0	PBRI	exon	156	1266	.	+	.	ID=exon-125483;Parent=G29461.5;exon_number=1;gene_id=G29461;transcript_id=G29461.5;uniq_trans_id=G29461.5
NODE_52010_length_237_cov_3.095000_g33498_i0	PBRI	gene	1	237	.	+	.	ID=G7939;gene_id=G7939;repproduct=---NA---;reptrans=G7939.1
NODE_52010_length_237_cov_3.095000_g33498_i0	PBRI	transcript	1	237	.	+	.	ID=G7939.1;Parent=G7939;gene_id=G7939;hybtrans_id=NODE_52010_length_237_cov_3.095000_g33498_i0;product=---NA---;transcript_id=G7939.1;uniq_trans_id=G7939.1
NODE_52010_length_237_cov_3.095000_g33498_i0	PBRI	exon	1	237	.	+	.	ID=exon-8235;Parent=G7939.1;exon_number=1;gene_id=G7939;transcript_id=G7939.1;uniq_trans_id=G7939.1
NODE_33560_length_865_cov_15.596618_g17437_i0	PBRI	gene	1	865	.	+	.	ID=G3772;gene_id=G3772;repproduct=---NA---;reptrans=G3772.1
NODE_33560_length_865_cov_15.596618_g17437_i0	PBRI	transcript	1	865	.	+	.	ID=G3772.1;Parent=G3772;gene_id=G3772;hybtrans_id=NODE_33560_length_865_cov_15.596618_g17437_i0;product=---NA---;transcript_id=G3772.1;uniq_trans_id=G3772.1
NODE_33560_length_865_cov_15.596618_g17437_i0	PBRI	exon	1	865	.	+	.	ID=exon-4054;Parent=G3772.1;exon_number=1;gene_id=G3772;transcript_id=G3772.1;uniq_trans_id=G3772.1
cogent_2717|path0	PBRI	gene	1	2270	.	+	.	ID=G27421;gene_id=G27421;repproduct=hypothetical protein EMIHUDRAFT_438170;reptrans=G27421.2
cogent_2717|path0	PBRI	transcript	1	2082	.	+	.	ID=G27421.1;Parent=G27421;gene_id=G27421;hybtrans_id=NODE_10289_length_2082_cov_77.385330_g3735_i2;product=hypothetical protein EMIHUDRAFT_438170;transcript_id=G27421.1;uniq_trans_id=G27421.1
cogent_2717|path0	PBRI	exon	1	2082	.	+	.	ID=exon-118859;Parent=G27421.1;exon_number=1;gene_id=G27421;transcript_id=G27421.1;uniq_trans_id=G27421.1
cogent_2717|path0	PBRI	transcript	1	2270	.	+	.	ID=G27421.2;Parent=G27421;gene_id=G27421;hybtrans_id=NODE_10014_length_2107_cov_84.738647_g3735_i1;product=hypothetical protein EMIHUDRAFT_438170;transcript_id=G27421.2;uniq_trans_id=G27421.2
cogent_2717|path0	PBRI	exon	1	346	.	+	.	ID=exon-118860;Parent=G27421.2;exon_number=1;gene_id=G27421;transcript_id=G27421.2;uniq_trans_id=G27421.2
cogent_2717|path0	PBRI	exon	426	855	.	+	.	ID=exon-118861;Parent=G27421.2;exon_number=2;gene_id=G27421;transcript_id=G27421.2;uniq_trans_id=G27421.2
cogent_2717|path0	PBRI	exon	940	2270	.	+	.	ID=exon-118862;Parent=G27421.2;exon_number=3;gene_id=G27421;transcript_id=G27421.2;uniq_trans_id=G27421.2
cogent_7307|path0	PBRI	gene	1	1327	.	+	.	ID=G29069;gene_id=G29069;repproduct=chloroplast light harvesting protein isoform 4;reptrans=G29069.4
cogent_7307|path0	PBRI	transcript	1	1327	.	+	.	ID=G29069.1;Parent=G29069;gene_id=G29069;hybtrans_id=NODE_33024_length_884_cov_430.112161_g10753_i3;product=chloroplast light harvesting protein isoform 4;transcript_id=G29069.1;uniq_trans_id=G29069.1
cogent_7307|path0	PBRI	exon	1	172	.	+	.	ID=exon-124482;Parent=G29069.1;exon_number=1;gene_id=G29069;transcript_id=G29069.1;uniq_trans_id=G29069.1
cogent_7307|path0	PBRI	exon	241	328	.	+	.	ID=exon-124483;Parent=G29069.1;exon_number=2;gene_id=G29069;transcript_id=G29069.1;uniq_trans_id=G29069.1
cogent_7307|path0	PBRI	exon	393	482	.	+	.	ID=exon-124484;Parent=G29069.1;exon_number=3;gene_id=G29069;transcript_id=G29069.1;uniq_trans_id=G29069.1
cogent_7307|path0	PBRI	exon	560	690	.	+	.	ID=exon-124485;Parent=G29069.1;exon_number=4;gene_id=G29069;transcript_id=G29069.1;uniq_trans_id=G29069.1
cogent_7307|path0	PBRI	exon	925	1327	.	+	.	ID=exon-124486;Parent=G29069.1;exon_number=5;gene_id=G29069;transcript_id=G29069.1;uniq_trans_id=G29069.1
cogent_7307|path0	PBRI	transcript	1	1327	.	+	.	ID=G29069.2;Parent=G29069;gene_id=G29069;hybtrans_id=NODE_31354_length_948_cov_384.175631_g10753_i2;product=chloroplast light harvesting protein isoform 4;transcript_id=G29069.2;uniq_trans_id=G29069.2
cogent_7307|path0	PBRI	exon	1	172	.	+	.	ID=exon-124487;Parent=G29069.2;exon_number=1;gene_id=G29069;transcript_id=G29069.2;uniq_trans_id=G29069.2
cogent_7307|path0	PBRI	exon	241	482	.	+	.	ID=exon-124488;Parent=G29069.2;exon_number=2;gene_id=G29069;transcript_id=G29069.2;uniq_trans_id=G29069.2
cogent_7307|path0	PBRI	exon	560	690	.	+	.	ID=exon-124489;Parent=G29069.2;exon_number=3;gene_id=G29069;transcript_id=G29069.2;uniq_trans_id=G29069.2
cogent_7307|path0	PBRI	exon	925	1327	.	+	.	ID=exon-124490;Parent=G29069.2;exon_number=4;gene_id=G29069;transcript_id=G29069.2;uniq_trans_id=G29069.2
cogent_7307|path0	PBRI	transcript	1	1327	.	+	.	ID=G29069.3;Parent=G29069;gene_id=G29069;hybtrans_id=NODE_23780_length_1259_cov_258.151391_g10753_i1;product=chloroplast light harvesting protein isoform 4;transcript_id=G29069.3;uniq_trans_id=G29069.3
cogent_7307|path0	PBRI	exon	1	172	.	+	.	ID=exon-124491;Parent=G29069.3;exon_number=1;gene_id=G29069;transcript_id=G29069.3;uniq_trans_id=G29069.3
cogent_7307|path0	PBRI	exon	241	1327	.	+	.	ID=exon-124492;Parent=G29069.3;exon_number=2;gene_id=G29069;transcript_id=G29069.3;uniq_trans_id=G29069.3
cogent_7307|path0	PBRI	transcript	1	1327	.	+	.	ID=G29069.4;Parent=G29069;gene_id=G29069;hybtrans_id=NODE_22335_length_1327_cov_234.906977_g10753_i0;product=chloroplast light harvesting protein isoform 4;transcript_id=G29069.4;uniq_trans_id=G29069.4
cogent_7307|path0	PBRI	exon	1	1327	.	+	.	ID=exon-124493;Parent=G29069.4;exon_number=1;gene_id=G29069;transcript_id=G29069.4;uniq_trans_id=G29069.4
cogent_5217|path0	PBRI	gene	1	1650	.	+	.	ID=G28430;gene_id=G28430;repproduct=hypothetical protein EMIHUDRAFT_470544;reptrans=G28430.2
cogent_5217|path0	PBRI	transcript	1	1650	.	+	.	ID=G28430.1;Parent=G28430;gene_id=G28430;hybtrans_id=NODE_17242_length_1593_cov_8.449871_g7459_i1;product=hypothetical protein EMIHUDRAFT_470544;transcript_id=G28430.1;uniq_trans_id=G28430.1
cogent_5217|path0	PBRI	exon	1	951	.	+	.	ID=exon-122571;Parent=G28430.1;exon_number=1;gene_id=G28430;transcript_id=G28430.1;uniq_trans_id=G28430.1
cogent_5217|path0	PBRI	exon	1019	1650	.	+	.	ID=exon-122572;Parent=G28430.1;exon_number=2;gene_id=G28430;transcript_id=G28430.1;uniq_trans_id=G28430.1
cogent_5217|path0	PBRI	transcript	1	1650	.	+	.	ID=G28430.2;Parent=G28430;gene_id=G28430;hybtrans_id=NODE_16119_length_1660_cov_8.035736_g7459_i0;product=hypothetical protein EMIHUDRAFT_470544;transcript_id=G28430.2;uniq_trans_id=G28430.2
cogent_5217|path0	PBRI	exon	1	1650	.	+	.	ID=exon-122573;Parent=G28430.2;exon_number=1;gene_id=G28430;transcript_id=G28430.2;uniq_trans_id=G28430.2
NODE_25509_length_1182_cov_433.700437_g12548_i0	PBRI	gene	1	1182	.	+	.	ID=G2341;gene_id=G2341;repproduct=triose-phosphate isomerase;reptrans=G2341.1
NODE_25509_length_1182_cov_433.700437_g12548_i0	PBRI	transcript	1	1182	.	+	.	ID=G2341.1;Parent=G2341;gene_id=G2341;hybtrans_id=NODE_25509_length_1182_cov_433.700437_g12548_i0;product=triose-phosphate isomerase;transcript_id=G2341.1;uniq_trans_id=G2341.1
NODE_25509_length_1182_cov_433.700437_g12548_i0	PBRI	exon	1	1182	.	+	.	ID=exon-2585;Parent=G2341.1;exon_number=1;gene_id=G2341;transcript_id=G2341.1;uniq_trans_id=G2341.1
cogent_11981|path0	PBRI	gene	1	804	.	+	.	ID=G29950;gene_id=G29950;repproduct=---NA---;reptrans=G29950.2
cogent_11981|path0	PBRI	transcript	1	804	.	+	.	ID=G29950.1;Parent=G29950;gene_id=G29950;hybtrans_id=NODE_43213_length_487_cov_12.433333_g24775_i0;product=---NA---;transcript_id=G29950.1;uniq_trans_id=G29950.1
cogent_11981|path0	PBRI	exon	1	68	.	+	.	ID=exon-126568;Parent=G29950.1;exon_number=1;gene_id=G29950;transcript_id=G29950.1;uniq_trans_id=G29950.1
cogent_11981|path0	PBRI	exon	386	804	.	+	.	ID=exon-126569;Parent=G29950.1;exon_number=2;gene_id=G29950;transcript_id=G29950.1;uniq_trans_id=G29950.1
cogent_11981|path0	PBRI	transcript	1	804	.	+	.	ID=G29950.2;Parent=G29950;gene_id=G29950;hybtrans_id=NODE_42269_length_525_cov_8.231557_g23939_i0;product=---NA---;transcript_id=G29950.2;uniq_trans_id=G29950.2
cogent_11981|path0	PBRI	exon	1	804	.	+	.	ID=exon-126570;Parent=G29950.2;exon_number=1;gene_id=G29950;transcript_id=G29950.2;uniq_trans_id=G29950.2
NODE_52938_length_223_cov_2.440860_g34426_i0	PBRI	gene	1	223	.	+	.	ID=G8049;gene_id=G8049;repproduct=---NA---;reptrans=G8049.1
NODE_52938_length_223_cov_2.440860_g34426_i0	PBRI	transcript	1	223	.	+	.	ID=G8049.1;Parent=G8049;gene_id=G8049;hybtrans_id=NODE_52938_length_223_cov_2.440860_g34426_i0;product=---NA---;transcript_id=G8049.1;uniq_trans_id=G8049.1
NODE_52938_length_223_cov_2.440860_g34426_i0	PBRI	exon	1	223	.	+	.	ID=exon-8345;Parent=G8049.1;exon_number=1;gene_id=G8049;transcript_id=G8049.1;uniq_trans_id=G8049.1
NODE_7451_length_2398_cov_12.422279_g3292_i0	PBRI	gene	1	2398	.	+	.	ID=G486;gene_id=G486;repproduct=hypothetical protein EMIHUDRAFT_447790;reptrans=G486.1
NODE_7451_length_2398_cov_12.422279_g3292_i0	PBRI	transcript	1	2398	.	+	.	ID=G486.1;Parent=G486;gene_id=G486;hybtrans_id=NODE_7451_length_2398_cov_12.422279_g3292_i0;product=hypothetical protein EMIHUDRAFT_447790;transcript_id=G486.1;uniq_trans_id=G486.1
NODE_7451_length_2398_cov_12.422279_g3292_i0	PBRI	exon	1	2398	.	+	.	ID=exon-589;Parent=G486.1;exon_number=1;gene_id=G486;transcript_id=G486.1;uniq_trans_id=G486.1
NODE_29414_length_1025_cov_2.052632_g14876_i0	PBRI	gene	1	1015	.	+	.	ID=G3012;gene_id=G3012;repproduct=hypothetical protein EMIHUDRAFT_223870;reptrans=G3012.1
NODE_29414_length_1025_cov_2.052632_g14876_i0	PBRI	transcript	1	1015	.	+	.	ID=G3012.1;Parent=G3012;gene_id=G3012;hybtrans_id=NODE_29414_length_1025_cov_2.052632_g14876_i0;product=hypothetical protein EMIHUDRAFT_223870;transcript_id=G3012.1;uniq_trans_id=G3012.1
NODE_29414_length_1025_cov_2.052632_g14876_i0	PBRI	exon	1	1015	.	+	.	ID=exon-3283;Parent=G3012.1;exon_number=1;gene_id=G3012;transcript_id=G3012.1;uniq_trans_id=G3012.1
cogent_2036|path0	PBRI	gene	1	2559	.	+	.	ID=G27096;gene_id=G27096;repproduct=X-ray repair cross-complementing protein 5-like;reptrans=G27096.2
cogent_2036|path0	PBRI	transcript	1	2559	.	+	.	ID=G27096.1;Parent=G27096;gene_id=G27096;hybtrans_id=NODE_6772_length_2485_cov_10.876225_g2759_i1;product=X-ray repair cross-complementing protein 5-like;transcript_id=G27096.1;uniq_trans_id=G27096.1
cogent_2036|path0	PBRI	exon	1	1640	.	+	.	ID=exon-117580;Parent=G27096.1;exon_number=1;gene_id=G27096;transcript_id=G27096.1;uniq_trans_id=G27096.1
cogent_2036|path0	PBRI	exon	1715	2559	.	+	.	ID=exon-117581;Parent=G27096.1;exon_number=2;gene_id=G27096;transcript_id=G27096.1;uniq_trans_id=G27096.1
cogent_2036|path0	PBRI	transcript	1	2559	.	+	.	ID=G27096.2;Parent=G27096;gene_id=G27096;hybtrans_id=NODE_6270_length_2559_cov_10.524187_g2759_i0;product=X-ray repair cross-complementing protein 5-like;transcript_id=G27096.2;uniq_trans_id=G27096.2
cogent_2036|path0	PBRI	exon	1	2559	.	+	.	ID=exon-117582;Parent=G27096.2;exon_number=1;gene_id=G27096;transcript_id=G27096.2;uniq_trans_id=G27096.2
NODE_26674_length_1134_cov_7.132179_g13237_i0	PBRI	gene	1	1134	.	+	.	ID=G2556;gene_id=G2556;repproduct=DUF1365-domain-containing protein;reptrans=G2556.1
NODE_26674_length_1134_cov_7.132179_g13237_i0	PBRI	transcript	1	1134	.	+	.	ID=G2556.1;Parent=G2556;gene_id=G2556;hybtrans_id=NODE_26674_length_1134_cov_7.132179_g13237_i0;product=DUF1365-domain-containing protein;transcript_id=G2556.1;uniq_trans_id=G2556.1
NODE_26674_length_1134_cov_7.132179_g13237_i0	PBRI	exon	1	1134	.	+	.	ID=exon-2811;Parent=G2556.1;exon_number=1;gene_id=G2556;transcript_id=G2556.1;uniq_trans_id=G2556.1
NODE_7841_length_2345_cov_8.250000_g3482_i0	PBRI	gene	1	2345	.	+	.	ID=G515;gene_id=G515;repproduct=e3 ubiquitin-protein ligase upl1-like protein;reptrans=G515.1
NODE_7841_length_2345_cov_8.250000_g3482_i0	PBRI	transcript	1	2345	.	+	.	ID=G515.1;Parent=G515;gene_id=G515;hybtrans_id=NODE_7841_length_2345_cov_8.250000_g3482_i0;product=e3 ubiquitin-protein ligase upl1-like protein;transcript_id=G515.1;uniq_trans_id=G515.1
NODE_7841_length_2345_cov_8.250000_g3482_i0	PBRI	exon	1	2345	.	+	.	ID=exon-630;Parent=G515.1;exon_number=1;gene_id=G515;transcript_id=G515.1;uniq_trans_id=G515.1
cogent_6722|path0	PBRI	gene	1	1406	.	+	.	ID=G28912;gene_id=G28912;repproduct=---NA---;reptrans=G28912.2
cogent_6722|path0	PBRI	transcript	1	1406	.	+	.	ID=G28912.1;Parent=G28912;gene_id=G28912;hybtrans_id=NODE_22267_length_1330_cov_18.133797_g9851_i1;product=---NA---;transcript_id=G28912.1;uniq_trans_id=G28912.1
cogent_6722|path0	PBRI	exon	1	667	.	+	.	ID=exon-124044;Parent=G28912.1;exon_number=1;gene_id=G28912;transcript_id=G28912.1;uniq_trans_id=G28912.1
cogent_6722|path0	PBRI	exon	744	1406	.	+	.	ID=exon-124045;Parent=G28912.1;exon_number=2;gene_id=G28912;transcript_id=G28912.1;uniq_trans_id=G28912.1
cogent_6722|path0	PBRI	transcript	1	1406	.	+	.	ID=G28912.2;Parent=G28912;gene_id=G28912;hybtrans_id=NODE_20676_length_1406_cov_16.352082_g9851_i0;product=---NA---;transcript_id=G28912.2;uniq_trans_id=G28912.2
cogent_6722|path0	PBRI	exon	1	1406	.	+	.	ID=exon-124046;Parent=G28912.2;exon_number=1;gene_id=G28912;transcript_id=G28912.2;uniq_trans_id=G28912.2
NODE_50793_length_259_cov_4.081081_g32281_i0	PBRI	gene	1	259	.	+	.	ID=G7771;gene_id=G7771;repproduct=---NA---;reptrans=G7771.1
NODE_50793_length_259_cov_4.081081_g32281_i0	PBRI	transcript	1	259	.	+	.	ID=G7771.1;Parent=G7771;gene_id=G7771;hybtrans_id=NODE_50793_length_259_cov_4.081081_g32281_i0;product=---NA---;transcript_id=G7771.1;uniq_trans_id=G7771.1
NODE_50793_length_259_cov_4.081081_g32281_i0	PBRI	exon	1	259	.	+	.	ID=exon-8067;Parent=G7771.1;exon_number=1;gene_id=G7771;transcript_id=G7771.1;uniq_trans_id=G7771.1
NODE_20701_length_1405_cov_3.304094_g9865_i0	PBRI	gene	1	1405	.	+	.	ID=G1711;gene_id=G1711;repproduct=hypothetical protein EMIHUDRAFT_212842;reptrans=G1711.1
NODE_20701_length_1405_cov_3.304094_g9865_i0	PBRI	transcript	1	1405	.	+	.	ID=G1711.1;Parent=G1711;gene_id=G1711;hybtrans_id=NODE_20701_length_1405_cov_3.304094_g9865_i0;product=hypothetical protein EMIHUDRAFT_212842;transcript_id=G1711.1;uniq_trans_id=G1711.1
NODE_20701_length_1405_cov_3.304094_g9865_i0	PBRI	exon	1	1405	.	+	.	ID=exon-1922;Parent=G1711.1;exon_number=1;gene_id=G1711;transcript_id=G1711.1;uniq_trans_id=G1711.1
NODE_7786_length_2352_cov_7.676026_g3461_i0	PBRI	gene	1	2352	.	+	.	ID=G508;gene_id=G508;repproduct=hypothetical protein EMIHUDRAFT_461492;reptrans=G508.1
NODE_7786_length_2352_cov_7.676026_g3461_i0	PBRI	transcript	1	2352	.	+	.	ID=G508.1;Parent=G508;gene_id=G508;hybtrans_id=NODE_7786_length_2352_cov_7.676026_g3461_i0;product=hypothetical protein EMIHUDRAFT_461492;transcript_id=G508.1;uniq_trans_id=G508.1
NODE_7786_length_2352_cov_7.676026_g3461_i0	PBRI	exon	1	2352	.	+	.	ID=exon-611;Parent=G508.1;exon_number=1;gene_id=G508;transcript_id=G508.1;uniq_trans_id=G508.1
NODE_30323_length_989_cov_4.863445_g15425_i0	PBRI	gene	1	989	.	+	.	ID=G3178;gene_id=G3178;repproduct=peptide methionine sulfoxide reductase B5-like;reptrans=G3178.1
NODE_30323_length_989_cov_4.863445_g15425_i0	PBRI	transcript	1	989	.	+	.	ID=G3178.1;Parent=G3178;gene_id=G3178;hybtrans_id=NODE_30323_length_989_cov_4.863445_g15425_i0;product=peptide methionine sulfoxide reductase B5-like;transcript_id=G3178.1;uniq_trans_id=G3178.1
NODE_30323_length_989_cov_4.863445_g15425_i0	PBRI	exon	1	989	.	+	.	ID=exon-3451;Parent=G3178.1;exon_number=1;gene_id=G3178;transcript_id=G3178.1;uniq_trans_id=G3178.1
NODE_5207_length_2733_cov_3.099407_g2253_i0	PBRI	gene	1	2693	.	+	.	ID=G332;gene_id=G332;repproduct=hypothetical protein EMIHUDRAFT_100131;reptrans=G332.1
NODE_5207_length_2733_cov_3.099407_g2253_i0	PBRI	transcript	1	2693	.	+	.	ID=G332.1;Parent=G332;gene_id=G332;hybtrans_id=NODE_5207_length_2733_cov_3.099407_g2253_i0;product=hypothetical protein EMIHUDRAFT_100131;transcript_id=G332.1;uniq_trans_id=G332.1
NODE_5207_length_2733_cov_3.099407_g2253_i0	PBRI	exon	1	2693	.	+	.	ID=exon-406;Parent=G332.1;exon_number=1;gene_id=G332;transcript_id=G332.1;uniq_trans_id=G332.1
NODE_28437_length_1061_cov_3.566406_g14266_i0	PBRI	gene	1	1061	.	+	.	ID=G2843;gene_id=G2843;repproduct=predicted protein;reptrans=G2843.1
NODE_28437_length_1061_cov_3.566406_g14266_i0	PBRI	transcript	1	1061	.	+	.	ID=G2843.1;Parent=G2843;gene_id=G2843;hybtrans_id=NODE_28437_length_1061_cov_3.566406_g14266_i0;product=predicted protein;transcript_id=G2843.1;uniq_trans_id=G2843.1
NODE_28437_length_1061_cov_3.566406_g14266_i0	PBRI	exon	1	1061	.	+	.	ID=exon-3110;Parent=G2843.1;exon_number=1;gene_id=G2843;transcript_id=G2843.1;uniq_trans_id=G2843.1
cogent_10497|path0	PBRI	gene	1	1525	.	+	.	ID=G29712;gene_id=G29712;repproduct=hypothetical protein Ctob_015736;reptrans=G29712.1
cogent_10497|path0	PBRI	transcript	1	954	.	+	.	ID=G29712.1;Parent=G29712;gene_id=G29712;hybtrans_id=NODE_31216_length_954_cov_16.008724_g15985_i0;product=hypothetical protein Ctob_015736;transcript_id=G29712.1;uniq_trans_id=G29712.1
cogent_10497|path0	PBRI	exon	1	954	.	+	.	ID=exon-126079;Parent=G29712.1;exon_number=1;gene_id=G29712;transcript_id=G29712.1;uniq_trans_id=G29712.1
cogent_10497|path0	PBRI	transcript	825	1525	.	+	.	ID=G29712.2;Parent=G29712;gene_id=G29712;hybtrans_id=NODE_37796_length_701_cov_10.176205_g20323_i0;product=nodulation protein Z;transcript_id=G29712.2;uniq_trans_id=G29712.2
cogent_10497|path0	PBRI	exon	825	1525	.	+	.	ID=exon-126080;Parent=G29712.2;exon_number=1;gene_id=G29712;transcript_id=G29712.2;uniq_trans_id=G29712.2
NODE_45326_length_405_cov_6.815217_g26820_i0	PBRI	gene	1	405	.	+	.	ID=G6484;gene_id=G6484;repproduct=ankyrin repeat domain-containing protein 50-like;reptrans=G6484.1
NODE_45326_length_405_cov_6.815217_g26820_i0	PBRI	transcript	1	405	.	+	.	ID=G6484.1;Parent=G6484;gene_id=G6484;hybtrans_id=NODE_45326_length_405_cov_6.815217_g26820_i0;product=ankyrin repeat domain-containing protein 50-like;transcript_id=G6484.1;uniq_trans_id=G6484.1
NODE_45326_length_405_cov_6.815217_g26820_i0	PBRI	exon	1	405	.	+	.	ID=exon-6778;Parent=G6484.1;exon_number=1;gene_id=G6484;transcript_id=G6484.1;uniq_trans_id=G6484.1
NODE_47917_length_324_cov_10.247387_g29405_i0	PBRI	gene	1	324	.	+	.	ID=G7154;gene_id=G7154;repproduct=---NA---;reptrans=G7154.1
NODE_47917_length_324_cov_10.247387_g29405_i0	PBRI	transcript	1	324	.	+	.	ID=G7154.1;Parent=G7154;gene_id=G7154;hybtrans_id=NODE_47917_length_324_cov_10.247387_g29405_i0;product=---NA---;transcript_id=G7154.1;uniq_trans_id=G7154.1
NODE_47917_length_324_cov_10.247387_g29405_i0	PBRI	exon	1	324	.	+	.	ID=exon-7449;Parent=G7154.1;exon_number=1;gene_id=G7154;transcript_id=G7154.1;uniq_trans_id=G7154.1
NODE_49629_length_283_cov_2.512195_g31117_i0	PBRI	gene	1	283	.	+	.	ID=G7551;gene_id=G7551;repproduct=---NA---;reptrans=G7551.1
NODE_49629_length_283_cov_2.512195_g31117_i0	PBRI	transcript	1	283	.	+	.	ID=G7551.1;Parent=G7551;gene_id=G7551;hybtrans_id=NODE_49629_length_283_cov_2.512195_g31117_i0;product=---NA---;transcript_id=G7551.1;uniq_trans_id=G7551.1
NODE_49629_length_283_cov_2.512195_g31117_i0	PBRI	exon	1	283	.	+	.	ID=exon-7846;Parent=G7551.1;exon_number=1;gene_id=G7551;transcript_id=G7551.1;uniq_trans_id=G7551.1
NODE_25223_length_1196_cov_4.058671_g12372_i0	PBRI	gene	1	1196	.	+	.	ID=G2298;gene_id=G2298;repproduct=methyltransferase domain-containing protein;reptrans=G2298.1
NODE_25223_length_1196_cov_4.058671_g12372_i0	PBRI	transcript	1	1196	.	+	.	ID=G2298.1;Parent=G2298;gene_id=G2298;hybtrans_id=NODE_25223_length_1196_cov_4.058671_g12372_i0;product=methyltransferase domain-containing protein;transcript_id=G2298.1;uniq_trans_id=G2298.1
NODE_25223_length_1196_cov_4.058671_g12372_i0	PBRI	exon	1	1196	.	+	.	ID=exon-2537;Parent=G2298.1;exon_number=1;gene_id=G2298;transcript_id=G2298.1;uniq_trans_id=G2298.1
NODE_38851_length_659_cov_3.188103_g21124_i0	PBRI	gene	1	649	.	+	.	ID=G4908;gene_id=G4908;repproduct=---NA---;reptrans=G4908.1
NODE_38851_length_659_cov_3.188103_g21124_i0	PBRI	transcript	1	649	.	+	.	ID=G4908.1;Parent=G4908;gene_id=G4908;hybtrans_id=NODE_38851_length_659_cov_3.188103_g21124_i0;product=---NA---;transcript_id=G4908.1;uniq_trans_id=G4908.1
NODE_38851_length_659_cov_3.188103_g21124_i0	PBRI	exon	1	649	.	+	.	ID=exon-5197;Parent=G4908.1;exon_number=1;gene_id=G4908;transcript_id=G4908.1;uniq_trans_id=G4908.1
cogent_7657|path0	PBRI	gene	1	650	.	+	.	ID=G29159;gene_id=G29159;repproduct=---NA---;reptrans=G29159.1
cogent_7657|path0	PBRI	transcript	1	650	.	+	.	ID=G29159.1;Parent=G29159;gene_id=G29159;hybtrans_id=NODE_39044_length_650_cov_21.809135_g21258_i0;product=---NA---;transcript_id=G29159.1;uniq_trans_id=G29159.1
cogent_7657|path0	PBRI	exon	1	650	.	+	.	ID=exon-124731;Parent=G29159.1;exon_number=1;gene_id=G29159;transcript_id=G29159.1;uniq_trans_id=G29159.1
cogent_4674|path0	PBRI	gene	1	1879	.	+	.	ID=G28220;gene_id=G28220;repproduct=Protein FAM172A;reptrans=G28220.2
cogent_4674|path0	PBRI	transcript	1	1879	.	+	.	ID=G28220.1;Parent=G28220;gene_id=G28220;hybtrans_id=NODE_15535_length_1694_cov_11.630054_g6625_i1;product=Protein FAM172A;transcript_id=G28220.1;uniq_trans_id=G28220.1
cogent_4674|path0	PBRI	exon	1	637	.	+	.	ID=exon-121937;Parent=G28220.1;exon_number=1;gene_id=G28220;transcript_id=G28220.1;uniq_trans_id=G28220.1
cogent_4674|path0	PBRI	exon	752	874	.	+	.	ID=exon-121938;Parent=G28220.1;exon_number=2;gene_id=G28220;transcript_id=G28220.1;uniq_trans_id=G28220.1
cogent_4674|path0	PBRI	exon	946	1879	.	+	.	ID=exon-121939;Parent=G28220.1;exon_number=3;gene_id=G28220;transcript_id=G28220.1;uniq_trans_id=G28220.1
cogent_4674|path0	PBRI	transcript	1	1879	.	+	.	ID=G28220.2;Parent=G28220;gene_id=G28220;hybtrans_id=NODE_14430_length_1765_cov_11.107639_g6625_i0;product=Protein FAM172A;transcript_id=G28220.2;uniq_trans_id=G28220.2
cogent_4674|path0	PBRI	exon	1	637	.	+	.	ID=exon-121940;Parent=G28220.2;exon_number=1;gene_id=G28220;transcript_id=G28220.2;uniq_trans_id=G28220.2
cogent_4674|path0	PBRI	exon	752	1879	.	+	.	ID=exon-121941;Parent=G28220.2;exon_number=2;gene_id=G28220;transcript_id=G28220.2;uniq_trans_id=G28220.2
cogent_4674|path0	PBRI	transcript	1	1879	.	+	.	ID=G28220.3;Parent=G28220;gene_id=G28220;hybtrans_id=NODE_16574_length_1633_cov_12.118421_g6625_i2;product=CLUMA_CG015132%2C isoform A;transcript_id=G28220.3;uniq_trans_id=G28220.3
cogent_4674|path0	PBRI	exon	1	874	.	+	.	ID=exon-121942;Parent=G28220.3;exon_number=1;gene_id=G28220;transcript_id=G28220.3;uniq_trans_id=G28220.3
cogent_4674|path0	PBRI	exon	946	1051	.	+	.	ID=exon-121943;Parent=G28220.3;exon_number=2;gene_id=G28220;transcript_id=G28220.3;uniq_trans_id=G28220.3
cogent_4674|path0	PBRI	exon	1227	1879	.	+	.	ID=exon-121944;Parent=G28220.3;exon_number=3;gene_id=G28220;transcript_id=G28220.3;uniq_trans_id=G28220.3
cogent_4674|path0	PBRI	transcript	603	980	.	+	.	ID=G28220.4;Parent=G28220;gene_id=G28220;hybtrans_id=NODE_46096_length_378_cov_5.404692_g27585_i0;product=---NA---;transcript_id=G28220.4;uniq_trans_id=G28220.4
cogent_4674|path0	PBRI	exon	603	980	.	+	.	ID=exon-121945;Parent=G28220.4;exon_number=1;gene_id=G28220;transcript_id=G28220.4;uniq_trans_id=G28220.4
cogent_454|path0	PBRI	gene	1	4422	.	+	.	ID=G26225;gene_id=G26225;repproduct=hypothetical protein EMIHUDRAFT_225232;reptrans=G26225.5
cogent_454|path0	PBRI	transcript	1	2919	.	+	.	ID=G26225.1;Parent=G26225;gene_id=G26225;hybtrans_id=NODE_4197_length_2952_cov_23.000686_g551_i4;product=hypothetical protein EMIHUDRAFT_225232;transcript_id=G26225.1;uniq_trans_id=G26225.1
cogent_454|path0	PBRI	exon	1	2099	.	+	.	ID=exon-113150;Parent=G26225.1;exon_number=1;gene_id=G26225;transcript_id=G26225.1;uniq_trans_id=G26225.1
cogent_454|path0	PBRI	exon	2165	2283	.	+	.	ID=exon-113151;Parent=G26225.1;exon_number=2;gene_id=G26225;transcript_id=G26225.1;uniq_trans_id=G26225.1
cogent_454|path0	PBRI	exon	2357	2503	.	+	.	ID=exon-113152;Parent=G26225.1;exon_number=3;gene_id=G26225;transcript_id=G26225.1;uniq_trans_id=G26225.1
cogent_454|path0	PBRI	exon	2576	2919	.	+	.	ID=exon-113153;Parent=G26225.1;exon_number=4;gene_id=G26225;transcript_id=G26225.1;uniq_trans_id=G26225.1
cogent_454|path0	PBRI	transcript	1	4422	.	+	.	ID=G26225.2;Parent=G26225;gene_id=G26225;hybtrans_id=NODE_2002_length_3816_cov_23.354327_g551_i3;product=hypothetical protein EMIHUDRAFT_225232;transcript_id=G26225.2;uniq_trans_id=G26225.2
cogent_454|path0	PBRI	exon	1	1766	.	+	.	ID=exon-113154;Parent=G26225.2;exon_number=1;gene_id=G26225;transcript_id=G26225.2;uniq_trans_id=G26225.2
cogent_454|path0	PBRI	exon	1977	2099	.	+	.	ID=exon-113155;Parent=G26225.2;exon_number=2;gene_id=G26225;transcript_id=G26225.2;uniq_trans_id=G26225.2
cogent_454|path0	PBRI	exon	2165	2283	.	+	.	ID=exon-113156;Parent=G26225.2;exon_number=3;gene_id=G26225;transcript_id=G26225.2;uniq_trans_id=G26225.2
cogent_454|path0	PBRI	exon	2357	2503	.	+	.	ID=exon-113157;Parent=G26225.2;exon_number=4;gene_id=G26225;transcript_id=G26225.2;uniq_trans_id=G26225.2
cogent_454|path0	PBRI	exon	2576	2668	.	+	.	ID=exon-113158;Parent=G26225.2;exon_number=5;gene_id=G26225;transcript_id=G26225.2;uniq_trans_id=G26225.2
cogent_454|path0	PBRI	exon	2789	3278	.	+	.	ID=exon-113159;Parent=G26225.2;exon_number=6;gene_id=G26225;transcript_id=G26225.2;uniq_trans_id=G26225.2
cogent_454|path0	PBRI	exon	3345	4422	.	+	.	ID=exon-113160;Parent=G26225.2;exon_number=7;gene_id=G26225;transcript_id=G26225.2;uniq_trans_id=G26225.2
cogent_454|path0	PBRI	transcript	1	4422	.	+	.	ID=G26225.3;Parent=G26225;gene_id=G26225;hybtrans_id=NODE_1519_length_4140_cov_21.314160_g551_i2;product=hypothetical protein EMIHUDRAFT_225232;transcript_id=G26225.3;uniq_trans_id=G26225.3
cogent_454|path0	PBRI	exon	1	1766	.	+	.	ID=exon-113161;Parent=G26225.3;exon_number=1;gene_id=G26225;transcript_id=G26225.3;uniq_trans_id=G26225.3
cogent_454|path0	PBRI	exon	1977	2503	.	+	.	ID=exon-113162;Parent=G26225.3;exon_number=2;gene_id=G26225;transcript_id=G26225.3;uniq_trans_id=G26225.3
cogent_454|path0	PBRI	exon	2576	4422	.	+	.	ID=exon-113163;Parent=G26225.3;exon_number=3;gene_id=G26225;transcript_id=G26225.3;uniq_trans_id=G26225.3
cogent_454|path0	PBRI	transcript	1	4422	.	+	.	ID=G26225.4;Parent=G26225;gene_id=G26225;hybtrans_id=NODE_1428_length_4219_cov_21.151841_g551_i1;product=hypothetical protein EMIHUDRAFT_225232;transcript_id=G26225.4;uniq_trans_id=G26225.4
cogent_454|path0	PBRI	exon	1	2099	.	+	.	ID=exon-113164;Parent=G26225.4;exon_number=1;gene_id=G26225;transcript_id=G26225.4;uniq_trans_id=G26225.4
cogent_454|path0	PBRI	exon	2165	2503	.	+	.	ID=exon-113165;Parent=G26225.4;exon_number=2;gene_id=G26225;transcript_id=G26225.4;uniq_trans_id=G26225.4
cogent_454|path0	PBRI	exon	2576	3278	.	+	.	ID=exon-113166;Parent=G26225.4;exon_number=3;gene_id=G26225;transcript_id=G26225.4;uniq_trans_id=G26225.4
cogent_454|path0	PBRI	exon	3345	4422	.	+	.	ID=exon-113167;Parent=G26225.4;exon_number=4;gene_id=G26225;transcript_id=G26225.4;uniq_trans_id=G26225.4
cogent_454|path0	PBRI	transcript	1	4422	.	+	.	ID=G26225.5;Parent=G26225;gene_id=G26225;hybtrans_id=NODE_1366_length_4291_cov_20.811001_g551_i0;product=hypothetical protein EMIHUDRAFT_225232;transcript_id=G26225.5;uniq_trans_id=G26225.5
cogent_454|path0	PBRI	exon	1	2099	.	+	.	ID=exon-113168;Parent=G26225.5;exon_number=1;gene_id=G26225;transcript_id=G26225.5;uniq_trans_id=G26225.5
cogent_454|path0	PBRI	exon	2165	3278	.	+	.	ID=exon-113169;Parent=G26225.5;exon_number=2;gene_id=G26225;transcript_id=G26225.5;uniq_trans_id=G26225.5
cogent_454|path0	PBRI	exon	3345	4422	.	+	.	ID=exon-113170;Parent=G26225.5;exon_number=3;gene_id=G26225;transcript_id=G26225.5;uniq_trans_id=G26225.5
cogent_454|path0	PBRI	transcript	2076	2610	.	+	.	ID=G26225.6;Parent=G26225;gene_id=G26225;hybtrans_id=NODE_41997_length_535_cov_44.481928_g23690_i0;product=hypothetical protein EMIHUDRAFT_225232;transcript_id=G26225.6;uniq_trans_id=G26225.6
cogent_454|path0	PBRI	exon	2076	2610	.	+	.	ID=exon-113171;Parent=G26225.6;exon_number=1;gene_id=G26225;transcript_id=G26225.6;uniq_trans_id=G26225.6
cogent_454|path0	PBRI	transcript	2468	3380	.	+	.	ID=G26225.7;Parent=G26225;gene_id=G26225;hybtrans_id=NODE_32298_length_913_cov_40.418950_g551_i9;product=hypothetical protein EMIHUDRAFT_225233;transcript_id=G26225.7;uniq_trans_id=G26225.7
cogent_454|path0	PBRI	exon	2468	3380	.	+	.	ID=exon-113172;Parent=G26225.7;exon_number=1;gene_id=G26225;transcript_id=G26225.7;uniq_trans_id=G26225.7
NODE_22156_length_1334_cov_22.380879_g10658_i0	PBRI	gene	1	1334	.	+	.	ID=G1887;gene_id=G1887;repproduct=probable myosin light chain kinase DDB_G0282429;reptrans=G1887.1
NODE_22156_length_1334_cov_22.380879_g10658_i0	PBRI	transcript	1	1334	.	+	.	ID=G1887.1;Parent=G1887;gene_id=G1887;hybtrans_id=NODE_22156_length_1334_cov_22.380879_g10658_i0;product=probable myosin light chain kinase DDB_G0282429;transcript_id=G1887.1;uniq_trans_id=G1887.1
NODE_22156_length_1334_cov_22.380879_g10658_i0	PBRI	exon	1	1334	.	+	.	ID=exon-2103;Parent=G1887.1;exon_number=1;gene_id=G1887;transcript_id=G1887.1;uniq_trans_id=G1887.1
NODE_18307_length_1533_cov_4.180481_g8586_i0	PBRI	gene	1	1533	.	+	.	ID=G1417;gene_id=G1417;repproduct=hypothetical protein EMIHUDRAFT_433630;reptrans=G1417.1
NODE_18307_length_1533_cov_4.180481_g8586_i0	PBRI	transcript	1	1533	.	+	.	ID=G1417.1;Parent=G1417;gene_id=G1417;hybtrans_id=NODE_18307_length_1533_cov_4.180481_g8586_i0;product=hypothetical protein EMIHUDRAFT_433630;transcript_id=G1417.1;uniq_trans_id=G1417.1
NODE_18307_length_1533_cov_4.180481_g8586_i0	PBRI	exon	1	1533	.	+	.	ID=exon-1601;Parent=G1417.1;exon_number=1;gene_id=G1417;transcript_id=G1417.1;uniq_trans_id=G1417.1
cogent_8532|path0	PBRI	gene	1	1166	.	+	.	ID=G29364;gene_id=G29364;repproduct=ankyrin repeat domain-containing protein 50-like;reptrans=G29364.1
cogent_8532|path0	PBRI	transcript	1	1166	.	+	.	ID=G29364.1;Parent=G29364;gene_id=G29364;hybtrans_id=NODE_25895_length_1166_cov_17.043401_g12777_i0;product=ankyrin repeat domain-containing protein 50-like;transcript_id=G29364.1;uniq_trans_id=G29364.1
cogent_8532|path0	PBRI	exon	1	1166	.	+	.	ID=exon-125240;Parent=G29364.1;exon_number=1;gene_id=G29364;transcript_id=G29364.1;uniq_trans_id=G29364.1
cogent_4583|path0	PBRI	gene	1	1948	.	+	.	ID=G28186;gene_id=G28186;repproduct=kelch-like protein;reptrans=G28186.3
cogent_4583|path0	PBRI	transcript	1	1006	.	+	.	ID=G28186.1;Parent=G28186;gene_id=G28186;hybtrans_id=NODE_29875_length_1006_cov_22.117647_g6485_i2;product=kelch-like protein;transcript_id=G28186.1;uniq_trans_id=G28186.1
cogent_4583|path0	PBRI	exon	1	1006	.	+	.	ID=exon-121740;Parent=G28186.1;exon_number=1;gene_id=G28186;transcript_id=G28186.1;uniq_trans_id=G28186.1
cogent_4583|path0	PBRI	transcript	1	1948	.	+	.	ID=G28186.2;Parent=G28186;gene_id=G28186;hybtrans_id=NODE_15340_length_1707_cov_21.956886_g6485_i1;product=kelch-like protein;transcript_id=G28186.2;uniq_trans_id=G28186.2
cogent_4583|path0	PBRI	exon	1	810	.	+	.	ID=exon-121741;Parent=G28186.2;exon_number=1;gene_id=G28186;transcript_id=G28186.2;uniq_trans_id=G28186.2
cogent_4583|path0	PBRI	exon	977	1004	.	+	.	ID=exon-121742;Parent=G28186.2;exon_number=2;gene_id=G28186;transcript_id=G28186.2;uniq_trans_id=G28186.2
cogent_4583|path0	PBRI	exon	1080	1948	.	+	.	ID=exon-121743;Parent=G28186.2;exon_number=3;gene_id=G28186;transcript_id=G28186.2;uniq_trans_id=G28186.2
cogent_4583|path0	PBRI	transcript	1	1948	.	+	.	ID=G28186.3;Parent=G28186;gene_id=G28186;hybtrans_id=NODE_14154_length_1782_cov_21.003438_g6485_i0;product=kelch-like protein;transcript_id=G28186.3;uniq_trans_id=G28186.3
cogent_4583|path0	PBRI	exon	1	810	.	+	.	ID=exon-121744;Parent=G28186.3;exon_number=1;gene_id=G28186;transcript_id=G28186.3;uniq_trans_id=G28186.3
cogent_4583|path0	PBRI	exon	977	1948	.	+	.	ID=exon-121745;Parent=G28186.3;exon_number=2;gene_id=G28186;transcript_id=G28186.3;uniq_trans_id=G28186.3
NODE_27479_length_1099_cov_5.166667_g13688_i0	PBRI	gene	1	1099	.	+	.	ID=G2683;gene_id=G2683;repproduct=voltage-gated ion channel superfamily;reptrans=G2683.1
NODE_27479_length_1099_cov_5.166667_g13688_i0	PBRI	transcript	1	1099	.	+	.	ID=G2683.1;Parent=G2683;gene_id=G2683;hybtrans_id=NODE_27479_length_1099_cov_5.166667_g13688_i0;product=voltage-gated ion channel superfamily;transcript_id=G2683.1;uniq_trans_id=G2683.1
NODE_27479_length_1099_cov_5.166667_g13688_i0	PBRI	exon	1	1099	.	+	.	ID=exon-2943;Parent=G2683.1;exon_number=1;gene_id=G2683;transcript_id=G2683.1;uniq_trans_id=G2683.1
NODE_18164_length_1541_cov_5.692819_g8513_i0	PBRI	gene	1	1541	.	+	.	ID=G1395;gene_id=G1395;repproduct=dienelactone hydrolase family protein;reptrans=G1395.1
NODE_18164_length_1541_cov_5.692819_g8513_i0	PBRI	transcript	1	1541	.	+	.	ID=G1395.1;Parent=G1395;gene_id=G1395;hybtrans_id=NODE_18164_length_1541_cov_5.692819_g8513_i0;product=dienelactone hydrolase family protein;transcript_id=G1395.1;uniq_trans_id=G1395.1
NODE_18164_length_1541_cov_5.692819_g8513_i0	PBRI	exon	1	1541	.	+	.	ID=exon-1577;Parent=G1395.1;exon_number=1;gene_id=G1395;transcript_id=G1395.1;uniq_trans_id=G1395.1
NODE_50015_length_275_cov_2.676471_g31503_i0	PBRI	gene	1	275	.	+	.	ID=G7627;gene_id=G7627;repproduct=---NA---;reptrans=G7627.1
NODE_50015_length_275_cov_2.676471_g31503_i0	PBRI	transcript	1	275	.	+	.	ID=G7627.1;Parent=G7627;gene_id=G7627;hybtrans_id=NODE_50015_length_275_cov_2.676471_g31503_i0;product=---NA---;transcript_id=G7627.1;uniq_trans_id=G7627.1
NODE_50015_length_275_cov_2.676471_g31503_i0	PBRI	exon	1	275	.	+	.	ID=exon-7923;Parent=G7627.1;exon_number=1;gene_id=G7627;transcript_id=G7627.1;uniq_trans_id=G7627.1
NODE_23641_length_1265_cov_20.602606_g11475_i0	PBRI	gene	1	1265	.	+	.	ID=G2075;gene_id=G2075;repproduct=predicted protein;reptrans=G2075.1
NODE_23641_length_1265_cov_20.602606_g11475_i0	PBRI	transcript	1	1265	.	+	.	ID=G2075.1;Parent=G2075;gene_id=G2075;hybtrans_id=NODE_23641_length_1265_cov_20.602606_g11475_i0;product=predicted protein;transcript_id=G2075.1;uniq_trans_id=G2075.1
NODE_23641_length_1265_cov_20.602606_g11475_i0	PBRI	exon	1	1265	.	+	.	ID=exon-2305;Parent=G2075.1;exon_number=1;gene_id=G2075;transcript_id=G2075.1;uniq_trans_id=G2075.1
NODE_12195_length_1920_cov_22.875730_g5506_i0	PBRI	gene	1	1920	.	+	.	ID=G844;gene_id=G844;repproduct=putative DEAD/DEAH box helicase;reptrans=G844.1
NODE_12195_length_1920_cov_22.875730_g5506_i0	PBRI	transcript	1	1920	.	+	.	ID=G844.1;Parent=G844;gene_id=G844;hybtrans_id=NODE_12195_length_1920_cov_22.875730_g5506_i0;product=putative DEAD/DEAH box helicase;transcript_id=G844.1;uniq_trans_id=G844.1
NODE_12195_length_1920_cov_22.875730_g5506_i0	PBRI	exon	1	1920	.	+	.	ID=exon-982;Parent=G844.1;exon_number=1;gene_id=G844;transcript_id=G844.1;uniq_trans_id=G844.1
NODE_47391_length_339_cov_3.509934_g28879_i0	PBRI	gene	1	339	.	+	.	ID=G7033;gene_id=G7033;repproduct=---NA---;reptrans=G7033.1
NODE_47391_length_339_cov_3.509934_g28879_i0	PBRI	transcript	1	339	.	+	.	ID=G7033.1;Parent=G7033;gene_id=G7033;hybtrans_id=NODE_47391_length_339_cov_3.509934_g28879_i0;product=---NA---;transcript_id=G7033.1;uniq_trans_id=G7033.1
NODE_47391_length_339_cov_3.509934_g28879_i0	PBRI	exon	1	339	.	+	.	ID=exon-7328;Parent=G7033.1;exon_number=1;gene_id=G7033;transcript_id=G7033.1;uniq_trans_id=G7033.1
NODE_42205_length_528_cov_2.228106_g23882_i0	PBRI	gene	1	528	.	+	.	ID=G5670;gene_id=G5670;repproduct=hypothetical protein EMIHUDRAFT_468407;reptrans=G5670.1
NODE_42205_length_528_cov_2.228106_g23882_i0	PBRI	transcript	1	528	.	+	.	ID=G5670.1;Parent=G5670;gene_id=G5670;hybtrans_id=NODE_42205_length_528_cov_2.228106_g23882_i0;product=hypothetical protein EMIHUDRAFT_468407;transcript_id=G5670.1;uniq_trans_id=G5670.1
NODE_42205_length_528_cov_2.228106_g23882_i0	PBRI	exon	1	528	.	+	.	ID=exon-5963;Parent=G5670.1;exon_number=1;gene_id=G5670;transcript_id=G5670.1;uniq_trans_id=G5670.1
NODE_51624_length_244_cov_3.004831_g33112_i0	PBRI	gene	1	244	.	+	.	ID=G7886;gene_id=G7886;repproduct=---NA---;reptrans=G7886.1
NODE_51624_length_244_cov_3.004831_g33112_i0	PBRI	transcript	1	244	.	+	.	ID=G7886.1;Parent=G7886;gene_id=G7886;hybtrans_id=NODE_51624_length_244_cov_3.004831_g33112_i0;product=---NA---;transcript_id=G7886.1;uniq_trans_id=G7886.1
NODE_51624_length_244_cov_3.004831_g33112_i0	PBRI	exon	1	244	.	+	.	ID=exon-8182;Parent=G7886.1;exon_number=1;gene_id=G7886;transcript_id=G7886.1;uniq_trans_id=G7886.1
cogent_1804|path0	PBRI	gene	1	2674	.	+	.	ID=G26968;gene_id=G26968;repproduct=nucleolar GTP-binding protein 1;reptrans=G26968.2
cogent_1804|path0	PBRI	transcript	1	2674	.	+	.	ID=G26968.1;Parent=G26968;gene_id=G26968;hybtrans_id=NODE_6444_length_2531_cov_73.126704_g2412_i1;product=nucleolar GTP-binding protein 1;transcript_id=G26968.1;uniq_trans_id=G26968.1
cogent_1804|path0	PBRI	exon	1	971	.	+	.	ID=exon-117163;Parent=G26968.1;exon_number=1;gene_id=G26968;transcript_id=G26968.1;uniq_trans_id=G26968.1
cogent_1804|path0	PBRI	exon	1043	1141	.	+	.	ID=exon-117164;Parent=G26968.1;exon_number=2;gene_id=G26968;transcript_id=G26968.1;uniq_trans_id=G26968.1
cogent_1804|path0	PBRI	exon	1214	2674	.	+	.	ID=exon-117165;Parent=G26968.1;exon_number=3;gene_id=G26968;transcript_id=G26968.1;uniq_trans_id=G26968.1
cogent_1804|path0	PBRI	transcript	1	2674	.	+	.	ID=G26968.2;Parent=G26968;gene_id=G26968;hybtrans_id=NODE_5530_length_2674_cov_68.141828_g2412_i0;product=nucleolar GTP-binding protein 1;transcript_id=G26968.2;uniq_trans_id=G26968.2
cogent_1804|path0	PBRI	exon	1	2674	.	+	.	ID=exon-117166;Parent=G26968.2;exon_number=1;gene_id=G26968;transcript_id=G26968.2;uniq_trans_id=G26968.2
NODE_62571_length_149_cov_3.517857_g44059_i0	PBRI	gene	1	149	.	+	.	ID=G8555;gene_id=G8555;repproduct=---NA---;reptrans=G8555.1
NODE_62571_length_149_cov_3.517857_g44059_i0	PBRI	transcript	1	149	.	+	.	ID=G8555.1;Parent=G8555;gene_id=G8555;hybtrans_id=NODE_62571_length_149_cov_3.517857_g44059_i0;product=---NA---;transcript_id=G8555.1;uniq_trans_id=G8555.1
NODE_62571_length_149_cov_3.517857_g44059_i0	PBRI	exon	1	149	.	+	.	ID=exon-8851;Parent=G8555.1;exon_number=1;gene_id=G8555;transcript_id=G8555.1;uniq_trans_id=G8555.1
NODE_53973_length_209_cov_2.389535_g35461_i0	PBRI	gene	1	209	.	+	.	ID=G8145;gene_id=G8145;repproduct=---NA---;reptrans=G8145.1
NODE_53973_length_209_cov_2.389535_g35461_i0	PBRI	transcript	1	209	.	+	.	ID=G8145.1;Parent=G8145;gene_id=G8145;hybtrans_id=NODE_53973_length_209_cov_2.389535_g35461_i0;product=---NA---;transcript_id=G8145.1;uniq_trans_id=G8145.1
NODE_53973_length_209_cov_2.389535_g35461_i0	PBRI	exon	1	209	.	+	.	ID=exon-8441;Parent=G8145.1;exon_number=1;gene_id=G8145;transcript_id=G8145.1;uniq_trans_id=G8145.1
cogent_17996|path0	PBRI	gene	1	276	.	+	.	ID=G30499;gene_id=G30499;repproduct=hypothetical protein EMIHUDRAFT_438932%2C partial;reptrans=G30499.1
cogent_17996|path0	PBRI	transcript	1	276	.	+	.	ID=G30499.1;Parent=G30499;gene_id=G30499;hybtrans_id=NODE_49953_length_276_cov_5.740586_g31441_i0;product=hypothetical protein EMIHUDRAFT_438932%2C partial;transcript_id=G30499.1;uniq_trans_id=G30499.1
cogent_17996|path0	PBRI	exon	1	276	.	+	.	ID=exon-127485;Parent=G30499.1;exon_number=1;gene_id=G30499;transcript_id=G30499.1;uniq_trans_id=G30499.1
NODE_37835_length_700_cov_3.665158_g20352_i0	PBRI	gene	1	700	.	+	.	ID=G4675;gene_id=G4675;repproduct=---NA---;reptrans=G4675.1
NODE_37835_length_700_cov_3.665158_g20352_i0	PBRI	transcript	1	700	.	+	.	ID=G4675.1;Parent=G4675;gene_id=G4675;hybtrans_id=NODE_37835_length_700_cov_3.665158_g20352_i0;product=---NA---;transcript_id=G4675.1;uniq_trans_id=G4675.1
NODE_37835_length_700_cov_3.665158_g20352_i0	PBRI	exon	1	700	.	+	.	ID=exon-4964;Parent=G4675.1;exon_number=1;gene_id=G4675;transcript_id=G4675.1;uniq_trans_id=G4675.1
NODE_35770_length_779_cov_35.442049_g18917_i0	PBRI	gene	1	779	.	+	.	ID=G4224;gene_id=G4224;repproduct=---NA---;reptrans=G4224.1
NODE_35770_length_779_cov_35.442049_g18917_i0	PBRI	transcript	1	779	.	+	.	ID=G4224.1;Parent=G4224;gene_id=G4224;hybtrans_id=NODE_35770_length_779_cov_35.442049_g18917_i0;product=---NA---;transcript_id=G4224.1;uniq_trans_id=G4224.1
NODE_35770_length_779_cov_35.442049_g18917_i0	PBRI	exon	1	779	.	+	.	ID=exon-4513;Parent=G4224.1;exon_number=1;gene_id=G4224;transcript_id=G4224.1;uniq_trans_id=G4224.1
NODE_25666_length_1176_cov_8.087796_g12641_i0	PBRI	gene	1	1176	.	+	.	ID=G2367;gene_id=G2367;repproduct=hypothetical protein EMIHUDRAFT_107506;reptrans=G2367.1
NODE_25666_length_1176_cov_8.087796_g12641_i0	PBRI	transcript	1	1176	.	+	.	ID=G2367.1;Parent=G2367;gene_id=G2367;hybtrans_id=NODE_25666_length_1176_cov_8.087796_g12641_i0;product=hypothetical protein EMIHUDRAFT_107506;transcript_id=G2367.1;uniq_trans_id=G2367.1
NODE_25666_length_1176_cov_8.087796_g12641_i0	PBRI	exon	1	1176	.	+	.	ID=exon-2611;Parent=G2367.1;exon_number=1;gene_id=G2367;transcript_id=G2367.1;uniq_trans_id=G2367.1
NODE_46561_length_363_cov_5.355828_g28049_i0	PBRI	gene	1	363	.	+	.	ID=G6835;gene_id=G6835;repproduct=---NA---;reptrans=G6835.1
NODE_46561_length_363_cov_5.355828_g28049_i0	PBRI	transcript	1	363	.	+	.	ID=G6835.1;Parent=G6835;gene_id=G6835;hybtrans_id=NODE_46561_length_363_cov_5.355828_g28049_i0;product=---NA---;transcript_id=G6835.1;uniq_trans_id=G6835.1
NODE_46561_length_363_cov_5.355828_g28049_i0	PBRI	exon	1	363	.	+	.	ID=exon-7130;Parent=G6835.1;exon_number=1;gene_id=G6835;transcript_id=G6835.1;uniq_trans_id=G6835.1
NODE_48822_length_301_cov_2.954545_g30310_i0	PBRI	gene	1	301	.	+	.	ID=G7373;gene_id=G7373;repproduct=---NA---;reptrans=G7373.1
NODE_48822_length_301_cov_2.954545_g30310_i0	PBRI	transcript	1	301	.	+	.	ID=G7373.1;Parent=G7373;gene_id=G7373;hybtrans_id=NODE_48822_length_301_cov_2.954545_g30310_i0;product=---NA---;transcript_id=G7373.1;uniq_trans_id=G7373.1
NODE_48822_length_301_cov_2.954545_g30310_i0	PBRI	exon	1	301	.	+	.	ID=exon-7668;Parent=G7373.1;exon_number=1;gene_id=G7373;transcript_id=G7373.1;uniq_trans_id=G7373.1
NODE_45149_length_412_cov_2.026667_g26644_i0	PBRI	gene	1	402	.	+	.	ID=G6439;gene_id=G6439;repproduct=---NA---;reptrans=G6439.1
NODE_45149_length_412_cov_2.026667_g26644_i0	PBRI	transcript	1	402	.	+	.	ID=G6439.1;Parent=G6439;gene_id=G6439;hybtrans_id=NODE_45149_length_412_cov_2.026667_g26644_i0;product=---NA---;transcript_id=G6439.1;uniq_trans_id=G6439.1
NODE_45149_length_412_cov_2.026667_g26644_i0	PBRI	exon	1	402	.	+	.	ID=exon-6733;Parent=G6439.1;exon_number=1;gene_id=G6439;transcript_id=G6439.1;uniq_trans_id=G6439.1
NODE_38266_length_683_cov_3.910217_g20686_i0	PBRI	gene	1	673	.	+	.	ID=G4781;gene_id=G4781;repproduct=---NA---;reptrans=G4781.1
NODE_38266_length_683_cov_3.910217_g20686_i0	PBRI	transcript	1	673	.	+	.	ID=G4781.1;Parent=G4781;gene_id=G4781;hybtrans_id=NODE_38266_length_683_cov_3.910217_g20686_i0;product=---NA---;transcript_id=G4781.1;uniq_trans_id=G4781.1
NODE_38266_length_683_cov_3.910217_g20686_i0	PBRI	exon	1	673	.	+	.	ID=exon-5070;Parent=G4781.1;exon_number=1;gene_id=G4781;transcript_id=G4781.1;uniq_trans_id=G4781.1
NODE_38095_length_688_cov_31.482335_g20555_i0	PBRI	gene	1	688	.	+	.	ID=G4742;gene_id=G4742;repproduct=Uncharacterised protein;reptrans=G4742.1
NODE_38095_length_688_cov_31.482335_g20555_i0	PBRI	transcript	1	688	.	+	.	ID=G4742.1;Parent=G4742;gene_id=G4742;hybtrans_id=NODE_38095_length_688_cov_31.482335_g20555_i0;product=Uncharacterised protein;transcript_id=G4742.1;uniq_trans_id=G4742.1
NODE_38095_length_688_cov_31.482335_g20555_i0	PBRI	exon	1	688	.	+	.	ID=exon-5031;Parent=G4742.1;exon_number=1;gene_id=G4742;transcript_id=G4742.1;uniq_trans_id=G4742.1
NODE_15813_length_1677_cov_9.272561_g7301_i0	PBRI	gene	1	1677	.	+	.	ID=G1161;gene_id=G1161;repproduct=predicted protein;reptrans=G1161.1
NODE_15813_length_1677_cov_9.272561_g7301_i0	PBRI	transcript	1	1677	.	+	.	ID=G1161.1;Parent=G1161;gene_id=G1161;hybtrans_id=NODE_15813_length_1677_cov_9.272561_g7301_i0;product=predicted protein;transcript_id=G1161.1;uniq_trans_id=G1161.1
NODE_15813_length_1677_cov_9.272561_g7301_i0	PBRI	exon	1	1677	.	+	.	ID=exon-1321;Parent=G1161.1;exon_number=1;gene_id=G1161;transcript_id=G1161.1;uniq_trans_id=G1161.1
NODE_37256_length_724_cov_4.379913_g19926_i0	PBRI	gene	1	724	.	+	.	ID=G4522;gene_id=G4522;repproduct=---NA---;reptrans=G4522.1
NODE_37256_length_724_cov_4.379913_g19926_i0	PBRI	transcript	1	724	.	+	.	ID=G4522.1;Parent=G4522;gene_id=G4522;hybtrans_id=NODE_37256_length_724_cov_4.379913_g19926_i0;product=---NA---;transcript_id=G4522.1;uniq_trans_id=G4522.1
NODE_37256_length_724_cov_4.379913_g19926_i0	PBRI	exon	1	724	.	+	.	ID=exon-4811;Parent=G4522.1;exon_number=1;gene_id=G4522;transcript_id=G4522.1;uniq_trans_id=G4522.1
NODE_54822_length_199_cov_2.864198_g36310_i0	PBRI	gene	1	199	.	+	.	ID=G8230;gene_id=G8230;repproduct=---NA---;reptrans=G8230.1
NODE_54822_length_199_cov_2.864198_g36310_i0	PBRI	transcript	1	199	.	+	.	ID=G8230.1;Parent=G8230;gene_id=G8230;hybtrans_id=NODE_54822_length_199_cov_2.864198_g36310_i0;product=---NA---;transcript_id=G8230.1;uniq_trans_id=G8230.1
NODE_54822_length_199_cov_2.864198_g36310_i0	PBRI	exon	1	199	.	+	.	ID=exon-8526;Parent=G8230.1;exon_number=1;gene_id=G8230;transcript_id=G8230.1;uniq_trans_id=G8230.1
NODE_46256_length_373_cov_2.202381_g27745_i0	PBRI	gene	1	373	.	+	.	ID=G6750;gene_id=G6750;repproduct=---NA---;reptrans=G6750.1
NODE_46256_length_373_cov_2.202381_g27745_i0	PBRI	transcript	1	373	.	+	.	ID=G6750.1;Parent=G6750;gene_id=G6750;hybtrans_id=NODE_46256_length_373_cov_2.202381_g27745_i0;product=---NA---;transcript_id=G6750.1;uniq_trans_id=G6750.1
NODE_46256_length_373_cov_2.202381_g27745_i0	PBRI	exon	1	373	.	+	.	ID=exon-7045;Parent=G6750.1;exon_number=1;gene_id=G6750;transcript_id=G6750.1;uniq_trans_id=G6750.1
NODE_34966_length_809_cov_2.786269_g18373_i0	PBRI	gene	1	809	.	+	.	ID=G4047;gene_id=G4047;repproduct=hypothetical protein Ctob_008827;reptrans=G4047.1
NODE_34966_length_809_cov_2.786269_g18373_i0	PBRI	transcript	1	809	.	+	.	ID=G4047.1;Parent=G4047;gene_id=G4047;hybtrans_id=NODE_34966_length_809_cov_2.786269_g18373_i0;product=hypothetical protein Ctob_008827;transcript_id=G4047.1;uniq_trans_id=G4047.1
NODE_34966_length_809_cov_2.786269_g18373_i0	PBRI	exon	1	809	.	+	.	ID=exon-4336;Parent=G4047.1;exon_number=1;gene_id=G4047;transcript_id=G4047.1;uniq_trans_id=G4047.1
cogent_9466|path0	PBRI	gene	1	1063	.	+	.	ID=G29555;gene_id=G29555;repproduct=---NA---;reptrans=G29555.2
cogent_9466|path0	PBRI	transcript	1	1063	.	+	.	ID=G29555.1;Parent=G29555;gene_id=G29555;hybtrans_id=NODE_30205_length_994_cov_8.944619_g14231_i1;product=---NA---;transcript_id=G29555.1;uniq_trans_id=G29555.1
cogent_9466|path0	PBRI	exon	1	382	.	+	.	ID=exon-125695;Parent=G29555.1;exon_number=1;gene_id=G29555;transcript_id=G29555.1;uniq_trans_id=G29555.1
cogent_9466|path0	PBRI	exon	452	1063	.	+	.	ID=exon-125696;Parent=G29555.1;exon_number=2;gene_id=G29555;transcript_id=G29555.1;uniq_trans_id=G29555.1
cogent_9466|path0	PBRI	transcript	1	1063	.	+	.	ID=G29555.2;Parent=G29555;gene_id=G29555;hybtrans_id=NODE_28384_length_1063_cov_8.391813_g14231_i0;product=---NA---;transcript_id=G29555.2;uniq_trans_id=G29555.2
cogent_9466|path0	PBRI	exon	1	1063	.	+	.	ID=exon-125697;Parent=G29555.2;exon_number=1;gene_id=G29555;transcript_id=G29555.2;uniq_trans_id=G29555.2
NODE_8854_length_2227_cov_5.478539_g3930_i0	PBRI	gene	1	2217	.	+	.	ID=G579;gene_id=G579;repproduct=predicted protein;reptrans=G579.1
NODE_8854_length_2227_cov_5.478539_g3930_i0	PBRI	transcript	1	2217	.	+	.	ID=G579.1;Parent=G579;gene_id=G579;hybtrans_id=NODE_8854_length_2227_cov_5.478539_g3930_i0;product=predicted protein;transcript_id=G579.1;uniq_trans_id=G579.1
NODE_8854_length_2227_cov_5.478539_g3930_i0	PBRI	exon	1	2217	.	+	.	ID=exon-700;Parent=G579.1;exon_number=1;gene_id=G579;transcript_id=G579.1;uniq_trans_id=G579.1
cogent_1589|path0	PBRI	gene	1	1089	.	+	.	ID=G26850;gene_id=G26850;repproduct=hypothetical protein EMIHUDRAFT_435562;reptrans=G26850.1
cogent_1589|path0	PBRI	transcript	1	1089	.	+	.	ID=G26850.1;Parent=G26850;gene_id=G26850;hybtrans_id=NODE_27715_length_1089_cov_31.386882_g13840_i0;product=hypothetical protein EMIHUDRAFT_435562;transcript_id=G26850.1;uniq_trans_id=G26850.1
cogent_1589|path0	PBRI	exon	1	1089	.	+	.	ID=exon-116584;Parent=G26850.1;exon_number=1;gene_id=G26850;transcript_id=G26850.1;uniq_trans_id=G26850.1
NODE_39641_length_627_cov_40.193220_g21731_i0	PBRI	gene	1	627	.	+	.	ID=G5083;gene_id=G5083;repproduct=---NA---;reptrans=G5083.1
NODE_39641_length_627_cov_40.193220_g21731_i0	PBRI	transcript	1	627	.	+	.	ID=G5083.1;Parent=G5083;gene_id=G5083;hybtrans_id=NODE_39641_length_627_cov_40.193220_g21731_i0;product=---NA---;transcript_id=G5083.1;uniq_trans_id=G5083.1
NODE_39641_length_627_cov_40.193220_g21731_i0	PBRI	exon	1	627	.	+	.	ID=exon-5374;Parent=G5083.1;exon_number=1;gene_id=G5083;transcript_id=G5083.1;uniq_trans_id=G5083.1
NODE_33967_length_848_cov_7.056720_g17701_i0	PBRI	gene	1	848	.	+	.	ID=G3842;gene_id=G3842;repproduct=DnaJ homolog subfamily B member 6;reptrans=G3842.1
NODE_33967_length_848_cov_7.056720_g17701_i0	PBRI	transcript	1	848	.	+	.	ID=G3842.1;Parent=G3842;gene_id=G3842;hybtrans_id=NODE_33967_length_848_cov_7.056720_g17701_i0;product=DnaJ homolog subfamily B member 6;transcript_id=G3842.1;uniq_trans_id=G3842.1
NODE_33967_length_848_cov_7.056720_g17701_i0	PBRI	exon	1	848	.	+	.	ID=exon-4124;Parent=G3842.1;exon_number=1;gene_id=G3842;transcript_id=G3842.1;uniq_trans_id=G3842.1
NODE_44265_length_444_cov_13.540541_g25774_i0	PBRI	gene	1	444	.	+	.	ID=G6193;gene_id=G6193;repproduct=hypothetical protein EMIHUDRAFT_107515;reptrans=G6193.1
NODE_44265_length_444_cov_13.540541_g25774_i0	PBRI	transcript	1	444	.	+	.	ID=G6193.1;Parent=G6193;gene_id=G6193;hybtrans_id=NODE_44265_length_444_cov_13.540541_g25774_i0;product=hypothetical protein EMIHUDRAFT_107515;transcript_id=G6193.1;uniq_trans_id=G6193.1
NODE_44265_length_444_cov_13.540541_g25774_i0	PBRI	exon	1	444	.	+	.	ID=exon-6486;Parent=G6193.1;exon_number=1;gene_id=G6193;transcript_id=G6193.1;uniq_trans_id=G6193.1
NODE_28640_length_1053_cov_2.755906_g14393_i0	PBRI	gene	1	1043	.	+	.	ID=G2886;gene_id=G2886;repproduct=---NA---;reptrans=G2886.1
NODE_28640_length_1053_cov_2.755906_g14393_i0	PBRI	transcript	1	1043	.	+	.	ID=G2886.1;Parent=G2886;gene_id=G2886;hybtrans_id=NODE_28640_length_1053_cov_2.755906_g14393_i0;product=---NA---;transcript_id=G2886.1;uniq_trans_id=G2886.1
NODE_28640_length_1053_cov_2.755906_g14393_i0	PBRI	exon	1	1043	.	+	.	ID=exon-3153;Parent=G2886.1;exon_number=1;gene_id=G2886;transcript_id=G2886.1;uniq_trans_id=G2886.1
cogent_3239|path0	PBRI	gene	1	2099	.	+	.	ID=G27671;gene_id=G27671;repproduct=hypothetical protein EMIHUDRAFT_439976;reptrans=G27671.1
cogent_3239|path0	PBRI	transcript	1	2099	.	+	.	ID=G27671.1;Parent=G27671;gene_id=G27671;hybtrans_id=NODE_10114_length_2099_cov_6.546072_g107_i13;product=hypothetical protein EMIHUDRAFT_439976;transcript_id=G27671.1;uniq_trans_id=G27671.1
cogent_3239|path0	PBRI	exon	1	2099	.	+	.	ID=exon-119860;Parent=G27671.1;exon_number=1;gene_id=G27671;transcript_id=G27671.1;uniq_trans_id=G27671.1
cogent_6984|path0	PBRI	gene	1	1370	.	+	.	ID=G28992;gene_id=G28992;repproduct=hypothetical protein EMIHUDRAFT_366976%2C partial;reptrans=G28992.2
cogent_6984|path0	PBRI	transcript	1	1370	.	+	.	ID=G28992.1;Parent=G28992;gene_id=G28992;hybtrans_id=NODE_23067_length_1292_cov_34.785657_g10254_i1;product=hypothetical protein EMIHUDRAFT_366976%2C partial;transcript_id=G28992.1;uniq_trans_id=G28992.1
cogent_6984|path0	PBRI	exon	1	906	.	+	.	ID=exon-124268;Parent=G28992.1;exon_number=1;gene_id=G28992;transcript_id=G28992.1;uniq_trans_id=G28992.1
cogent_6984|path0	PBRI	exon	985	1370	.	+	.	ID=exon-124269;Parent=G28992.1;exon_number=2;gene_id=G28992;transcript_id=G28992.1;uniq_trans_id=G28992.1
cogent_6984|path0	PBRI	transcript	1	1370	.	+	.	ID=G28992.2;Parent=G28992;gene_id=G28992;hybtrans_id=NODE_21416_length_1370_cov_32.172543_g10254_i0;product=hypothetical protein EMIHUDRAFT_366976%2C partial;transcript_id=G28992.2;uniq_trans_id=G28992.2
cogent_6984|path0	PBRI	exon	1	1370	.	+	.	ID=exon-124270;Parent=G28992.2;exon_number=1;gene_id=G28992;transcript_id=G28992.2;uniq_trans_id=G28992.2
NODE_48241_length_316_cov_1.684588_g29729_i0	PBRI	gene	1	316	.	+	.	ID=G7253;gene_id=G7253;repproduct=---NA---;reptrans=G7253.1
NODE_48241_length_316_cov_1.684588_g29729_i0	PBRI	transcript	1	316	.	+	.	ID=G7253.1;Parent=G7253;gene_id=G7253;hybtrans_id=NODE_48241_length_316_cov_1.684588_g29729_i0;product=---NA---;transcript_id=G7253.1;uniq_trans_id=G7253.1
NODE_48241_length_316_cov_1.684588_g29729_i0	PBRI	exon	1	316	.	+	.	ID=exon-7548;Parent=G7253.1;exon_number=1;gene_id=G7253;transcript_id=G7253.1;uniq_trans_id=G7253.1
NODE_41662_length_548_cov_7.285714_g23390_i0	PBRI	gene	1	538	.	+	.	ID=G5548;gene_id=G5548;repproduct=hypothetical protein EMIHUDRAFT_455909;reptrans=G5548.1
NODE_41662_length_548_cov_7.285714_g23390_i0	PBRI	transcript	1	538	.	+	.	ID=G5548.1;Parent=G5548;gene_id=G5548;hybtrans_id=NODE_41662_length_548_cov_7.285714_g23390_i0;product=hypothetical protein EMIHUDRAFT_455909;transcript_id=G5548.1;uniq_trans_id=G5548.1
NODE_41662_length_548_cov_7.285714_g23390_i0	PBRI	exon	1	538	.	+	.	ID=exon-5841;Parent=G5548.1;exon_number=1;gene_id=G5548;transcript_id=G5548.1;uniq_trans_id=G5548.1
NODE_49955_length_276_cov_4.577406_g31443_i0	PBRI	gene	1	276	.	+	.	ID=G7613;gene_id=G7613;repproduct=---NA---;reptrans=G7613.1
NODE_49955_length_276_cov_4.577406_g31443_i0	PBRI	transcript	1	276	.	+	.	ID=G7613.1;Parent=G7613;gene_id=G7613;hybtrans_id=NODE_49955_length_276_cov_4.577406_g31443_i0;product=---NA---;transcript_id=G7613.1;uniq_trans_id=G7613.1
NODE_49955_length_276_cov_4.577406_g31443_i0	PBRI	exon	1	276	.	+	.	ID=exon-7909;Parent=G7613.1;exon_number=1;gene_id=G7613;transcript_id=G7613.1;uniq_trans_id=G7613.1
NODE_41097_length_571_cov_2.303371_g22911_i0	PBRI	gene	1	571	.	+	.	ID=G5395;gene_id=G5395;repproduct=ornithine cyclodeaminase;reptrans=G5395.1
NODE_41097_length_571_cov_2.303371_g22911_i0	PBRI	transcript	1	571	.	+	.	ID=G5395.1;Parent=G5395;gene_id=G5395;hybtrans_id=NODE_41097_length_571_cov_2.303371_g22911_i0;product=ornithine cyclodeaminase;transcript_id=G5395.1;uniq_trans_id=G5395.1
NODE_41097_length_571_cov_2.303371_g22911_i0	PBRI	exon	1	571	.	+	.	ID=exon-5688;Parent=G5395.1;exon_number=1;gene_id=G5395;transcript_id=G5395.1;uniq_trans_id=G5395.1
NODE_43003_length_496_cov_1.945534_g24585_i0	PBRI	gene	1	496	.	+	.	ID=G5854;gene_id=G5854;repproduct=---NA---;reptrans=G5854.1
NODE_43003_length_496_cov_1.945534_g24585_i0	PBRI	transcript	1	496	.	+	.	ID=G5854.1;Parent=G5854;gene_id=G5854;hybtrans_id=NODE_43003_length_496_cov_1.945534_g24585_i0;product=---NA---;transcript_id=G5854.1;uniq_trans_id=G5854.1
NODE_43003_length_496_cov_1.945534_g24585_i0	PBRI	exon	1	496	.	+	.	ID=exon-6147;Parent=G5854.1;exon_number=1;gene_id=G5854;transcript_id=G5854.1;uniq_trans_id=G5854.1
NODE_18933_length_1498_cov_7.464066_g8902_i0	PBRI	gene	1	1478	.	+	.	ID=G1487;gene_id=G1487;repproduct=Alpha/Beta hydrolase protein;reptrans=G1487.1
NODE_18933_length_1498_cov_7.464066_g8902_i0	PBRI	transcript	1	1478	.	+	.	ID=G1487.1;Parent=G1487;gene_id=G1487;hybtrans_id=NODE_18933_length_1498_cov_7.464066_g8902_i0;product=Alpha/Beta hydrolase protein;transcript_id=G1487.1;uniq_trans_id=G1487.1
NODE_18933_length_1498_cov_7.464066_g8902_i0	PBRI	exon	1	1478	.	+	.	ID=exon-1685;Parent=G1487.1;exon_number=1;gene_id=G1487;transcript_id=G1487.1;uniq_trans_id=G1487.1
NODE_37199_length_726_cov_7.262700_g19892_i0	PBRI	gene	1	726	.	+	.	ID=G4514;gene_id=G4514;repproduct=MgtC/SapB family protein;reptrans=G4514.1
NODE_37199_length_726_cov_7.262700_g19892_i0	PBRI	transcript	1	726	.	+	.	ID=G4514.1;Parent=G4514;gene_id=G4514;hybtrans_id=NODE_37199_length_726_cov_7.262700_g19892_i0;product=MgtC/SapB family protein;transcript_id=G4514.1;uniq_trans_id=G4514.1
NODE_37199_length_726_cov_7.262700_g19892_i0	PBRI	exon	1	726	.	+	.	ID=exon-4803;Parent=G4514.1;exon_number=1;gene_id=G4514;transcript_id=G4514.1;uniq_trans_id=G4514.1
cogent_10916|path0	PBRI	gene	1	911	.	+	.	ID=G29787;gene_id=G29787;repproduct=---NA---;reptrans=G29787.2
cogent_10916|path0	PBRI	transcript	1	911	.	+	.	ID=G29787.1;Parent=G29787;gene_id=G29787;hybtrans_id=NODE_36481_length_753_cov_185.519553_g16682_i1;product=---NA---;transcript_id=G29787.1;uniq_trans_id=G29787.1
cogent_10916|path0	PBRI	exon	1	169	.	+	.	ID=exon-126232;Parent=G29787.1;exon_number=1;gene_id=G29787;transcript_id=G29787.1;uniq_trans_id=G29787.1
cogent_10916|path0	PBRI	exon	328	911	.	+	.	ID=exon-126233;Parent=G29787.1;exon_number=2;gene_id=G29787;transcript_id=G29787.1;uniq_trans_id=G29787.1
cogent_10916|path0	PBRI	transcript	1	911	.	+	.	ID=G29787.2;Parent=G29787;gene_id=G29787;hybtrans_id=NODE_32338_length_911_cov_164.008009_g16682_i0;product=---NA---;transcript_id=G29787.2;uniq_trans_id=G29787.2
cogent_10916|path0	PBRI	exon	1	911	.	+	.	ID=exon-126234;Parent=G29787.2;exon_number=1;gene_id=G29787;transcript_id=G29787.2;uniq_trans_id=G29787.2
NODE_23410_length_1276_cov_6.069411_g11338_i0	PBRI	gene	1	1276	.	+	.	ID=G2044;gene_id=G2044;repproduct=hypothetical protein GUITHDRAFT_103159;reptrans=G2044.1
NODE_23410_length_1276_cov_6.069411_g11338_i0	PBRI	transcript	1	1276	.	+	.	ID=G2044.1;Parent=G2044;gene_id=G2044;hybtrans_id=NODE_23410_length_1276_cov_6.069411_g11338_i0;product=hypothetical protein GUITHDRAFT_103159;transcript_id=G2044.1;uniq_trans_id=G2044.1
NODE_23410_length_1276_cov_6.069411_g11338_i0	PBRI	exon	1	1276	.	+	.	ID=exon-2272;Parent=G2044.1;exon_number=1;gene_id=G2044;transcript_id=G2044.1;uniq_trans_id=G2044.1
NODE_10739_length_2042_cov_16.228928_g4782_i0	PBRI	gene	1	2042	.	+	.	ID=G720;gene_id=G720;repproduct=predicted protein;reptrans=G720.1
NODE_10739_length_2042_cov_16.228928_g4782_i0	PBRI	transcript	1	2042	.	+	.	ID=G720.1;Parent=G720;gene_id=G720;hybtrans_id=NODE_10739_length_2042_cov_16.228928_g4782_i0;product=predicted protein;transcript_id=G720.1;uniq_trans_id=G720.1
NODE_10739_length_2042_cov_16.228928_g4782_i0	PBRI	exon	1	2042	.	+	.	ID=exon-852;Parent=G720.1;exon_number=1;gene_id=G720;transcript_id=G720.1;uniq_trans_id=G720.1
NODE_17140_length_1598_cov_46.516336_g7990_i0	PBRI	gene	1	1588	.	+	.	ID=G1294;gene_id=G1294;repproduct=hypothetical protein EMIHUDRAFT_434963%2C partial;reptrans=G1294.1
NODE_17140_length_1598_cov_46.516336_g7990_i0	PBRI	transcript	1	1588	.	+	.	ID=G1294.1;Parent=G1294;gene_id=G1294;hybtrans_id=NODE_17140_length_1598_cov_46.516336_g7990_i0;product=hypothetical protein EMIHUDRAFT_434963%2C partial;transcript_id=G1294.1;uniq_trans_id=G1294.1
NODE_17140_length_1598_cov_46.516336_g7990_i0	PBRI	exon	1	1588	.	+	.	ID=exon-1462;Parent=G1294.1;exon_number=1;gene_id=G1294;transcript_id=G1294.1;uniq_trans_id=G1294.1
NODE_6685_length_2498_cov_10.492076_g2960_i0	PBRI	gene	1	2498	.	+	.	ID=G431;gene_id=G431;repproduct=putative glycogen synthase;reptrans=G431.1
NODE_6685_length_2498_cov_10.492076_g2960_i0	PBRI	transcript	1	2498	.	+	.	ID=G431.1;Parent=G431;gene_id=G431;hybtrans_id=NODE_6685_length_2498_cov_10.492076_g2960_i0;product=putative glycogen synthase;transcript_id=G431.1;uniq_trans_id=G431.1
NODE_6685_length_2498_cov_10.492076_g2960_i0	PBRI	exon	1	2498	.	+	.	ID=exon-517;Parent=G431.1;exon_number=1;gene_id=G431;transcript_id=G431.1;uniq_trans_id=G431.1
cogent_3640|path0	PBRI	gene	1	1993	.	+	.	ID=G27831;gene_id=G27831;repproduct=hypothetical protein EMIHUDRAFT_352298%2C partial;reptrans=G27831.3
cogent_3640|path0	PBRI	transcript	1	1993	.	+	.	ID=G27831.1;Parent=G27831;gene_id=G27831;hybtrans_id=NODE_16363_length_1646_cov_29.108142_g5060_i2;product=hypothetical protein EMIHUDRAFT_352298%2C partial;transcript_id=G27831.1;uniq_trans_id=G27831.1
cogent_3640|path0	PBRI	exon	1	309	.	+	.	ID=exon-120520;Parent=G27831.1;exon_number=1;gene_id=G27831;transcript_id=G27831.1;uniq_trans_id=G27831.1
cogent_3640|path0	PBRI	exon	485	723	.	+	.	ID=exon-120521;Parent=G27831.1;exon_number=2;gene_id=G27831;transcript_id=G27831.1;uniq_trans_id=G27831.1
cogent_3640|path0	PBRI	exon	896	1993	.	+	.	ID=exon-120522;Parent=G27831.1;exon_number=3;gene_id=G27831;transcript_id=G27831.1;uniq_trans_id=G27831.1
cogent_3640|path0	PBRI	transcript	1	1993	.	+	.	ID=G27831.2;Parent=G27831;gene_id=G27831;hybtrans_id=NODE_13627_length_1818_cov_27.173498_g5060_i1;product=hypothetical protein EMIHUDRAFT_352298%2C partial;transcript_id=G27831.2;uniq_trans_id=G27831.2
cogent_3640|path0	PBRI	exon	1	309	.	+	.	ID=exon-120523;Parent=G27831.2;exon_number=1;gene_id=G27831;transcript_id=G27831.2;uniq_trans_id=G27831.2
cogent_3640|path0	PBRI	exon	485	1993	.	+	.	ID=exon-120524;Parent=G27831.2;exon_number=2;gene_id=G27831;transcript_id=G27831.2;uniq_trans_id=G27831.2
cogent_3640|path0	PBRI	transcript	1	1993	.	+	.	ID=G27831.3;Parent=G27831;gene_id=G27831;hybtrans_id=NODE_11314_length_1993_cov_26.040389_g5060_i0;product=hypothetical protein EMIHUDRAFT_352298%2C partial;transcript_id=G27831.3;uniq_trans_id=G27831.3
cogent_3640|path0	PBRI	exon	1	1993	.	+	.	ID=exon-120525;Parent=G27831.3;exon_number=1;gene_id=G27831;transcript_id=G27831.3;uniq_trans_id=G27831.3
NODE_42509_length_516_cov_3.308977_g24141_i0	PBRI	gene	1	516	.	+	.	ID=G5737;gene_id=G5737;repproduct=---NA---;reptrans=G5737.1
NODE_42509_length_516_cov_3.308977_g24141_i0	PBRI	transcript	1	516	.	+	.	ID=G5737.1;Parent=G5737;gene_id=G5737;hybtrans_id=NODE_42509_length_516_cov_3.308977_g24141_i0;product=---NA---;transcript_id=G5737.1;uniq_trans_id=G5737.1
NODE_42509_length_516_cov_3.308977_g24141_i0	PBRI	exon	1	516	.	+	.	ID=exon-6030;Parent=G5737.1;exon_number=1;gene_id=G5737;transcript_id=G5737.1;uniq_trans_id=G5737.1
NODE_50058_length_274_cov_2.329114_g31546_i0	PBRI	gene	1	274	.	+	.	ID=G7634;gene_id=G7634;repproduct=hypothetical protein EMIHUDRAFT_213111;reptrans=G7634.1
NODE_50058_length_274_cov_2.329114_g31546_i0	PBRI	transcript	1	274	.	+	.	ID=G7634.1;Parent=G7634;gene_id=G7634;hybtrans_id=NODE_50058_length_274_cov_2.329114_g31546_i0;product=hypothetical protein EMIHUDRAFT_213111;transcript_id=G7634.1;uniq_trans_id=G7634.1
NODE_50058_length_274_cov_2.329114_g31546_i0	PBRI	exon	1	274	.	+	.	ID=exon-7930;Parent=G7634.1;exon_number=1;gene_id=G7634;transcript_id=G7634.1;uniq_trans_id=G7634.1
NODE_4251_length_2938_cov_28.114099_g1820_i0	PBRI	gene	1	2938	.	+	.	ID=G269;gene_id=G269;repproduct=---NA---;reptrans=G269.1
NODE_4251_length_2938_cov_28.114099_g1820_i0	PBRI	transcript	1	2938	.	+	.	ID=G269.1;Parent=G269;gene_id=G269;hybtrans_id=NODE_4251_length_2938_cov_28.114099_g1820_i0;product=---NA---;transcript_id=G269.1;uniq_trans_id=G269.1
NODE_4251_length_2938_cov_28.114099_g1820_i0	PBRI	exon	1	2938	.	+	.	ID=exon-330;Parent=G269.1;exon_number=1;gene_id=G269;transcript_id=G269.1;uniq_trans_id=G269.1
NODE_13655_length_1816_cov_19.326026_g6236_i0	PBRI	gene	1	1816	.	+	.	ID=G966;gene_id=G966;repproduct=cortactin-binding protein 2 isoform X2;reptrans=G966.1
NODE_13655_length_1816_cov_19.326026_g6236_i0	PBRI	transcript	1	1816	.	+	.	ID=G966.1;Parent=G966;gene_id=G966;hybtrans_id=NODE_13655_length_1816_cov_19.326026_g6236_i0;product=cortactin-binding protein 2 isoform X2;transcript_id=G966.1;uniq_trans_id=G966.1
NODE_13655_length_1816_cov_19.326026_g6236_i0	PBRI	exon	1	1816	.	+	.	ID=exon-1111;Parent=G966.1;exon_number=1;gene_id=G966;transcript_id=G966.1;uniq_trans_id=G966.1
cogent_3450|path0	PBRI	gene	1	2043	.	+	.	ID=G27758;gene_id=G27758;repproduct=adenine phosphoribosyltransferase;reptrans=G27758.2
cogent_3450|path0	PBRI	transcript	1	1055	.	+	.	ID=G27758.1;Parent=G27758;gene_id=G27758;hybtrans_id=NODE_24562_length_1225_cov_13.728114_g4776_i1;product=hypothetical protein EMIHUDRAFT_450155;transcript_id=G27758.1;uniq_trans_id=G27758.1
cogent_3450|path0	PBRI	exon	1	1055	.	+	.	ID=exon-120238;Parent=G27758.1;exon_number=1;gene_id=G27758;transcript_id=G27758.1;uniq_trans_id=G27758.1
cogent_3450|path0	PBRI	transcript	1	2043	.	+	.	ID=G27758.2;Parent=G27758;gene_id=G27758;hybtrans_id=NODE_10725_length_2043_cov_27.771186_g4776_i0;product=adenine phosphoribosyltransferase;transcript_id=G27758.2;uniq_trans_id=G27758.2
cogent_3450|path0	PBRI	exon	1	2043	.	+	.	ID=exon-120239;Parent=G27758.2;exon_number=1;gene_id=G27758;transcript_id=G27758.2;uniq_trans_id=G27758.2
NODE_12957_length_1865_cov_8.335886_g5894_i0	PBRI	gene	1	1865	.	+	.	ID=G901;gene_id=G901;repproduct=hypothetical protein EMIHUDRAFT_468148;reptrans=G901.1
NODE_12957_length_1865_cov_8.335886_g5894_i0	PBRI	transcript	1	1865	.	+	.	ID=G901.1;Parent=G901;gene_id=G901;hybtrans_id=NODE_12957_length_1865_cov_8.335886_g5894_i0;product=hypothetical protein EMIHUDRAFT_468148;transcript_id=G901.1;uniq_trans_id=G901.1
NODE_12957_length_1865_cov_8.335886_g5894_i0	PBRI	exon	1	1865	.	+	.	ID=exon-1042;Parent=G901.1;exon_number=1;gene_id=G901;transcript_id=G901.1;uniq_trans_id=G901.1
NODE_37811_length_701_cov_2.546687_g20337_i0	PBRI	gene	1	701	.	+	.	ID=G4671;gene_id=G4671;repproduct=hypothetical protein EMIHUDRAFT_260176;reptrans=G4671.1
NODE_37811_length_701_cov_2.546687_g20337_i0	PBRI	transcript	1	701	.	+	.	ID=G4671.1;Parent=G4671;gene_id=G4671;hybtrans_id=NODE_37811_length_701_cov_2.546687_g20337_i0;product=hypothetical protein EMIHUDRAFT_260176;transcript_id=G4671.1;uniq_trans_id=G4671.1
NODE_37811_length_701_cov_2.546687_g20337_i0	PBRI	exon	1	701	.	+	.	ID=exon-4960;Parent=G4671.1;exon_number=1;gene_id=G4671;transcript_id=G4671.1;uniq_trans_id=G4671.1
NODE_46227_length_374_cov_2.169139_g27716_i0	PBRI	gene	1	374	.	+	.	ID=G6742;gene_id=G6742;repproduct=hypothetical protein EMIHUDRAFT_203771;reptrans=G6742.1
NODE_46227_length_374_cov_2.169139_g27716_i0	PBRI	transcript	1	374	.	+	.	ID=G6742.1;Parent=G6742;gene_id=G6742;hybtrans_id=NODE_46227_length_374_cov_2.169139_g27716_i0;product=hypothetical protein EMIHUDRAFT_203771;transcript_id=G6742.1;uniq_trans_id=G6742.1
NODE_46227_length_374_cov_2.169139_g27716_i0	PBRI	exon	1	374	.	+	.	ID=exon-7037;Parent=G6742.1;exon_number=1;gene_id=G6742;transcript_id=G6742.1;uniq_trans_id=G6742.1
NODE_22100_length_1337_cov_8.805385_g10627_i0	PBRI	gene	1	1337	.	+	.	ID=G1880;gene_id=G1880;repproduct=short chain dehydrogenase;reptrans=G1880.1
NODE_22100_length_1337_cov_8.805385_g10627_i0	PBRI	transcript	1	1337	.	+	.	ID=G1880.1;Parent=G1880;gene_id=G1880;hybtrans_id=NODE_22100_length_1337_cov_8.805385_g10627_i0;product=short chain dehydrogenase;transcript_id=G1880.1;uniq_trans_id=G1880.1
NODE_22100_length_1337_cov_8.805385_g10627_i0	PBRI	exon	1	1337	.	+	.	ID=exon-2096;Parent=G1880.1;exon_number=1;gene_id=G1880;transcript_id=G1880.1;uniq_trans_id=G1880.1
NODE_23337_length_1279_cov_14.966989_g11302_i0	PBRI	gene	1	1279	.	+	.	ID=G2034;gene_id=G2034;repproduct=predicted protein;reptrans=G2034.1
NODE_23337_length_1279_cov_14.966989_g11302_i0	PBRI	transcript	1	1279	.	+	.	ID=G2034.1;Parent=G2034;gene_id=G2034;hybtrans_id=NODE_23337_length_1279_cov_14.966989_g11302_i0;product=predicted protein;transcript_id=G2034.1;uniq_trans_id=G2034.1
NODE_23337_length_1279_cov_14.966989_g11302_i0	PBRI	exon	1	1279	.	+	.	ID=exon-2262;Parent=G2034.1;exon_number=1;gene_id=G2034;transcript_id=G2034.1;uniq_trans_id=G2034.1
NODE_26779_length_1129_cov_36.158425_g13300_i0	PBRI	gene	1	1129	.	+	.	ID=G2577;gene_id=G2577;repproduct=---NA---;reptrans=G2577.1
NODE_26779_length_1129_cov_36.158425_g13300_i0	PBRI	transcript	1	1129	.	+	.	ID=G2577.1;Parent=G2577;gene_id=G2577;hybtrans_id=NODE_26779_length_1129_cov_36.158425_g13300_i0;product=---NA---;transcript_id=G2577.1;uniq_trans_id=G2577.1
NODE_26779_length_1129_cov_36.158425_g13300_i0	PBRI	exon	1	1129	.	+	.	ID=exon-2835;Parent=G2577.1;exon_number=1;gene_id=G2577;transcript_id=G2577.1;uniq_trans_id=G2577.1
NODE_8752_length_2239_cov_13.465940_g3877_i0	PBRI	gene	1	2239	.	+	.	ID=G570;gene_id=G570;repproduct=hypothetical protein EMIHUDRAFT_219454;reptrans=G570.1
NODE_8752_length_2239_cov_13.465940_g3877_i0	PBRI	transcript	1	2239	.	+	.	ID=G570.1;Parent=G570;gene_id=G570;hybtrans_id=NODE_8752_length_2239_cov_13.465940_g3877_i0;product=hypothetical protein EMIHUDRAFT_219454;transcript_id=G570.1;uniq_trans_id=G570.1
NODE_8752_length_2239_cov_13.465940_g3877_i0	PBRI	exon	1	2239	.	+	.	ID=exon-689;Parent=G570.1;exon_number=1;gene_id=G570;transcript_id=G570.1;uniq_trans_id=G570.1
cogent_1118|path0	PBRI	gene	1	3224	.	+	.	ID=G26586;gene_id=G26586;repproduct=hypothetical protein EMIHUDRAFT_204420;reptrans=G26586.2
cogent_1118|path0	PBRI	transcript	1	3224	.	+	.	ID=G26586.1;Parent=G26586;gene_id=G26586;hybtrans_id=NODE_3492_length_3151_cov_16.646757_g1382_i1;product=hypothetical protein EMIHUDRAFT_471750%2C partial;transcript_id=G26586.1;uniq_trans_id=G26586.1
cogent_1118|path0	PBRI	exon	1	353	.	+	.	ID=exon-115355;Parent=G26586.1;exon_number=1;gene_id=G26586;transcript_id=G26586.1;uniq_trans_id=G26586.1
cogent_1118|path0	PBRI	exon	427	3224	.	+	.	ID=exon-115356;Parent=G26586.1;exon_number=2;gene_id=G26586;transcript_id=G26586.1;uniq_trans_id=G26586.1
cogent_1118|path0	PBRI	transcript	1	3224	.	+	.	ID=G26586.2;Parent=G26586;gene_id=G26586;hybtrans_id=NODE_3301_length_3224_cov_16.385002_g1382_i0;product=hypothetical protein EMIHUDRAFT_204420;transcript_id=G26586.2;uniq_trans_id=G26586.2
cogent_1118|path0	PBRI	exon	1	3224	.	+	.	ID=exon-115357;Parent=G26586.2;exon_number=1;gene_id=G26586;transcript_id=G26586.2;uniq_trans_id=G26586.2
NODE_41903_length_539_cov_1.657371_g23606_i0	PBRI	gene	1	539	.	+	.	ID=G5601;gene_id=G5601;repproduct=predicted protein;reptrans=G5601.1
NODE_41903_length_539_cov_1.657371_g23606_i0	PBRI	transcript	1	539	.	+	.	ID=G5601.1;Parent=G5601;gene_id=G5601;hybtrans_id=NODE_41903_length_539_cov_1.657371_g23606_i0;product=predicted protein;transcript_id=G5601.1;uniq_trans_id=G5601.1
NODE_41903_length_539_cov_1.657371_g23606_i0	PBRI	exon	1	539	.	+	.	ID=exon-5894;Parent=G5601.1;exon_number=1;gene_id=G5601;transcript_id=G5601.1;uniq_trans_id=G5601.1
NODE_19406_length_1473_cov_9.280641_g9151_i0	PBRI	gene	1	1473	.	+	.	ID=G1542;gene_id=G1542;repproduct=NUDIX domain-containing protein;reptrans=G1542.1
NODE_19406_length_1473_cov_9.280641_g9151_i0	PBRI	transcript	1	1473	.	+	.	ID=G1542.1;Parent=G1542;gene_id=G1542;hybtrans_id=NODE_19406_length_1473_cov_9.280641_g9151_i0;product=NUDIX domain-containing protein;transcript_id=G1542.1;uniq_trans_id=G1542.1
NODE_19406_length_1473_cov_9.280641_g9151_i0	PBRI	exon	1	1473	.	+	.	ID=exon-1742;Parent=G1542.1;exon_number=1;gene_id=G1542;transcript_id=G1542.1;uniq_trans_id=G1542.1
cogent_14216|path0	PBRI	gene	1	593	.	+	.	ID=G30201;gene_id=G30201;repproduct=---NA---;reptrans=G30201.2
cogent_14216|path0	PBRI	transcript	1	593	.	+	.	ID=G30201.1;Parent=G30201;gene_id=G30201;hybtrans_id=NODE_42395_length_520_cov_16.343685_g24046_i0;product=DNA mismatch repair protein MSH6-like;transcript_id=G30201.1;uniq_trans_id=G30201.1
cogent_14216|path0	PBRI	exon	1	386	.	+	.	ID=exon-127040;Parent=G30201.1;exon_number=1;gene_id=G30201;transcript_id=G30201.1;uniq_trans_id=G30201.1
cogent_14216|path0	PBRI	exon	460	593	.	+	.	ID=exon-127041;Parent=G30201.1;exon_number=2;gene_id=G30201;transcript_id=G30201.1;uniq_trans_id=G30201.1
cogent_14216|path0	PBRI	transcript	1	593	.	+	.	ID=G30201.2;Parent=G30201;gene_id=G30201;hybtrans_id=NODE_40500_length_593_cov_14.124101_g22412_i0;product=---NA---;transcript_id=G30201.2;uniq_trans_id=G30201.2
cogent_14216|path0	PBRI	exon	1	593	.	+	.	ID=exon-127042;Parent=G30201.2;exon_number=1;gene_id=G30201;transcript_id=G30201.2;uniq_trans_id=G30201.2
NODE_46475_length_366_cov_1.276596_g27963_i0	PBRI	gene	1	366	.	+	.	ID=G6809;gene_id=G6809;repproduct=---NA---;reptrans=G6809.1
NODE_46475_length_366_cov_1.276596_g27963_i0	PBRI	transcript	1	366	.	+	.	ID=G6809.1;Parent=G6809;gene_id=G6809;hybtrans_id=NODE_46475_length_366_cov_1.276596_g27963_i0;product=---NA---;transcript_id=G6809.1;uniq_trans_id=G6809.1
NODE_46475_length_366_cov_1.276596_g27963_i0	PBRI	exon	1	366	.	+	.	ID=exon-7104;Parent=G6809.1;exon_number=1;gene_id=G6809;transcript_id=G6809.1;uniq_trans_id=G6809.1
cogent_14327|path0	PBRI	gene	1	584	.	+	.	ID=G30218;gene_id=G30218;repproduct=MoaD/ThiS family protein;reptrans=G30218.2
cogent_14327|path0	PBRI	transcript	1	584	.	+	.	ID=G30218.1;Parent=G30218;gene_id=G30218;hybtrans_id=NODE_42567_length_513_cov_15.403361_g22638_i1;product=molybdopterin converting factor subunit 1;transcript_id=G30218.1;uniq_trans_id=G30218.1
cogent_14327|path0	PBRI	exon	1	93	.	+	.	ID=exon-127068;Parent=G30218.1;exon_number=1;gene_id=G30218;transcript_id=G30218.1;uniq_trans_id=G30218.1
cogent_14327|path0	PBRI	exon	165	584	.	+	.	ID=exon-127069;Parent=G30218.1;exon_number=2;gene_id=G30218;transcript_id=G30218.1;uniq_trans_id=G30218.1
cogent_14327|path0	PBRI	transcript	1	584	.	+	.	ID=G30218.2;Parent=G30218;gene_id=G30218;hybtrans_id=NODE_40767_length_584_cov_13.177331_g22638_i0;product=MoaD/ThiS family protein;transcript_id=G30218.2;uniq_trans_id=G30218.2
cogent_14327|path0	PBRI	exon	1	584	.	+	.	ID=exon-127070;Parent=G30218.2;exon_number=1;gene_id=G30218;transcript_id=G30218.2;uniq_trans_id=G30218.2
NODE_34333_length_835_cov_2.352130_g17945_i0	PBRI	gene	1	835	.	+	.	ID=G3932;gene_id=G3932;repproduct=---NA---;reptrans=G3932.1
NODE_34333_length_835_cov_2.352130_g17945_i0	PBRI	transcript	1	835	.	+	.	ID=G3932.1;Parent=G3932;gene_id=G3932;hybtrans_id=NODE_34333_length_835_cov_2.352130_g17945_i0;product=---NA---;transcript_id=G3932.1;uniq_trans_id=G3932.1
NODE_34333_length_835_cov_2.352130_g17945_i0	PBRI	exon	1	835	.	+	.	ID=exon-4216;Parent=G3932.1;exon_number=1;gene_id=G3932;transcript_id=G3932.1;uniq_trans_id=G3932.1
NODE_43341_length_482_cov_2.588764_g24894_i0	PBRI	gene	1	472	.	+	.	ID=G5943;gene_id=G5943;repproduct=---NA---;reptrans=G5943.1
NODE_43341_length_482_cov_2.588764_g24894_i0	PBRI	transcript	1	472	.	+	.	ID=G5943.1;Parent=G5943;gene_id=G5943;hybtrans_id=NODE_43341_length_482_cov_2.588764_g24894_i0;product=---NA---;transcript_id=G5943.1;uniq_trans_id=G5943.1
NODE_43341_length_482_cov_2.588764_g24894_i0	PBRI	exon	1	472	.	+	.	ID=exon-6236;Parent=G5943.1;exon_number=1;gene_id=G5943;transcript_id=G5943.1;uniq_trans_id=G5943.1
NODE_40452_length_595_cov_18.761649_g22370_i0	PBRI	gene	1	595	.	+	.	ID=G5247;gene_id=G5247;repproduct=hypothetical protein EMIHUDRAFT_248276;reptrans=G5247.1
NODE_40452_length_595_cov_18.761649_g22370_i0	PBRI	transcript	1	595	.	+	.	ID=G5247.1;Parent=G5247;gene_id=G5247;hybtrans_id=NODE_40452_length_595_cov_18.761649_g22370_i0;product=hypothetical protein EMIHUDRAFT_248276;transcript_id=G5247.1;uniq_trans_id=G5247.1
NODE_40452_length_595_cov_18.761649_g22370_i0	PBRI	exon	1	595	.	+	.	ID=exon-5538;Parent=G5247.1;exon_number=1;gene_id=G5247;transcript_id=G5247.1;uniq_trans_id=G5247.1
NODE_13987_length_1794_cov_5.652817_g6397_i0	PBRI	gene	1	1794	.	+	.	ID=G1000;gene_id=G1000;repproduct=Roco2%2C Roco family protein;reptrans=G1000.1
NODE_13987_length_1794_cov_5.652817_g6397_i0	PBRI	transcript	1	1794	.	+	.	ID=G1000.1;Parent=G1000;gene_id=G1000;hybtrans_id=NODE_13987_length_1794_cov_5.652817_g6397_i0;product=Roco2%2C Roco family protein;transcript_id=G1000.1;uniq_trans_id=G1000.1
NODE_13987_length_1794_cov_5.652817_g6397_i0	PBRI	exon	1	1794	.	+	.	ID=exon-1147;Parent=G1000.1;exon_number=1;gene_id=G1000;transcript_id=G1000.1;uniq_trans_id=G1000.1
NODE_21296_length_1376_cov_11.157580_g10187_i0	PBRI	gene	1	1376	.	+	.	ID=G1781;gene_id=G1781;repproduct=hypothetical protein EMIHUDRAFT_236330;reptrans=G1781.1
NODE_21296_length_1376_cov_11.157580_g10187_i0	PBRI	transcript	1	1376	.	+	.	ID=G1781.1;Parent=G1781;gene_id=G1781;hybtrans_id=NODE_21296_length_1376_cov_11.157580_g10187_i0;product=hypothetical protein EMIHUDRAFT_236330;transcript_id=G1781.1;uniq_trans_id=G1781.1
NODE_21296_length_1376_cov_11.157580_g10187_i0	PBRI	exon	1	1376	.	+	.	ID=exon-1997;Parent=G1781.1;exon_number=1;gene_id=G1781;transcript_id=G1781.1;uniq_trans_id=G1781.1
NODE_42552_length_514_cov_2.972746_g24181_i0	PBRI	gene	1	514	.	+	.	ID=G5747;gene_id=G5747;repproduct=---NA---;reptrans=G5747.1
NODE_42552_length_514_cov_2.972746_g24181_i0	PBRI	transcript	1	514	.	+	.	ID=G5747.1;Parent=G5747;gene_id=G5747;hybtrans_id=NODE_42552_length_514_cov_2.972746_g24181_i0;product=---NA---;transcript_id=G5747.1;uniq_trans_id=G5747.1
NODE_42552_length_514_cov_2.972746_g24181_i0	PBRI	exon	1	514	.	+	.	ID=exon-6040;Parent=G5747.1;exon_number=1;gene_id=G5747;transcript_id=G5747.1;uniq_trans_id=G5747.1
NODE_20572_length_1411_cov_10.750364_g9772_i0	PBRI	gene	1	1411	.	+	.	ID=G1692;gene_id=G1692;repproduct=chromodomain helicase;reptrans=G1692.1
NODE_20572_length_1411_cov_10.750364_g9772_i0	PBRI	transcript	1	1411	.	+	.	ID=G1692.1;Parent=G1692;gene_id=G1692;hybtrans_id=NODE_20572_length_1411_cov_10.750364_g9772_i0;product=chromodomain helicase;transcript_id=G1692.1;uniq_trans_id=G1692.1
NODE_20572_length_1411_cov_10.750364_g9772_i0	PBRI	exon	1	1411	.	+	.	ID=exon-1901;Parent=G1692.1;exon_number=1;gene_id=G1692;transcript_id=G1692.1;uniq_trans_id=G1692.1
NODE_29474_length_1022_cov_11.049746_g14907_i0	PBRI	gene	1	1022	.	+	.	ID=G3019;gene_id=G3019;repproduct=---NA---;reptrans=G3019.1
NODE_29474_length_1022_cov_11.049746_g14907_i0	PBRI	transcript	1	1022	.	+	.	ID=G3019.1;Parent=G3019;gene_id=G3019;hybtrans_id=NODE_29474_length_1022_cov_11.049746_g14907_i0;product=---NA---;transcript_id=G3019.1;uniq_trans_id=G3019.1
NODE_29474_length_1022_cov_11.049746_g14907_i0	PBRI	exon	1	1022	.	+	.	ID=exon-3290;Parent=G3019.1;exon_number=1;gene_id=G3019;transcript_id=G3019.1;uniq_trans_id=G3019.1
cogent_13572|path0	PBRI	gene	1	647	.	+	.	ID=G30137;gene_id=G30137;repproduct=ankyrin repeat domain-containing protein;reptrans=G30137.1
cogent_13572|path0	PBRI	transcript	1	647	.	+	.	ID=G30137.1;Parent=G30137;gene_id=G30137;hybtrans_id=NODE_38899_length_657_cov_9.441935_g21159_i0;product=ankyrin repeat domain-containing protein;transcript_id=G30137.1;uniq_trans_id=G30137.1
cogent_13572|path0	PBRI	exon	1	647	.	+	.	ID=exon-126932;Parent=G30137.1;exon_number=1;gene_id=G30137;transcript_id=G30137.1;uniq_trans_id=G30137.1
NODE_33883_length_852_cov_2.357055_g17647_i0	PBRI	gene	1	842	.	+	.	ID=G3827;gene_id=G3827;repproduct=predicted protein;reptrans=G3827.1
NODE_33883_length_852_cov_2.357055_g17647_i0	PBRI	transcript	1	842	.	+	.	ID=G3827.1;Parent=G3827;gene_id=G3827;hybtrans_id=NODE_33883_length_852_cov_2.357055_g17647_i0;product=predicted protein;transcript_id=G3827.1;uniq_trans_id=G3827.1
NODE_33883_length_852_cov_2.357055_g17647_i0	PBRI	exon	1	842	.	+	.	ID=exon-4109;Parent=G3827.1;exon_number=1;gene_id=G3827;transcript_id=G3827.1;uniq_trans_id=G3827.1
NODE_52171_length_234_cov_2.416244_g33659_i0	PBRI	gene	1	234	.	+	.	ID=G7960;gene_id=G7960;repproduct=---NA---;reptrans=G7960.1
NODE_52171_length_234_cov_2.416244_g33659_i0	PBRI	transcript	1	234	.	+	.	ID=G7960.1;Parent=G7960;gene_id=G7960;hybtrans_id=NODE_52171_length_234_cov_2.416244_g33659_i0;product=---NA---;transcript_id=G7960.1;uniq_trans_id=G7960.1
NODE_52171_length_234_cov_2.416244_g33659_i0	PBRI	exon	1	234	.	+	.	ID=exon-8256;Parent=G7960.1;exon_number=1;gene_id=G7960;transcript_id=G7960.1;uniq_trans_id=G7960.1
NODE_48474_length_310_cov_2.032967_g29962_i0	PBRI	gene	1	310	.	+	.	ID=G7304;gene_id=G7304;repproduct=hypothetical protein EMIHUDRAFT_104722;reptrans=G7304.1
NODE_48474_length_310_cov_2.032967_g29962_i0	PBRI	transcript	1	310	.	+	.	ID=G7304.1;Parent=G7304;gene_id=G7304;hybtrans_id=NODE_48474_length_310_cov_2.032967_g29962_i0;product=hypothetical protein EMIHUDRAFT_104722;transcript_id=G7304.1;uniq_trans_id=G7304.1
NODE_48474_length_310_cov_2.032967_g29962_i0	PBRI	exon	1	310	.	+	.	ID=exon-7599;Parent=G7304.1;exon_number=1;gene_id=G7304;transcript_id=G7304.1;uniq_trans_id=G7304.1
NODE_34748_length_817_cov_39.823077_g18223_i0	PBRI	gene	1	817	.	+	.	ID=G4007;gene_id=G4007;repproduct=predicted protein;reptrans=G4007.1
NODE_34748_length_817_cov_39.823077_g18223_i0	PBRI	transcript	1	817	.	+	.	ID=G4007.1;Parent=G4007;gene_id=G4007;hybtrans_id=NODE_34748_length_817_cov_39.823077_g18223_i0;product=predicted protein;transcript_id=G4007.1;uniq_trans_id=G4007.1
NODE_34748_length_817_cov_39.823077_g18223_i0	PBRI	exon	1	817	.	+	.	ID=exon-4296;Parent=G4007.1;exon_number=1;gene_id=G4007;transcript_id=G4007.1;uniq_trans_id=G4007.1
NODE_36192_length_765_cov_2.423077_g19219_i0	PBRI	gene	1	765	.	+	.	ID=G4322;gene_id=G4322;repproduct=---NA---;reptrans=G4322.1
NODE_36192_length_765_cov_2.423077_g19219_i0	PBRI	transcript	1	765	.	+	.	ID=G4322.1;Parent=G4322;gene_id=G4322;hybtrans_id=NODE_36192_length_765_cov_2.423077_g19219_i0;product=---NA---;transcript_id=G4322.1;uniq_trans_id=G4322.1
NODE_36192_length_765_cov_2.423077_g19219_i0	PBRI	exon	1	765	.	+	.	ID=exon-4611;Parent=G4322.1;exon_number=1;gene_id=G4322;transcript_id=G4322.1;uniq_trans_id=G4322.1
NODE_32694_length_897_cov_18.166279_g16898_i0	PBRI	gene	1	897	.	+	.	ID=G3609;gene_id=G3609;repproduct=hypothetical protein EMIHUDRAFT_105459;reptrans=G3609.1
NODE_32694_length_897_cov_18.166279_g16898_i0	PBRI	transcript	1	897	.	+	.	ID=G3609.1;Parent=G3609;gene_id=G3609;hybtrans_id=NODE_32694_length_897_cov_18.166279_g16898_i0;product=hypothetical protein EMIHUDRAFT_105459;transcript_id=G3609.1;uniq_trans_id=G3609.1
NODE_32694_length_897_cov_18.166279_g16898_i0	PBRI	exon	1	897	.	+	.	ID=exon-3887;Parent=G3609.1;exon_number=1;gene_id=G3609;transcript_id=G3609.1;uniq_trans_id=G3609.1
NODE_41140_length_569_cov_4.033835_g22948_i0	PBRI	gene	1	569	.	+	.	ID=G5408;gene_id=G5408;repproduct=---NA---;reptrans=G5408.1
NODE_41140_length_569_cov_4.033835_g22948_i0	PBRI	transcript	1	569	.	+	.	ID=G5408.1;Parent=G5408;gene_id=G5408;hybtrans_id=NODE_41140_length_569_cov_4.033835_g22948_i0;product=---NA---;transcript_id=G5408.1;uniq_trans_id=G5408.1
NODE_41140_length_569_cov_4.033835_g22948_i0	PBRI	exon	1	569	.	+	.	ID=exon-5701;Parent=G5408.1;exon_number=1;gene_id=G5408;transcript_id=G5408.1;uniq_trans_id=G5408.1
NODE_51728_length_242_cov_3.926829_g33216_i0	PBRI	gene	1	242	.	+	.	ID=G7901;gene_id=G7901;repproduct=---NA---;reptrans=G7901.1
NODE_51728_length_242_cov_3.926829_g33216_i0	PBRI	transcript	1	242	.	+	.	ID=G7901.1;Parent=G7901;gene_id=G7901;hybtrans_id=NODE_51728_length_242_cov_3.926829_g33216_i0;product=---NA---;transcript_id=G7901.1;uniq_trans_id=G7901.1
NODE_51728_length_242_cov_3.926829_g33216_i0	PBRI	exon	1	242	.	+	.	ID=exon-8197;Parent=G7901.1;exon_number=1;gene_id=G7901;transcript_id=G7901.1;uniq_trans_id=G7901.1
NODE_31730_length_935_cov_2.357461_g16321_i0	PBRI	gene	1	935	.	+	.	ID=G3427;gene_id=G3427;repproduct=---NA---;reptrans=G3427.1
NODE_31730_length_935_cov_2.357461_g16321_i0	PBRI	transcript	1	935	.	+	.	ID=G3427.1;Parent=G3427;gene_id=G3427;hybtrans_id=NODE_31730_length_935_cov_2.357461_g16321_i0;product=---NA---;transcript_id=G3427.1;uniq_trans_id=G3427.1
NODE_31730_length_935_cov_2.357461_g16321_i0	PBRI	exon	1	935	.	+	.	ID=exon-3701;Parent=G3427.1;exon_number=1;gene_id=G3427;transcript_id=G3427.1;uniq_trans_id=G3427.1
NODE_50803_length_259_cov_2.360360_g32291_i0	PBRI	gene	1	259	.	+	.	ID=G7776;gene_id=G7776;repproduct=---NA---;reptrans=G7776.1
NODE_50803_length_259_cov_2.360360_g32291_i0	PBRI	transcript	1	259	.	+	.	ID=G7776.1;Parent=G7776;gene_id=G7776;hybtrans_id=NODE_50803_length_259_cov_2.360360_g32291_i0;product=---NA---;transcript_id=G7776.1;uniq_trans_id=G7776.1
NODE_50803_length_259_cov_2.360360_g32291_i0	PBRI	exon	1	259	.	+	.	ID=exon-8072;Parent=G7776.1;exon_number=1;gene_id=G7776;transcript_id=G7776.1;uniq_trans_id=G7776.1
NODE_30132_length_997_cov_1.723958_g15309_i0	PBRI	gene	1	997	.	+	.	ID=G3149;gene_id=G3149;repproduct=hypothetical protein EMIHUDRAFT_249911;reptrans=G3149.1
NODE_30132_length_997_cov_1.723958_g15309_i0	PBRI	transcript	1	997	.	+	.	ID=G3149.1;Parent=G3149;gene_id=G3149;hybtrans_id=NODE_30132_length_997_cov_1.723958_g15309_i0;product=hypothetical protein EMIHUDRAFT_249911;transcript_id=G3149.1;uniq_trans_id=G3149.1
NODE_30132_length_997_cov_1.723958_g15309_i0	PBRI	exon	1	997	.	+	.	ID=exon-3422;Parent=G3149.1;exon_number=1;gene_id=G3149;transcript_id=G3149.1;uniq_trans_id=G3149.1
cogent_1228|path0	PBRI	gene	1	3069	.	+	.	ID=G26640;gene_id=G26640;repproduct=vacuolar transporter;reptrans=G26640.5
cogent_1228|path0	PBRI	transcript	1	2481	.	+	.	ID=G26640.1;Parent=G26640;gene_id=G26640;hybtrans_id=NODE_11519_length_1977_cov_41.365979_g1577_i4;product=vacuolar transporter;transcript_id=G26640.1;uniq_trans_id=G26640.1
cogent_1228|path0	PBRI	exon	1	964	.	+	.	ID=exon-115651;Parent=G26640.1;exon_number=1;gene_id=G26640;transcript_id=G26640.1;uniq_trans_id=G26640.1
cogent_1228|path0	PBRI	exon	1116	1226	.	+	.	ID=exon-115652;Parent=G26640.1;exon_number=2;gene_id=G26640;transcript_id=G26640.1;uniq_trans_id=G26640.1
cogent_1228|path0	PBRI	exon	1300	1343	.	+	.	ID=exon-115653;Parent=G26640.1;exon_number=3;gene_id=G26640;transcript_id=G26640.1;uniq_trans_id=G26640.1
cogent_1228|path0	PBRI	exon	1407	1538	.	+	.	ID=exon-115654;Parent=G26640.1;exon_number=4;gene_id=G26640;transcript_id=G26640.1;uniq_trans_id=G26640.1
cogent_1228|path0	PBRI	exon	1613	1870	.	+	.	ID=exon-115655;Parent=G26640.1;exon_number=5;gene_id=G26640;transcript_id=G26640.1;uniq_trans_id=G26640.1
cogent_1228|path0	PBRI	exon	1941	2081	.	+	.	ID=exon-115656;Parent=G26640.1;exon_number=6;gene_id=G26640;transcript_id=G26640.1;uniq_trans_id=G26640.1
cogent_1228|path0	PBRI	exon	2155	2481	.	+	.	ID=exon-115657;Parent=G26640.1;exon_number=7;gene_id=G26640;transcript_id=G26640.1;uniq_trans_id=G26640.1
cogent_1228|path0	PBRI	transcript	1	3069	.	+	.	ID=G26640.2;Parent=G26640;gene_id=G26640;hybtrans_id=NODE_7968_length_2329_cov_41.835951_g1577_i3;product=vacuolar transporter;transcript_id=G26640.2;uniq_trans_id=G26640.2
cogent_1228|path0	PBRI	exon	1	964	.	+	.	ID=exon-115658;Parent=G26640.2;exon_number=1;gene_id=G26640;transcript_id=G26640.2;uniq_trans_id=G26640.2
cogent_1228|path0	PBRI	exon	1116	1226	.	+	.	ID=exon-115659;Parent=G26640.2;exon_number=2;gene_id=G26640;transcript_id=G26640.2;uniq_trans_id=G26640.2
cogent_1228|path0	PBRI	exon	1300	1343	.	+	.	ID=exon-115660;Parent=G26640.2;exon_number=3;gene_id=G26640;transcript_id=G26640.2;uniq_trans_id=G26640.2
cogent_1228|path0	PBRI	exon	1407	1538	.	+	.	ID=exon-115661;Parent=G26640.2;exon_number=4;gene_id=G26640;transcript_id=G26640.2;uniq_trans_id=G26640.2
cogent_1228|path0	PBRI	exon	1613	1870	.	+	.	ID=exon-115662;Parent=G26640.2;exon_number=5;gene_id=G26640;transcript_id=G26640.2;uniq_trans_id=G26640.2
cogent_1228|path0	PBRI	exon	1941	2081	.	+	.	ID=exon-115663;Parent=G26640.2;exon_number=6;gene_id=G26640;transcript_id=G26640.2;uniq_trans_id=G26640.2
cogent_1228|path0	PBRI	exon	2155	2272	.	+	.	ID=exon-115664;Parent=G26640.2;exon_number=7;gene_id=G26640;transcript_id=G26640.2;uniq_trans_id=G26640.2
cogent_1228|path0	PBRI	exon	2446	2678	.	+	.	ID=exon-115665;Parent=G26640.2;exon_number=8;gene_id=G26640;transcript_id=G26640.2;uniq_trans_id=G26640.2
cogent_1228|path0	PBRI	exon	2742	3069	.	+	.	ID=exon-115666;Parent=G26640.2;exon_number=9;gene_id=G26640;transcript_id=G26640.2;uniq_trans_id=G26640.2
cogent_1228|path0	PBRI	transcript	1	3069	.	+	.	ID=G26640.3;Parent=G26640;gene_id=G26640;hybtrans_id=NODE_5320_length_2712_cov_36.613832_g1577_i1;product=Amino acid transporter%2C transmembrane;transcript_id=G26640.3;uniq_trans_id=G26640.3
cogent_1228|path0	PBRI	exon	1	964	.	+	.	ID=exon-115667;Parent=G26640.3;exon_number=1;gene_id=G26640;transcript_id=G26640.3;uniq_trans_id=G26640.3
cogent_1228|path0	PBRI	exon	1116	1343	.	+	.	ID=exon-115668;Parent=G26640.3;exon_number=2;gene_id=G26640;transcript_id=G26640.3;uniq_trans_id=G26640.3
cogent_1228|path0	PBRI	exon	1407	1870	.	+	.	ID=exon-115669;Parent=G26640.3;exon_number=3;gene_id=G26640;transcript_id=G26640.3;uniq_trans_id=G26640.3
cogent_1228|path0	PBRI	exon	1941	2081	.	+	.	ID=exon-115670;Parent=G26640.3;exon_number=4;gene_id=G26640;transcript_id=G26640.3;uniq_trans_id=G26640.3
cogent_1228|path0	PBRI	exon	2155	3069	.	+	.	ID=exon-115671;Parent=G26640.3;exon_number=5;gene_id=G26640;transcript_id=G26640.3;uniq_trans_id=G26640.3
cogent_1228|path0	PBRI	transcript	1	3069	.	+	.	ID=G26640.4;Parent=G26640;gene_id=G26640;hybtrans_id=NODE_5670_length_2652_cov_37.729637_g1577_i2;product=Amino acid transporter%2C transmembrane;transcript_id=G26640.4;uniq_trans_id=G26640.4
cogent_1228|path0	PBRI	exon	1	1226	.	+	.	ID=exon-115672;Parent=G26640.4;exon_number=1;gene_id=G26640;transcript_id=G26640.4;uniq_trans_id=G26640.4
cogent_1228|path0	PBRI	exon	1300	1343	.	+	.	ID=exon-115673;Parent=G26640.4;exon_number=2;gene_id=G26640;transcript_id=G26640.4;uniq_trans_id=G26640.4
cogent_1228|path0	PBRI	exon	1407	1538	.	+	.	ID=exon-115674;Parent=G26640.4;exon_number=3;gene_id=G26640;transcript_id=G26640.4;uniq_trans_id=G26640.4
cogent_1228|path0	PBRI	exon	1613	2081	.	+	.	ID=exon-115675;Parent=G26640.4;exon_number=4;gene_id=G26640;transcript_id=G26640.4;uniq_trans_id=G26640.4
cogent_1228|path0	PBRI	exon	2155	2549	.	+	.	ID=exon-115676;Parent=G26640.4;exon_number=5;gene_id=G26640;transcript_id=G26640.4;uniq_trans_id=G26640.4
cogent_1228|path0	PBRI	exon	2621	2678	.	+	.	ID=exon-115677;Parent=G26640.4;exon_number=6;gene_id=G26640;transcript_id=G26640.4;uniq_trans_id=G26640.4
cogent_1228|path0	PBRI	exon	2742	3069	.	+	.	ID=exon-115678;Parent=G26640.4;exon_number=7;gene_id=G26640;transcript_id=G26640.4;uniq_trans_id=G26640.4
cogent_1228|path0	PBRI	transcript	1	3069	.	+	.	ID=G26640.5;Parent=G26640;gene_id=G26640;hybtrans_id=NODE_3744_length_3069_cov_32.342348_g1577_i0;product=vacuolar transporter;transcript_id=G26640.5;uniq_trans_id=G26640.5
cogent_1228|path0	PBRI	exon	1	3069	.	+	.	ID=exon-115679;Parent=G26640.5;exon_number=1;gene_id=G26640;transcript_id=G26640.5;uniq_trans_id=G26640.5
cogent_1228|path0	PBRI	transcript	929	1637	.	+	.	ID=G26640.6;Parent=G26640;gene_id=G26640;hybtrans_id=NODE_41024_length_573_cov_28.154851_g22850_i0;product=vacuolar transporter;transcript_id=G26640.6;uniq_trans_id=G26640.6
cogent_1228|path0	PBRI	exon	929	1226	.	+	.	ID=exon-115680;Parent=G26640.6;exon_number=1;gene_id=G26640;transcript_id=G26640.6;uniq_trans_id=G26640.6
cogent_1228|path0	PBRI	exon	1300	1343	.	+	.	ID=exon-115681;Parent=G26640.6;exon_number=2;gene_id=G26640;transcript_id=G26640.6;uniq_trans_id=G26640.6
cogent_1228|path0	PBRI	exon	1407	1637	.	+	.	ID=exon-115682;Parent=G26640.6;exon_number=3;gene_id=G26640;transcript_id=G26640.6;uniq_trans_id=G26640.6
NODE_30692_length_974_cov_28.795091_g15656_i0	PBRI	gene	1	974	.	+	.	ID=G3241;gene_id=G3241;repproduct=hypothetical protein EMIHUDRAFT_236552;reptrans=G3241.1
NODE_30692_length_974_cov_28.795091_g15656_i0	PBRI	transcript	1	974	.	+	.	ID=G3241.1;Parent=G3241;gene_id=G3241;hybtrans_id=NODE_30692_length_974_cov_28.795091_g15656_i0;product=hypothetical protein EMIHUDRAFT_236552;transcript_id=G3241.1;uniq_trans_id=G3241.1
NODE_30692_length_974_cov_28.795091_g15656_i0	PBRI	exon	1	974	.	+	.	ID=exon-3514;Parent=G3241.1;exon_number=1;gene_id=G3241;transcript_id=G3241.1;uniq_trans_id=G3241.1
cogent_207|path0	PBRI	gene	1	5430	.	+	.	ID=G26045;gene_id=G26045;repproduct=hypothetical protein EMIHUDRAFT_470336;reptrans=G26045.1
cogent_207|path0	PBRI	transcript	1	5430	.	+	.	ID=G26045.1;Parent=G26045;gene_id=G26045;hybtrans_id=NODE_608_length_5430_cov_6.313925_g237_i0;product=hypothetical protein EMIHUDRAFT_470336;transcript_id=G26045.1;uniq_trans_id=G26045.1
cogent_207|path0	PBRI	exon	1	5430	.	+	.	ID=exon-112225;Parent=G26045.1;exon_number=1;gene_id=G26045;transcript_id=G26045.1;uniq_trans_id=G26045.1
NODE_5548_length_2670_cov_7.151918_g2422_i0	PBRI	gene	1	2660	.	+	.	ID=G353;gene_id=G353;repproduct=major facilitator superfamily protein;reptrans=G353.1
NODE_5548_length_2670_cov_7.151918_g2422_i0	PBRI	transcript	1	2660	.	+	.	ID=G353.1;Parent=G353;gene_id=G353;hybtrans_id=NODE_5548_length_2670_cov_7.151918_g2422_i0;product=major facilitator superfamily protein;transcript_id=G353.1;uniq_trans_id=G353.1
NODE_5548_length_2670_cov_7.151918_g2422_i0	PBRI	exon	1	2660	.	+	.	ID=exon-429;Parent=G353.1;exon_number=1;gene_id=G353;transcript_id=G353.1;uniq_trans_id=G353.1
cogent_8775|path0	PBRI	gene	1	1138	.	+	.	ID=G29424;gene_id=G29424;repproduct=hypothetical protein EMIHUDRAFT_465096;reptrans=G29424.2
cogent_8775|path0	PBRI	transcript	1	1138	.	+	.	ID=G29424.1;Parent=G29424;gene_id=G29424;hybtrans_id=NODE_28079_length_1075_cov_31.293834_g13172_i1;product=hypothetical protein EMIHUDRAFT_465096;transcript_id=G29424.1;uniq_trans_id=G29424.1
cogent_8775|path0	PBRI	exon	1	682	.	+	.	ID=exon-125382;Parent=G29424.1;exon_number=1;gene_id=G29424;transcript_id=G29424.1;uniq_trans_id=G29424.1
cogent_8775|path0	PBRI	exon	746	1138	.	+	.	ID=exon-125383;Parent=G29424.1;exon_number=2;gene_id=G29424;transcript_id=G29424.1;uniq_trans_id=G29424.1
cogent_8775|path0	PBRI	transcript	1	1138	.	+	.	ID=G29424.2;Parent=G29424;gene_id=G29424;hybtrans_id=NODE_26558_length_1138_cov_29.059037_g13172_i0;product=hypothetical protein EMIHUDRAFT_465096;transcript_id=G29424.2;uniq_trans_id=G29424.2
cogent_8775|path0	PBRI	exon	1	1138	.	+	.	ID=exon-125384;Parent=G29424.2;exon_number=1;gene_id=G29424;transcript_id=G29424.2;uniq_trans_id=G29424.2
NODE_33443_length_870_cov_7.711885_g17362_i0	PBRI	gene	1	870	.	+	.	ID=G3743;gene_id=G3743;repproduct=conserved unknown protein;reptrans=G3743.1
NODE_33443_length_870_cov_7.711885_g17362_i0	PBRI	transcript	1	870	.	+	.	ID=G3743.1;Parent=G3743;gene_id=G3743;hybtrans_id=NODE_33443_length_870_cov_7.711885_g17362_i0;product=conserved unknown protein;transcript_id=G3743.1;uniq_trans_id=G3743.1
NODE_33443_length_870_cov_7.711885_g17362_i0	PBRI	exon	1	870	.	+	.	ID=exon-4025;Parent=G3743.1;exon_number=1;gene_id=G3743;transcript_id=G3743.1;uniq_trans_id=G3743.1
cogent_9286|path0	PBRI	gene	1	1081	.	+	.	ID=G29526;gene_id=G29526;repproduct=---NA---;reptrans=G29526.2
cogent_9286|path0	PBRI	transcript	1	1081	.	+	.	ID=G29526.1;Parent=G29526;gene_id=G29526;hybtrans_id=NODE_30127_length_997_cov_3.256250_g13985_i1;product=---NA---;transcript_id=G29526.1;uniq_trans_id=G29526.1
cogent_9286|path0	PBRI	exon	1	293	.	+	.	ID=exon-125634;Parent=G29526.1;exon_number=1;gene_id=G29526;transcript_id=G29526.1;uniq_trans_id=G29526.1
cogent_9286|path0	PBRI	exon	378	1081	.	+	.	ID=exon-125635;Parent=G29526.1;exon_number=2;gene_id=G29526;transcript_id=G29526.1;uniq_trans_id=G29526.1
cogent_9286|path0	PBRI	transcript	1	1081	.	+	.	ID=G29526.2;Parent=G29526;gene_id=G29526;hybtrans_id=NODE_27935_length_1081_cov_3.117816_g13985_i0;product=---NA---;transcript_id=G29526.2;uniq_trans_id=G29526.2
cogent_9286|path0	PBRI	exon	1	1081	.	+	.	ID=exon-125636;Parent=G29526.2;exon_number=1;gene_id=G29526;transcript_id=G29526.2;uniq_trans_id=G29526.2
NODE_50968_length_256_cov_4.041096_g32456_i0	PBRI	gene	1	256	.	+	.	ID=G7803;gene_id=G7803;repproduct=---NA---;reptrans=G7803.1
NODE_50968_length_256_cov_4.041096_g32456_i0	PBRI	transcript	1	256	.	+	.	ID=G7803.1;Parent=G7803;gene_id=G7803;hybtrans_id=NODE_50968_length_256_cov_4.041096_g32456_i0;product=---NA---;transcript_id=G7803.1;uniq_trans_id=G7803.1
NODE_50968_length_256_cov_4.041096_g32456_i0	PBRI	exon	1	256	.	+	.	ID=exon-8099;Parent=G7803.1;exon_number=1;gene_id=G7803;transcript_id=G7803.1;uniq_trans_id=G7803.1
NODE_54132_length_207_cov_7.558824_g35620_i0	PBRI	gene	1	207	.	+	.	ID=G8160;gene_id=G8160;repproduct=---NA---;reptrans=G8160.1
NODE_54132_length_207_cov_7.558824_g35620_i0	PBRI	transcript	1	207	.	+	.	ID=G8160.1;Parent=G8160;gene_id=G8160;hybtrans_id=NODE_54132_length_207_cov_7.558824_g35620_i0;product=---NA---;transcript_id=G8160.1;uniq_trans_id=G8160.1
NODE_54132_length_207_cov_7.558824_g35620_i0	PBRI	exon	1	207	.	+	.	ID=exon-8456;Parent=G8160.1;exon_number=1;gene_id=G8160;transcript_id=G8160.1;uniq_trans_id=G8160.1
NODE_62024_length_151_cov_3.473684_g43512_i0	PBRI	gene	1	151	.	+	.	ID=G8548;gene_id=G8548;repproduct=---NA---;reptrans=G8548.1
NODE_62024_length_151_cov_3.473684_g43512_i0	PBRI	transcript	1	151	.	+	.	ID=G8548.1;Parent=G8548;gene_id=G8548;hybtrans_id=NODE_62024_length_151_cov_3.473684_g43512_i0;product=---NA---;transcript_id=G8548.1;uniq_trans_id=G8548.1
NODE_62024_length_151_cov_3.473684_g43512_i0	PBRI	exon	1	151	.	+	.	ID=exon-8844;Parent=G8548.1;exon_number=1;gene_id=G8548;transcript_id=G8548.1;uniq_trans_id=G8548.1
NODE_44099_length_451_cov_1.939614_g25617_i0	PBRI	gene	1	451	.	+	.	ID=G6145;gene_id=G6145;repproduct=Peptidyl-prolyl isomerase FKBP12%2C putative;reptrans=G6145.1
NODE_44099_length_451_cov_1.939614_g25617_i0	PBRI	transcript	1	451	.	+	.	ID=G6145.1;Parent=G6145;gene_id=G6145;hybtrans_id=NODE_44099_length_451_cov_1.939614_g25617_i0;product=Peptidyl-prolyl isomerase FKBP12%2C putative;transcript_id=G6145.1;uniq_trans_id=G6145.1
NODE_44099_length_451_cov_1.939614_g25617_i0	PBRI	exon	1	451	.	+	.	ID=exon-6438;Parent=G6145.1;exon_number=1;gene_id=G6145;transcript_id=G6145.1;uniq_trans_id=G6145.1
NODE_59670_length_162_cov_5.488000_g41158_i0	PBRI	gene	1	162	.	+	.	ID=G8480;gene_id=G8480;repproduct=---NA---;reptrans=G8480.1
NODE_59670_length_162_cov_5.488000_g41158_i0	PBRI	transcript	1	162	.	+	.	ID=G8480.1;Parent=G8480;gene_id=G8480;hybtrans_id=NODE_59670_length_162_cov_5.488000_g41158_i0;product=---NA---;transcript_id=G8480.1;uniq_trans_id=G8480.1
NODE_59670_length_162_cov_5.488000_g41158_i0	PBRI	exon	1	162	.	+	.	ID=exon-8776;Parent=G8480.1;exon_number=1;gene_id=G8480;transcript_id=G8480.1;uniq_trans_id=G8480.1
cogent_838|path0	PBRI	gene	1	3451	.	+	.	ID=G26424;gene_id=G26424;repproduct=hypothetical protein EMIHUDRAFT_208142%2C partial;reptrans=G26424.1
cogent_838|path0	PBRI	transcript	1	3451	.	+	.	ID=G26424.1;Parent=G26424;gene_id=G26424;hybtrans_id=NODE_2510_length_3551_cov_16.528173_g1024_i0;product=hypothetical protein EMIHUDRAFT_208142%2C partial;transcript_id=G26424.1;uniq_trans_id=G26424.1
cogent_838|path0	PBRI	exon	1	3451	.	+	.	ID=exon-114294;Parent=G26424.1;exon_number=1;gene_id=G26424;transcript_id=G26424.1;uniq_trans_id=G26424.1
cogent_838|path0	PBRI	transcript	1070	1592	.	+	.	ID=G26424.2;Parent=G26424;gene_id=G26424;hybtrans_id=NODE_38638_length_667_cov_10.247619_g20951_i0;product=---NA---;transcript_id=G26424.2;uniq_trans_id=G26424.2
cogent_838|path0	PBRI	exon	1070	1592	.	+	.	ID=exon-114295;Parent=G26424.2;exon_number=1;gene_id=G26424;transcript_id=G26424.2;uniq_trans_id=G26424.2
NODE_51579_length_245_cov_2.091346_g33067_i0	PBRI	gene	1	245	.	+	.	ID=G7880;gene_id=G7880;repproduct=---NA---;reptrans=G7880.1
NODE_51579_length_245_cov_2.091346_g33067_i0	PBRI	transcript	1	245	.	+	.	ID=G7880.1;Parent=G7880;gene_id=G7880;hybtrans_id=NODE_51579_length_245_cov_2.091346_g33067_i0;product=---NA---;transcript_id=G7880.1;uniq_trans_id=G7880.1
NODE_51579_length_245_cov_2.091346_g33067_i0	PBRI	exon	1	245	.	+	.	ID=exon-8176;Parent=G7880.1;exon_number=1;gene_id=G7880;transcript_id=G7880.1;uniq_trans_id=G7880.1
cogent_2929|path0	PBRI	gene	1	2203	.	+	.	ID=G27532;gene_id=G27532;repproduct=n6-adenosine-methyltransferase mt-a70-like protein;reptrans=G27532.4
cogent_2929|path0	PBRI	transcript	1	754	.	+	.	ID=G27532.1;Parent=G27532;gene_id=G27532;hybtrans_id=NODE_33381_length_872_cov_9.738922_g4024_i5;product=hypothetical protein EMIHUDRAFT_211666;transcript_id=G27532.1;uniq_trans_id=G27532.1
cogent_2929|path0	PBRI	exon	1	754	.	+	.	ID=exon-119341;Parent=G27532.1;exon_number=1;gene_id=G27532;transcript_id=G27532.1;uniq_trans_id=G27532.1
cogent_2929|path0	PBRI	transcript	1	2203	.	+	.	ID=G27532.2;Parent=G27532;gene_id=G27532;hybtrans_id=NODE_10686_length_2046_cov_16.142857_g4024_i2;product=probable N6-adenosine-methyltransferase MT-A70-like;transcript_id=G27532.2;uniq_trans_id=G27532.2
cogent_2929|path0	PBRI	exon	1	845	.	+	.	ID=exon-119342;Parent=G27532.2;exon_number=1;gene_id=G27532;transcript_id=G27532.2;uniq_trans_id=G27532.2
cogent_2929|path0	PBRI	exon	922	1258	.	+	.	ID=exon-119343;Parent=G27532.2;exon_number=2;gene_id=G27532;transcript_id=G27532.2;uniq_trans_id=G27532.2
cogent_2929|path0	PBRI	exon	1340	2203	.	+	.	ID=exon-119344;Parent=G27532.2;exon_number=3;gene_id=G27532;transcript_id=G27532.2;uniq_trans_id=G27532.2
cogent_2929|path0	PBRI	transcript	1	2203	.	+	.	ID=G27532.3;Parent=G27532;gene_id=G27532;hybtrans_id=NODE_9821_length_2127_cov_15.422010_g4024_i1;product=probable N6-adenosine-methyltransferase MT-A70-like;transcript_id=G27532.3;uniq_trans_id=G27532.3
cogent_2929|path0	PBRI	exon	1	845	.	+	.	ID=exon-119345;Parent=G27532.3;exon_number=1;gene_id=G27532;transcript_id=G27532.3;uniq_trans_id=G27532.3
cogent_2929|path0	PBRI	exon	922	2203	.	+	.	ID=exon-119346;Parent=G27532.3;exon_number=2;gene_id=G27532;transcript_id=G27532.3;uniq_trans_id=G27532.3
cogent_2929|path0	PBRI	transcript	1	2203	.	+	.	ID=G27532.4;Parent=G27532;gene_id=G27532;hybtrans_id=NODE_9082_length_2203_cov_14.859187_g4024_i0;product=n6-adenosine-methyltransferase mt-a70-like protein;transcript_id=G27532.4;uniq_trans_id=G27532.4
cogent_2929|path0	PBRI	exon	1	2203	.	+	.	ID=exon-119347;Parent=G27532.4;exon_number=1;gene_id=G27532;transcript_id=G27532.4;uniq_trans_id=G27532.4
NODE_44530_length_434_cov_4.647355_g26029_i0	PBRI	gene	1	434	.	+	.	ID=G6272;gene_id=G6272;repproduct=---NA---;reptrans=G6272.1
NODE_44530_length_434_cov_4.647355_g26029_i0	PBRI	transcript	1	434	.	+	.	ID=G6272.1;Parent=G6272;gene_id=G6272;hybtrans_id=NODE_44530_length_434_cov_4.647355_g26029_i0;product=---NA---;transcript_id=G6272.1;uniq_trans_id=G6272.1
NODE_44530_length_434_cov_4.647355_g26029_i0	PBRI	exon	1	434	.	+	.	ID=exon-6565;Parent=G6272.1;exon_number=1;gene_id=G6272;transcript_id=G6272.1;uniq_trans_id=G6272.1
NODE_46956_length_352_cov_6.736508_g28444_i0	PBRI	gene	1	352	.	+	.	ID=G6929;gene_id=G6929;repproduct=---NA---;reptrans=G6929.1
NODE_46956_length_352_cov_6.736508_g28444_i0	PBRI	transcript	1	352	.	+	.	ID=G6929.1;Parent=G6929;gene_id=G6929;hybtrans_id=NODE_46956_length_352_cov_6.736508_g28444_i0;product=---NA---;transcript_id=G6929.1;uniq_trans_id=G6929.1
NODE_46956_length_352_cov_6.736508_g28444_i0	PBRI	exon	1	352	.	+	.	ID=exon-7224;Parent=G6929.1;exon_number=1;gene_id=G6929;transcript_id=G6929.1;uniq_trans_id=G6929.1
cogent_6456|path0	PBRI	gene	1	1963	.	+	.	ID=G28830;gene_id=G28830;repproduct=H+/Ca2+ exchanger;reptrans=G28830.2
cogent_6456|path0	PBRI	transcript	1	967	.	+	.	ID=G28830.1;Parent=G28830;gene_id=G28830;hybtrans_id=NODE_33446_length_870_cov_6.402161_g17365_i0;product=vacuolar cation/proton exchanger 5-like;transcript_id=G28830.1;uniq_trans_id=G28830.1
cogent_6456|path0	PBRI	exon	1	556	.	+	.	ID=exon-123847;Parent=G28830.1;exon_number=1;gene_id=G28830;transcript_id=G28830.1;uniq_trans_id=G28830.1
cogent_6456|path0	PBRI	exon	654	967	.	+	.	ID=exon-123848;Parent=G28830.1;exon_number=2;gene_id=G28830;transcript_id=G28830.1;uniq_trans_id=G28830.1
cogent_6456|path0	PBRI	transcript	525	1963	.	+	.	ID=G28830.2;Parent=G28830;gene_id=G28830;hybtrans_id=NODE_19847_length_1449_cov_9.667847_g9387_i0;product=H+/Ca2+ exchanger;transcript_id=G28830.2;uniq_trans_id=G28830.2
cogent_6456|path0	PBRI	exon	525	1963	.	+	.	ID=exon-123849;Parent=G28830.2;exon_number=1;gene_id=G28830;transcript_id=G28830.2;uniq_trans_id=G28830.2
NODE_6716_length_2494_cov_13.116402_g2974_i0	PBRI	gene	1	2494	.	+	.	ID=G437;gene_id=G437;repproduct=predicted protein;reptrans=G437.1
NODE_6716_length_2494_cov_13.116402_g2974_i0	PBRI	transcript	1	2494	.	+	.	ID=G437.1;Parent=G437;gene_id=G437;hybtrans_id=NODE_6716_length_2494_cov_13.116402_g2974_i0;product=predicted protein;transcript_id=G437.1;uniq_trans_id=G437.1
NODE_6716_length_2494_cov_13.116402_g2974_i0	PBRI	exon	1	2494	.	+	.	ID=exon-523;Parent=G437.1;exon_number=1;gene_id=G437;transcript_id=G437.1;uniq_trans_id=G437.1
NODE_45065_length_415_cov_2.650794_g26560_i0	PBRI	gene	1	415	.	+	.	ID=G6416;gene_id=G6416;repproduct=S-adenosyl-L-methionine-dependent methyltransferase;reptrans=G6416.1
NODE_45065_length_415_cov_2.650794_g26560_i0	PBRI	transcript	1	415	.	+	.	ID=G6416.1;Parent=G6416;gene_id=G6416;hybtrans_id=NODE_45065_length_415_cov_2.650794_g26560_i0;product=S-adenosyl-L-methionine-dependent methyltransferase;transcript_id=G6416.1;uniq_trans_id=G6416.1
NODE_45065_length_415_cov_2.650794_g26560_i0	PBRI	exon	1	415	.	+	.	ID=exon-6710;Parent=G6416.1;exon_number=1;gene_id=G6416;transcript_id=G6416.1;uniq_trans_id=G6416.1
NODE_43415_length_478_cov_37.510204_g24961_i0	PBRI	gene	1	478	.	+	.	ID=G5958;gene_id=G5958;repproduct=hypothetical protein EMIHUDRAFT_101380;reptrans=G5958.1
NODE_43415_length_478_cov_37.510204_g24961_i0	PBRI	transcript	1	478	.	+	.	ID=G5958.1;Parent=G5958;gene_id=G5958;hybtrans_id=NODE_43415_length_478_cov_37.510204_g24961_i0;product=hypothetical protein EMIHUDRAFT_101380;transcript_id=G5958.1;uniq_trans_id=G5958.1
NODE_43415_length_478_cov_37.510204_g24961_i0	PBRI	exon	1	478	.	+	.	ID=exon-6251;Parent=G5958.1;exon_number=1;gene_id=G5958;transcript_id=G5958.1;uniq_trans_id=G5958.1
cogent_10462|path0	PBRI	gene	1	958	.	+	.	ID=G29707;gene_id=G29707;repproduct=glutathione peroxidase;reptrans=G29707.1
cogent_10462|path0	PBRI	transcript	1	958	.	+	.	ID=G29707.1;Parent=G29707;gene_id=G29707;hybtrans_id=NODE_31128_length_958_cov_10.636265_g15930_i0;product=glutathione peroxidase;transcript_id=G29707.1;uniq_trans_id=G29707.1
cogent_10462|path0	PBRI	exon	1	958	.	+	.	ID=exon-126071;Parent=G29707.1;exon_number=1;gene_id=G29707;transcript_id=G29707.1;uniq_trans_id=G29707.1
NODE_33375_length_872_cov_14.140120_g17321_i0	PBRI	gene	1	872	.	+	.	ID=G3731;gene_id=G3731;repproduct=hypothetical protein EMIHUDRAFT_453755;reptrans=G3731.1
NODE_33375_length_872_cov_14.140120_g17321_i0	PBRI	transcript	1	872	.	+	.	ID=G3731.1;Parent=G3731;gene_id=G3731;hybtrans_id=NODE_33375_length_872_cov_14.140120_g17321_i0;product=hypothetical protein EMIHUDRAFT_453755;transcript_id=G3731.1;uniq_trans_id=G3731.1
NODE_33375_length_872_cov_14.140120_g17321_i0	PBRI	exon	1	872	.	+	.	ID=exon-4013;Parent=G3731.1;exon_number=1;gene_id=G3731;transcript_id=G3731.1;uniq_trans_id=G3731.1
cogent_290|path0	PBRI	gene	1	4992	.	+	.	ID=G26109;gene_id=G26109;repproduct=---NA---;reptrans=G26109.2
cogent_290|path0	PBRI	transcript	1	4992	.	+	.	ID=G26109.1;Parent=G26109;gene_id=G26109;hybtrans_id=NODE_1160_length_4522_cov_127.972575_g334_i2;product=---NA---;transcript_id=G26109.1;uniq_trans_id=G26109.1
cogent_290|path0	PBRI	exon	1	3318	.	+	.	ID=exon-112510;Parent=G26109.1;exon_number=1;gene_id=G26109;transcript_id=G26109.1;uniq_trans_id=G26109.1
cogent_290|path0	PBRI	exon	3639	4191	.	+	.	ID=exon-112511;Parent=G26109.1;exon_number=2;gene_id=G26109;transcript_id=G26109.1;uniq_trans_id=G26109.1
cogent_290|path0	PBRI	exon	4271	4433	.	+	.	ID=exon-112512;Parent=G26109.1;exon_number=3;gene_id=G26109;transcript_id=G26109.1;uniq_trans_id=G26109.1
cogent_290|path0	PBRI	exon	4505	4992	.	+	.	ID=exon-112513;Parent=G26109.1;exon_number=4;gene_id=G26109;transcript_id=G26109.1;uniq_trans_id=G26109.1
cogent_290|path0	PBRI	transcript	1	4992	.	+	.	ID=G26109.2;Parent=G26109;gene_id=G26109;hybtrans_id=NODE_845_length_4992_cov_121.949344_g334_i0;product=---NA---;transcript_id=G26109.2;uniq_trans_id=G26109.2
cogent_290|path0	PBRI	exon	1	4992	.	+	.	ID=exon-112514;Parent=G26109.2;exon_number=1;gene_id=G26109;transcript_id=G26109.2;uniq_trans_id=G26109.2
cogent_290|path0	PBRI	transcript	3625	4992	.	+	.	ID=G26109.3;Parent=G26109;gene_id=G26109;hybtrans_id=NODE_11882_length_1947_cov_73.359162_g334_i3;product=---NA---;transcript_id=G26109.3;uniq_trans_id=G26109.3
cogent_290|path0	PBRI	exon	3625	4433	.	+	.	ID=exon-112515;Parent=G26109.3;exon_number=1;gene_id=G26109;transcript_id=G26109.3;uniq_trans_id=G26109.3
cogent_290|path0	PBRI	exon	4505	4992	.	+	.	ID=exon-112516;Parent=G26109.3;exon_number=2;gene_id=G26109;transcript_id=G26109.3;uniq_trans_id=G26109.3
cogent_290|path0	PBRI	transcript	4157	4540	.	+	.	ID=G26109.4;Parent=G26109;gene_id=G26109;hybtrans_id=NODE_48649_length_305_cov_101.805970_g30137_i0;product=---NA---;transcript_id=G26109.4;uniq_trans_id=G26109.4
cogent_290|path0	PBRI	exon	4157	4191	.	+	.	ID=exon-112517;Parent=G26109.4;exon_number=1;gene_id=G26109;transcript_id=G26109.4;uniq_trans_id=G26109.4
cogent_290|path0	PBRI	exon	4271	4540	.	+	.	ID=exon-112518;Parent=G26109.4;exon_number=2;gene_id=G26109;transcript_id=G26109.4;uniq_trans_id=G26109.4
NODE_52919_length_223_cov_1785.586022_g34407_i0	PBRI	gene	1	223	.	+	.	ID=G8044;gene_id=G8044;repproduct=---NA---;reptrans=G8044.1
NODE_52919_length_223_cov_1785.586022_g34407_i0	PBRI	transcript	1	223	.	+	.	ID=G8044.1;Parent=G8044;gene_id=G8044;hybtrans_id=NODE_52919_length_223_cov_1785.586022_g34407_i0;product=---NA---;transcript_id=G8044.1;uniq_trans_id=G8044.1
NODE_52919_length_223_cov_1785.586022_g34407_i0	PBRI	exon	1	223	.	+	.	ID=exon-8340;Parent=G8044.1;exon_number=1;gene_id=G8044;transcript_id=G8044.1;uniq_trans_id=G8044.1
NODE_50244_length_270_cov_23.287554_g31732_i0	PBRI	gene	1	270	.	+	.	ID=G7667;gene_id=G7667;repproduct=---NA---;reptrans=G7667.1
NODE_50244_length_270_cov_23.287554_g31732_i0	PBRI	transcript	1	270	.	+	.	ID=G7667.1;Parent=G7667;gene_id=G7667;hybtrans_id=NODE_50244_length_270_cov_23.287554_g31732_i0;product=---NA---;transcript_id=G7667.1;uniq_trans_id=G7667.1
NODE_50244_length_270_cov_23.287554_g31732_i0	PBRI	exon	1	270	.	+	.	ID=exon-7963;Parent=G7667.1;exon_number=1;gene_id=G7667;transcript_id=G7667.1;uniq_trans_id=G7667.1
NODE_5186_length_2737_cov_12.619630_g2243_i0	PBRI	gene	1	2737	.	+	.	ID=G328;gene_id=G328;repproduct=hypothetical protein EMIHUDRAFT_96884;reptrans=G328.1
NODE_5186_length_2737_cov_12.619630_g2243_i0	PBRI	transcript	1	2737	.	+	.	ID=G328.1;Parent=G328;gene_id=G328;hybtrans_id=NODE_5186_length_2737_cov_12.619630_g2243_i0;product=hypothetical protein EMIHUDRAFT_96884;transcript_id=G328.1;uniq_trans_id=G328.1
NODE_5186_length_2737_cov_12.619630_g2243_i0	PBRI	exon	1	2737	.	+	.	ID=exon-402;Parent=G328.1;exon_number=1;gene_id=G328;transcript_id=G328.1;uniq_trans_id=G328.1
NODE_37580_length_710_cov_3.988113_g20164_i0	PBRI	gene	1	710	.	+	.	ID=G4603;gene_id=G4603;repproduct=---NA---;reptrans=G4603.1
NODE_37580_length_710_cov_3.988113_g20164_i0	PBRI	transcript	1	710	.	+	.	ID=G4603.1;Parent=G4603;gene_id=G4603;hybtrans_id=NODE_37580_length_710_cov_3.988113_g20164_i0;product=---NA---;transcript_id=G4603.1;uniq_trans_id=G4603.1
NODE_37580_length_710_cov_3.988113_g20164_i0	PBRI	exon	1	710	.	+	.	ID=exon-4892;Parent=G4603.1;exon_number=1;gene_id=G4603;transcript_id=G4603.1;uniq_trans_id=G4603.1
NODE_26770_length_1130_cov_3.125343_g13293_i0	PBRI	gene	1	1120	.	+	.	ID=G2575;gene_id=G2575;repproduct=hypothetical protein Ctob_004813;reptrans=G2575.1
NODE_26770_length_1130_cov_3.125343_g13293_i0	PBRI	transcript	1	1120	.	+	.	ID=G2575.1;Parent=G2575;gene_id=G2575;hybtrans_id=NODE_26770_length_1130_cov_3.125343_g13293_i0;product=hypothetical protein Ctob_004813;transcript_id=G2575.1;uniq_trans_id=G2575.1
NODE_26770_length_1130_cov_3.125343_g13293_i0	PBRI	exon	1	1120	.	+	.	ID=exon-2833;Parent=G2575.1;exon_number=1;gene_id=G2575;transcript_id=G2575.1;uniq_trans_id=G2575.1
NODE_14493_length_1762_cov_10.450435_g6648_i0	PBRI	gene	1	1762	.	+	.	ID=G1051;gene_id=G1051;repproduct=---NA---;reptrans=G1051.1
NODE_14493_length_1762_cov_10.450435_g6648_i0	PBRI	transcript	1	1762	.	+	.	ID=G1051.1;Parent=G1051;gene_id=G1051;hybtrans_id=NODE_14493_length_1762_cov_10.450435_g6648_i0;product=---NA---;transcript_id=G1051.1;uniq_trans_id=G1051.1
NODE_14493_length_1762_cov_10.450435_g6648_i0	PBRI	exon	1	1762	.	+	.	ID=exon-1203;Parent=G1051.1;exon_number=1;gene_id=G1051;transcript_id=G1051.1;uniq_trans_id=G1051.1
cogent_1363|path0	PBRI	gene	1	3040	.	+	.	ID=G26737;gene_id=G26737;repproduct=threonyl-tRNA synthetase%2C putative;reptrans=G26737.3
cogent_1363|path0	PBRI	transcript	1	3040	.	+	.	ID=G26737.1;Parent=G26737;gene_id=G26737;hybtrans_id=NODE_5227_length_2729_cov_70.114042_g1780_i2;product=threonine-tRNA ligase;transcript_id=G26737.1;uniq_trans_id=G26737.1
cogent_1363|path0	PBRI	exon	1	998	.	+	.	ID=exon-116089;Parent=G26737.1;exon_number=1;gene_id=G26737;transcript_id=G26737.1;uniq_trans_id=G26737.1
cogent_1363|path0	PBRI	exon	1086	1435	.	+	.	ID=exon-116090;Parent=G26737.1;exon_number=2;gene_id=G26737;transcript_id=G26737.1;uniq_trans_id=G26737.1
cogent_1363|path0	PBRI	exon	1510	1735	.	+	.	ID=exon-116091;Parent=G26737.1;exon_number=3;gene_id=G26737;transcript_id=G26737.1;uniq_trans_id=G26737.1
cogent_1363|path0	PBRI	exon	1810	2162	.	+	.	ID=exon-116092;Parent=G26737.1;exon_number=4;gene_id=G26737;transcript_id=G26737.1;uniq_trans_id=G26737.1
cogent_1363|path0	PBRI	exon	2239	3040	.	+	.	ID=exon-116093;Parent=G26737.1;exon_number=5;gene_id=G26737;transcript_id=G26737.1;uniq_trans_id=G26737.1
cogent_1363|path0	PBRI	transcript	1	3040	.	+	.	ID=G26737.2;Parent=G26737;gene_id=G26737;hybtrans_id=NODE_4190_length_2953_cov_62.981824_g1780_i1;product=threonyl-tRNA synthetase%2C putative;transcript_id=G26737.2;uniq_trans_id=G26737.2
cogent_1363|path0	PBRI	exon	1	998	.	+	.	ID=exon-116094;Parent=G26737.2;exon_number=1;gene_id=G26737;transcript_id=G26737.2;uniq_trans_id=G26737.2
cogent_1363|path0	PBRI	exon	1086	3040	.	+	.	ID=exon-116095;Parent=G26737.2;exon_number=2;gene_id=G26737;transcript_id=G26737.2;uniq_trans_id=G26737.2
cogent_1363|path0	PBRI	transcript	1	3040	.	+	.	ID=G26737.3;Parent=G26737;gene_id=G26737;hybtrans_id=NODE_4152_length_2964_cov_62.155108_g1780_i0;product=threonyl-tRNA synthetase%2C putative;transcript_id=G26737.3;uniq_trans_id=G26737.3
cogent_1363|path0	PBRI	exon	1	2162	.	+	.	ID=exon-116096;Parent=G26737.3;exon_number=1;gene_id=G26737;transcript_id=G26737.3;uniq_trans_id=G26737.3
cogent_1363|path0	PBRI	exon	2239	3040	.	+	.	ID=exon-116097;Parent=G26737.3;exon_number=2;gene_id=G26737;transcript_id=G26737.3;uniq_trans_id=G26737.3
NODE_47964_length_323_cov_2.744755_g29452_i0	PBRI	gene	1	323	.	+	.	ID=G7175;gene_id=G7175;repproduct=hypothetical protein EMIHUDRAFT_233298;reptrans=G7175.1
NODE_47964_length_323_cov_2.744755_g29452_i0	PBRI	transcript	1	323	.	+	.	ID=G7175.1;Parent=G7175;gene_id=G7175;hybtrans_id=NODE_47964_length_323_cov_2.744755_g29452_i0;product=hypothetical protein EMIHUDRAFT_233298;transcript_id=G7175.1;uniq_trans_id=G7175.1
NODE_47964_length_323_cov_2.744755_g29452_i0	PBRI	exon	1	323	.	+	.	ID=exon-7470;Parent=G7175.1;exon_number=1;gene_id=G7175;transcript_id=G7175.1;uniq_trans_id=G7175.1
cogent_7836|path0	PBRI	gene	1	1334	.	+	.	ID=G29212;gene_id=G29212;repproduct=SAM-dependent methyltransferase;reptrans=G29212.3
cogent_7836|path0	PBRI	transcript	1	1174	.	+	.	ID=G29212.1;Parent=G29212;gene_id=G29212;hybtrans_id=NODE_29293_length_1029_cov_28.133065_g11633_i2;product=SAM-dependent methyltransferase;transcript_id=G29212.1;uniq_trans_id=G29212.1
cogent_7836|path0	PBRI	exon	1	307	.	+	.	ID=exon-124866;Parent=G29212.1;exon_number=1;gene_id=G29212;transcript_id=G29212.1;uniq_trans_id=G29212.1
cogent_7836|path0	PBRI	exon	371	664	.	+	.	ID=exon-124867;Parent=G29212.1;exon_number=2;gene_id=G29212;transcript_id=G29212.1;uniq_trans_id=G29212.1
cogent_7836|path0	PBRI	exon	747	1174	.	+	.	ID=exon-124868;Parent=G29212.1;exon_number=3;gene_id=G29212;transcript_id=G29212.1;uniq_trans_id=G29212.1
cogent_7836|path0	PBRI	transcript	1	1174	.	+	.	ID=G29212.2;Parent=G29212;gene_id=G29212;hybtrans_id=NODE_25702_length_1174_cov_24.856640_g11633_i1;product=SAM-dependent methyltransferase;transcript_id=G29212.2;uniq_trans_id=G29212.2
cogent_7836|path0	PBRI	exon	1	1174	.	+	.	ID=exon-124869;Parent=G29212.2;exon_number=1;gene_id=G29212;transcript_id=G29212.2;uniq_trans_id=G29212.2
cogent_7836|path0	PBRI	transcript	1	1334	.	+	.	ID=G29212.3;Parent=G29212;gene_id=G29212;hybtrans_id=NODE_23927_length_1252_cov_50.544033_g11633_i0;product=SAM-dependent methyltransferase;transcript_id=G29212.3;uniq_trans_id=G29212.3
cogent_7836|path0	PBRI	exon	1	664	.	+	.	ID=exon-124870;Parent=G29212.3;exon_number=1;gene_id=G29212;transcript_id=G29212.3;uniq_trans_id=G29212.3
cogent_7836|path0	PBRI	exon	747	1334	.	+	.	ID=exon-124871;Parent=G29212.3;exon_number=2;gene_id=G29212;transcript_id=G29212.3;uniq_trans_id=G29212.3
cogent_7836|path0	PBRI	transcript	631	1334	.	+	.	ID=G29212.4;Parent=G29212;gene_id=G29212;hybtrans_id=NODE_37713_length_704_cov_75.274363_g11633_i5;product=methyltransferase domain-containing protein;transcript_id=G29212.4;uniq_trans_id=G29212.4
cogent_7836|path0	PBRI	exon	631	1334	.	+	.	ID=exon-124872;Parent=G29212.4;exon_number=1;gene_id=G29212;transcript_id=G29212.4;uniq_trans_id=G29212.4
cogent_13435|path0	PBRI	gene	1	662	.	+	.	ID=G30123;gene_id=G30123;repproduct=hypothetical protein EMIHUDRAFT_356699%2C partial;reptrans=G30123.1
cogent_13435|path0	PBRI	transcript	1	662	.	+	.	ID=G30123.1;Parent=G30123;gene_id=G30123;hybtrans_id=NODE_38518_length_672_cov_4.483465_g20869_i0;product=hypothetical protein EMIHUDRAFT_356699%2C partial;transcript_id=G30123.1;uniq_trans_id=G30123.1
cogent_13435|path0	PBRI	exon	1	662	.	+	.	ID=exon-126901;Parent=G30123.1;exon_number=1;gene_id=G30123;transcript_id=G30123.1;uniq_trans_id=G30123.1
NODE_55279_length_194_cov_3.917197_g36767_i0	PBRI	gene	1	194	.	+	.	ID=G8261;gene_id=G8261;repproduct=---NA---;reptrans=G8261.1
NODE_55279_length_194_cov_3.917197_g36767_i0	PBRI	transcript	1	194	.	+	.	ID=G8261.1;Parent=G8261;gene_id=G8261;hybtrans_id=NODE_55279_length_194_cov_3.917197_g36767_i0;product=---NA---;transcript_id=G8261.1;uniq_trans_id=G8261.1
NODE_55279_length_194_cov_3.917197_g36767_i0	PBRI	exon	1	194	.	+	.	ID=exon-8557;Parent=G8261.1;exon_number=1;gene_id=G8261;transcript_id=G8261.1;uniq_trans_id=G8261.1
NODE_46572_length_363_cov_2.533742_g28060_i0	PBRI	gene	1	363	.	+	.	ID=G6841;gene_id=G6841;repproduct=transient receptor potential cation channel subfamily M member 3-like;reptrans=G6841.1
NODE_46572_length_363_cov_2.533742_g28060_i0	PBRI	transcript	1	363	.	+	.	ID=G6841.1;Parent=G6841;gene_id=G6841;hybtrans_id=NODE_46572_length_363_cov_2.533742_g28060_i0;product=transient receptor potential cation channel subfamily M member 3-like;transcript_id=G6841.1;uniq_trans_id=G6841.1
NODE_46572_length_363_cov_2.533742_g28060_i0	PBRI	exon	1	363	.	+	.	ID=exon-7136;Parent=G6841.1;exon_number=1;gene_id=G6841;transcript_id=G6841.1;uniq_trans_id=G6841.1
cogent_13965|path0	PBRI	gene	1	618	.	+	.	ID=G30180;gene_id=G30180;repproduct=Uncharacterized conserved protein;reptrans=G30180.2
cogent_13965|path0	PBRI	transcript	1	618	.	+	.	ID=G30180.1;Parent=G30180;gene_id=G30180;hybtrans_id=NODE_42289_length_524_cov_36.369610_g21907_i1;product=probable splicing factor 3B subunit 5;transcript_id=G30180.1;uniq_trans_id=G30180.1
cogent_13965|path0	PBRI	exon	1	157	.	+	.	ID=exon-127002;Parent=G30180.1;exon_number=1;gene_id=G30180;transcript_id=G30180.1;uniq_trans_id=G30180.1
cogent_13965|path0	PBRI	exon	252	618	.	+	.	ID=exon-127003;Parent=G30180.1;exon_number=2;gene_id=G30180;transcript_id=G30180.1;uniq_trans_id=G30180.1
cogent_13965|path0	PBRI	transcript	1	618	.	+	.	ID=G30180.2;Parent=G30180;gene_id=G30180;hybtrans_id=NODE_39869_length_618_cov_28.771084_g21907_i0;product=Uncharacterized conserved protein;transcript_id=G30180.2;uniq_trans_id=G30180.2
cogent_13965|path0	PBRI	exon	1	618	.	+	.	ID=exon-127004;Parent=G30180.2;exon_number=1;gene_id=G30180;transcript_id=G30180.2;uniq_trans_id=G30180.2
NODE_14993_length_1730_cov_4.732428_g6902_i0	PBRI	gene	1	1730	.	+	.	ID=G1097;gene_id=G1097;repproduct=Multidrug/Oligosaccharidyl-lipid/Polysaccharide (MOP) Flippase Superfamily;reptrans=G1097.1
NODE_14993_length_1730_cov_4.732428_g6902_i0	PBRI	transcript	1	1730	.	+	.	ID=G1097.1;Parent=G1097;gene_id=G1097;hybtrans_id=NODE_14993_length_1730_cov_4.732428_g6902_i0;product=Multidrug/Oligosaccharidyl-lipid/Polysaccharide (MOP) Flippase Superfamily;transcript_id=G1097.1;uniq_trans_id=G1097.1
NODE_14993_length_1730_cov_4.732428_g6902_i0	PBRI	exon	1	1730	.	+	.	ID=exon-1253;Parent=G1097.1;exon_number=1;gene_id=G1097;transcript_id=G1097.1;uniq_trans_id=G1097.1
NODE_49495_length_286_cov_2.369478_g30983_i0	PBRI	gene	1	286	.	+	.	ID=G7515;gene_id=G7515;repproduct=hypothetical protein ALO51_101464;reptrans=G7515.1
NODE_49495_length_286_cov_2.369478_g30983_i0	PBRI	transcript	1	286	.	+	.	ID=G7515.1;Parent=G7515;gene_id=G7515;hybtrans_id=NODE_49495_length_286_cov_2.369478_g30983_i0;product=hypothetical protein ALO51_101464;transcript_id=G7515.1;uniq_trans_id=G7515.1
NODE_49495_length_286_cov_2.369478_g30983_i0	PBRI	exon	1	286	.	+	.	ID=exon-7810;Parent=G7515.1;exon_number=1;gene_id=G7515;transcript_id=G7515.1;uniq_trans_id=G7515.1
NODE_47120_length_347_cov_3.038710_g28608_i0	PBRI	gene	1	347	.	+	.	ID=G6970;gene_id=G6970;repproduct=E3 ubiquitin ligase;reptrans=G6970.1
NODE_47120_length_347_cov_3.038710_g28608_i0	PBRI	transcript	1	347	.	+	.	ID=G6970.1;Parent=G6970;gene_id=G6970;hybtrans_id=NODE_47120_length_347_cov_3.038710_g28608_i0;product=E3 ubiquitin ligase;transcript_id=G6970.1;uniq_trans_id=G6970.1
NODE_47120_length_347_cov_3.038710_g28608_i0	PBRI	exon	1	347	.	+	.	ID=exon-7265;Parent=G6970.1;exon_number=1;gene_id=G6970;transcript_id=G6970.1;uniq_trans_id=G6970.1
NODE_34662_length_821_cov_5.235969_g18158_i0	PBRI	gene	1	821	.	+	.	ID=G3989;gene_id=G3989;repproduct=hypothetical protein EMIHUDRAFT_230565;reptrans=G3989.1
NODE_34662_length_821_cov_5.235969_g18158_i0	PBRI	transcript	1	821	.	+	.	ID=G3989.1;Parent=G3989;gene_id=G3989;hybtrans_id=NODE_34662_length_821_cov_5.235969_g18158_i0;product=hypothetical protein EMIHUDRAFT_230565;transcript_id=G3989.1;uniq_trans_id=G3989.1
NODE_34662_length_821_cov_5.235969_g18158_i0	PBRI	exon	1	821	.	+	.	ID=exon-4278;Parent=G3989.1;exon_number=1;gene_id=G3989;transcript_id=G3989.1;uniq_trans_id=G3989.1
NODE_50925_length_257_cov_1.936364_g32413_i0	PBRI	gene	1	257	.	+	.	ID=G7798;gene_id=G7798;repproduct=---NA---;reptrans=G7798.1
NODE_50925_length_257_cov_1.936364_g32413_i0	PBRI	transcript	1	257	.	+	.	ID=G7798.1;Parent=G7798;gene_id=G7798;hybtrans_id=NODE_50925_length_257_cov_1.936364_g32413_i0;product=---NA---;transcript_id=G7798.1;uniq_trans_id=G7798.1
NODE_50925_length_257_cov_1.936364_g32413_i0	PBRI	exon	1	257	.	+	.	ID=exon-8094;Parent=G7798.1;exon_number=1;gene_id=G7798;transcript_id=G7798.1;uniq_trans_id=G7798.1
NODE_8654_length_2250_cov_18.835969_g3835_i0	PBRI	gene	1	2250	.	+	.	ID=G565;gene_id=G565;repproduct=---NA---;reptrans=G565.1
NODE_8654_length_2250_cov_18.835969_g3835_i0	PBRI	transcript	1	2250	.	+	.	ID=G565.1;Parent=G565;gene_id=G565;hybtrans_id=NODE_8654_length_2250_cov_18.835969_g3835_i0;product=---NA---;transcript_id=G565.1;uniq_trans_id=G565.1
NODE_8654_length_2250_cov_18.835969_g3835_i0	PBRI	exon	1	2250	.	+	.	ID=exon-682;Parent=G565.1;exon_number=1;gene_id=G565;transcript_id=G565.1;uniq_trans_id=G565.1
NODE_33121_length_881_cov_2.471564_g17169_i0	PBRI	gene	1	881	.	+	.	ID=G3679;gene_id=G3679;repproduct=hypothetical protein EMIHUDRAFT_227996;reptrans=G3679.1
NODE_33121_length_881_cov_2.471564_g17169_i0	PBRI	transcript	1	881	.	+	.	ID=G3679.1;Parent=G3679;gene_id=G3679;hybtrans_id=NODE_33121_length_881_cov_2.471564_g17169_i0;product=hypothetical protein EMIHUDRAFT_227996;transcript_id=G3679.1;uniq_trans_id=G3679.1
NODE_33121_length_881_cov_2.471564_g17169_i0	PBRI	exon	1	881	.	+	.	ID=exon-3957;Parent=G3679.1;exon_number=1;gene_id=G3679;transcript_id=G3679.1;uniq_trans_id=G3679.1
NODE_26821_length_1128_cov_4.841430_g13325_i0	PBRI	gene	1	1128	.	+	.	ID=G2583;gene_id=G2583;repproduct=---NA---;reptrans=G2583.1
NODE_26821_length_1128_cov_4.841430_g13325_i0	PBRI	transcript	1	1128	.	+	.	ID=G2583.1;Parent=G2583;gene_id=G2583;hybtrans_id=NODE_26821_length_1128_cov_4.841430_g13325_i0;product=---NA---;transcript_id=G2583.1;uniq_trans_id=G2583.1
NODE_26821_length_1128_cov_4.841430_g13325_i0	PBRI	exon	1	1128	.	+	.	ID=exon-2843;Parent=G2583.1;exon_number=1;gene_id=G2583;transcript_id=G2583.1;uniq_trans_id=G2583.1
NODE_33307_length_875_cov_2.156325_g17277_i0	PBRI	gene	1	865	.	+	.	ID=G3716;gene_id=G3716;repproduct=---NA---;reptrans=G3716.1
NODE_33307_length_875_cov_2.156325_g17277_i0	PBRI	transcript	1	865	.	+	.	ID=G3716.1;Parent=G3716;gene_id=G3716;hybtrans_id=NODE_33307_length_875_cov_2.156325_g17277_i0;product=---NA---;transcript_id=G3716.1;uniq_trans_id=G3716.1
NODE_33307_length_875_cov_2.156325_g17277_i0	PBRI	exon	1	865	.	+	.	ID=exon-3998;Parent=G3716.1;exon_number=1;gene_id=G3716;transcript_id=G3716.1;uniq_trans_id=G3716.1
NODE_19055_length_1492_cov_3.525773_g8972_i0	PBRI	gene	1	1492	.	+	.	ID=G1496;gene_id=G1496;repproduct=putative eps3o protein;reptrans=G1496.1
NODE_19055_length_1492_cov_3.525773_g8972_i0	PBRI	transcript	1	1492	.	+	.	ID=G1496.1;Parent=G1496;gene_id=G1496;hybtrans_id=NODE_19055_length_1492_cov_3.525773_g8972_i0;product=putative eps3o protein;transcript_id=G1496.1;uniq_trans_id=G1496.1
NODE_19055_length_1492_cov_3.525773_g8972_i0	PBRI	exon	1	1492	.	+	.	ID=exon-1694;Parent=G1496.1;exon_number=1;gene_id=G1496;transcript_id=G1496.1;uniq_trans_id=G1496.1
NODE_42786_length_504_cov_3.327623_g24386_i0	PBRI	gene	1	504	.	+	.	ID=G5808;gene_id=G5808;repproduct=---NA---;reptrans=G5808.1
NODE_42786_length_504_cov_3.327623_g24386_i0	PBRI	transcript	1	504	.	+	.	ID=G5808.1;Parent=G5808;gene_id=G5808;hybtrans_id=NODE_42786_length_504_cov_3.327623_g24386_i0;product=---NA---;transcript_id=G5808.1;uniq_trans_id=G5808.1
NODE_42786_length_504_cov_3.327623_g24386_i0	PBRI	exon	1	504	.	+	.	ID=exon-6101;Parent=G5808.1;exon_number=1;gene_id=G5808;transcript_id=G5808.1;uniq_trans_id=G5808.1
cogent_11387|path0	PBRI	gene	1	870	.	+	.	ID=G29859;gene_id=G29859;repproduct=signal recognition particle subunit SRP72-like;reptrans=G29859.1
cogent_11387|path0	PBRI	transcript	1	870	.	+	.	ID=G29859.1;Parent=G29859;gene_id=G29859;hybtrans_id=NODE_33435_length_870_cov_19.734694_g3026_i2;product=signal recognition particle subunit SRP72-like;transcript_id=G29859.1;uniq_trans_id=G29859.1
cogent_11387|path0	PBRI	exon	1	870	.	+	.	ID=exon-126387;Parent=G29859.1;exon_number=1;gene_id=G29859;transcript_id=G29859.1;uniq_trans_id=G29859.1
NODE_40916_length_578_cov_2.430684_g22760_i0	PBRI	gene	1	578	.	+	.	ID=G5343;gene_id=G5343;repproduct=hypothetical protein EMIHUDRAFT_97026;reptrans=G5343.1
NODE_40916_length_578_cov_2.430684_g22760_i0	PBRI	transcript	1	578	.	+	.	ID=G5343.1;Parent=G5343;gene_id=G5343;hybtrans_id=NODE_40916_length_578_cov_2.430684_g22760_i0;product=hypothetical protein EMIHUDRAFT_97026;transcript_id=G5343.1;uniq_trans_id=G5343.1
NODE_40916_length_578_cov_2.430684_g22760_i0	PBRI	exon	1	578	.	+	.	ID=exon-5636;Parent=G5343.1;exon_number=1;gene_id=G5343;transcript_id=G5343.1;uniq_trans_id=G5343.1
NODE_15995_length_1667_cov_6.326994_g7392_i0	PBRI	gene	1	1667	.	+	.	ID=G1176;gene_id=G1176;repproduct=zinc carboxypeptidase family protein;reptrans=G1176.1
NODE_15995_length_1667_cov_6.326994_g7392_i0	PBRI	transcript	1	1667	.	+	.	ID=G1176.1;Parent=G1176;gene_id=G1176;hybtrans_id=NODE_15995_length_1667_cov_6.326994_g7392_i0;product=zinc carboxypeptidase family protein;transcript_id=G1176.1;uniq_trans_id=G1176.1
NODE_15995_length_1667_cov_6.326994_g7392_i0	PBRI	exon	1	1667	.	+	.	ID=exon-1336;Parent=G1176.1;exon_number=1;gene_id=G1176;transcript_id=G1176.1;uniq_trans_id=G1176.1
NODE_25563_length_1180_cov_32.747157_g12579_i0	PBRI	gene	1	1180	.	+	.	ID=G2348;gene_id=G2348;repproduct=ribosomal protein L15;reptrans=G2348.1
NODE_25563_length_1180_cov_32.747157_g12579_i0	PBRI	transcript	1	1180	.	+	.	ID=G2348.1;Parent=G2348;gene_id=G2348;hybtrans_id=NODE_25563_length_1180_cov_32.747157_g12579_i0;product=ribosomal protein L15;transcript_id=G2348.1;uniq_trans_id=G2348.1
NODE_25563_length_1180_cov_32.747157_g12579_i0	PBRI	exon	1	1180	.	+	.	ID=exon-2592;Parent=G2348.1;exon_number=1;gene_id=G2348;transcript_id=G2348.1;uniq_trans_id=G2348.1
NODE_47905_length_325_cov_1.611111_g29393_i0	PBRI	gene	1	325	.	+	.	ID=G7152;gene_id=G7152;repproduct=hypothetical protein EMIHUDRAFT_248751;reptrans=G7152.1
NODE_47905_length_325_cov_1.611111_g29393_i0	PBRI	transcript	1	325	.	+	.	ID=G7152.1;Parent=G7152;gene_id=G7152;hybtrans_id=NODE_47905_length_325_cov_1.611111_g29393_i0;product=hypothetical protein EMIHUDRAFT_248751;transcript_id=G7152.1;uniq_trans_id=G7152.1
NODE_47905_length_325_cov_1.611111_g29393_i0	PBRI	exon	1	325	.	+	.	ID=exon-7447;Parent=G7152.1;exon_number=1;gene_id=G7152;transcript_id=G7152.1;uniq_trans_id=G7152.1
cogent_9570|path0	PBRI	gene	1	1050	.	+	.	ID=G29573;gene_id=G29573;repproduct=---NA---;reptrans=G29573.2
cogent_9570|path0	PBRI	transcript	1	1050	.	+	.	ID=G29573.1;Parent=G29573;gene_id=G29573;hybtrans_id=NODE_30767_length_972_cov_11.450267_g14433_i1;product=---NA---;transcript_id=G29573.1;uniq_trans_id=G29573.1
cogent_9570|path0	PBRI	exon	1	591	.	+	.	ID=exon-125742;Parent=G29573.1;exon_number=1;gene_id=G29573;transcript_id=G29573.1;uniq_trans_id=G29573.1
cogent_9570|path0	PBRI	exon	670	1050	.	+	.	ID=exon-125743;Parent=G29573.1;exon_number=2;gene_id=G29573;transcript_id=G29573.1;uniq_trans_id=G29573.1
cogent_9570|path0	PBRI	transcript	1	1050	.	+	.	ID=G29573.2;Parent=G29573;gene_id=G29573;hybtrans_id=NODE_28710_length_1050_cov_10.885489_g14433_i0;product=---NA---;transcript_id=G29573.2;uniq_trans_id=G29573.2
cogent_9570|path0	PBRI	exon	1	1050	.	+	.	ID=exon-125744;Parent=G29573.2;exon_number=1;gene_id=G29573;transcript_id=G29573.2;uniq_trans_id=G29573.2
NODE_50694_length_261_cov_1.982143_g32182_i0	PBRI	gene	1	261	.	+	.	ID=G7753;gene_id=G7753;repproduct=---NA---;reptrans=G7753.1
NODE_50694_length_261_cov_1.982143_g32182_i0	PBRI	transcript	1	261	.	+	.	ID=G7753.1;Parent=G7753;gene_id=G7753;hybtrans_id=NODE_50694_length_261_cov_1.982143_g32182_i0;product=---NA---;transcript_id=G7753.1;uniq_trans_id=G7753.1
NODE_50694_length_261_cov_1.982143_g32182_i0	PBRI	exon	1	261	.	+	.	ID=exon-8049;Parent=G7753.1;exon_number=1;gene_id=G7753;transcript_id=G7753.1;uniq_trans_id=G7753.1
NODE_30762_length_972_cov_14.391444_g15702_i0	PBRI	gene	1	972	.	+	.	ID=G3258;gene_id=G3258;repproduct=Pentatricopeptide repeat-containing protein%2C chloroplastic;reptrans=G3258.1
NODE_30762_length_972_cov_14.391444_g15702_i0	PBRI	transcript	1	972	.	+	.	ID=G3258.1;Parent=G3258;gene_id=G3258;hybtrans_id=NODE_30762_length_972_cov_14.391444_g15702_i0;product=Pentatricopeptide repeat-containing protein%2C chloroplastic;transcript_id=G3258.1;uniq_trans_id=G3258.1
NODE_30762_length_972_cov_14.391444_g15702_i0	PBRI	exon	1	972	.	+	.	ID=exon-3531;Parent=G3258.1;exon_number=1;gene_id=G3258;transcript_id=G3258.1;uniq_trans_id=G3258.1
NODE_39502_length_634_cov_2.033501_g21621_i0	PBRI	gene	1	634	.	+	.	ID=G5062;gene_id=G5062;repproduct=hypothetical protein EMIHUDRAFT_237607;reptrans=G5062.1
NODE_39502_length_634_cov_2.033501_g21621_i0	PBRI	transcript	1	634	.	+	.	ID=G5062.1;Parent=G5062;gene_id=G5062;hybtrans_id=NODE_39502_length_634_cov_2.033501_g21621_i0;product=hypothetical protein EMIHUDRAFT_237607;transcript_id=G5062.1;uniq_trans_id=G5062.1
NODE_39502_length_634_cov_2.033501_g21621_i0	PBRI	exon	1	634	.	+	.	ID=exon-5351;Parent=G5062.1;exon_number=1;gene_id=G5062;transcript_id=G5062.1;uniq_trans_id=G5062.1
NODE_48459_length_310_cov_4.893773_g29947_i0	PBRI	gene	1	310	.	+	.	ID=G7299;gene_id=G7299;repproduct=probable ATP-dependent RNA helicase DDX28;reptrans=G7299.1
NODE_48459_length_310_cov_4.893773_g29947_i0	PBRI	transcript	1	310	.	+	.	ID=G7299.1;Parent=G7299;gene_id=G7299;hybtrans_id=NODE_48459_length_310_cov_4.893773_g29947_i0;product=probable ATP-dependent RNA helicase DDX28;transcript_id=G7299.1;uniq_trans_id=G7299.1
NODE_48459_length_310_cov_4.893773_g29947_i0	PBRI	exon	1	310	.	+	.	ID=exon-7594;Parent=G7299.1;exon_number=1;gene_id=G7299;transcript_id=G7299.1;uniq_trans_id=G7299.1
cogent_15219|path0	PBRI	gene	1	504	.	+	.	ID=G30303;gene_id=G30303;repproduct=hypothetical protein EMIHUDRAFT_457816%2C partial;reptrans=G30303.1
cogent_15219|path0	PBRI	transcript	1	504	.	+	.	ID=G30303.1;Parent=G30303;gene_id=G30303;hybtrans_id=NODE_42777_length_504_cov_11.396146_g24377_i0;product=hypothetical protein EMIHUDRAFT_457816%2C partial;transcript_id=G30303.1;uniq_trans_id=G30303.1
cogent_15219|path0	PBRI	exon	1	504	.	+	.	ID=exon-127208;Parent=G30303.1;exon_number=1;gene_id=G30303;transcript_id=G30303.1;uniq_trans_id=G30303.1
NODE_30369_length_987_cov_23.185263_g15459_i0	PBRI	gene	1	987	.	+	.	ID=G3185;gene_id=G3185;repproduct=predicted protein;reptrans=G3185.1
NODE_30369_length_987_cov_23.185263_g15459_i0	PBRI	transcript	1	987	.	+	.	ID=G3185.1;Parent=G3185;gene_id=G3185;hybtrans_id=NODE_30369_length_987_cov_23.185263_g15459_i0;product=predicted protein;transcript_id=G3185.1;uniq_trans_id=G3185.1
NODE_30369_length_987_cov_23.185263_g15459_i0	PBRI	exon	1	987	.	+	.	ID=exon-3458;Parent=G3185.1;exon_number=1;gene_id=G3185;transcript_id=G3185.1;uniq_trans_id=G3185.1
cogent_9650|path0	PBRI	gene	1	1042	.	+	.	ID=G29590;gene_id=G29590;repproduct=cleavage and polyadenylation specificity factor subunit 1;reptrans=G29590.2
cogent_9650|path0	PBRI	transcript	1	1042	.	+	.	ID=G29590.1;Parent=G29590;gene_id=G29590;hybtrans_id=NODE_30842_length_969_cov_15.234979_g8415_i5;product=cleavage and polyadenylation specificity factor subunit 1;transcript_id=G29590.1;uniq_trans_id=G29590.1
cogent_9650|path0	PBRI	exon	1	711	.	+	.	ID=exon-125790;Parent=G29590.1;exon_number=1;gene_id=G29590;transcript_id=G29590.1;uniq_trans_id=G29590.1
cogent_9650|path0	PBRI	exon	785	1042	.	+	.	ID=exon-125791;Parent=G29590.1;exon_number=2;gene_id=G29590;transcript_id=G29590.1;uniq_trans_id=G29590.1
cogent_9650|path0	PBRI	transcript	1	1042	.	+	.	ID=G29590.2;Parent=G29590;gene_id=G29590;hybtrans_id=NODE_28919_length_1042_cov_14.408955_g8415_i4;product=cleavage and polyadenylation specificity factor subunit 1;transcript_id=G29590.2;uniq_trans_id=G29590.2
cogent_9650|path0	PBRI	exon	1	1042	.	+	.	ID=exon-125792;Parent=G29590.2;exon_number=1;gene_id=G29590;transcript_id=G29590.2;uniq_trans_id=G29590.2
NODE_21613_length_1361_cov_6.672961_g10352_i0	PBRI	gene	1	1361	.	+	.	ID=G1811;gene_id=G1811;repproduct=DChain D%2C Designed ankyrin repeat protein (DARPIN) D2;reptrans=G1811.1
NODE_21613_length_1361_cov_6.672961_g10352_i0	PBRI	transcript	1	1361	.	+	.	ID=G1811.1;Parent=G1811;gene_id=G1811;hybtrans_id=NODE_21613_length_1361_cov_6.672961_g10352_i0;product=DChain D%2C Designed ankyrin repeat protein (DARPIN) D2;transcript_id=G1811.1;uniq_trans_id=G1811.1
NODE_21613_length_1361_cov_6.672961_g10352_i0	PBRI	exon	1	1361	.	+	.	ID=exon-2027;Parent=G1811.1;exon_number=1;gene_id=G1811;transcript_id=G1811.1;uniq_trans_id=G1811.1
NODE_7758_length_2355_cov_3.537101_g3451_i0	PBRI	gene	1	2317	.	+	.	ID=G506;gene_id=G506;repproduct=hypothetical protein EMIHUDRAFT_210700;reptrans=G506.1
NODE_7758_length_2355_cov_3.537101_g3451_i0	PBRI	transcript	1	2317	.	+	.	ID=G506.1;Parent=G506;gene_id=G506;hybtrans_id=NODE_7758_length_2355_cov_3.537101_g3451_i0;product=hypothetical protein EMIHUDRAFT_210700;transcript_id=G506.1;uniq_trans_id=G506.1
NODE_7758_length_2355_cov_3.537101_g3451_i0	PBRI	exon	1	2317	.	+	.	ID=exon-609;Parent=G506.1;exon_number=1;gene_id=G506;transcript_id=G506.1;uniq_trans_id=G506.1
NODE_40673_length_587_cov_8.987273_g22555_i0	PBRI	gene	1	587	.	+	.	ID=G5295;gene_id=G5295;repproduct=chromo shadow domain protein;reptrans=G5295.2
NODE_40673_length_587_cov_8.987273_g22555_i0	PBRI	transcript	1	551	.	+	.	ID=G5295.1;Parent=G5295;gene_id=G5295;hybtrans_id=NODE_46312_length_371_cov_13.574850_g27801_i0;product=chromobox protein 1;transcript_id=G5295.1;uniq_trans_id=G5295.1
NODE_40673_length_587_cov_8.987273_g22555_i0	PBRI	exon	1	196	.	+	.	ID=exon-5586;Parent=G5295.1;exon_number=1;gene_id=G5295;transcript_id=G5295.1;uniq_trans_id=G5295.1
NODE_40673_length_587_cov_8.987273_g22555_i0	PBRI	exon	377	551	.	+	.	ID=exon-5587;Parent=G5295.1;exon_number=2;gene_id=G5295;transcript_id=G5295.1;uniq_trans_id=G5295.1
NODE_40673_length_587_cov_8.987273_g22555_i0	PBRI	transcript	1	587	.	+	.	ID=G5295.2;Parent=G5295;gene_id=G5295;hybtrans_id=NODE_40673_length_587_cov_8.987273_g22555_i0;product=chromo shadow domain protein;transcript_id=G5295.2;uniq_trans_id=G5295.2
NODE_40673_length_587_cov_8.987273_g22555_i0	PBRI	exon	1	587	.	+	.	ID=exon-5588;Parent=G5295.2;exon_number=1;gene_id=G5295;transcript_id=G5295.2;uniq_trans_id=G5295.2
cogent_9632|path0	PBRI	gene	1	1044	.	+	.	ID=G29587;gene_id=G29587;repproduct=hypothetical protein EMIHUDRAFT_461595;reptrans=G29587.2
cogent_9632|path0	PBRI	transcript	1	1044	.	+	.	ID=G29587.1;Parent=G29587;gene_id=G29587;hybtrans_id=NODE_32896_length_888_cov_44.186839_g14525_i1;product=hypothetical protein EMIHUDRAFT_461595;transcript_id=G29587.1;uniq_trans_id=G29587.1
cogent_9632|path0	PBRI	exon	1	487	.	+	.	ID=exon-125780;Parent=G29587.1;exon_number=1;gene_id=G29587;transcript_id=G29587.1;uniq_trans_id=G29587.1
cogent_9632|path0	PBRI	exon	644	1044	.	+	.	ID=exon-125781;Parent=G29587.1;exon_number=2;gene_id=G29587;transcript_id=G29587.1;uniq_trans_id=G29587.1
cogent_9632|path0	PBRI	transcript	1	1044	.	+	.	ID=G29587.2;Parent=G29587;gene_id=G29587;hybtrans_id=NODE_28862_length_1044_cov_36.968222_g14525_i0;product=hypothetical protein EMIHUDRAFT_461595;transcript_id=G29587.2;uniq_trans_id=G29587.2
cogent_9632|path0	PBRI	exon	1	1044	.	+	.	ID=exon-125782;Parent=G29587.2;exon_number=1;gene_id=G29587;transcript_id=G29587.2;uniq_trans_id=G29587.2
NODE_47133_length_347_cov_1.758065_g28621_i0	PBRI	gene	1	347	.	+	.	ID=G6977;gene_id=G6977;repproduct=hypothetical protein EMIHUDRAFT_350538;reptrans=G6977.1
NODE_47133_length_347_cov_1.758065_g28621_i0	PBRI	transcript	1	347	.	+	.	ID=G6977.1;Parent=G6977;gene_id=G6977;hybtrans_id=NODE_47133_length_347_cov_1.758065_g28621_i0;product=hypothetical protein EMIHUDRAFT_350538;transcript_id=G6977.1;uniq_trans_id=G6977.1
NODE_47133_length_347_cov_1.758065_g28621_i0	PBRI	exon	1	347	.	+	.	ID=exon-7272;Parent=G6977.1;exon_number=1;gene_id=G6977;transcript_id=G6977.1;uniq_trans_id=G6977.1
NODE_51943_length_238_cov_5.641791_g33431_i0	PBRI	gene	1	238	.	+	.	ID=G7925;gene_id=G7925;repproduct=---NA---;reptrans=G7925.1
NODE_51943_length_238_cov_5.641791_g33431_i0	PBRI	transcript	1	238	.	+	.	ID=G7925.1;Parent=G7925;gene_id=G7925;hybtrans_id=NODE_51943_length_238_cov_5.641791_g33431_i0;product=---NA---;transcript_id=G7925.1;uniq_trans_id=G7925.1
NODE_51943_length_238_cov_5.641791_g33431_i0	PBRI	exon	1	238	.	+	.	ID=exon-8221;Parent=G7925.1;exon_number=1;gene_id=G7925;transcript_id=G7925.1;uniq_trans_id=G7925.1
NODE_43093_length_492_cov_1.978022_g24669_i0	PBRI	gene	1	492	.	+	.	ID=G5881;gene_id=G5881;repproduct=hypothetical protein EMIHUDRAFT_228114;reptrans=G5881.1
NODE_43093_length_492_cov_1.978022_g24669_i0	PBRI	transcript	1	492	.	+	.	ID=G5881.1;Parent=G5881;gene_id=G5881;hybtrans_id=NODE_43093_length_492_cov_1.978022_g24669_i0;product=hypothetical protein EMIHUDRAFT_228114;transcript_id=G5881.1;uniq_trans_id=G5881.1
NODE_43093_length_492_cov_1.978022_g24669_i0	PBRI	exon	1	492	.	+	.	ID=exon-6174;Parent=G5881.1;exon_number=1;gene_id=G5881;transcript_id=G5881.1;uniq_trans_id=G5881.1
cogent_16448|path0	PBRI	gene	1	397	.	+	.	ID=G30391;gene_id=G30391;repproduct=---NA---;reptrans=G30391.1
cogent_16448|path0	PBRI	transcript	1	397	.	+	.	ID=G30391.1;Parent=G30391;gene_id=G30391;hybtrans_id=NODE_50322_length_269_cov_2.228448_g31810_i0;product=---NA---;transcript_id=G30391.1;uniq_trans_id=G30391.1
cogent_16448|path0	PBRI	exon	1	397	.	+	.	ID=exon-127338;Parent=G30391.1;exon_number=1;gene_id=G30391;transcript_id=G30391.1;uniq_trans_id=G30391.1
NODE_28188_length_1071_cov_7.465184_g14116_i0	PBRI	gene	1	1071	.	+	.	ID=G2801;gene_id=G2801;repproduct=---NA---;reptrans=G2801.1
NODE_28188_length_1071_cov_7.465184_g14116_i0	PBRI	transcript	1	1071	.	+	.	ID=G2801.1;Parent=G2801;gene_id=G2801;hybtrans_id=NODE_28188_length_1071_cov_7.465184_g14116_i0;product=---NA---;transcript_id=G2801.1;uniq_trans_id=G2801.1
NODE_28188_length_1071_cov_7.465184_g14116_i0	PBRI	exon	1	1071	.	+	.	ID=exon-3068;Parent=G2801.1;exon_number=1;gene_id=G2801;transcript_id=G2801.1;uniq_trans_id=G2801.1
NODE_44962_length_418_cov_39.104987_g26458_i0	PBRI	gene	1	418	.	+	.	ID=G6386;gene_id=G6386;repproduct=---NA---;reptrans=G6386.1
NODE_44962_length_418_cov_39.104987_g26458_i0	PBRI	transcript	1	418	.	+	.	ID=G6386.1;Parent=G6386;gene_id=G6386;hybtrans_id=NODE_44962_length_418_cov_39.104987_g26458_i0;product=---NA---;transcript_id=G6386.1;uniq_trans_id=G6386.1
NODE_44962_length_418_cov_39.104987_g26458_i0	PBRI	exon	1	418	.	+	.	ID=exon-6680;Parent=G6386.1;exon_number=1;gene_id=G6386;transcript_id=G6386.1;uniq_trans_id=G6386.1
NODE_22045_length_1339_cov_7.063748_g10595_i0	PBRI	gene	1	1339	.	+	.	ID=G1869;gene_id=G1869;repproduct=hemolysin III family protein;reptrans=G1869.1
NODE_22045_length_1339_cov_7.063748_g10595_i0	PBRI	transcript	1	1339	.	+	.	ID=G1869.1;Parent=G1869;gene_id=G1869;hybtrans_id=NODE_22045_length_1339_cov_7.063748_g10595_i0;product=hemolysin III family protein;transcript_id=G1869.1;uniq_trans_id=G1869.1
NODE_22045_length_1339_cov_7.063748_g10595_i0	PBRI	exon	1	1339	.	+	.	ID=exon-2085;Parent=G1869.1;exon_number=1;gene_id=G1869;transcript_id=G1869.1;uniq_trans_id=G1869.1
NODE_12981_length_1864_cov_3.164751_g5907_i0	PBRI	gene	1	1854	.	+	.	ID=G905;gene_id=G905;repproduct=protein ZGRF1 isoform X6;reptrans=G905.1
NODE_12981_length_1864_cov_3.164751_g5907_i0	PBRI	transcript	1	1854	.	+	.	ID=G905.1;Parent=G905;gene_id=G905;hybtrans_id=NODE_12981_length_1864_cov_3.164751_g5907_i0;product=protein ZGRF1 isoform X6;transcript_id=G905.1;uniq_trans_id=G905.1
NODE_12981_length_1864_cov_3.164751_g5907_i0	PBRI	exon	1	1854	.	+	.	ID=exon-1048;Parent=G905.1;exon_number=1;gene_id=G905;transcript_id=G905.1;uniq_trans_id=G905.1
cogent_10070|path0	PBRI	gene	1	907	.	+	.	ID=G29651;gene_id=G29651;repproduct=ankyrin repeat protein;reptrans=G29651.1
cogent_10070|path0	PBRI	transcript	1	907	.	+	.	ID=G29651.1;Parent=G29651;gene_id=G29651;hybtrans_id=NODE_32439_length_907_cov_68.783908_g15247_i1;product=ankyrin repeat protein;transcript_id=G29651.1;uniq_trans_id=G29651.1
cogent_10070|path0	PBRI	exon	1	907	.	+	.	ID=exon-125937;Parent=G29651.1;exon_number=1;gene_id=G29651;transcript_id=G29651.1;uniq_trans_id=G29651.1
NODE_46538_length_364_cov_2.354740_g28026_i0	PBRI	gene	1	364	.	+	.	ID=G6831;gene_id=G6831;repproduct=hypothetical protein EMIHUDRAFT_124507%2C partial;reptrans=G6831.1
NODE_46538_length_364_cov_2.354740_g28026_i0	PBRI	transcript	1	364	.	+	.	ID=G6831.1;Parent=G6831;gene_id=G6831;hybtrans_id=NODE_46538_length_364_cov_2.354740_g28026_i0;product=hypothetical protein EMIHUDRAFT_124507%2C partial;transcript_id=G6831.1;uniq_trans_id=G6831.1
NODE_46538_length_364_cov_2.354740_g28026_i0	PBRI	exon	1	364	.	+	.	ID=exon-7126;Parent=G6831.1;exon_number=1;gene_id=G6831;transcript_id=G6831.1;uniq_trans_id=G6831.1
NODE_6934_length_2461_cov_11.119224_g3073_i0	PBRI	gene	1	2461	.	+	.	ID=G455;gene_id=G455;repproduct=RNA polymerase ii-associated protein 3-like protein;reptrans=G455.1
NODE_6934_length_2461_cov_11.119224_g3073_i0	PBRI	transcript	1	2461	.	+	.	ID=G455.1;Parent=G455;gene_id=G455;hybtrans_id=NODE_6934_length_2461_cov_11.119224_g3073_i0;product=RNA polymerase ii-associated protein 3-like protein;transcript_id=G455.1;uniq_trans_id=G455.1
NODE_6934_length_2461_cov_11.119224_g3073_i0	PBRI	exon	1	2461	.	+	.	ID=exon-541;Parent=G455.1;exon_number=1;gene_id=G455;transcript_id=G455.1;uniq_trans_id=G455.1
NODE_48907_length_299_cov_62.835878_g30395_i0	PBRI	gene	1	299	.	+	.	ID=G7384;gene_id=G7384;repproduct=---NA---;reptrans=G7384.1
NODE_48907_length_299_cov_62.835878_g30395_i0	PBRI	transcript	1	299	.	+	.	ID=G7384.1;Parent=G7384;gene_id=G7384;hybtrans_id=NODE_48907_length_299_cov_62.835878_g30395_i0;product=---NA---;transcript_id=G7384.1;uniq_trans_id=G7384.1
NODE_48907_length_299_cov_62.835878_g30395_i0	PBRI	exon	1	299	.	+	.	ID=exon-7679;Parent=G7384.1;exon_number=1;gene_id=G7384;transcript_id=G7384.1;uniq_trans_id=G7384.1
NODE_52222_length_233_cov_5.647959_g33710_i0	PBRI	gene	1	233	.	+	.	ID=G7965;gene_id=G7965;repproduct=---NA---;reptrans=G7965.1
NODE_52222_length_233_cov_5.647959_g33710_i0	PBRI	transcript	1	233	.	+	.	ID=G7965.1;Parent=G7965;gene_id=G7965;hybtrans_id=NODE_52222_length_233_cov_5.647959_g33710_i0;product=---NA---;transcript_id=G7965.1;uniq_trans_id=G7965.1
NODE_52222_length_233_cov_5.647959_g33710_i0	PBRI	exon	1	233	.	+	.	ID=exon-8261;Parent=G7965.1;exon_number=1;gene_id=G7965;transcript_id=G7965.1;uniq_trans_id=G7965.1
cogent_3174|path0	PBRI	gene	1	1536	.	+	.	ID=G27643;gene_id=G27643;repproduct=DEAD-box ATP-dependent RNA helicase 38;reptrans=G27643.1
cogent_3174|path0	PBRI	transcript	1	1536	.	+	.	ID=G27643.1;Parent=G27643;gene_id=G27643;hybtrans_id=NODE_18255_length_1536_cov_12.865243_g3034_i6;product=DEAD-box ATP-dependent RNA helicase 38;transcript_id=G27643.1;uniq_trans_id=G27643.1
cogent_3174|path0	PBRI	exon	1	1536	.	+	.	ID=exon-119745;Parent=G27643.1;exon_number=1;gene_id=G27643;transcript_id=G27643.1;uniq_trans_id=G27643.1
NODE_49225_length_292_cov_11.278431_g30713_i0	PBRI	gene	1	292	.	+	.	ID=G7449;gene_id=G7449;repproduct=---NA---;reptrans=G7449.1
NODE_49225_length_292_cov_11.278431_g30713_i0	PBRI	transcript	1	292	.	+	.	ID=G7449.1;Parent=G7449;gene_id=G7449;hybtrans_id=NODE_49225_length_292_cov_11.278431_g30713_i0;product=---NA---;transcript_id=G7449.1;uniq_trans_id=G7449.1
NODE_49225_length_292_cov_11.278431_g30713_i0	PBRI	exon	1	292	.	+	.	ID=exon-7744;Parent=G7449.1;exon_number=1;gene_id=G7449;transcript_id=G7449.1;uniq_trans_id=G7449.1
cogent_14007|path0	PBRI	gene	1	614	.	+	.	ID=G30187;gene_id=G30187;repproduct=---NA---;reptrans=G30187.2
cogent_14007|path0	PBRI	transcript	1	614	.	+	.	ID=G30187.1;Parent=G30187;gene_id=G30187;hybtrans_id=NODE_41621_length_549_cov_205.976562_g23356_i0;product=---NA---;transcript_id=G30187.1;uniq_trans_id=G30187.1
cogent_14007|path0	PBRI	exon	1	148	.	+	.	ID=exon-127018;Parent=G30187.1;exon_number=1;gene_id=G30187;transcript_id=G30187.1;uniq_trans_id=G30187.1
cogent_14007|path0	PBRI	exon	214	614	.	+	.	ID=exon-127019;Parent=G30187.1;exon_number=2;gene_id=G30187;transcript_id=G30187.1;uniq_trans_id=G30187.1
cogent_14007|path0	PBRI	transcript	1	614	.	+	.	ID=G30187.2;Parent=G30187;gene_id=G30187;hybtrans_id=NODE_40969_length_575_cov_93.150558_g22801_i0;product=---NA---;transcript_id=G30187.2;uniq_trans_id=G30187.2
cogent_14007|path0	PBRI	exon	1	614	.	+	.	ID=exon-127020;Parent=G30187.2;exon_number=1;gene_id=G30187;transcript_id=G30187.2;uniq_trans_id=G30187.2
NODE_43092_length_492_cov_2.186813_g24668_i0	PBRI	gene	1	482	.	+	.	ID=G5880;gene_id=G5880;repproduct=sugar o-methyltransferase;reptrans=G5880.1
NODE_43092_length_492_cov_2.186813_g24668_i0	PBRI	transcript	1	482	.	+	.	ID=G5880.1;Parent=G5880;gene_id=G5880;hybtrans_id=NODE_43092_length_492_cov_2.186813_g24668_i0;product=sugar o-methyltransferase;transcript_id=G5880.1;uniq_trans_id=G5880.1
NODE_43092_length_492_cov_2.186813_g24668_i0	PBRI	exon	1	482	.	+	.	ID=exon-6173;Parent=G5880.1;exon_number=1;gene_id=G5880;transcript_id=G5880.1;uniq_trans_id=G5880.1
cogent_6133|path0	PBRI	gene	1	1499	.	+	.	ID=G28728;gene_id=G28728;repproduct=---NA---;reptrans=G28728.2
cogent_6133|path0	PBRI	transcript	1	1499	.	+	.	ID=G28728.1;Parent=G28728;gene_id=G28728;hybtrans_id=NODE_20729_length_1403_cov_44.344802_g8891_i1;product=---NA---;transcript_id=G28728.1;uniq_trans_id=G28728.1
cogent_6133|path0	PBRI	exon	1	373	.	+	.	ID=exon-123503;Parent=G28728.1;exon_number=1;gene_id=G28728;transcript_id=G28728.1;uniq_trans_id=G28728.1
cogent_6133|path0	PBRI	exon	470	1499	.	+	.	ID=exon-123504;Parent=G28728.1;exon_number=2;gene_id=G28728;transcript_id=G28728.1;uniq_trans_id=G28728.1
cogent_6133|path0	PBRI	transcript	1	1499	.	+	.	ID=G28728.2;Parent=G28728;gene_id=G28728;hybtrans_id=NODE_18909_length_1499_cov_40.652531_g8891_i0;product=---NA---;transcript_id=G28728.2;uniq_trans_id=G28728.2
cogent_6133|path0	PBRI	exon	1	1499	.	+	.	ID=exon-123505;Parent=G28728.2;exon_number=1;gene_id=G28728;transcript_id=G28728.2;uniq_trans_id=G28728.2
NODE_43899_length_459_cov_1.936019_g25424_i0	PBRI	gene	1	459	.	+	.	ID=G6086;gene_id=G6086;repproduct=---NA---;reptrans=G6086.1
NODE_43899_length_459_cov_1.936019_g25424_i0	PBRI	transcript	1	459	.	+	.	ID=G6086.1;Parent=G6086;gene_id=G6086;hybtrans_id=NODE_43899_length_459_cov_1.936019_g25424_i0;product=---NA---;transcript_id=G6086.1;uniq_trans_id=G6086.1
NODE_43899_length_459_cov_1.936019_g25424_i0	PBRI	exon	1	459	.	+	.	ID=exon-6379;Parent=G6086.1;exon_number=1;gene_id=G6086;transcript_id=G6086.1;uniq_trans_id=G6086.1
cogent_14564|path0	PBRI	gene	1	553	.	+	.	ID=G30242;gene_id=G30242;repproduct=hypothetical protein EMIHUDRAFT_116065;reptrans=G30242.1
cogent_14564|path0	PBRI	transcript	1	553	.	+	.	ID=G30242.1;Parent=G30242;gene_id=G30242;hybtrans_id=NODE_41298_length_563_cov_3.237643_g23082_i0;product=hypothetical protein EMIHUDRAFT_116065;transcript_id=G30242.1;uniq_trans_id=G30242.1
cogent_14564|path0	PBRI	exon	1	553	.	+	.	ID=exon-127110;Parent=G30242.1;exon_number=1;gene_id=G30242;transcript_id=G30242.1;uniq_trans_id=G30242.1
NODE_44694_length_427_cov_67.025641_g26190_i0	PBRI	gene	1	427	.	+	.	ID=G6313;gene_id=G6313;repproduct=---NA---;reptrans=G6313.1
NODE_44694_length_427_cov_67.025641_g26190_i0	PBRI	transcript	1	427	.	+	.	ID=G6313.1;Parent=G6313;gene_id=G6313;hybtrans_id=NODE_44694_length_427_cov_67.025641_g26190_i0;product=---NA---;transcript_id=G6313.1;uniq_trans_id=G6313.1
NODE_44694_length_427_cov_67.025641_g26190_i0	PBRI	exon	1	427	.	+	.	ID=exon-6606;Parent=G6313.1;exon_number=1;gene_id=G6313;transcript_id=G6313.1;uniq_trans_id=G6313.1
NODE_41066_length_572_cov_3.381308_g22886_i0	PBRI	gene	1	572	.	+	.	ID=G5386;gene_id=G5386;repproduct=protein strawberry notch-like protein;reptrans=G5386.1
NODE_41066_length_572_cov_3.381308_g22886_i0	PBRI	transcript	1	572	.	+	.	ID=G5386.1;Parent=G5386;gene_id=G5386;hybtrans_id=NODE_41066_length_572_cov_3.381308_g22886_i0;product=protein strawberry notch-like protein;transcript_id=G5386.1;uniq_trans_id=G5386.1
NODE_41066_length_572_cov_3.381308_g22886_i0	PBRI	exon	1	572	.	+	.	ID=exon-5679;Parent=G5386.1;exon_number=1;gene_id=G5386;transcript_id=G5386.1;uniq_trans_id=G5386.1
NODE_28532_length_1057_cov_5.426471_g14325_i0	PBRI	gene	1	1057	.	+	.	ID=G2864;gene_id=G2864;repproduct=predicted protein;reptrans=G2864.1
NODE_28532_length_1057_cov_5.426471_g14325_i0	PBRI	transcript	1	1057	.	+	.	ID=G2864.1;Parent=G2864;gene_id=G2864;hybtrans_id=NODE_28532_length_1057_cov_5.426471_g14325_i0;product=predicted protein;transcript_id=G2864.1;uniq_trans_id=G2864.1
NODE_28532_length_1057_cov_5.426471_g14325_i0	PBRI	exon	1	1057	.	+	.	ID=exon-3131;Parent=G2864.1;exon_number=1;gene_id=G2864;transcript_id=G2864.1;uniq_trans_id=G2864.1
NODE_43788_length_464_cov_2.388759_g25319_i0	PBRI	gene	1	464	.	+	.	ID=G6059;gene_id=G6059;repproduct=esterase lipase-like protein;reptrans=G6059.1
NODE_43788_length_464_cov_2.388759_g25319_i0	PBRI	transcript	1	464	.	+	.	ID=G6059.1;Parent=G6059;gene_id=G6059;hybtrans_id=NODE_43788_length_464_cov_2.388759_g25319_i0;product=esterase lipase-like protein;transcript_id=G6059.1;uniq_trans_id=G6059.1
NODE_43788_length_464_cov_2.388759_g25319_i0	PBRI	exon	1	464	.	+	.	ID=exon-6352;Parent=G6059.1;exon_number=1;gene_id=G6059;transcript_id=G6059.1;uniq_trans_id=G6059.1
cogent_9120|path0	PBRI	gene	1	1099	.	+	.	ID=G29484;gene_id=G29484;repproduct=hypothetical protein EMIHUDRAFT_119727;reptrans=G29484.1
cogent_9120|path0	PBRI	transcript	1	1099	.	+	.	ID=G29484.1;Parent=G29484;gene_id=G29484;hybtrans_id=NODE_29430_length_1024_cov_8.611955_g13680_i1;product=---NA---;transcript_id=G29484.1;uniq_trans_id=G29484.1
cogent_9120|path0	PBRI	exon	1	1099	.	+	.	ID=exon-125536;Parent=G29484.1;exon_number=1;gene_id=G29484;transcript_id=G29484.1;uniq_trans_id=G29484.1
cogent_1490|path0	PBRI	gene	1	3840	.	+	.	ID=G26808;gene_id=G26808;repproduct=fasciclin domain-containing protein;reptrans=G26808.4
cogent_1490|path0	PBRI	transcript	1	2660	.	+	.	ID=G26808.1;Parent=G26808;gene_id=G26808;hybtrans_id=NODE_5981_length_2601_cov_6.645866_g1957_i3;product=hypothetical protein EMIHUDRAFT_212934;transcript_id=G26808.1;uniq_trans_id=G26808.1
cogent_1490|path0	PBRI	exon	1	913	.	+	.	ID=exon-116411;Parent=G26808.1;exon_number=1;gene_id=G26808;transcript_id=G26808.1;uniq_trans_id=G26808.1
cogent_1490|path0	PBRI	exon	983	2660	.	+	.	ID=exon-116412;Parent=G26808.1;exon_number=2;gene_id=G26808;transcript_id=G26808.1;uniq_trans_id=G26808.1
cogent_1490|path0	PBRI	transcript	1	2660	.	+	.	ID=G26808.2;Parent=G26808;gene_id=G26808;hybtrans_id=NODE_5549_length_2670_cov_6.498291_g1957_i2;product=hypothetical protein EMIHUDRAFT_212934;transcript_id=G26808.2;uniq_trans_id=G26808.2
cogent_1490|path0	PBRI	exon	1	2660	.	+	.	ID=exon-116413;Parent=G26808.2;exon_number=1;gene_id=G26808;transcript_id=G26808.2;uniq_trans_id=G26808.2
cogent_1490|path0	PBRI	transcript	982	3840	.	+	.	ID=G26808.3;Parent=G26808;gene_id=G26808;hybtrans_id=NODE_5277_length_2720_cov_8.383526_g1957_i1;product=fasciclin domain-containing protein;transcript_id=G26808.3;uniq_trans_id=G26808.3
cogent_1490|path0	PBRI	exon	982	2657	.	+	.	ID=exon-116414;Parent=G26808.3;exon_number=1;gene_id=G26808;transcript_id=G26808.3;uniq_trans_id=G26808.3
cogent_1490|path0	PBRI	exon	2734	3433	.	+	.	ID=exon-116415;Parent=G26808.3;exon_number=2;gene_id=G26808;transcript_id=G26808.3;uniq_trans_id=G26808.3
cogent_1490|path0	PBRI	exon	3507	3840	.	+	.	ID=exon-116416;Parent=G26808.3;exon_number=3;gene_id=G26808;transcript_id=G26808.3;uniq_trans_id=G26808.3
cogent_1490|path0	PBRI	transcript	982	3840	.	+	.	ID=G26808.4;Parent=G26808;gene_id=G26808;hybtrans_id=NODE_4559_length_2869_cov_7.958333_g1957_i0;product=fasciclin domain-containing protein;transcript_id=G26808.4;uniq_trans_id=G26808.4
cogent_1490|path0	PBRI	exon	982	3840	.	+	.	ID=exon-116417;Parent=G26808.4;exon_number=1;gene_id=G26808;transcript_id=G26808.4;uniq_trans_id=G26808.4
NODE_44609_length_431_cov_2.093909_g26107_i0	PBRI	gene	1	431	.	+	.	ID=G6287;gene_id=G6287;repproduct=hypothetical protein EMIHUDRAFT_116024;reptrans=G6287.1
NODE_44609_length_431_cov_2.093909_g26107_i0	PBRI	transcript	1	431	.	+	.	ID=G6287.1;Parent=G6287;gene_id=G6287;hybtrans_id=NODE_44609_length_431_cov_2.093909_g26107_i0;product=hypothetical protein EMIHUDRAFT_116024;transcript_id=G6287.1;uniq_trans_id=G6287.1
NODE_44609_length_431_cov_2.093909_g26107_i0	PBRI	exon	1	431	.	+	.	ID=exon-6580;Parent=G6287.1;exon_number=1;gene_id=G6287;transcript_id=G6287.1;uniq_trans_id=G6287.1
NODE_38635_length_667_cov_33.749206_g20949_i0	PBRI	gene	1	667	.	+	.	ID=G4858;gene_id=G4858;repproduct=hypothetical protein EMIHUDRAFT_119501;reptrans=G4858.1
NODE_38635_length_667_cov_33.749206_g20949_i0	PBRI	transcript	1	667	.	+	.	ID=G4858.1;Parent=G4858;gene_id=G4858;hybtrans_id=NODE_38635_length_667_cov_33.749206_g20949_i0;product=hypothetical protein EMIHUDRAFT_119501;transcript_id=G4858.1;uniq_trans_id=G4858.1
NODE_38635_length_667_cov_33.749206_g20949_i0	PBRI	exon	1	667	.	+	.	ID=exon-5147;Parent=G4858.1;exon_number=1;gene_id=G4858;transcript_id=G4858.1;uniq_trans_id=G4858.1
NODE_48074_length_320_cov_2.579505_g29562_i0	PBRI	gene	1	320	.	+	.	ID=G7210;gene_id=G7210;repproduct=---NA---;reptrans=G7210.1
NODE_48074_length_320_cov_2.579505_g29562_i0	PBRI	transcript	1	320	.	+	.	ID=G7210.1;Parent=G7210;gene_id=G7210;hybtrans_id=NODE_48074_length_320_cov_2.579505_g29562_i0;product=---NA---;transcript_id=G7210.1;uniq_trans_id=G7210.1
NODE_48074_length_320_cov_2.579505_g29562_i0	PBRI	exon	1	320	.	+	.	ID=exon-7505;Parent=G7210.1;exon_number=1;gene_id=G7210;transcript_id=G7210.1;uniq_trans_id=G7210.1
NODE_47223_length_344_cov_2.973941_g28711_i0	PBRI	gene	1	344	.	+	.	ID=G6998;gene_id=G6998;repproduct=---NA---;reptrans=G6998.1
NODE_47223_length_344_cov_2.973941_g28711_i0	PBRI	transcript	1	344	.	+	.	ID=G6998.1;Parent=G6998;gene_id=G6998;hybtrans_id=NODE_47223_length_344_cov_2.973941_g28711_i0;product=---NA---;transcript_id=G6998.1;uniq_trans_id=G6998.1
NODE_47223_length_344_cov_2.973941_g28711_i0	PBRI	exon	1	344	.	+	.	ID=exon-7293;Parent=G6998.1;exon_number=1;gene_id=G6998;transcript_id=G6998.1;uniq_trans_id=G6998.1
cogent_12755|path0	PBRI	gene	1	734	.	+	.	ID=G30050;gene_id=G30050;repproduct=hypothetical protein EMIHUDRAFT_212339;reptrans=G30050.1
cogent_12755|path0	PBRI	transcript	1	734	.	+	.	ID=G30050.1;Parent=G30050;gene_id=G30050;hybtrans_id=NODE_36984_length_734_cov_28.021521_g19751_i0;product=hypothetical protein EMIHUDRAFT_212339;transcript_id=G30050.1;uniq_trans_id=G30050.1
cogent_12755|path0	PBRI	exon	1	734	.	+	.	ID=exon-126755;Parent=G30050.1;exon_number=1;gene_id=G30050;transcript_id=G30050.1;uniq_trans_id=G30050.1
cogent_2566|path0	PBRI	gene	1	2330	.	+	.	ID=G27366;gene_id=G27366;repproduct=hypothetical protein EMIHUDRAFT_99920;reptrans=G27366.2
cogent_2566|path0	PBRI	transcript	1	2330	.	+	.	ID=G27366.1;Parent=G27366;gene_id=G27366;hybtrans_id=NODE_8668_length_2248_cov_39.701040_g2601_i2;product=hypothetical protein EMIHUDRAFT_99920;transcript_id=G27366.1;uniq_trans_id=G27366.1
cogent_2566|path0	PBRI	exon	1	462	.	+	.	ID=exon-118678;Parent=G27366.1;exon_number=1;gene_id=G27366;transcript_id=G27366.1;uniq_trans_id=G27366.1
cogent_2566|path0	PBRI	exon	545	2330	.	+	.	ID=exon-118679;Parent=G27366.1;exon_number=2;gene_id=G27366;transcript_id=G27366.1;uniq_trans_id=G27366.1
cogent_2566|path0	PBRI	transcript	1	2330	.	+	.	ID=G27366.2;Parent=G27366;gene_id=G27366;hybtrans_id=NODE_7957_length_2330_cov_37.871348_g2601_i1;product=hypothetical protein EMIHUDRAFT_99920;transcript_id=G27366.2;uniq_trans_id=G27366.2
cogent_2566|path0	PBRI	exon	1	2330	.	+	.	ID=exon-118680;Parent=G27366.2;exon_number=1;gene_id=G27366;transcript_id=G27366.2;uniq_trans_id=G27366.2
cogent_6101|path0	PBRI	gene	1	1579	.	+	.	ID=G28719;gene_id=G28719;repproduct=ankyrin repeat protein;reptrans=G28719.2
cogent_6101|path0	PBRI	transcript	1	1579	.	+	.	ID=G28719.1;Parent=G28719;gene_id=G28719;hybtrans_id=NODE_19237_length_1481_cov_74.358726_g8847_i1;product=ankyrin repeat protein;transcript_id=G28719.1;uniq_trans_id=G28719.1
cogent_6101|path0	PBRI	exon	1	532	.	+	.	ID=exon-123465;Parent=G28719.1;exon_number=1;gene_id=G28719;transcript_id=G28719.1;uniq_trans_id=G28719.1
cogent_6101|path0	PBRI	exon	631	1579	.	+	.	ID=exon-123466;Parent=G28719.1;exon_number=2;gene_id=G28719;transcript_id=G28719.1;uniq_trans_id=G28719.1
cogent_6101|path0	PBRI	transcript	1	1579	.	+	.	ID=G28719.2;Parent=G28719;gene_id=G28719;hybtrans_id=NODE_18822_length_1503_cov_72.719645_g8847_i0;product=ankyrin repeat protein;transcript_id=G28719.2;uniq_trans_id=G28719.2
cogent_6101|path0	PBRI	exon	1	1016	.	+	.	ID=exon-123467;Parent=G28719.2;exon_number=1;gene_id=G28719;transcript_id=G28719.2;uniq_trans_id=G28719.2
cogent_6101|path0	PBRI	exon	1093	1579	.	+	.	ID=exon-123468;Parent=G28719.2;exon_number=2;gene_id=G28719;transcript_id=G28719.2;uniq_trans_id=G28719.2
NODE_31277_length_952_cov_3.178142_g16029_i0	PBRI	gene	1	952	.	+	.	ID=G3354;gene_id=G3354;repproduct=---NA---;reptrans=G3354.1
NODE_31277_length_952_cov_3.178142_g16029_i0	PBRI	transcript	1	952	.	+	.	ID=G3354.1;Parent=G3354;gene_id=G3354;hybtrans_id=NODE_31277_length_952_cov_3.178142_g16029_i0;product=---NA---;transcript_id=G3354.1;uniq_trans_id=G3354.1
NODE_31277_length_952_cov_3.178142_g16029_i0	PBRI	exon	1	952	.	+	.	ID=exon-3628;Parent=G3354.1;exon_number=1;gene_id=G3354;transcript_id=G3354.1;uniq_trans_id=G3354.1
NODE_8136_length_2311_cov_12.651715_g3605_i0	PBRI	gene	1	2301	.	+	.	ID=G534;gene_id=G534;repproduct=DEAD/DEAH box helicase;reptrans=G534.1
NODE_8136_length_2311_cov_12.651715_g3605_i0	PBRI	transcript	1	2301	.	+	.	ID=G534.1;Parent=G534;gene_id=G534;hybtrans_id=NODE_8136_length_2311_cov_12.651715_g3605_i0;product=DEAD/DEAH box helicase;transcript_id=G534.1;uniq_trans_id=G534.1
NODE_8136_length_2311_cov_12.651715_g3605_i0	PBRI	exon	1	2301	.	+	.	ID=exon-651;Parent=G534.1;exon_number=1;gene_id=G534;transcript_id=G534.1;uniq_trans_id=G534.1
NODE_19687_length_1457_cov_30.509155_g9305_i0	PBRI	gene	1	1457	.	+	.	ID=G1585;gene_id=G1585;repproduct=serine/threonine protein kinase%2C aurora kinase;reptrans=G1585.1
NODE_19687_length_1457_cov_30.509155_g9305_i0	PBRI	transcript	1	1457	.	+	.	ID=G1585.1;Parent=G1585;gene_id=G1585;hybtrans_id=NODE_19687_length_1457_cov_30.509155_g9305_i0;product=serine/threonine protein kinase%2C aurora kinase;transcript_id=G1585.1;uniq_trans_id=G1585.1
NODE_19687_length_1457_cov_30.509155_g9305_i0	PBRI	exon	1	1457	.	+	.	ID=exon-1787;Parent=G1585.1;exon_number=1;gene_id=G1585;transcript_id=G1585.1;uniq_trans_id=G1585.1
NODE_25119_length_1200_cov_36.706793_g12309_i0	PBRI	gene	1	1200	.	+	.	ID=G2285;gene_id=G2285;repproduct=---NA---;reptrans=G2285.1
NODE_25119_length_1200_cov_36.706793_g12309_i0	PBRI	transcript	1	1200	.	+	.	ID=G2285.1;Parent=G2285;gene_id=G2285;hybtrans_id=NODE_25119_length_1200_cov_36.706793_g12309_i0;product=---NA---;transcript_id=G2285.1;uniq_trans_id=G2285.1
NODE_25119_length_1200_cov_36.706793_g12309_i0	PBRI	exon	1	1200	.	+	.	ID=exon-2522;Parent=G2285.1;exon_number=1;gene_id=G2285;transcript_id=G2285.1;uniq_trans_id=G2285.1
cogent_3321|path0	PBRI	gene	1	2078	.	+	.	ID=G27708;gene_id=G27708;repproduct=prolyl oligopeptidase family serine peptidase;reptrans=G27708.2
cogent_3321|path0	PBRI	transcript	1	2078	.	+	.	ID=G27708.1;Parent=G27708;gene_id=G27708;hybtrans_id=NODE_11082_length_2012_cov_5.235443_g4591_i1;product=prolyl oligopeptidase family serine peptidase;transcript_id=G27708.1;uniq_trans_id=G27708.1
cogent_3321|path0	PBRI	exon	1	345	.	+	.	ID=exon-120039;Parent=G27708.1;exon_number=1;gene_id=G27708;transcript_id=G27708.1;uniq_trans_id=G27708.1
cogent_3321|path0	PBRI	exon	412	2078	.	+	.	ID=exon-120040;Parent=G27708.1;exon_number=2;gene_id=G27708;transcript_id=G27708.1;uniq_trans_id=G27708.1
cogent_3321|path0	PBRI	transcript	1	2078	.	+	.	ID=G27708.2;Parent=G27708;gene_id=G27708;hybtrans_id=NODE_10337_length_2078_cov_5.178834_g4591_i0;product=prolyl oligopeptidase family serine peptidase;transcript_id=G27708.2;uniq_trans_id=G27708.2
cogent_3321|path0	PBRI	exon	1	2078	.	+	.	ID=exon-120041;Parent=G27708.2;exon_number=1;gene_id=G27708;transcript_id=G27708.2;uniq_trans_id=G27708.2
cogent_3321|path0	PBRI	gene	951	2078	.	-	.	ID=G27709;gene_id=G27709;repproduct=hypothetical protein EMIHUDRAFT_357584%2C partial;reptrans=G27709.1
cogent_3321|path0	PBRI	transcript	951	2078	.	-	.	ID=G27709.1;Parent=G27709;gene_id=G27709;hybtrans_id=NODE_19851_length_1449_cov_4.478754_g4591_i2;product=hypothetical protein EMIHUDRAFT_357584%2C partial;transcript_id=G27709.1;uniq_trans_id=G27709.1
cogent_3321|path0	PBRI	exon	951	2078	.	-	.	ID=exon-120042;Parent=G27709.1;exon_number=1;gene_id=G27709;transcript_id=G27709.1;uniq_trans_id=G27709.1
NODE_49394_length_288_cov_6.258964_g30882_i0	PBRI	gene	1	288	.	+	.	ID=G7485;gene_id=G7485;repproduct=hypothetical protein EMIHUDRAFT_114810;reptrans=G7485.1
NODE_49394_length_288_cov_6.258964_g30882_i0	PBRI	transcript	1	288	.	+	.	ID=G7485.1;Parent=G7485;gene_id=G7485;hybtrans_id=NODE_49394_length_288_cov_6.258964_g30882_i0;product=hypothetical protein EMIHUDRAFT_114810;transcript_id=G7485.1;uniq_trans_id=G7485.1
NODE_49394_length_288_cov_6.258964_g30882_i0	PBRI	exon	1	288	.	+	.	ID=exon-7780;Parent=G7485.1;exon_number=1;gene_id=G7485;transcript_id=G7485.1;uniq_trans_id=G7485.1
cogent_4274|path0	PBRI	gene	1	911	.	+	.	ID=G28064;gene_id=G28064;repproduct=DNA-directed RNA polymerase I subunit RPA43;reptrans=G28064.1
cogent_4274|path0	PBRI	transcript	1	911	.	+	.	ID=G28064.1;Parent=G28064;gene_id=G28064;hybtrans_id=NODE_31240_length_953_cov_31.258734_g6038_i3;product=DNA-directed RNA polymerase I subunit RPA43;transcript_id=G28064.1;uniq_trans_id=G28064.1
cogent_4274|path0	PBRI	exon	1	911	.	+	.	ID=exon-121360;Parent=G28064.1;exon_number=1;gene_id=G28064;transcript_id=G28064.1;uniq_trans_id=G28064.1
NODE_41283_length_563_cov_35.129278_g23072_i0	PBRI	gene	1	563	.	+	.	ID=G5453;gene_id=G5453;repproduct=---NA---;reptrans=G5453.1
NODE_41283_length_563_cov_35.129278_g23072_i0	PBRI	transcript	1	563	.	+	.	ID=G5453.1;Parent=G5453;gene_id=G5453;hybtrans_id=NODE_41283_length_563_cov_35.129278_g23072_i0;product=---NA---;transcript_id=G5453.1;uniq_trans_id=G5453.1
NODE_41283_length_563_cov_35.129278_g23072_i0	PBRI	exon	1	563	.	+	.	ID=exon-5746;Parent=G5453.1;exon_number=1;gene_id=G5453;transcript_id=G5453.1;uniq_trans_id=G5453.1
NODE_20560_length_1412_cov_4.509091_g9765_i0	PBRI	gene	1	1412	.	+	.	ID=G1690;gene_id=G1690;repproduct=hypothetical protein EMIHUDRAFT_236859;reptrans=G1690.1
NODE_20560_length_1412_cov_4.509091_g9765_i0	PBRI	transcript	1	1412	.	+	.	ID=G1690.1;Parent=G1690;gene_id=G1690;hybtrans_id=NODE_20560_length_1412_cov_4.509091_g9765_i0;product=hypothetical protein EMIHUDRAFT_236859;transcript_id=G1690.1;uniq_trans_id=G1690.1
NODE_20560_length_1412_cov_4.509091_g9765_i0	PBRI	exon	1	1412	.	+	.	ID=exon-1899;Parent=G1690.1;exon_number=1;gene_id=G1690;transcript_id=G1690.1;uniq_trans_id=G1690.1
cogent_14126|path0	PBRI	gene	1	602	.	+	.	ID=G30196;gene_id=G30196;repproduct=hypothetical protein EMIHUDRAFT_119183;reptrans=G30196.2
cogent_14126|path0	PBRI	transcript	1	602	.	+	.	ID=G30196.1;Parent=G30196;gene_id=G30196;hybtrans_id=NODE_42023_length_534_cov_14.432596_g23714_i0;product=signal recognition particle;transcript_id=G30196.1;uniq_trans_id=G30196.1
cogent_14126|path0	PBRI	exon	1	228	.	+	.	ID=exon-127033;Parent=G30196.1;exon_number=1;gene_id=G30196;transcript_id=G30196.1;uniq_trans_id=G30196.1
cogent_14126|path0	PBRI	exon	297	602	.	+	.	ID=exon-127034;Parent=G30196.1;exon_number=2;gene_id=G30196;transcript_id=G30196.1;uniq_trans_id=G30196.1
cogent_14126|path0	PBRI	transcript	1	602	.	+	.	ID=G30196.2;Parent=G30196;gene_id=G30196;hybtrans_id=NODE_40285_length_602_cov_13.507965_g22235_i0;product=hypothetical protein EMIHUDRAFT_119183;transcript_id=G30196.2;uniq_trans_id=G30196.2
cogent_14126|path0	PBRI	exon	1	602	.	+	.	ID=exon-127035;Parent=G30196.2;exon_number=1;gene_id=G30196;transcript_id=G30196.2;uniq_trans_id=G30196.2
cogent_10556|path0	PBRI	gene	1	947	.	+	.	ID=G29721;gene_id=G29721;repproduct=hypothetical protein EMIHUDRAFT_104162;reptrans=G29721.1
cogent_10556|path0	PBRI	transcript	1	947	.	+	.	ID=G29721.1;Parent=G29721;gene_id=G29721;hybtrans_id=NODE_39517_length_633_cov_3.439597_g21631_i0;product=hypothetical protein EMIHUDRAFT_104162;transcript_id=G29721.1;uniq_trans_id=G29721.1
cogent_10556|path0	PBRI	exon	1	947	.	+	.	ID=exon-126093;Parent=G29721.1;exon_number=1;gene_id=G29721;transcript_id=G29721.1;uniq_trans_id=G29721.1
cogent_6865|path0	PBRI	gene	1	1241	.	+	.	ID=G28957;gene_id=G28957;repproduct=---NA---;reptrans=G28957.1
cogent_6865|path0	PBRI	transcript	1	1241	.	+	.	ID=G28957.1;Parent=G28957;gene_id=G28957;hybtrans_id=NODE_24172_length_1241_cov_23.437708_g10064_i1;product=---NA---;transcript_id=G28957.1;uniq_trans_id=G28957.1
cogent_6865|path0	PBRI	exon	1	1241	.	+	.	ID=exon-124178;Parent=G28957.1;exon_number=1;gene_id=G28957;transcript_id=G28957.1;uniq_trans_id=G28957.1
NODE_17890_length_1556_cov_12.456880_g8382_i0	PBRI	gene	1	1556	.	+	.	ID=G1368;gene_id=G1368;repproduct=ADP-ribosylation factor GTPase-activating protein AGD12-like;reptrans=G1368.1
NODE_17890_length_1556_cov_12.456880_g8382_i0	PBRI	transcript	1	1556	.	+	.	ID=G1368.1;Parent=G1368;gene_id=G1368;hybtrans_id=NODE_17890_length_1556_cov_12.456880_g8382_i0;product=ADP-ribosylation factor GTPase-activating protein AGD12-like;transcript_id=G1368.1;uniq_trans_id=G1368.1
NODE_17890_length_1556_cov_12.456880_g8382_i0	PBRI	exon	1	1556	.	+	.	ID=exon-1548;Parent=G1368.1;exon_number=1;gene_id=G1368;transcript_id=G1368.1;uniq_trans_id=G1368.1
NODE_41575_length_552_cov_2.596117_g23313_i0	PBRI	gene	1	552	.	+	.	ID=G5530;gene_id=G5530;repproduct=---NA---;reptrans=G5530.1
NODE_41575_length_552_cov_2.596117_g23313_i0	PBRI	transcript	1	552	.	+	.	ID=G5530.1;Parent=G5530;gene_id=G5530;hybtrans_id=NODE_41575_length_552_cov_2.596117_g23313_i0;product=---NA---;transcript_id=G5530.1;uniq_trans_id=G5530.1
NODE_41575_length_552_cov_2.596117_g23313_i0	PBRI	exon	1	552	.	+	.	ID=exon-5823;Parent=G5530.1;exon_number=1;gene_id=G5530;transcript_id=G5530.1;uniq_trans_id=G5530.1
NODE_4508_length_2882_cov_18.644288_g1931_i0	PBRI	gene	1	2882	.	+	.	ID=G281;gene_id=G281;repproduct=hypothetical protein EMIHUDRAFT_113645;reptrans=G281.1
NODE_4508_length_2882_cov_18.644288_g1931_i0	PBRI	transcript	1	2882	.	+	.	ID=G281.1;Parent=G281;gene_id=G281;hybtrans_id=NODE_4508_length_2882_cov_18.644288_g1931_i0;product=hypothetical protein EMIHUDRAFT_113645;transcript_id=G281.1;uniq_trans_id=G281.1
NODE_4508_length_2882_cov_18.644288_g1931_i0	PBRI	exon	1	2882	.	+	.	ID=exon-344;Parent=G281.1;exon_number=1;gene_id=G281;transcript_id=G281.1;uniq_trans_id=G281.1
cogent_827|path0	PBRI	gene	1	3561	.	+	.	ID=G26419;gene_id=G26419;repproduct=CHAT domain-containing protein;reptrans=G26419.1
cogent_827|path0	PBRI	transcript	1	3561	.	+	.	ID=G26419.1;Parent=G26419;gene_id=G26419;hybtrans_id=NODE_2481_length_3561_cov_36.862940_g1011_i0;product=CHAT domain-containing protein;transcript_id=G26419.1;uniq_trans_id=G26419.1
cogent_827|path0	PBRI	exon	1	3561	.	+	.	ID=exon-114268;Parent=G26419.1;exon_number=1;gene_id=G26419;transcript_id=G26419.1;uniq_trans_id=G26419.1
NODE_47114_length_347_cov_11.180645_g28602_i0	PBRI	gene	1	347	.	+	.	ID=G6969;gene_id=G6969;repproduct=hypothetical protein EMIHUDRAFT_416037;reptrans=G6969.1
NODE_47114_length_347_cov_11.180645_g28602_i0	PBRI	transcript	1	347	.	+	.	ID=G6969.1;Parent=G6969;gene_id=G6969;hybtrans_id=NODE_47114_length_347_cov_11.180645_g28602_i0;product=hypothetical protein EMIHUDRAFT_416037;transcript_id=G6969.1;uniq_trans_id=G6969.1
NODE_47114_length_347_cov_11.180645_g28602_i0	PBRI	exon	1	347	.	+	.	ID=exon-7264;Parent=G6969.1;exon_number=1;gene_id=G6969;transcript_id=G6969.1;uniq_trans_id=G6969.1
NODE_45597_length_396_cov_1.701950_g27087_i0	PBRI	gene	1	396	.	+	.	ID=G6566;gene_id=G6566;repproduct=---NA---;reptrans=G6566.1
NODE_45597_length_396_cov_1.701950_g27087_i0	PBRI	transcript	1	396	.	+	.	ID=G6566.1;Parent=G6566;gene_id=G6566;hybtrans_id=NODE_45597_length_396_cov_1.701950_g27087_i0;product=---NA---;transcript_id=G6566.1;uniq_trans_id=G6566.1
NODE_45597_length_396_cov_1.701950_g27087_i0	PBRI	exon	1	396	.	+	.	ID=exon-6860;Parent=G6566.1;exon_number=1;gene_id=G6566;transcript_id=G6566.1;uniq_trans_id=G6566.1
NODE_35070_length_805_cov_2.641927_g18447_i0	PBRI	gene	1	795	.	+	.	ID=G4070;gene_id=G4070;repproduct=serine-type d-ala-d-ala carboxypeptidase;reptrans=G4070.1
NODE_35070_length_805_cov_2.641927_g18447_i0	PBRI	transcript	1	795	.	+	.	ID=G4070.1;Parent=G4070;gene_id=G4070;hybtrans_id=NODE_35070_length_805_cov_2.641927_g18447_i0;product=serine-type d-ala-d-ala carboxypeptidase;transcript_id=G4070.1;uniq_trans_id=G4070.1
NODE_35070_length_805_cov_2.641927_g18447_i0	PBRI	exon	1	795	.	+	.	ID=exon-4359;Parent=G4070.1;exon_number=1;gene_id=G4070;transcript_id=G4070.1;uniq_trans_id=G4070.1
NODE_40611_length_589_cov_1.793478_g22504_i0	PBRI	gene	1	579	.	+	.	ID=G5281;gene_id=G5281;repproduct=hypothetical protein FisN_17Lh067;reptrans=G5281.1
NODE_40611_length_589_cov_1.793478_g22504_i0	PBRI	transcript	1	579	.	+	.	ID=G5281.1;Parent=G5281;gene_id=G5281;hybtrans_id=NODE_40611_length_589_cov_1.793478_g22504_i0;product=hypothetical protein FisN_17Lh067;transcript_id=G5281.1;uniq_trans_id=G5281.1
NODE_40611_length_589_cov_1.793478_g22504_i0	PBRI	exon	1	579	.	+	.	ID=exon-5572;Parent=G5281.1;exon_number=1;gene_id=G5281;transcript_id=G5281.1;uniq_trans_id=G5281.1
NODE_46245_length_373_cov_8.125000_g27734_i0	PBRI	gene	1	373	.	+	.	ID=G6745;gene_id=G6745;repproduct=methyltransferase-like protein 6;reptrans=G6745.1
NODE_46245_length_373_cov_8.125000_g27734_i0	PBRI	transcript	1	373	.	+	.	ID=G6745.1;Parent=G6745;gene_id=G6745;hybtrans_id=NODE_46245_length_373_cov_8.125000_g27734_i0;product=methyltransferase-like protein 6;transcript_id=G6745.1;uniq_trans_id=G6745.1
NODE_46245_length_373_cov_8.125000_g27734_i0	PBRI	exon	1	373	.	+	.	ID=exon-7040;Parent=G6745.1;exon_number=1;gene_id=G6745;transcript_id=G6745.1;uniq_trans_id=G6745.1
NODE_54286_length_205_cov_12.500000_g35774_i0	PBRI	gene	1	205	.	+	.	ID=G8177;gene_id=G8177;repproduct=---NA---;reptrans=G8177.1
NODE_54286_length_205_cov_12.500000_g35774_i0	PBRI	transcript	1	205	.	+	.	ID=G8177.1;Parent=G8177;gene_id=G8177;hybtrans_id=NODE_54286_length_205_cov_12.500000_g35774_i0;product=---NA---;transcript_id=G8177.1;uniq_trans_id=G8177.1
NODE_54286_length_205_cov_12.500000_g35774_i0	PBRI	exon	1	205	.	+	.	ID=exon-8473;Parent=G8177.1;exon_number=1;gene_id=G8177;transcript_id=G8177.1;uniq_trans_id=G8177.1
NODE_38549_length_671_cov_3.684543_g20890_i0	PBRI	gene	1	671	.	+	.	ID=G4844;gene_id=G4844;repproduct=hypothetical protein EMIHUDRAFT_110588;reptrans=G4844.1
NODE_38549_length_671_cov_3.684543_g20890_i0	PBRI	transcript	1	671	.	+	.	ID=G4844.1;Parent=G4844;gene_id=G4844;hybtrans_id=NODE_38549_length_671_cov_3.684543_g20890_i0;product=hypothetical protein EMIHUDRAFT_110588;transcript_id=G4844.1;uniq_trans_id=G4844.1
NODE_38549_length_671_cov_3.684543_g20890_i0	PBRI	exon	1	671	.	+	.	ID=exon-5133;Parent=G4844.1;exon_number=1;gene_id=G4844;transcript_id=G4844.1;uniq_trans_id=G4844.1
NODE_44168_length_448_cov_3.289538_g25683_i0	PBRI	gene	1	448	.	+	.	ID=G6166;gene_id=G6166;repproduct=lymphokine-activated killer t-cell-originated protein kinase;reptrans=G6166.1
NODE_44168_length_448_cov_3.289538_g25683_i0	PBRI	transcript	1	448	.	+	.	ID=G6166.1;Parent=G6166;gene_id=G6166;hybtrans_id=NODE_44168_length_448_cov_3.289538_g25683_i0;product=lymphokine-activated killer t-cell-originated protein kinase;transcript_id=G6166.1;uniq_trans_id=G6166.1
NODE_44168_length_448_cov_3.289538_g25683_i0	PBRI	exon	1	448	.	+	.	ID=exon-6459;Parent=G6166.1;exon_number=1;gene_id=G6166;transcript_id=G6166.1;uniq_trans_id=G6166.1
NODE_44942_length_419_cov_33.937173_g26438_i0	PBRI	gene	1	419	.	+	.	ID=G6381;gene_id=G6381;repproduct=hypothetical protein EMIHUDRAFT_351492;reptrans=G6381.1
NODE_44942_length_419_cov_33.937173_g26438_i0	PBRI	transcript	1	419	.	+	.	ID=G6381.1;Parent=G6381;gene_id=G6381;hybtrans_id=NODE_44942_length_419_cov_33.937173_g26438_i0;product=hypothetical protein EMIHUDRAFT_351492;transcript_id=G6381.1;uniq_trans_id=G6381.1
NODE_44942_length_419_cov_33.937173_g26438_i0	PBRI	exon	1	419	.	+	.	ID=exon-6675;Parent=G6381.1;exon_number=1;gene_id=G6381;transcript_id=G6381.1;uniq_trans_id=G6381.1
NODE_42318_length_523_cov_28.302469_g23979_i0	PBRI	gene	1	523	.	+	.	ID=G5690;gene_id=G5690;repproduct=zinc finger HIT domain-containing protein 1;reptrans=G5690.1
NODE_42318_length_523_cov_28.302469_g23979_i0	PBRI	transcript	1	523	.	+	.	ID=G5690.1;Parent=G5690;gene_id=G5690;hybtrans_id=NODE_42318_length_523_cov_28.302469_g23979_i0;product=zinc finger HIT domain-containing protein 1;transcript_id=G5690.1;uniq_trans_id=G5690.1
NODE_42318_length_523_cov_28.302469_g23979_i0	PBRI	exon	1	523	.	+	.	ID=exon-5983;Parent=G5690.1;exon_number=1;gene_id=G5690;transcript_id=G5690.1;uniq_trans_id=G5690.1
NODE_47522_length_335_cov_1237.211409_g29010_i0	PBRI	gene	1	335	.	+	.	ID=G7059;gene_id=G7059;repproduct=hypothetical protein EMIHUDRAFT_111649;reptrans=G7059.1
NODE_47522_length_335_cov_1237.211409_g29010_i0	PBRI	transcript	1	335	.	+	.	ID=G7059.1;Parent=G7059;gene_id=G7059;hybtrans_id=NODE_47522_length_335_cov_1237.211409_g29010_i0;product=hypothetical protein EMIHUDRAFT_111649;transcript_id=G7059.1;uniq_trans_id=G7059.1
NODE_47522_length_335_cov_1237.211409_g29010_i0	PBRI	exon	1	335	.	+	.	ID=exon-7354;Parent=G7059.1;exon_number=1;gene_id=G7059;transcript_id=G7059.1;uniq_trans_id=G7059.1
NODE_34632_length_822_cov_5.263694_g18143_i0	PBRI	gene	1	822	.	+	.	ID=G3984;gene_id=G3984;repproduct=---NA---;reptrans=G3984.1
NODE_34632_length_822_cov_5.263694_g18143_i0	PBRI	transcript	1	822	.	+	.	ID=G3984.1;Parent=G3984;gene_id=G3984;hybtrans_id=NODE_34632_length_822_cov_5.263694_g18143_i0;product=---NA---;transcript_id=G3984.1;uniq_trans_id=G3984.1
NODE_34632_length_822_cov_5.263694_g18143_i0	PBRI	exon	1	822	.	+	.	ID=exon-4271;Parent=G3984.1;exon_number=1;gene_id=G3984;transcript_id=G3984.1;uniq_trans_id=G3984.1
NODE_36733_length_744_cov_47.165488_g19588_i0	PBRI	gene	1	744	.	+	.	ID=G4431;gene_id=G4431;repproduct=S-adenosyl-L-methionine-dependent methyltransferase;reptrans=G4431.1
NODE_36733_length_744_cov_47.165488_g19588_i0	PBRI	transcript	1	744	.	+	.	ID=G4431.1;Parent=G4431;gene_id=G4431;hybtrans_id=NODE_36733_length_744_cov_47.165488_g19588_i0;product=S-adenosyl-L-methionine-dependent methyltransferase;transcript_id=G4431.1;uniq_trans_id=G4431.1
NODE_36733_length_744_cov_47.165488_g19588_i0	PBRI	exon	1	744	.	+	.	ID=exon-4720;Parent=G4431.1;exon_number=1;gene_id=G4431;transcript_id=G4431.1;uniq_trans_id=G4431.1
NODE_41312_length_562_cov_35.188571_g23093_i0	PBRI	gene	1	562	.	+	.	ID=G5462;gene_id=G5462;repproduct=hypothetical protein EMIHUDRAFT_455707;reptrans=G5462.1
NODE_41312_length_562_cov_35.188571_g23093_i0	PBRI	transcript	1	562	.	+	.	ID=G5462.1;Parent=G5462;gene_id=G5462;hybtrans_id=NODE_41312_length_562_cov_35.188571_g23093_i0;product=hypothetical protein EMIHUDRAFT_455707;transcript_id=G5462.1;uniq_trans_id=G5462.1
NODE_41312_length_562_cov_35.188571_g23093_i0	PBRI	exon	1	562	.	+	.	ID=exon-5755;Parent=G5462.1;exon_number=1;gene_id=G5462;transcript_id=G5462.1;uniq_trans_id=G5462.1
cogent_5788|path0	PBRI	gene	1	1696	.	+	.	ID=G28618;gene_id=G28618;repproduct=hypothetical protein EMIHUDRAFT_364165;reptrans=G28618.1
cogent_5788|path0	PBRI	transcript	1	1696	.	+	.	ID=G28618.1;Parent=G28618;gene_id=G28618;hybtrans_id=NODE_17850_length_1557_cov_133.508553_g8358_i0;product=hypothetical protein EMIHUDRAFT_364165;transcript_id=G28618.1;uniq_trans_id=G28618.1
cogent_5788|path0	PBRI	exon	1	74	.	+	.	ID=exon-123147;Parent=G28618.1;exon_number=1;gene_id=G28618;transcript_id=G28618.1;uniq_trans_id=G28618.1
cogent_5788|path0	PBRI	exon	142	347	.	+	.	ID=exon-123148;Parent=G28618.1;exon_number=2;gene_id=G28618;transcript_id=G28618.1;uniq_trans_id=G28618.1
cogent_5788|path0	PBRI	exon	420	1696	.	+	.	ID=exon-123149;Parent=G28618.1;exon_number=3;gene_id=G28618;transcript_id=G28618.1;uniq_trans_id=G28618.1
cogent_5788|path0	PBRI	transcript	1	1696	.	+	.	ID=G28618.2;Parent=G28618;gene_id=G28618;hybtrans_id=NODE_19894_length_1446_cov_129.957417_g8358_i1;product=predicted protein;transcript_id=G28618.2;uniq_trans_id=G28618.2
cogent_5788|path0	PBRI	exon	1	588	.	+	.	ID=exon-123150;Parent=G28618.2;exon_number=1;gene_id=G28618;transcript_id=G28618.2;uniq_trans_id=G28618.2
cogent_5788|path0	PBRI	exon	839	1696	.	+	.	ID=exon-123151;Parent=G28618.2;exon_number=2;gene_id=G28618;transcript_id=G28618.2;uniq_trans_id=G28618.2
cogent_11858|path0	PBRI	gene	1	795	.	+	.	ID=G29925;gene_id=G29925;repproduct=hypothetical protein EMIHUDRAFT_95831;reptrans=G29925.1
cogent_11858|path0	PBRI	transcript	1	795	.	+	.	ID=G29925.1;Parent=G29925;gene_id=G29925;hybtrans_id=NODE_35329_length_795_cov_10.497361_g18609_i0;product=hypothetical protein EMIHUDRAFT_95831;transcript_id=G29925.1;uniq_trans_id=G29925.1
cogent_11858|path0	PBRI	exon	1	795	.	+	.	ID=exon-126522;Parent=G29925.1;exon_number=1;gene_id=G29925;transcript_id=G29925.1;uniq_trans_id=G29925.1
cogent_4249|path0	PBRI	gene	1	1849	.	+	.	ID=G28055;gene_id=G28055;repproduct=hypothetical protein EMIHUDRAFT_465182;reptrans=G28055.2
cogent_4249|path0	PBRI	transcript	1	1064	.	+	.	ID=G28055.1;Parent=G28055;gene_id=G28055;hybtrans_id=NODE_21487_length_1368_cov_7.267468_g6001_i1;product=hypothetical protein EMIHUDRAFT_465182;transcript_id=G28055.1;uniq_trans_id=G28055.1
cogent_4249|path0	PBRI	exon	1	1064	.	+	.	ID=exon-121320;Parent=G28055.1;exon_number=1;gene_id=G28055;transcript_id=G28055.1;uniq_trans_id=G28055.1
cogent_4249|path0	PBRI	transcript	1	1849	.	+	.	ID=G28055.2;Parent=G28055;gene_id=G28055;hybtrans_id=NODE_13179_length_1849_cov_10.099338_g6001_i0;product=hypothetical protein EMIHUDRAFT_465182;transcript_id=G28055.2;uniq_trans_id=G28055.2
cogent_4249|path0	PBRI	exon	1	1849	.	+	.	ID=exon-121321;Parent=G28055.2;exon_number=1;gene_id=G28055;transcript_id=G28055.2;uniq_trans_id=G28055.2
NODE_18737_length_1508_cov_40.512576_g8793_i0	PBRI	gene	1	1508	.	+	.	ID=G1460;gene_id=G1460;repproduct=hypothetical protein EMIHUDRAFT_310322;reptrans=G1460.1
NODE_18737_length_1508_cov_40.512576_g8793_i0	PBRI	transcript	1	1508	.	+	.	ID=G1460.1;Parent=G1460;gene_id=G1460;hybtrans_id=NODE_18737_length_1508_cov_40.512576_g8793_i0;product=hypothetical protein EMIHUDRAFT_310322;transcript_id=G1460.1;uniq_trans_id=G1460.1
NODE_18737_length_1508_cov_40.512576_g8793_i0	PBRI	exon	1	1508	.	+	.	ID=exon-1649;Parent=G1460.1;exon_number=1;gene_id=G1460;transcript_id=G1460.1;uniq_trans_id=G1460.1
cogent_766|path0	PBRI	gene	1	3633	.	+	.	ID=G26386;gene_id=G26386;repproduct=regulator of telomere elongation helicase;reptrans=G26386.1
cogent_766|path0	PBRI	transcript	1	3633	.	+	.	ID=G26386.1;Parent=G26386;gene_id=G26386;hybtrans_id=NODE_2317_length_3643_cov_7.953411_g947_i0;product=regulator of telomere elongation helicase;transcript_id=G26386.1;uniq_trans_id=G26386.1
cogent_766|path0	PBRI	exon	1	3633	.	+	.	ID=exon-114135;Parent=G26386.1;exon_number=1;gene_id=G26386;transcript_id=G26386.1;uniq_trans_id=G26386.1
NODE_41700_length_546_cov_47.783890_g23425_i0	PBRI	gene	1	546	.	+	.	ID=G5554;gene_id=G5554;repproduct=chromosome segregation protein;reptrans=G5554.1
NODE_41700_length_546_cov_47.783890_g23425_i0	PBRI	transcript	1	546	.	+	.	ID=G5554.1;Parent=G5554;gene_id=G5554;hybtrans_id=NODE_41700_length_546_cov_47.783890_g23425_i0;product=chromosome segregation protein;transcript_id=G5554.1;uniq_trans_id=G5554.1
NODE_41700_length_546_cov_47.783890_g23425_i0	PBRI	exon	1	546	.	+	.	ID=exon-5847;Parent=G5554.1;exon_number=1;gene_id=G5554;transcript_id=G5554.1;uniq_trans_id=G5554.1
cogent_4067|path0	PBRI	gene	1	1979	.	+	.	ID=G28002;gene_id=G28002;repproduct=glycerol-3-phosphate acyltransferase;reptrans=G28002.4
cogent_4067|path0	PBRI	transcript	1	1979	.	+	.	ID=G28002.1;Parent=G28002;gene_id=G28002;hybtrans_id=NODE_17222_length_1593_cov_75.434447_g5699_i3;product=glycerol-3-phosphate acyltransferase;transcript_id=G28002.1;uniq_trans_id=G28002.1
cogent_4067|path0	PBRI	exon	1	685	.	+	.	ID=exon-121134;Parent=G28002.1;exon_number=1;gene_id=G28002;transcript_id=G28002.1;uniq_trans_id=G28002.1
cogent_4067|path0	PBRI	exon	757	874	.	+	.	ID=exon-121135;Parent=G28002.1;exon_number=2;gene_id=G28002;transcript_id=G28002.1;uniq_trans_id=G28002.1
cogent_4067|path0	PBRI	exon	1102	1270	.	+	.	ID=exon-121136;Parent=G28002.1;exon_number=3;gene_id=G28002;transcript_id=G28002.1;uniq_trans_id=G28002.1
cogent_4067|path0	PBRI	exon	1359	1979	.	+	.	ID=exon-121137;Parent=G28002.1;exon_number=4;gene_id=G28002;transcript_id=G28002.1;uniq_trans_id=G28002.1
cogent_4067|path0	PBRI	transcript	1	1979	.	+	.	ID=G28002.2;Parent=G28002;gene_id=G28002;hybtrans_id=NODE_16043_length_1664_cov_71.335587_g5699_i2;product=glycerol-3-phosphate acyltransferase%2C chloroplastic;transcript_id=G28002.2;uniq_trans_id=G28002.2
cogent_4067|path0	PBRI	exon	1	874	.	+	.	ID=exon-121138;Parent=G28002.2;exon_number=1;gene_id=G28002;transcript_id=G28002.2;uniq_trans_id=G28002.2
cogent_4067|path0	PBRI	exon	1102	1270	.	+	.	ID=exon-121139;Parent=G28002.2;exon_number=2;gene_id=G28002;transcript_id=G28002.2;uniq_trans_id=G28002.2
cogent_4067|path0	PBRI	exon	1359	1979	.	+	.	ID=exon-121140;Parent=G28002.2;exon_number=3;gene_id=G28002;transcript_id=G28002.2;uniq_trans_id=G28002.2
cogent_4067|path0	PBRI	transcript	1	1979	.	+	.	ID=G28002.3;Parent=G28002;gene_id=G28002;hybtrans_id=NODE_14656_length_1752_cov_66.876968_g5699_i1;product=glycerol-3-phosphate acyltransferase%2C chloroplastic;transcript_id=G28002.3;uniq_trans_id=G28002.3
cogent_4067|path0	PBRI	exon	1	874	.	+	.	ID=exon-121141;Parent=G28002.3;exon_number=1;gene_id=G28002;transcript_id=G28002.3;uniq_trans_id=G28002.3
cogent_4067|path0	PBRI	exon	1102	1979	.	+	.	ID=exon-121142;Parent=G28002.3;exon_number=2;gene_id=G28002;transcript_id=G28002.3;uniq_trans_id=G28002.3
cogent_4067|path0	PBRI	transcript	1	1979	.	+	.	ID=G28002.4;Parent=G28002;gene_id=G28002;hybtrans_id=NODE_12592_length_1891_cov_61.129989_g5699_i0;product=glycerol-3-phosphate acyltransferase;transcript_id=G28002.4;uniq_trans_id=G28002.4
cogent_4067|path0	PBRI	exon	1	1270	.	+	.	ID=exon-121143;Parent=G28002.4;exon_number=1;gene_id=G28002;transcript_id=G28002.4;uniq_trans_id=G28002.4
cogent_4067|path0	PBRI	exon	1359	1979	.	+	.	ID=exon-121144;Parent=G28002.4;exon_number=2;gene_id=G28002;transcript_id=G28002.4;uniq_trans_id=G28002.4
NODE_42969_length_497_cov_8.919565_g24554_i0	PBRI	gene	1	497	.	+	.	ID=G5845;gene_id=G5845;repproduct=---NA---;reptrans=G5845.1
NODE_42969_length_497_cov_8.919565_g24554_i0	PBRI	transcript	1	497	.	+	.	ID=G5845.1;Parent=G5845;gene_id=G5845;hybtrans_id=NODE_42969_length_497_cov_8.919565_g24554_i0;product=---NA---;transcript_id=G5845.1;uniq_trans_id=G5845.1
NODE_42969_length_497_cov_8.919565_g24554_i0	PBRI	exon	1	497	.	+	.	ID=exon-6138;Parent=G5845.1;exon_number=1;gene_id=G5845;transcript_id=G5845.1;uniq_trans_id=G5845.1
NODE_49851_length_278_cov_8.775934_g31339_i0	PBRI	gene	1	278	.	+	.	ID=G7594;gene_id=G7594;repproduct=---NA---;reptrans=G7594.1
NODE_49851_length_278_cov_8.775934_g31339_i0	PBRI	transcript	1	278	.	+	.	ID=G7594.1;Parent=G7594;gene_id=G7594;hybtrans_id=NODE_49851_length_278_cov_8.775934_g31339_i0;product=---NA---;transcript_id=G7594.1;uniq_trans_id=G7594.1
NODE_49851_length_278_cov_8.775934_g31339_i0	PBRI	exon	1	278	.	+	.	ID=exon-7889;Parent=G7594.1;exon_number=1;gene_id=G7594;transcript_id=G7594.1;uniq_trans_id=G7594.1
NODE_48070_length_320_cov_3.003534_g29558_i0	PBRI	gene	1	320	.	+	.	ID=G7207;gene_id=G7207;repproduct=---NA---;reptrans=G7207.1
NODE_48070_length_320_cov_3.003534_g29558_i0	PBRI	transcript	1	320	.	+	.	ID=G7207.1;Parent=G7207;gene_id=G7207;hybtrans_id=NODE_48070_length_320_cov_3.003534_g29558_i0;product=---NA---;transcript_id=G7207.1;uniq_trans_id=G7207.1
NODE_48070_length_320_cov_3.003534_g29558_i0	PBRI	exon	1	320	.	+	.	ID=exon-7502;Parent=G7207.1;exon_number=1;gene_id=G7207;transcript_id=G7207.1;uniq_trans_id=G7207.1
NODE_52572_length_228_cov_14.439791_g34060_i0	PBRI	gene	1	228	.	+	.	ID=G8004;gene_id=G8004;repproduct=---NA---;reptrans=G8004.1
NODE_52572_length_228_cov_14.439791_g34060_i0	PBRI	transcript	1	228	.	+	.	ID=G8004.1;Parent=G8004;gene_id=G8004;hybtrans_id=NODE_52572_length_228_cov_14.439791_g34060_i0;product=---NA---;transcript_id=G8004.1;uniq_trans_id=G8004.1
NODE_52572_length_228_cov_14.439791_g34060_i0	PBRI	exon	1	228	.	+	.	ID=exon-8300;Parent=G8004.1;exon_number=1;gene_id=G8004;transcript_id=G8004.1;uniq_trans_id=G8004.1
NODE_3822_length_3047_cov_40.050498_g1614_i0	PBRI	gene	1	3047	.	+	.	ID=G244;gene_id=G244;repproduct=hypothetical protein EMIHUDRAFT_471656;reptrans=G244.1
NODE_3822_length_3047_cov_40.050498_g1614_i0	PBRI	transcript	1	3047	.	+	.	ID=G244.1;Parent=G244;gene_id=G244;hybtrans_id=NODE_3822_length_3047_cov_40.050498_g1614_i0;product=hypothetical protein EMIHUDRAFT_471656;transcript_id=G244.1;uniq_trans_id=G244.1
NODE_3822_length_3047_cov_40.050498_g1614_i0	PBRI	exon	1	3047	.	+	.	ID=exon-305;Parent=G244.1;exon_number=1;gene_id=G244;transcript_id=G244.1;uniq_trans_id=G244.1
NODE_42610_length_511_cov_19.210970_g24233_i0	PBRI	gene	1	511	.	+	.	ID=G5768;gene_id=G5768;repproduct=E3 ubiquitin ligase;reptrans=G5768.1
NODE_42610_length_511_cov_19.210970_g24233_i0	PBRI	transcript	1	511	.	+	.	ID=G5768.1;Parent=G5768;gene_id=G5768;hybtrans_id=NODE_42610_length_511_cov_19.210970_g24233_i0;product=E3 ubiquitin ligase;transcript_id=G5768.1;uniq_trans_id=G5768.1
NODE_42610_length_511_cov_19.210970_g24233_i0	PBRI	exon	1	511	.	+	.	ID=exon-6061;Parent=G5768.1;exon_number=1;gene_id=G5768;transcript_id=G5768.1;uniq_trans_id=G5768.1
NODE_51356_length_249_cov_3.231132_g32844_i0	PBRI	gene	1	249	.	+	.	ID=G7848;gene_id=G7848;repproduct=---NA---;reptrans=G7848.1
NODE_51356_length_249_cov_3.231132_g32844_i0	PBRI	transcript	1	249	.	+	.	ID=G7848.1;Parent=G7848;gene_id=G7848;hybtrans_id=NODE_51356_length_249_cov_3.231132_g32844_i0;product=---NA---;transcript_id=G7848.1;uniq_trans_id=G7848.1
NODE_51356_length_249_cov_3.231132_g32844_i0	PBRI	exon	1	249	.	+	.	ID=exon-8144;Parent=G7848.1;exon_number=1;gene_id=G7848;transcript_id=G7848.1;uniq_trans_id=G7848.1
cogent_1492|path0	PBRI	gene	1	2991	.	+	.	ID=G26810;gene_id=G26810;repproduct=putative membrane protein;reptrans=G26810.2
cogent_1492|path0	PBRI	transcript	1	2991	.	+	.	ID=G26810.1;Parent=G26810;gene_id=G26810;hybtrans_id=NODE_5857_length_2619_cov_112.087529_g1964_i1;product=putative membrane protein;transcript_id=G26810.1;uniq_trans_id=G26810.1
cogent_1492|path0	PBRI	exon	1	70	.	+	.	ID=exon-116419;Parent=G26810.1;exon_number=1;gene_id=G26810;transcript_id=G26810.1;uniq_trans_id=G26810.1
cogent_1492|path0	PBRI	exon	443	2991	.	+	.	ID=exon-116420;Parent=G26810.1;exon_number=2;gene_id=G26810;transcript_id=G26810.1;uniq_trans_id=G26810.1
cogent_1492|path0	PBRI	transcript	1	2991	.	+	.	ID=G26810.2;Parent=G26810;gene_id=G26810;hybtrans_id=NODE_4573_length_2865_cov_101.603253_g1964_i0;product=putative membrane protein;transcript_id=G26810.2;uniq_trans_id=G26810.2
cogent_1492|path0	PBRI	exon	1	821	.	+	.	ID=exon-116421;Parent=G26810.2;exon_number=1;gene_id=G26810;transcript_id=G26810.2;uniq_trans_id=G26810.2
cogent_1492|path0	PBRI	exon	948	2991	.	+	.	ID=exon-116422;Parent=G26810.2;exon_number=2;gene_id=G26810;transcript_id=G26810.2;uniq_trans_id=G26810.2
NODE_27423_length_1102_cov_2.628169_g13658_i0	PBRI	gene	1	1102	.	+	.	ID=G2673;gene_id=G2673;repproduct=---NA---;reptrans=G2673.1
NODE_27423_length_1102_cov_2.628169_g13658_i0	PBRI	transcript	1	1102	.	+	.	ID=G2673.1;Parent=G2673;gene_id=G2673;hybtrans_id=NODE_27423_length_1102_cov_2.628169_g13658_i0;product=---NA---;transcript_id=G2673.1;uniq_trans_id=G2673.1
NODE_27423_length_1102_cov_2.628169_g13658_i0	PBRI	exon	1	1102	.	+	.	ID=exon-2933;Parent=G2673.1;exon_number=1;gene_id=G2673;transcript_id=G2673.1;uniq_trans_id=G2673.1
NODE_55832_length_189_cov_173.092105_g37320_i0	PBRI	gene	1	189	.	+	.	ID=G8299;gene_id=G8299;repproduct=---NA---;reptrans=G8299.1
NODE_55832_length_189_cov_173.092105_g37320_i0	PBRI	transcript	1	189	.	+	.	ID=G8299.1;Parent=G8299;gene_id=G8299;hybtrans_id=NODE_55832_length_189_cov_173.092105_g37320_i0;product=---NA---;transcript_id=G8299.1;uniq_trans_id=G8299.1
NODE_55832_length_189_cov_173.092105_g37320_i0	PBRI	exon	1	189	.	+	.	ID=exon-8595;Parent=G8299.1;exon_number=1;gene_id=G8299;transcript_id=G8299.1;uniq_trans_id=G8299.1
NODE_47925_length_324_cov_3.271777_g29413_i0	PBRI	gene	1	324	.	+	.	ID=G7159;gene_id=G7159;repproduct=---NA---;reptrans=G7159.1
NODE_47925_length_324_cov_3.271777_g29413_i0	PBRI	transcript	1	324	.	+	.	ID=G7159.1;Parent=G7159;gene_id=G7159;hybtrans_id=NODE_47925_length_324_cov_3.271777_g29413_i0;product=---NA---;transcript_id=G7159.1;uniq_trans_id=G7159.1
NODE_47925_length_324_cov_3.271777_g29413_i0	PBRI	exon	1	324	.	+	.	ID=exon-7454;Parent=G7159.1;exon_number=1;gene_id=G7159;transcript_id=G7159.1;uniq_trans_id=G7159.1
NODE_12287_length_1914_cov_5.850293_g5548_i0	PBRI	gene	1	1904	.	+	.	ID=G852;gene_id=G852;repproduct=---NA---;reptrans=G852.1
NODE_12287_length_1914_cov_5.850293_g5548_i0	PBRI	transcript	1	1904	.	+	.	ID=G852.1;Parent=G852;gene_id=G852;hybtrans_id=NODE_12287_length_1914_cov_5.850293_g5548_i0;product=---NA---;transcript_id=G852.1;uniq_trans_id=G852.1
NODE_12287_length_1914_cov_5.850293_g5548_i0	PBRI	exon	1	1904	.	+	.	ID=exon-990;Parent=G852.1;exon_number=1;gene_id=G852;transcript_id=G852.1;uniq_trans_id=G852.1
NODE_15233_length_1714_cov_5.540847_g7021_i0	PBRI	gene	1	1714	.	+	.	ID=G1117;gene_id=G1117;repproduct=MFS general substrate transporter;reptrans=G1117.1
NODE_15233_length_1714_cov_5.540847_g7021_i0	PBRI	transcript	1	1714	.	+	.	ID=G1117.1;Parent=G1117;gene_id=G1117;hybtrans_id=NODE_15233_length_1714_cov_5.540847_g7021_i0;product=MFS general substrate transporter;transcript_id=G1117.1;uniq_trans_id=G1117.1
NODE_15233_length_1714_cov_5.540847_g7021_i0	PBRI	exon	1	1714	.	+	.	ID=exon-1275;Parent=G1117.1;exon_number=1;gene_id=G1117;transcript_id=G1117.1;uniq_trans_id=G1117.1
cogent_3216|path0	PBRI	gene	1	2108	.	+	.	ID=G27661;gene_id=G27661;repproduct=pyruvate dehydrogenase kinase;reptrans=G27661.3
cogent_3216|path0	PBRI	transcript	1	2108	.	+	.	ID=G27661.1;Parent=G27661;gene_id=G27661;hybtrans_id=NODE_12774_length_1878_cov_19.024443_g4443_i2;product=putative pyruvate dehydrogenase kinase;transcript_id=G27661.1;uniq_trans_id=G27661.1
cogent_3216|path0	PBRI	exon	1	605	.	+	.	ID=exon-119819;Parent=G27661.1;exon_number=1;gene_id=G27661;transcript_id=G27661.1;uniq_trans_id=G27661.1
cogent_3216|path0	PBRI	exon	677	871	.	+	.	ID=exon-119820;Parent=G27661.1;exon_number=2;gene_id=G27661;transcript_id=G27661.1;uniq_trans_id=G27661.1
cogent_3216|path0	PBRI	exon	1031	2108	.	+	.	ID=exon-119821;Parent=G27661.1;exon_number=3;gene_id=G27661;transcript_id=G27661.1;uniq_trans_id=G27661.1
cogent_3216|path0	PBRI	transcript	1	2108	.	+	.	ID=G27661.2;Parent=G27661;gene_id=G27661;hybtrans_id=NODE_10782_length_2037_cov_17.945500_g4443_i1;product=putative pyruvate dehydrogenase kinase;transcript_id=G27661.2;uniq_trans_id=G27661.2
cogent_3216|path0	PBRI	exon	1	605	.	+	.	ID=exon-119822;Parent=G27661.2;exon_number=1;gene_id=G27661;transcript_id=G27661.2;uniq_trans_id=G27661.2
cogent_3216|path0	PBRI	exon	677	2108	.	+	.	ID=exon-119823;Parent=G27661.2;exon_number=2;gene_id=G27661;transcript_id=G27661.2;uniq_trans_id=G27661.2
cogent_3216|path0	PBRI	transcript	1	2108	.	+	.	ID=G27661.3;Parent=G27661;gene_id=G27661;hybtrans_id=NODE_10008_length_2108_cov_17.227909_g4443_i0;product=pyruvate dehydrogenase kinase;transcript_id=G27661.3;uniq_trans_id=G27661.3
cogent_3216|path0	PBRI	exon	1	2108	.	+	.	ID=exon-119824;Parent=G27661.3;exon_number=1;gene_id=G27661;transcript_id=G27661.3;uniq_trans_id=G27661.3
NODE_44475_length_436_cov_3.117794_g25977_i0	PBRI	gene	1	436	.	+	.	ID=G6251;gene_id=G6251;repproduct=---NA---;reptrans=G6251.1
NODE_44475_length_436_cov_3.117794_g25977_i0	PBRI	transcript	1	436	.	+	.	ID=G6251.1;Parent=G6251;gene_id=G6251;hybtrans_id=NODE_44475_length_436_cov_3.117794_g25977_i0;product=---NA---;transcript_id=G6251.1;uniq_trans_id=G6251.1
NODE_44475_length_436_cov_3.117794_g25977_i0	PBRI	exon	1	436	.	+	.	ID=exon-6544;Parent=G6251.1;exon_number=1;gene_id=G6251;transcript_id=G6251.1;uniq_trans_id=G6251.1
NODE_12431_length_1904_cov_6.648634_g5621_i0	PBRI	gene	1	1904	.	+	.	ID=G867;gene_id=G867;repproduct=predicted protein;reptrans=G867.1
NODE_12431_length_1904_cov_6.648634_g5621_i0	PBRI	transcript	1	1904	.	+	.	ID=G867.1;Parent=G867;gene_id=G867;hybtrans_id=NODE_12431_length_1904_cov_6.648634_g5621_i0;product=predicted protein;transcript_id=G867.1;uniq_trans_id=G867.1
NODE_12431_length_1904_cov_6.648634_g5621_i0	PBRI	exon	1	1904	.	+	.	ID=exon-1008;Parent=G867.1;exon_number=1;gene_id=G867;transcript_id=G867.1;uniq_trans_id=G867.1
NODE_41448_length_557_cov_2.865385_g23207_i0	PBRI	gene	1	557	.	+	.	ID=G5499;gene_id=G5499;repproduct=---NA---;reptrans=G5499.1
NODE_41448_length_557_cov_2.865385_g23207_i0	PBRI	transcript	1	557	.	+	.	ID=G5499.1;Parent=G5499;gene_id=G5499;hybtrans_id=NODE_41448_length_557_cov_2.865385_g23207_i0;product=---NA---;transcript_id=G5499.1;uniq_trans_id=G5499.1
NODE_41448_length_557_cov_2.865385_g23207_i0	PBRI	exon	1	557	.	+	.	ID=exon-5792;Parent=G5499.1;exon_number=1;gene_id=G5499;transcript_id=G5499.1;uniq_trans_id=G5499.1
cogent_3603|path0	PBRI	gene	1	2004	.	+	.	ID=G27813;gene_id=G27813;repproduct=cytochrome c oxidase subunit 2;reptrans=G27813.3
cogent_3603|path0	PBRI	transcript	1	2004	.	+	.	ID=G27813.1;Parent=G27813;gene_id=G27813;hybtrans_id=NODE_12970_length_1864_cov_19.469622_g4989_i1;product=cytochrome c oxidase subunit 2;transcript_id=G27813.1;uniq_trans_id=G27813.1
cogent_3603|path0	PBRI	exon	1	480	.	+	.	ID=exon-120471;Parent=G27813.1;exon_number=1;gene_id=G27813;transcript_id=G27813.1;uniq_trans_id=G27813.1
cogent_3603|path0	PBRI	exon	621	2004	.	+	.	ID=exon-120472;Parent=G27813.1;exon_number=2;gene_id=G27813;transcript_id=G27813.1;uniq_trans_id=G27813.1
cogent_3603|path0	PBRI	transcript	1	2004	.	+	.	ID=G27813.2;Parent=G27813;gene_id=G27813;hybtrans_id=NODE_13225_length_1846_cov_19.739082_g4989_i2;product=cytochrome c oxidase subunit 2;transcript_id=G27813.2;uniq_trans_id=G27813.2
cogent_3603|path0	PBRI	exon	1	907	.	+	.	ID=exon-120473;Parent=G27813.2;exon_number=1;gene_id=G27813;transcript_id=G27813.2;uniq_trans_id=G27813.2
cogent_3603|path0	PBRI	exon	1066	2004	.	+	.	ID=exon-120474;Parent=G27813.2;exon_number=2;gene_id=G27813;transcript_id=G27813.2;uniq_trans_id=G27813.2
cogent_3603|path0	PBRI	transcript	1	2004	.	+	.	ID=G27813.3;Parent=G27813;gene_id=G27813;hybtrans_id=NODE_11174_length_2004_cov_18.160651_g4989_i0;product=cytochrome c oxidase subunit 2;transcript_id=G27813.3;uniq_trans_id=G27813.3
cogent_3603|path0	PBRI	exon	1	2004	.	+	.	ID=exon-120475;Parent=G27813.3;exon_number=1;gene_id=G27813;transcript_id=G27813.3;uniq_trans_id=G27813.3
NODE_46350_length_370_cov_4.105105_g27839_i0	PBRI	gene	1	370	.	+	.	ID=G6769;gene_id=G6769;repproduct=hypothetical protein EMIHUDRAFT_416720;reptrans=G6769.1
NODE_46350_length_370_cov_4.105105_g27839_i0	PBRI	transcript	1	370	.	+	.	ID=G6769.1;Parent=G6769;gene_id=G6769;hybtrans_id=NODE_46350_length_370_cov_4.105105_g27839_i0;product=hypothetical protein EMIHUDRAFT_416720;transcript_id=G6769.1;uniq_trans_id=G6769.1
NODE_46350_length_370_cov_4.105105_g27839_i0	PBRI	exon	1	370	.	+	.	ID=exon-7064;Parent=G6769.1;exon_number=1;gene_id=G6769;transcript_id=G6769.1;uniq_trans_id=G6769.1
NODE_41014_length_574_cov_1.949721_g22842_i0	PBRI	gene	1	574	.	+	.	ID=G5370;gene_id=G5370;repproduct=hypothetical protein EMIHUDRAFT_119522;reptrans=G5370.1
NODE_41014_length_574_cov_1.949721_g22842_i0	PBRI	transcript	1	574	.	+	.	ID=G5370.1;Parent=G5370;gene_id=G5370;hybtrans_id=NODE_41014_length_574_cov_1.949721_g22842_i0;product=hypothetical protein EMIHUDRAFT_119522;transcript_id=G5370.1;uniq_trans_id=G5370.1
NODE_41014_length_574_cov_1.949721_g22842_i0	PBRI	exon	1	574	.	+	.	ID=exon-5663;Parent=G5370.1;exon_number=1;gene_id=G5370;transcript_id=G5370.1;uniq_trans_id=G5370.1
NODE_8019_length_2322_cov_112.870460_g3555_i0	PBRI	gene	1	2322	.	+	.	ID=G525;gene_id=G525;repproduct=putative outer mitochondrial membrane protein porin;reptrans=G525.1
NODE_8019_length_2322_cov_112.870460_g3555_i0	PBRI	transcript	1	2322	.	+	.	ID=G525.1;Parent=G525;gene_id=G525;hybtrans_id=NODE_8019_length_2322_cov_112.870460_g3555_i0;product=putative outer mitochondrial membrane protein porin;transcript_id=G525.1;uniq_trans_id=G525.1
NODE_8019_length_2322_cov_112.870460_g3555_i0	PBRI	exon	1	2322	.	+	.	ID=exon-640;Parent=G525.1;exon_number=1;gene_id=G525;transcript_id=G525.1;uniq_trans_id=G525.1
NODE_50602_length_263_cov_3.429204_g32090_i0	PBRI	gene	1	263	.	+	.	ID=G7728;gene_id=G7728;repproduct=---NA---;reptrans=G7728.1
NODE_50602_length_263_cov_3.429204_g32090_i0	PBRI	transcript	1	263	.	+	.	ID=G7728.1;Parent=G7728;gene_id=G7728;hybtrans_id=NODE_50602_length_263_cov_3.429204_g32090_i0;product=---NA---;transcript_id=G7728.1;uniq_trans_id=G7728.1
NODE_50602_length_263_cov_3.429204_g32090_i0	PBRI	exon	1	263	.	+	.	ID=exon-8024;Parent=G7728.1;exon_number=1;gene_id=G7728;transcript_id=G7728.1;uniq_trans_id=G7728.1
NODE_22354_length_1327_cov_6.473643_g10765_i0	PBRI	gene	1	1327	.	+	.	ID=G1911;gene_id=G1911;repproduct=glycosyltransferase family 77 protein;reptrans=G1911.1
NODE_22354_length_1327_cov_6.473643_g10765_i0	PBRI	transcript	1	1327	.	+	.	ID=G1911.1;Parent=G1911;gene_id=G1911;hybtrans_id=NODE_22354_length_1327_cov_6.473643_g10765_i0;product=glycosyltransferase family 77 protein;transcript_id=G1911.1;uniq_trans_id=G1911.1
NODE_22354_length_1327_cov_6.473643_g10765_i0	PBRI	exon	1	1327	.	+	.	ID=exon-2132;Parent=G1911.1;exon_number=1;gene_id=G1911;transcript_id=G1911.1;uniq_trans_id=G1911.1
cogent_9154|path0	PBRI	gene	1	1096	.	+	.	ID=G29492;gene_id=G29492;repproduct=hypothetical protein EMIHUDRAFT_113229;reptrans=G29492.2
cogent_9154|path0	PBRI	transcript	1	1096	.	+	.	ID=G29492.1;Parent=G29492;gene_id=G29492;hybtrans_id=NODE_29551_length_1019_cov_15.629328_g13736_i1;product=hypothetical protein EMIHUDRAFT_113229;transcript_id=G29492.1;uniq_trans_id=G29492.1
cogent_9154|path0	PBRI	exon	1	159	.	+	.	ID=exon-125552;Parent=G29492.1;exon_number=1;gene_id=G29492;transcript_id=G29492.1;uniq_trans_id=G29492.1
cogent_9154|path0	PBRI	exon	237	1096	.	+	.	ID=exon-125553;Parent=G29492.1;exon_number=2;gene_id=G29492;transcript_id=G29492.1;uniq_trans_id=G29492.1
cogent_9154|path0	PBRI	transcript	1	1096	.	+	.	ID=G29492.2;Parent=G29492;gene_id=G29492;hybtrans_id=NODE_27552_length_1096_cov_14.164306_g13736_i0;product=hypothetical protein EMIHUDRAFT_113229;transcript_id=G29492.2;uniq_trans_id=G29492.2
cogent_9154|path0	PBRI	exon	1	1096	.	+	.	ID=exon-125554;Parent=G29492.2;exon_number=1;gene_id=G29492;transcript_id=G29492.2;uniq_trans_id=G29492.2
NODE_22653_length_1312_cov_5.201569_g10935_i0	PBRI	gene	1	1312	.	+	.	ID=G1943;gene_id=G1943;repproduct=---NA---;reptrans=G1943.1
NODE_22653_length_1312_cov_5.201569_g10935_i0	PBRI	transcript	1	1312	.	+	.	ID=G1943.1;Parent=G1943;gene_id=G1943;hybtrans_id=NODE_22653_length_1312_cov_5.201569_g10935_i0;product=---NA---;transcript_id=G1943.1;uniq_trans_id=G1943.1
NODE_22653_length_1312_cov_5.201569_g10935_i0	PBRI	exon	1	1312	.	+	.	ID=exon-2171;Parent=G1943.1;exon_number=1;gene_id=G1943;transcript_id=G1943.1;uniq_trans_id=G1943.1
NODE_45178_length_411_cov_2.219251_g26673_i0	PBRI	gene	1	411	.	+	.	ID=G6444;gene_id=G6444;repproduct=GREB1-like protein;reptrans=G6444.1
NODE_45178_length_411_cov_2.219251_g26673_i0	PBRI	transcript	1	411	.	+	.	ID=G6444.1;Parent=G6444;gene_id=G6444;hybtrans_id=NODE_45178_length_411_cov_2.219251_g26673_i0;product=GREB1-like protein;transcript_id=G6444.1;uniq_trans_id=G6444.1
NODE_45178_length_411_cov_2.219251_g26673_i0	PBRI	exon	1	411	.	+	.	ID=exon-6738;Parent=G6444.1;exon_number=1;gene_id=G6444;transcript_id=G6444.1;uniq_trans_id=G6444.1
NODE_38945_length_655_cov_2.697411_g21196_i0	PBRI	gene	1	655	.	+	.	ID=G4931;gene_id=G4931;repproduct=hypothetical protein EMIHUDRAFT_460042;reptrans=G4931.1
NODE_38945_length_655_cov_2.697411_g21196_i0	PBRI	transcript	1	655	.	+	.	ID=G4931.1;Parent=G4931;gene_id=G4931;hybtrans_id=NODE_38945_length_655_cov_2.697411_g21196_i0;product=hypothetical protein EMIHUDRAFT_460042;transcript_id=G4931.1;uniq_trans_id=G4931.1
NODE_38945_length_655_cov_2.697411_g21196_i0	PBRI	exon	1	655	.	+	.	ID=exon-5220;Parent=G4931.1;exon_number=1;gene_id=G4931;transcript_id=G4931.1;uniq_trans_id=G4931.1
cogent_3426|path0	PBRI	gene	1	2048	.	+	.	ID=G27751;gene_id=G27751;repproduct=hypothetical protein EMIHUDRAFT_453015;reptrans=G27751.2
cogent_3426|path0	PBRI	transcript	1	2048	.	+	.	ID=G27751.1;Parent=G27751;gene_id=G27751;hybtrans_id=NODE_13284_length_1842_cov_15.926870_g4740_i1;product=hypothetical protein EMIHUDRAFT_453015;transcript_id=G27751.1;uniq_trans_id=G27751.1
cogent_3426|path0	PBRI	exon	1	780	.	+	.	ID=exon-120210;Parent=G27751.1;exon_number=1;gene_id=G27751;transcript_id=G27751.1;uniq_trans_id=G27751.1
cogent_3426|path0	PBRI	exon	987	2048	.	+	.	ID=exon-120211;Parent=G27751.1;exon_number=2;gene_id=G27751;transcript_id=G27751.1;uniq_trans_id=G27751.1
cogent_3426|path0	PBRI	transcript	1	2048	.	+	.	ID=G27751.2;Parent=G27751;gene_id=G27751;hybtrans_id=NODE_10649_length_2048_cov_14.360517_g4740_i0;product=hypothetical protein EMIHUDRAFT_453015;transcript_id=G27751.2;uniq_trans_id=G27751.2
cogent_3426|path0	PBRI	exon	1	2048	.	+	.	ID=exon-120212;Parent=G27751.2;exon_number=1;gene_id=G27751;transcript_id=G27751.2;uniq_trans_id=G27751.2
NODE_24736_length_1217_cov_13.550847_g12093_i0	PBRI	gene	1	1217	.	+	.	ID=G2232;gene_id=G2232;repproduct=hypothetical protein EMIHUDRAFT_471318;reptrans=G2232.1
NODE_24736_length_1217_cov_13.550847_g12093_i0	PBRI	transcript	1	1217	.	+	.	ID=G2232.1;Parent=G2232;gene_id=G2232;hybtrans_id=NODE_24736_length_1217_cov_13.550847_g12093_i0;product=hypothetical protein EMIHUDRAFT_471318;transcript_id=G2232.1;uniq_trans_id=G2232.1
NODE_24736_length_1217_cov_13.550847_g12093_i0	PBRI	exon	1	1217	.	+	.	ID=exon-2469;Parent=G2232.1;exon_number=1;gene_id=G2232;transcript_id=G2232.1;uniq_trans_id=G2232.1
cogent_3581|path0	PBRI	gene	1	2011	.	+	.	ID=G27805;gene_id=G27805;repproduct=ras-related protein Rab-10 isoform X1;reptrans=G27805.2
cogent_3581|path0	PBRI	transcript	1	2011	.	+	.	ID=G27805.1;Parent=G27805;gene_id=G27805;hybtrans_id=NODE_29950_length_1003_cov_50.074534_g1629_i5;product=ras-related protein RABE1c-like;transcript_id=G27805.1;uniq_trans_id=G27805.1
cogent_3581|path0	PBRI	exon	1	117	.	+	.	ID=exon-120418;Parent=G27805.1;exon_number=1;gene_id=G27805;transcript_id=G27805.1;uniq_trans_id=G27805.1
cogent_3581|path0	PBRI	exon	210	306	.	+	.	ID=exon-120419;Parent=G27805.1;exon_number=2;gene_id=G27805;transcript_id=G27805.1;uniq_trans_id=G27805.1
cogent_3581|path0	PBRI	exon	400	497	.	+	.	ID=exon-120420;Parent=G27805.1;exon_number=3;gene_id=G27805;transcript_id=G27805.1;uniq_trans_id=G27805.1
cogent_3581|path0	PBRI	exon	925	1005	.	+	.	ID=exon-120421;Parent=G27805.1;exon_number=4;gene_id=G27805;transcript_id=G27805.1;uniq_trans_id=G27805.1
cogent_3581|path0	PBRI	exon	1402	2011	.	+	.	ID=exon-120422;Parent=G27805.1;exon_number=5;gene_id=G27805;transcript_id=G27805.1;uniq_trans_id=G27805.1
cogent_3581|path0	PBRI	transcript	1	2011	.	+	.	ID=G27805.2;Parent=G27805;gene_id=G27805;hybtrans_id=NODE_11089_length_2011_cov_27.844478_g1629_i2;product=ras-related protein Rab-10 isoform X1;transcript_id=G27805.2;uniq_trans_id=G27805.2
cogent_3581|path0	PBRI	exon	1	2011	.	+	.	ID=exon-120423;Parent=G27805.2;exon_number=1;gene_id=G27805;transcript_id=G27805.2;uniq_trans_id=G27805.2
cogent_540|path0	PBRI	gene	1	4239	.	+	.	ID=G26271;gene_id=G26271;repproduct=protein unc-45 homolog B;reptrans=G26271.4
cogent_540|path0	PBRI	transcript	1	4239	.	+	.	ID=G26271.1;Parent=G26271;gene_id=G26271;hybtrans_id=NODE_1952_length_3842_cov_51.439685_g660_i4;product=protein unc-45-like a-like protein;transcript_id=G26271.1;uniq_trans_id=G26271.1
cogent_540|path0	PBRI	exon	1	1591	.	+	.	ID=exon-113426;Parent=G26271.1;exon_number=1;gene_id=G26271;transcript_id=G26271.1;uniq_trans_id=G26271.1
cogent_540|path0	PBRI	exon	1687	1959	.	+	.	ID=exon-113427;Parent=G26271.1;exon_number=2;gene_id=G26271;transcript_id=G26271.1;uniq_trans_id=G26271.1
cogent_540|path0	PBRI	exon	2033	2299	.	+	.	ID=exon-113428;Parent=G26271.1;exon_number=3;gene_id=G26271;transcript_id=G26271.1;uniq_trans_id=G26271.1
cogent_540|path0	PBRI	exon	2371	2613	.	+	.	ID=exon-113429;Parent=G26271.1;exon_number=4;gene_id=G26271;transcript_id=G26271.1;uniq_trans_id=G26271.1
cogent_540|path0	PBRI	exon	2685	3399	.	+	.	ID=exon-113430;Parent=G26271.1;exon_number=5;gene_id=G26271;transcript_id=G26271.1;uniq_trans_id=G26271.1
cogent_540|path0	PBRI	exon	3487	4239	.	+	.	ID=exon-113431;Parent=G26271.1;exon_number=6;gene_id=G26271;transcript_id=G26271.1;uniq_trans_id=G26271.1
cogent_540|path0	PBRI	transcript	1	4239	.	+	.	ID=G26271.2;Parent=G26271;gene_id=G26271;hybtrans_id=NODE_1813_length_3929_cov_50.921120_g660_i2;product=protein unc-45-like a-like protein;transcript_id=G26271.2;uniq_trans_id=G26271.2
cogent_540|path0	PBRI	exon	1	1591	.	+	.	ID=exon-113432;Parent=G26271.2;exon_number=1;gene_id=G26271;transcript_id=G26271.2;uniq_trans_id=G26271.2
cogent_540|path0	PBRI	exon	1687	1959	.	+	.	ID=exon-113433;Parent=G26271.2;exon_number=2;gene_id=G26271;transcript_id=G26271.2;uniq_trans_id=G26271.2
cogent_540|path0	PBRI	exon	2033	2299	.	+	.	ID=exon-113434;Parent=G26271.2;exon_number=3;gene_id=G26271;transcript_id=G26271.2;uniq_trans_id=G26271.2
cogent_540|path0	PBRI	exon	2371	2613	.	+	.	ID=exon-113435;Parent=G26271.2;exon_number=4;gene_id=G26271;transcript_id=G26271.2;uniq_trans_id=G26271.2
cogent_540|path0	PBRI	exon	2685	4239	.	+	.	ID=exon-113436;Parent=G26271.2;exon_number=5;gene_id=G26271;transcript_id=G26271.2;uniq_trans_id=G26271.2
cogent_540|path0	PBRI	transcript	1	4239	.	+	.	ID=G26271.3;Parent=G26271;gene_id=G26271;hybtrans_id=NODE_1838_length_3915_cov_50.130737_g660_i3;product=protein unc-45 homolog B;transcript_id=G26271.3;uniq_trans_id=G26271.3
cogent_540|path0	PBRI	exon	1	1591	.	+	.	ID=exon-113437;Parent=G26271.3;exon_number=1;gene_id=G26271;transcript_id=G26271.3;uniq_trans_id=G26271.3
cogent_540|path0	PBRI	exon	1687	2299	.	+	.	ID=exon-113438;Parent=G26271.3;exon_number=2;gene_id=G26271;transcript_id=G26271.3;uniq_trans_id=G26271.3
cogent_540|path0	PBRI	exon	2371	2613	.	+	.	ID=exon-113439;Parent=G26271.3;exon_number=3;gene_id=G26271;transcript_id=G26271.3;uniq_trans_id=G26271.3
cogent_540|path0	PBRI	exon	2685	3399	.	+	.	ID=exon-113440;Parent=G26271.3;exon_number=4;gene_id=G26271;transcript_id=G26271.3;uniq_trans_id=G26271.3
cogent_540|path0	PBRI	exon	3487	4239	.	+	.	ID=exon-113441;Parent=G26271.3;exon_number=5;gene_id=G26271;transcript_id=G26271.3;uniq_trans_id=G26271.3
cogent_540|path0	PBRI	transcript	1	4239	.	+	.	ID=G26271.4;Parent=G26271;gene_id=G26271;hybtrans_id=NODE_1629_length_4057_cov_48.153980_g660_i0;product=protein unc-45 homolog B;transcript_id=G26271.4;uniq_trans_id=G26271.4
cogent_540|path0	PBRI	exon	1	1591	.	+	.	ID=exon-113442;Parent=G26271.4;exon_number=1;gene_id=G26271;transcript_id=G26271.4;uniq_trans_id=G26271.4
cogent_540|path0	PBRI	exon	1687	3399	.	+	.	ID=exon-113443;Parent=G26271.4;exon_number=2;gene_id=G26271;transcript_id=G26271.4;uniq_trans_id=G26271.4
cogent_540|path0	PBRI	exon	3487	4239	.	+	.	ID=exon-113444;Parent=G26271.4;exon_number=3;gene_id=G26271;transcript_id=G26271.4;uniq_trans_id=G26271.4
cogent_540|path0	PBRI	transcript	1	4239	.	+	.	ID=G26271.5;Parent=G26271;gene_id=G26271;hybtrans_id=NODE_1801_length_3937_cov_49.961795_g660_i1;product=protein unc-45-like a-like protein;transcript_id=G26271.5;uniq_trans_id=G26271.5
cogent_540|path0	PBRI	exon	1	1959	.	+	.	ID=exon-113445;Parent=G26271.5;exon_number=1;gene_id=G26271;transcript_id=G26271.5;uniq_trans_id=G26271.5
cogent_540|path0	PBRI	exon	2033	2299	.	+	.	ID=exon-113446;Parent=G26271.5;exon_number=2;gene_id=G26271;transcript_id=G26271.5;uniq_trans_id=G26271.5
cogent_540|path0	PBRI	exon	2371	2613	.	+	.	ID=exon-113447;Parent=G26271.5;exon_number=3;gene_id=G26271;transcript_id=G26271.5;uniq_trans_id=G26271.5
cogent_540|path0	PBRI	exon	2685	3399	.	+	.	ID=exon-113448;Parent=G26271.5;exon_number=4;gene_id=G26271;transcript_id=G26271.5;uniq_trans_id=G26271.5
cogent_540|path0	PBRI	exon	3487	4239	.	+	.	ID=exon-113449;Parent=G26271.5;exon_number=5;gene_id=G26271;transcript_id=G26271.5;uniq_trans_id=G26271.5
NODE_37609_length_709_cov_1.982143_g20187_i0	PBRI	gene	1	709	.	+	.	ID=G4611;gene_id=G4611;repproduct=---NA---;reptrans=G4611.1
NODE_37609_length_709_cov_1.982143_g20187_i0	PBRI	transcript	1	709	.	+	.	ID=G4611.1;Parent=G4611;gene_id=G4611;hybtrans_id=NODE_37609_length_709_cov_1.982143_g20187_i0;product=---NA---;transcript_id=G4611.1;uniq_trans_id=G4611.1
NODE_37609_length_709_cov_1.982143_g20187_i0	PBRI	exon	1	709	.	+	.	ID=exon-4900;Parent=G4611.1;exon_number=1;gene_id=G4611;transcript_id=G4611.1;uniq_trans_id=G4611.1
NODE_42641_length_510_cov_5.568710_g24259_i0	PBRI	gene	1	510	.	+	.	ID=G5776;gene_id=G5776;repproduct=---NA---;reptrans=G5776.1
NODE_42641_length_510_cov_5.568710_g24259_i0	PBRI	transcript	1	510	.	+	.	ID=G5776.1;Parent=G5776;gene_id=G5776;hybtrans_id=NODE_42641_length_510_cov_5.568710_g24259_i0;product=---NA---;transcript_id=G5776.1;uniq_trans_id=G5776.1
NODE_42641_length_510_cov_5.568710_g24259_i0	PBRI	exon	1	510	.	+	.	ID=exon-6069;Parent=G5776.1;exon_number=1;gene_id=G5776;transcript_id=G5776.1;uniq_trans_id=G5776.1
NODE_42562_length_513_cov_122.310924_g24191_i0	PBRI	gene	1	513	.	+	.	ID=G5752;gene_id=G5752;repproduct=vacuolar H+-ATPase V0 sector%2C subunits c/c;reptrans=G5752.1
NODE_42562_length_513_cov_122.310924_g24191_i0	PBRI	transcript	1	513	.	+	.	ID=G5752.1;Parent=G5752;gene_id=G5752;hybtrans_id=NODE_42562_length_513_cov_122.310924_g24191_i0;product=vacuolar H+-ATPase V0 sector%2C subunits c/c;transcript_id=G5752.1;uniq_trans_id=G5752.1
NODE_42562_length_513_cov_122.310924_g24191_i0	PBRI	exon	1	513	.	+	.	ID=exon-6045;Parent=G5752.1;exon_number=1;gene_id=G5752;transcript_id=G5752.1;uniq_trans_id=G5752.1
cogent_11685|path0	PBRI	gene	1	743	.	+	.	ID=G29902;gene_id=G29902;repproduct=hypothetical protein EMIHUDRAFT_441589;reptrans=G29902.1
cogent_11685|path0	PBRI	transcript	1	743	.	+	.	ID=G29902.1;Parent=G29902;gene_id=G29902;hybtrans_id=NODE_36750_length_743_cov_29.196884_g19598_i0;product=hypothetical protein EMIHUDRAFT_441589;transcript_id=G29902.1;uniq_trans_id=G29902.1
cogent_11685|path0	PBRI	exon	1	743	.	+	.	ID=exon-126477;Parent=G29902.1;exon_number=1;gene_id=G29902;transcript_id=G29902.1;uniq_trans_id=G29902.1
NODE_23393_length_1277_cov_9.901613_g11332_i0	PBRI	gene	1	1277	.	+	.	ID=G2041;gene_id=G2041;repproduct=hypothetical protein EMIHUDRAFT_112889;reptrans=G2041.1
NODE_23393_length_1277_cov_9.901613_g11332_i0	PBRI	transcript	1	1277	.	+	.	ID=G2041.1;Parent=G2041;gene_id=G2041;hybtrans_id=NODE_23393_length_1277_cov_9.901613_g11332_i0;product=hypothetical protein EMIHUDRAFT_112889;transcript_id=G2041.1;uniq_trans_id=G2041.1
NODE_23393_length_1277_cov_9.901613_g11332_i0	PBRI	exon	1	1277	.	+	.	ID=exon-2269;Parent=G2041.1;exon_number=1;gene_id=G2041;transcript_id=G2041.1;uniq_trans_id=G2041.1
NODE_44143_length_449_cov_15.075243_g25658_i0	PBRI	gene	1	449	.	+	.	ID=G6157;gene_id=G6157;repproduct=---NA---;reptrans=G6157.1
NODE_44143_length_449_cov_15.075243_g25658_i0	PBRI	transcript	1	449	.	+	.	ID=G6157.1;Parent=G6157;gene_id=G6157;hybtrans_id=NODE_44143_length_449_cov_15.075243_g25658_i0;product=---NA---;transcript_id=G6157.1;uniq_trans_id=G6157.1
NODE_44143_length_449_cov_15.075243_g25658_i0	PBRI	exon	1	449	.	+	.	ID=exon-6450;Parent=G6157.1;exon_number=1;gene_id=G6157;transcript_id=G6157.1;uniq_trans_id=G6157.1
NODE_44529_length_434_cov_5.161209_g26028_i0	PBRI	gene	1	434	.	+	.	ID=G6271;gene_id=G6271;repproduct=ankyrin repeat domain-containing protein;reptrans=G6271.1
NODE_44529_length_434_cov_5.161209_g26028_i0	PBRI	transcript	1	434	.	+	.	ID=G6271.1;Parent=G6271;gene_id=G6271;hybtrans_id=NODE_44529_length_434_cov_5.161209_g26028_i0;product=ankyrin repeat domain-containing protein;transcript_id=G6271.1;uniq_trans_id=G6271.1
NODE_44529_length_434_cov_5.161209_g26028_i0	PBRI	exon	1	434	.	+	.	ID=exon-6564;Parent=G6271.1;exon_number=1;gene_id=G6271;transcript_id=G6271.1;uniq_trans_id=G6271.1
NODE_24400_length_1232_cov_11.118828_g11901_i0	PBRI	gene	1	1232	.	+	.	ID=G2187;gene_id=G2187;repproduct=predicted protein;reptrans=G2187.2
NODE_24400_length_1232_cov_11.118828_g11901_i0	PBRI	transcript	1	1232	.	+	.	ID=G2187.1;Parent=G2187;gene_id=G2187;hybtrans_id=NODE_26004_length_1161_cov_11.679715_g11901_i1;product=predicted protein;transcript_id=G2187.1;uniq_trans_id=G2187.1
NODE_24400_length_1232_cov_11.118828_g11901_i0	PBRI	exon	1	778	.	+	.	ID=exon-2418;Parent=G2187.1;exon_number=1;gene_id=G2187;transcript_id=G2187.1;uniq_trans_id=G2187.1
NODE_24400_length_1232_cov_11.118828_g11901_i0	PBRI	exon	850	1232	.	+	.	ID=exon-2419;Parent=G2187.1;exon_number=2;gene_id=G2187;transcript_id=G2187.1;uniq_trans_id=G2187.1
NODE_24400_length_1232_cov_11.118828_g11901_i0	PBRI	transcript	1	1232	.	+	.	ID=G2187.2;Parent=G2187;gene_id=G2187;hybtrans_id=NODE_24400_length_1232_cov_11.118828_g11901_i0;product=predicted protein;transcript_id=G2187.2;uniq_trans_id=G2187.2
NODE_24400_length_1232_cov_11.118828_g11901_i0	PBRI	exon	1	1232	.	+	.	ID=exon-2420;Parent=G2187.2;exon_number=1;gene_id=G2187;transcript_id=G2187.2;uniq_trans_id=G2187.2
cogent_8740|path0	PBRI	gene	1	1143	.	+	.	ID=G29417;gene_id=G29417;repproduct=hypothetical protein EMIHUDRAFT_219248;reptrans=G29417.1
cogent_8740|path0	PBRI	transcript	1	1143	.	+	.	ID=G29417.1;Parent=G29417;gene_id=G29417;hybtrans_id=NODE_38543_length_671_cov_8.212934_g13104_i2;product=hypothetical protein EMIHUDRAFT_219248;transcript_id=G29417.1;uniq_trans_id=G29417.1
cogent_8740|path0	PBRI	exon	1	1143	.	+	.	ID=exon-125368;Parent=G29417.1;exon_number=1;gene_id=G29417;transcript_id=G29417.1;uniq_trans_id=G29417.1
NODE_52239_length_233_cov_2.372449_g33727_i0	PBRI	gene	1	233	.	+	.	ID=G7970;gene_id=G7970;repproduct=hypothetical protein EMIHUDRAFT_207321;reptrans=G7970.1
NODE_52239_length_233_cov_2.372449_g33727_i0	PBRI	transcript	1	233	.	+	.	ID=G7970.1;Parent=G7970;gene_id=G7970;hybtrans_id=NODE_52239_length_233_cov_2.372449_g33727_i0;product=hypothetical protein EMIHUDRAFT_207321;transcript_id=G7970.1;uniq_trans_id=G7970.1
NODE_52239_length_233_cov_2.372449_g33727_i0	PBRI	exon	1	233	.	+	.	ID=exon-8266;Parent=G7970.1;exon_number=1;gene_id=G7970;transcript_id=G7970.1;uniq_trans_id=G7970.1
NODE_42944_length_498_cov_3.969631_g24530_i0	PBRI	gene	1	498	.	+	.	ID=G5841;gene_id=G5841;repproduct=E3 ubiquitin ligase;reptrans=G5841.1
NODE_42944_length_498_cov_3.969631_g24530_i0	PBRI	transcript	1	498	.	+	.	ID=G5841.1;Parent=G5841;gene_id=G5841;hybtrans_id=NODE_42944_length_498_cov_3.969631_g24530_i0;product=E3 ubiquitin ligase;transcript_id=G5841.1;uniq_trans_id=G5841.1
NODE_42944_length_498_cov_3.969631_g24530_i0	PBRI	exon	1	498	.	+	.	ID=exon-6134;Parent=G5841.1;exon_number=1;gene_id=G5841;transcript_id=G5841.1;uniq_trans_id=G5841.1
NODE_29792_length_1009_cov_15.518519_g15098_i0	PBRI	gene	1	1009	.	+	.	ID=G3087;gene_id=G3087;repproduct=predicted protein;reptrans=G3087.1
NODE_29792_length_1009_cov_15.518519_g15098_i0	PBRI	transcript	1	1009	.	+	.	ID=G3087.1;Parent=G3087;gene_id=G3087;hybtrans_id=NODE_29792_length_1009_cov_15.518519_g15098_i0;product=predicted protein;transcript_id=G3087.1;uniq_trans_id=G3087.1
NODE_29792_length_1009_cov_15.518519_g15098_i0	PBRI	exon	1	1009	.	+	.	ID=exon-3360;Parent=G3087.1;exon_number=1;gene_id=G3087;transcript_id=G3087.1;uniq_trans_id=G3087.1
NODE_48909_length_299_cov_26.893130_g30397_i0	PBRI	gene	1	299	.	+	.	ID=G7385;gene_id=G7385;repproduct=---NA---;reptrans=G7385.1
NODE_48909_length_299_cov_26.893130_g30397_i0	PBRI	transcript	1	299	.	+	.	ID=G7385.1;Parent=G7385;gene_id=G7385;hybtrans_id=NODE_48909_length_299_cov_26.893130_g30397_i0;product=---NA---;transcript_id=G7385.1;uniq_trans_id=G7385.1
NODE_48909_length_299_cov_26.893130_g30397_i0	PBRI	exon	1	299	.	+	.	ID=exon-7680;Parent=G7385.1;exon_number=1;gene_id=G7385;transcript_id=G7385.1;uniq_trans_id=G7385.1
NODE_10847_length_2031_cov_59.476931_g4834_i0	PBRI	gene	1	2031	.	+	.	ID=G733;gene_id=G733;repproduct=---NA---;reptrans=G733.1
NODE_10847_length_2031_cov_59.476931_g4834_i0	PBRI	transcript	1	2031	.	+	.	ID=G733.1;Parent=G733;gene_id=G733;hybtrans_id=NODE_10847_length_2031_cov_59.476931_g4834_i0;product=---NA---;transcript_id=G733.1;uniq_trans_id=G733.1
NODE_10847_length_2031_cov_59.476931_g4834_i0	PBRI	exon	1	2031	.	+	.	ID=exon-865;Parent=G733.1;exon_number=1;gene_id=G733;transcript_id=G733.1;uniq_trans_id=G733.1
NODE_30347_length_988_cov_9.512093_g15443_i0	PBRI	gene	1	988	.	+	.	ID=G3180;gene_id=G3180;repproduct=hypothetical protein EMIHUDRAFT_463017;reptrans=G3180.1
NODE_30347_length_988_cov_9.512093_g15443_i0	PBRI	transcript	1	988	.	+	.	ID=G3180.1;Parent=G3180;gene_id=G3180;hybtrans_id=NODE_30347_length_988_cov_9.512093_g15443_i0;product=hypothetical protein EMIHUDRAFT_463017;transcript_id=G3180.1;uniq_trans_id=G3180.1
NODE_30347_length_988_cov_9.512093_g15443_i0	PBRI	exon	1	988	.	+	.	ID=exon-3453;Parent=G3180.1;exon_number=1;gene_id=G3180;transcript_id=G3180.1;uniq_trans_id=G3180.1
NODE_53064_length_221_cov_2.559783_g34552_i0	PBRI	gene	1	221	.	+	.	ID=G8063;gene_id=G8063;repproduct=---NA---;reptrans=G8063.1
NODE_53064_length_221_cov_2.559783_g34552_i0	PBRI	transcript	1	221	.	+	.	ID=G8063.1;Parent=G8063;gene_id=G8063;hybtrans_id=NODE_53064_length_221_cov_2.559783_g34552_i0;product=---NA---;transcript_id=G8063.1;uniq_trans_id=G8063.1
NODE_53064_length_221_cov_2.559783_g34552_i0	PBRI	exon	1	221	.	+	.	ID=exon-8359;Parent=G8063.1;exon_number=1;gene_id=G8063;transcript_id=G8063.1;uniq_trans_id=G8063.1
NODE_47163_length_346_cov_2.022654_g28651_i0	PBRI	gene	1	346	.	+	.	ID=G6986;gene_id=G6986;repproduct=hypothetical protein EMIHUDRAFT_249217;reptrans=G6986.1
NODE_47163_length_346_cov_2.022654_g28651_i0	PBRI	transcript	1	346	.	+	.	ID=G6986.1;Parent=G6986;gene_id=G6986;hybtrans_id=NODE_47163_length_346_cov_2.022654_g28651_i0;product=hypothetical protein EMIHUDRAFT_249217;transcript_id=G6986.1;uniq_trans_id=G6986.1
NODE_47163_length_346_cov_2.022654_g28651_i0	PBRI	exon	1	346	.	+	.	ID=exon-7281;Parent=G6986.1;exon_number=1;gene_id=G6986;transcript_id=G6986.1;uniq_trans_id=G6986.1
NODE_51052_length_255_cov_1.903670_g32540_i0	PBRI	gene	1	255	.	+	.	ID=G7814;gene_id=G7814;repproduct=---NA---;reptrans=G7814.1
NODE_51052_length_255_cov_1.903670_g32540_i0	PBRI	transcript	1	255	.	+	.	ID=G7814.1;Parent=G7814;gene_id=G7814;hybtrans_id=NODE_51052_length_255_cov_1.903670_g32540_i0;product=---NA---;transcript_id=G7814.1;uniq_trans_id=G7814.1
NODE_51052_length_255_cov_1.903670_g32540_i0	PBRI	exon	1	255	.	+	.	ID=exon-8110;Parent=G7814.1;exon_number=1;gene_id=G7814;transcript_id=G7814.1;uniq_trans_id=G7814.1
cogent_16500|path0	PBRI	gene	1	391	.	+	.	ID=G30393;gene_id=G30393;repproduct=---NA---;reptrans=G30393.1
cogent_16500|path0	PBRI	transcript	1	391	.	+	.	ID=G30393.1;Parent=G30393;gene_id=G30393;hybtrans_id=NODE_45710_length_391_cov_15.435028_g27200_i0;product=---NA---;transcript_id=G30393.1;uniq_trans_id=G30393.1
cogent_16500|path0	PBRI	exon	1	391	.	+	.	ID=exon-127340;Parent=G30393.1;exon_number=1;gene_id=G30393;transcript_id=G30393.1;uniq_trans_id=G30393.1
NODE_34293_length_836_cov_26.217772_g17914_i0	PBRI	gene	1	836	.	+	.	ID=G3919;gene_id=G3919;repproduct=aminopeptidase N;reptrans=G3919.1
NODE_34293_length_836_cov_26.217772_g17914_i0	PBRI	transcript	1	836	.	+	.	ID=G3919.1;Parent=G3919;gene_id=G3919;hybtrans_id=NODE_34293_length_836_cov_26.217772_g17914_i0;product=aminopeptidase N;transcript_id=G3919.1;uniq_trans_id=G3919.1
NODE_34293_length_836_cov_26.217772_g17914_i0	PBRI	exon	1	836	.	+	.	ID=exon-4203;Parent=G3919.1;exon_number=1;gene_id=G3919;transcript_id=G3919.1;uniq_trans_id=G3919.1
NODE_20308_length_1425_cov_6.792507_g9631_i0	PBRI	gene	1	1425	.	+	.	ID=G1655;gene_id=G1655;repproduct=cupin domain-containing protein;reptrans=G1655.1
NODE_20308_length_1425_cov_6.792507_g9631_i0	PBRI	transcript	1	1425	.	+	.	ID=G1655.1;Parent=G1655;gene_id=G1655;hybtrans_id=NODE_20308_length_1425_cov_6.792507_g9631_i0;product=cupin domain-containing protein;transcript_id=G1655.1;uniq_trans_id=G1655.1
NODE_20308_length_1425_cov_6.792507_g9631_i0	PBRI	exon	1	1425	.	+	.	ID=exon-1862;Parent=G1655.1;exon_number=1;gene_id=G1655;transcript_id=G1655.1;uniq_trans_id=G1655.1
NODE_33623_length_863_cov_9.920097_g17472_i0	PBRI	gene	1	863	.	+	.	ID=G3781;gene_id=G3781;repproduct=hypothetical protein EMIHUDRAFT_446728;reptrans=G3781.1
NODE_33623_length_863_cov_9.920097_g17472_i0	PBRI	transcript	1	863	.	+	.	ID=G3781.1;Parent=G3781;gene_id=G3781;hybtrans_id=NODE_33623_length_863_cov_9.920097_g17472_i0;product=hypothetical protein EMIHUDRAFT_446728;transcript_id=G3781.1;uniq_trans_id=G3781.1
NODE_33623_length_863_cov_9.920097_g17472_i0	PBRI	exon	1	863	.	+	.	ID=exon-4063;Parent=G3781.1;exon_number=1;gene_id=G3781;transcript_id=G3781.1;uniq_trans_id=G3781.1
cogent_6393|path0	PBRI	gene	1	1458	.	+	.	ID=G28809;gene_id=G28809;repproduct=proteasome subunit alpha type-3;reptrans=G28809.3
cogent_6393|path0	PBRI	transcript	1	1458	.	+	.	ID=G28809.1;Parent=G28809;gene_id=G28809;hybtrans_id=NODE_26070_length_1158_cov_62.538805_g9299_i2;product=proteasome subunit alpha type-3;transcript_id=G28809.1;uniq_trans_id=G28809.1
cogent_6393|path0	PBRI	exon	1	349	.	+	.	ID=exon-123780;Parent=G28809.1;exon_number=1;gene_id=G28809;transcript_id=G28809.1;uniq_trans_id=G28809.1
cogent_6393|path0	PBRI	exon	570	830	.	+	.	ID=exon-123781;Parent=G28809.1;exon_number=2;gene_id=G28809;transcript_id=G28809.1;uniq_trans_id=G28809.1
cogent_6393|path0	PBRI	exon	911	1458	.	+	.	ID=exon-123782;Parent=G28809.1;exon_number=3;gene_id=G28809;transcript_id=G28809.1;uniq_trans_id=G28809.1
cogent_6393|path0	PBRI	transcript	1	1458	.	+	.	ID=G28809.2;Parent=G28809;gene_id=G28809;hybtrans_id=NODE_21239_length_1378_cov_51.993289_g9299_i1;product=proteasome subunit alpha type-3;transcript_id=G28809.2;uniq_trans_id=G28809.2
cogent_6393|path0	PBRI	exon	1	830	.	+	.	ID=exon-123783;Parent=G28809.2;exon_number=1;gene_id=G28809;transcript_id=G28809.2;uniq_trans_id=G28809.2
cogent_6393|path0	PBRI	exon	911	1458	.	+	.	ID=exon-123784;Parent=G28809.2;exon_number=2;gene_id=G28809;transcript_id=G28809.2;uniq_trans_id=G28809.2
cogent_6393|path0	PBRI	transcript	1	1458	.	+	.	ID=G28809.3;Parent=G28809;gene_id=G28809;hybtrans_id=NODE_19670_length_1458_cov_48.332160_g9299_i0;product=proteasome subunit alpha type-3;transcript_id=G28809.3;uniq_trans_id=G28809.3
cogent_6393|path0	PBRI	exon	1	1458	.	+	.	ID=exon-123785;Parent=G28809.3;exon_number=1;gene_id=G28809;transcript_id=G28809.3;uniq_trans_id=G28809.3
NODE_33921_length_850_cov_7.642066_g17673_i0	PBRI	gene	1	850	.	+	.	ID=G3834;gene_id=G3834;repproduct=Mpv17-like protein 2;reptrans=G3834.1
NODE_33921_length_850_cov_7.642066_g17673_i0	PBRI	transcript	1	850	.	+	.	ID=G3834.1;Parent=G3834;gene_id=G3834;hybtrans_id=NODE_33921_length_850_cov_7.642066_g17673_i0;product=Mpv17-like protein 2;transcript_id=G3834.1;uniq_trans_id=G3834.1
NODE_33921_length_850_cov_7.642066_g17673_i0	PBRI	exon	1	850	.	+	.	ID=exon-4116;Parent=G3834.1;exon_number=1;gene_id=G3834;transcript_id=G3834.1;uniq_trans_id=G3834.1
NODE_16874_length_1614_cov_9.894103_g7860_i0	PBRI	gene	1	1614	.	+	.	ID=G1259;gene_id=G1259;repproduct=NAD-dependent epimerase/dehydratase family protein;reptrans=G1259.1
NODE_16874_length_1614_cov_9.894103_g7860_i0	PBRI	transcript	1	1614	.	+	.	ID=G1259.1;Parent=G1259;gene_id=G1259;hybtrans_id=NODE_16874_length_1614_cov_9.894103_g7860_i0;product=NAD-dependent epimerase/dehydratase family protein;transcript_id=G1259.1;uniq_trans_id=G1259.1
NODE_16874_length_1614_cov_9.894103_g7860_i0	PBRI	exon	1	1614	.	+	.	ID=exon-1421;Parent=G1259.1;exon_number=1;gene_id=G1259;transcript_id=G1259.1;uniq_trans_id=G1259.1
NODE_41649_length_549_cov_1.972656_g23380_i0	PBRI	gene	1	549	.	+	.	ID=G5544;gene_id=G5544;repproduct=---NA---;reptrans=G5544.1
NODE_41649_length_549_cov_1.972656_g23380_i0	PBRI	transcript	1	549	.	+	.	ID=G5544.1;Parent=G5544;gene_id=G5544;hybtrans_id=NODE_41649_length_549_cov_1.972656_g23380_i0;product=---NA---;transcript_id=G5544.1;uniq_trans_id=G5544.1
NODE_41649_length_549_cov_1.972656_g23380_i0	PBRI	exon	1	549	.	+	.	ID=exon-5837;Parent=G5544.1;exon_number=1;gene_id=G5544;transcript_id=G5544.1;uniq_trans_id=G5544.1
NODE_27771_length_1087_cov_21.949524_g13881_i0	PBRI	gene	1	1087	.	+	.	ID=G2735;gene_id=G2735;repproduct=NECAP endocytosis associated 2%2C isoform CRA_b;reptrans=G2735.1
NODE_27771_length_1087_cov_21.949524_g13881_i0	PBRI	transcript	1	1087	.	+	.	ID=G2735.1;Parent=G2735;gene_id=G2735;hybtrans_id=NODE_27771_length_1087_cov_21.949524_g13881_i0;product=NECAP endocytosis associated 2%2C isoform CRA_b;transcript_id=G2735.1;uniq_trans_id=G2735.1
NODE_27771_length_1087_cov_21.949524_g13881_i0	PBRI	exon	1	1087	.	+	.	ID=exon-2997;Parent=G2735.1;exon_number=1;gene_id=G2735;transcript_id=G2735.1;uniq_trans_id=G2735.1
cogent_4283|path0	PBRI	gene	1	1842	.	+	.	ID=G28068;gene_id=G28068;repproduct=prolyl 4-hydroxylase alpha subunit;reptrans=G28068.1
cogent_4283|path0	PBRI	transcript	1	1842	.	+	.	ID=G28068.1;Parent=G28068;gene_id=G28068;hybtrans_id=NODE_13286_length_1842_cov_11.421053_g6052_i0;product=prolyl 4-hydroxylase alpha subunit;transcript_id=G28068.1;uniq_trans_id=G28068.1
cogent_4283|path0	PBRI	exon	1	1842	.	+	.	ID=exon-121368;Parent=G28068.1;exon_number=1;gene_id=G28068;transcript_id=G28068.1;uniq_trans_id=G28068.1
NODE_29506_length_1021_cov_3.443089_g14929_i0	PBRI	gene	1	1011	.	+	.	ID=G3029;gene_id=G3029;repproduct=hypothetical protein EMIHUDRAFT_223677;reptrans=G3029.1
NODE_29506_length_1021_cov_3.443089_g14929_i0	PBRI	transcript	1	1011	.	+	.	ID=G3029.1;Parent=G3029;gene_id=G3029;hybtrans_id=NODE_29506_length_1021_cov_3.443089_g14929_i0;product=hypothetical protein EMIHUDRAFT_223677;transcript_id=G3029.1;uniq_trans_id=G3029.1
NODE_29506_length_1021_cov_3.443089_g14929_i0	PBRI	exon	1	1011	.	+	.	ID=exon-3300;Parent=G3029.1;exon_number=1;gene_id=G3029;transcript_id=G3029.1;uniq_trans_id=G3029.1
NODE_43072_length_493_cov_2.353070_g24650_i0	PBRI	gene	1	493	.	+	.	ID=G5876;gene_id=G5876;repproduct=hypothetical protein EMIHUDRAFT_448893;reptrans=G5876.1
NODE_43072_length_493_cov_2.353070_g24650_i0	PBRI	transcript	1	493	.	+	.	ID=G5876.1;Parent=G5876;gene_id=G5876;hybtrans_id=NODE_43072_length_493_cov_2.353070_g24650_i0;product=hypothetical protein EMIHUDRAFT_448893;transcript_id=G5876.1;uniq_trans_id=G5876.1
NODE_43072_length_493_cov_2.353070_g24650_i0	PBRI	exon	1	493	.	+	.	ID=exon-6169;Parent=G5876.1;exon_number=1;gene_id=G5876;transcript_id=G5876.1;uniq_trans_id=G5876.1
cogent_9638|path0	PBRI	gene	1	1043	.	+	.	ID=G29588;gene_id=G29588;repproduct=60S ribosomal protein L12 isoform X2;reptrans=G29588.2
cogent_9638|path0	PBRI	transcript	1	1043	.	+	.	ID=G29588.1;Parent=G29588;gene_id=G29588;hybtrans_id=NODE_33802_length_855_cov_202.704156_g14541_i1;product=ribosomal protein L12;transcript_id=G29588.1;uniq_trans_id=G29588.1
cogent_9638|path0	PBRI	exon	1	384	.	+	.	ID=exon-125783;Parent=G29588.1;exon_number=1;gene_id=G29588;transcript_id=G29588.1;uniq_trans_id=G29588.1
cogent_9638|path0	PBRI	exon	573	1043	.	+	.	ID=exon-125784;Parent=G29588.1;exon_number=2;gene_id=G29588;transcript_id=G29588.1;uniq_trans_id=G29588.1
cogent_9638|path0	PBRI	transcript	1	1043	.	+	.	ID=G29588.2;Parent=G29588;gene_id=G29588;hybtrans_id=NODE_28887_length_1043_cov_155.728628_g14541_i0;product=60S ribosomal protein L12 isoform X2;transcript_id=G29588.2;uniq_trans_id=G29588.2
cogent_9638|path0	PBRI	exon	1	1043	.	+	.	ID=exon-125785;Parent=G29588.2;exon_number=1;gene_id=G29588;transcript_id=G29588.2;uniq_trans_id=G29588.2
NODE_25108_length_1201_cov_6.433849_g12304_i0	PBRI	gene	1	1201	.	+	.	ID=G2284;gene_id=G2284;repproduct=---NA---;reptrans=G2284.1
NODE_25108_length_1201_cov_6.433849_g12304_i0	PBRI	transcript	1	1201	.	+	.	ID=G2284.1;Parent=G2284;gene_id=G2284;hybtrans_id=NODE_25108_length_1201_cov_6.433849_g12304_i0;product=---NA---;transcript_id=G2284.1;uniq_trans_id=G2284.1
NODE_25108_length_1201_cov_6.433849_g12304_i0	PBRI	exon	1	1201	.	+	.	ID=exon-2521;Parent=G2284.1;exon_number=1;gene_id=G2284;transcript_id=G2284.1;uniq_trans_id=G2284.1
NODE_54465_length_203_cov_6.680723_g35953_i0	PBRI	gene	1	203	.	+	.	ID=G8192;gene_id=G8192;repproduct=---NA---;reptrans=G8192.1
NODE_54465_length_203_cov_6.680723_g35953_i0	PBRI	transcript	1	203	.	+	.	ID=G8192.1;Parent=G8192;gene_id=G8192;hybtrans_id=NODE_54465_length_203_cov_6.680723_g35953_i0;product=---NA---;transcript_id=G8192.1;uniq_trans_id=G8192.1
NODE_54465_length_203_cov_6.680723_g35953_i0	PBRI	exon	1	203	.	+	.	ID=exon-8488;Parent=G8192.1;exon_number=1;gene_id=G8192;transcript_id=G8192.1;uniq_trans_id=G8192.1
cogent_3895|path0	PBRI	gene	1	2078	.	+	.	ID=G27932;gene_id=G27932;repproduct=predicted protein;reptrans=G27932.3
cogent_3895|path0	PBRI	transcript	1	2078	.	+	.	ID=G27932.1;Parent=G27932;gene_id=G27932;hybtrans_id=NODE_13384_length_1835_cov_71.424917_g5452_i2;product=UDP-4-amino-4-deoxy-L-arabinose-oxoglutarate aminotransferase;transcript_id=G27932.1;uniq_trans_id=G27932.1
cogent_3895|path0	PBRI	exon	1	219	.	+	.	ID=exon-120873;Parent=G27932.1;exon_number=1;gene_id=G27932;transcript_id=G27932.1;uniq_trans_id=G27932.1
cogent_3895|path0	PBRI	exon	394	1329	.	+	.	ID=exon-120874;Parent=G27932.1;exon_number=2;gene_id=G27932;transcript_id=G27932.1;uniq_trans_id=G27932.1
cogent_3895|path0	PBRI	exon	1399	2078	.	+	.	ID=exon-120875;Parent=G27932.1;exon_number=3;gene_id=G27932;transcript_id=G27932.1;uniq_trans_id=G27932.1
cogent_3895|path0	PBRI	transcript	1	2078	.	+	.	ID=G27932.2;Parent=G27932;gene_id=G27932;hybtrans_id=NODE_12421_length_1904_cov_67.542582_g5452_i1;product=predicted protein;transcript_id=G27932.2;uniq_trans_id=G27932.2
cogent_3895|path0	PBRI	exon	1	219	.	+	.	ID=exon-120876;Parent=G27932.2;exon_number=1;gene_id=G27932;transcript_id=G27932.2;uniq_trans_id=G27932.2
cogent_3895|path0	PBRI	exon	394	2078	.	+	.	ID=exon-120877;Parent=G27932.2;exon_number=2;gene_id=G27932;transcript_id=G27932.2;uniq_trans_id=G27932.2
cogent_3895|path0	PBRI	transcript	151	2078	.	+	.	ID=G27932.3;Parent=G27932;gene_id=G27932;hybtrans_id=NODE_12088_length_1928_cov_62.351666_g5452_i0;product=predicted protein;transcript_id=G27932.3;uniq_trans_id=G27932.3
cogent_3895|path0	PBRI	exon	151	2078	.	+	.	ID=exon-120878;Parent=G27932.3;exon_number=1;gene_id=G27932;transcript_id=G27932.3;uniq_trans_id=G27932.3
NODE_32159_length_919_cov_3.277778_g16580_i0	PBRI	gene	1	919	.	+	.	ID=G3501;gene_id=G3501;repproduct=predicted protein;reptrans=G3501.1
NODE_32159_length_919_cov_3.277778_g16580_i0	PBRI	transcript	1	919	.	+	.	ID=G3501.1;Parent=G3501;gene_id=G3501;hybtrans_id=NODE_32159_length_919_cov_3.277778_g16580_i0;product=predicted protein;transcript_id=G3501.1;uniq_trans_id=G3501.1
NODE_32159_length_919_cov_3.277778_g16580_i0	PBRI	exon	1	919	.	+	.	ID=exon-3777;Parent=G3501.1;exon_number=1;gene_id=G3501;transcript_id=G3501.1;uniq_trans_id=G3501.1
cogent_5873|path0	PBRI	gene	1	1624	.	+	.	ID=G28653;gene_id=G28653;repproduct=hypothetical protein EMIHUDRAFT_108102;reptrans=G28653.1
cogent_5873|path0	PBRI	transcript	1	1624	.	+	.	ID=G28653.1;Parent=G28653;gene_id=G28653;hybtrans_id=NODE_18158_length_1541_cov_13.396277_g8509_i0;product=hypothetical protein EMIHUDRAFT_108102;transcript_id=G28653.1;uniq_trans_id=G28653.1
cogent_5873|path0	PBRI	exon	1	689	.	+	.	ID=exon-123261;Parent=G28653.1;exon_number=1;gene_id=G28653;transcript_id=G28653.1;uniq_trans_id=G28653.1
cogent_5873|path0	PBRI	exon	773	1624	.	+	.	ID=exon-123262;Parent=G28653.1;exon_number=2;gene_id=G28653;transcript_id=G28653.1;uniq_trans_id=G28653.1
cogent_5873|path0	PBRI	transcript	654	1624	.	+	.	ID=G28653.2;Parent=G28653;gene_id=G28653;hybtrans_id=NODE_30794_length_971_cov_9.232334_g8509_i1;product=predicted protein;transcript_id=G28653.2;uniq_trans_id=G28653.2
cogent_5873|path0	PBRI	exon	654	1624	.	+	.	ID=exon-123263;Parent=G28653.2;exon_number=1;gene_id=G28653;transcript_id=G28653.2;uniq_trans_id=G28653.2
NODE_15971_length_1668_cov_9.259350_g7381_i0	PBRI	gene	1	1658	.	+	.	ID=G1174;gene_id=G1174;repproduct=solute carrier family 35 member F1-like;reptrans=G1174.1
NODE_15971_length_1668_cov_9.259350_g7381_i0	PBRI	transcript	1	1658	.	+	.	ID=G1174.1;Parent=G1174;gene_id=G1174;hybtrans_id=NODE_15971_length_1668_cov_9.259350_g7381_i0;product=solute carrier family 35 member F1-like;transcript_id=G1174.1;uniq_trans_id=G1174.1
NODE_15971_length_1668_cov_9.259350_g7381_i0	PBRI	exon	1	1658	.	+	.	ID=exon-1334;Parent=G1174.1;exon_number=1;gene_id=G1174;transcript_id=G1174.1;uniq_trans_id=G1174.1
NODE_47473_length_337_cov_1.753333_g28961_i0	PBRI	gene	1	337	.	+	.	ID=G7051;gene_id=G7051;repproduct=---NA---;reptrans=G7051.1
NODE_47473_length_337_cov_1.753333_g28961_i0	PBRI	transcript	1	337	.	+	.	ID=G7051.1;Parent=G7051;gene_id=G7051;hybtrans_id=NODE_47473_length_337_cov_1.753333_g28961_i0;product=---NA---;transcript_id=G7051.1;uniq_trans_id=G7051.1
NODE_47473_length_337_cov_1.753333_g28961_i0	PBRI	exon	1	337	.	+	.	ID=exon-7346;Parent=G7051.1;exon_number=1;gene_id=G7051;transcript_id=G7051.1;uniq_trans_id=G7051.1
NODE_42987_length_496_cov_34.215686_g24571_i0	PBRI	gene	1	496	.	+	.	ID=G5850;gene_id=G5850;repproduct=---NA---;reptrans=G5850.1
NODE_42987_length_496_cov_34.215686_g24571_i0	PBRI	transcript	1	496	.	+	.	ID=G5850.1;Parent=G5850;gene_id=G5850;hybtrans_id=NODE_42987_length_496_cov_34.215686_g24571_i0;product=---NA---;transcript_id=G5850.1;uniq_trans_id=G5850.1
NODE_42987_length_496_cov_34.215686_g24571_i0	PBRI	exon	1	496	.	+	.	ID=exon-6143;Parent=G5850.1;exon_number=1;gene_id=G5850;transcript_id=G5850.1;uniq_trans_id=G5850.1
NODE_56916_length_180_cov_8.027972_g38404_i0	PBRI	gene	1	180	.	+	.	ID=G8374;gene_id=G8374;repproduct=---NA---;reptrans=G8374.1
NODE_56916_length_180_cov_8.027972_g38404_i0	PBRI	transcript	1	180	.	+	.	ID=G8374.1;Parent=G8374;gene_id=G8374;hybtrans_id=NODE_56916_length_180_cov_8.027972_g38404_i0;product=---NA---;transcript_id=G8374.1;uniq_trans_id=G8374.1
NODE_56916_length_180_cov_8.027972_g38404_i0	PBRI	exon	1	180	.	+	.	ID=exon-8670;Parent=G8374.1;exon_number=1;gene_id=G8374;transcript_id=G8374.1;uniq_trans_id=G8374.1
NODE_24325_length_1236_cov_3.448707_g11852_i0	PBRI	gene	1	1236	.	+	.	ID=G2175;gene_id=G2175;repproduct=Ammonium transporter 2;reptrans=G2175.1
NODE_24325_length_1236_cov_3.448707_g11852_i0	PBRI	transcript	1	1236	.	+	.	ID=G2175.1;Parent=G2175;gene_id=G2175;hybtrans_id=NODE_24325_length_1236_cov_3.448707_g11852_i0;product=Ammonium transporter 2;transcript_id=G2175.1;uniq_trans_id=G2175.1
NODE_24325_length_1236_cov_3.448707_g11852_i0	PBRI	exon	1	1236	.	+	.	ID=exon-2406;Parent=G2175.1;exon_number=1;gene_id=G2175;transcript_id=G2175.1;uniq_trans_id=G2175.1
NODE_17088_length_1601_cov_18.601023_g7966_i0	PBRI	gene	1	1601	.	+	.	ID=G1287;gene_id=G1287;repproduct=predicted protein;reptrans=G1287.1
NODE_17088_length_1601_cov_18.601023_g7966_i0	PBRI	transcript	1	1601	.	+	.	ID=G1287.1;Parent=G1287;gene_id=G1287;hybtrans_id=NODE_17088_length_1601_cov_18.601023_g7966_i0;product=predicted protein;transcript_id=G1287.1;uniq_trans_id=G1287.1
NODE_17088_length_1601_cov_18.601023_g7966_i0	PBRI	exon	1	1601	.	+	.	ID=exon-1455;Parent=G1287.1;exon_number=1;gene_id=G1287;transcript_id=G1287.1;uniq_trans_id=G1287.1
NODE_39779_length_622_cov_8.441026_g21838_i0	PBRI	gene	1	622	.	+	.	ID=G5112;gene_id=G5112;repproduct=hypothetical protein EMIHUDRAFT_118162;reptrans=G5112.1
NODE_39779_length_622_cov_8.441026_g21838_i0	PBRI	transcript	1	622	.	+	.	ID=G5112.1;Parent=G5112;gene_id=G5112;hybtrans_id=NODE_39779_length_622_cov_8.441026_g21838_i0;product=hypothetical protein EMIHUDRAFT_118162;transcript_id=G5112.1;uniq_trans_id=G5112.1
NODE_39779_length_622_cov_8.441026_g21838_i0	PBRI	exon	1	622	.	+	.	ID=exon-5403;Parent=G5112.1;exon_number=1;gene_id=G5112;transcript_id=G5112.1;uniq_trans_id=G5112.1
NODE_35473_length_790_cov_6.069057_g18709_i0	PBRI	gene	1	790	.	+	.	ID=G4158;gene_id=G4158;repproduct=predicted protein;reptrans=G4158.1
NODE_35473_length_790_cov_6.069057_g18709_i0	PBRI	transcript	1	790	.	+	.	ID=G4158.1;Parent=G4158;gene_id=G4158;hybtrans_id=NODE_35473_length_790_cov_6.069057_g18709_i0;product=predicted protein;transcript_id=G4158.1;uniq_trans_id=G4158.1
NODE_35473_length_790_cov_6.069057_g18709_i0	PBRI	exon	1	790	.	+	.	ID=exon-4447;Parent=G4158.1;exon_number=1;gene_id=G4158;transcript_id=G4158.1;uniq_trans_id=G4158.1
NODE_53347_length_217_cov_3.688889_g34835_i0	PBRI	gene	1	217	.	+	.	ID=G8095;gene_id=G8095;repproduct=---NA---;reptrans=G8095.1
NODE_53347_length_217_cov_3.688889_g34835_i0	PBRI	transcript	1	217	.	+	.	ID=G8095.1;Parent=G8095;gene_id=G8095;hybtrans_id=NODE_53347_length_217_cov_3.688889_g34835_i0;product=---NA---;transcript_id=G8095.1;uniq_trans_id=G8095.1
NODE_53347_length_217_cov_3.688889_g34835_i0	PBRI	exon	1	217	.	+	.	ID=exon-8391;Parent=G8095.1;exon_number=1;gene_id=G8095;transcript_id=G8095.1;uniq_trans_id=G8095.1
NODE_44736_length_426_cov_8.262211_g26232_i0	PBRI	gene	1	426	.	+	.	ID=G6325;gene_id=G6325;repproduct=predicted protein;reptrans=G6325.1
NODE_44736_length_426_cov_8.262211_g26232_i0	PBRI	transcript	1	426	.	+	.	ID=G6325.1;Parent=G6325;gene_id=G6325;hybtrans_id=NODE_44736_length_426_cov_8.262211_g26232_i0;product=predicted protein;transcript_id=G6325.1;uniq_trans_id=G6325.1
NODE_44736_length_426_cov_8.262211_g26232_i0	PBRI	exon	1	426	.	+	.	ID=exon-6618;Parent=G6325.1;exon_number=1;gene_id=G6325;transcript_id=G6325.1;uniq_trans_id=G6325.1
NODE_52076_length_236_cov_2.100503_g33564_i0	PBRI	gene	1	236	.	+	.	ID=G7950;gene_id=G7950;repproduct=---NA---;reptrans=G7950.1
NODE_52076_length_236_cov_2.100503_g33564_i0	PBRI	transcript	1	236	.	+	.	ID=G7950.1;Parent=G7950;gene_id=G7950;hybtrans_id=NODE_52076_length_236_cov_2.100503_g33564_i0;product=---NA---;transcript_id=G7950.1;uniq_trans_id=G7950.1
NODE_52076_length_236_cov_2.100503_g33564_i0	PBRI	exon	1	236	.	+	.	ID=exon-8246;Parent=G7950.1;exon_number=1;gene_id=G7950;transcript_id=G7950.1;uniq_trans_id=G7950.1
NODE_21378_length_1372_cov_9.926592_g10231_i0	PBRI	gene	1	1372	.	+	.	ID=G1788;gene_id=G1788;repproduct=---NA---;reptrans=G1788.1
NODE_21378_length_1372_cov_9.926592_g10231_i0	PBRI	transcript	1	1372	.	+	.	ID=G1788.1;Parent=G1788;gene_id=G1788;hybtrans_id=NODE_21378_length_1372_cov_9.926592_g10231_i0;product=---NA---;transcript_id=G1788.1;uniq_trans_id=G1788.1
NODE_21378_length_1372_cov_9.926592_g10231_i0	PBRI	exon	1	1372	.	+	.	ID=exon-2004;Parent=G1788.1;exon_number=1;gene_id=G1788;transcript_id=G1788.1;uniq_trans_id=G1788.1
NODE_45688_length_392_cov_34.467606_g27178_i0	PBRI	gene	1	392	.	+	.	ID=G6593;gene_id=G6593;repproduct=alpha actinin;reptrans=G6593.1
NODE_45688_length_392_cov_34.467606_g27178_i0	PBRI	transcript	1	392	.	+	.	ID=G6593.1;Parent=G6593;gene_id=G6593;hybtrans_id=NODE_45688_length_392_cov_34.467606_g27178_i0;product=alpha actinin;transcript_id=G6593.1;uniq_trans_id=G6593.1
NODE_45688_length_392_cov_34.467606_g27178_i0	PBRI	exon	1	392	.	+	.	ID=exon-6887;Parent=G6593.1;exon_number=1;gene_id=G6593;transcript_id=G6593.1;uniq_trans_id=G6593.1
NODE_35311_length_796_cov_2.644269_g18603_i0	PBRI	gene	1	796	.	+	.	ID=G4120;gene_id=G4120;repproduct=putative membrane protein;reptrans=G4120.1
NODE_35311_length_796_cov_2.644269_g18603_i0	PBRI	transcript	1	796	.	+	.	ID=G4120.1;Parent=G4120;gene_id=G4120;hybtrans_id=NODE_35311_length_796_cov_2.644269_g18603_i0;product=putative membrane protein;transcript_id=G4120.1;uniq_trans_id=G4120.1
NODE_35311_length_796_cov_2.644269_g18603_i0	PBRI	exon	1	796	.	+	.	ID=exon-4409;Parent=G4120.1;exon_number=1;gene_id=G4120;transcript_id=G4120.1;uniq_trans_id=G4120.1
NODE_67867_length_120_cov_6.180723_g49355_i0	PBRI	gene	1	120	.	+	.	ID=G8696;gene_id=G8696;repproduct=---NA---;reptrans=G8696.1
NODE_67867_length_120_cov_6.180723_g49355_i0	PBRI	transcript	1	120	.	+	.	ID=G8696.1;Parent=G8696;gene_id=G8696;hybtrans_id=NODE_67867_length_120_cov_6.180723_g49355_i0;product=---NA---;transcript_id=G8696.1;uniq_trans_id=G8696.1
NODE_67867_length_120_cov_6.180723_g49355_i0	PBRI	exon	1	120	.	+	.	ID=exon-8993;Parent=G8696.1;exon_number=1;gene_id=G8696;transcript_id=G8696.1;uniq_trans_id=G8696.1
cogent_17505|path0	PBRI	gene	1	314	.	+	.	ID=G30467;gene_id=G30467;repproduct=---NA---;reptrans=G30467.1
cogent_17505|path0	PBRI	transcript	1	314	.	+	.	ID=G30467.1;Parent=G30467;gene_id=G30467;hybtrans_id=NODE_48288_length_314_cov_9.848375_g29776_i0;product=---NA---;transcript_id=G30467.1;uniq_trans_id=G30467.1
cogent_17505|path0	PBRI	exon	1	314	.	+	.	ID=exon-127446;Parent=G30467.1;exon_number=1;gene_id=G30467;transcript_id=G30467.1;uniq_trans_id=G30467.1
cogent_9884|path0	PBRI	gene	1	1019	.	+	.	ID=G29618;gene_id=G29618;repproduct=hypothetical protein EMIHUDRAFT_451917;reptrans=G29618.2
cogent_9884|path0	PBRI	transcript	1	1019	.	+	.	ID=G29618.1;Parent=G29618;gene_id=G29618;hybtrans_id=NODE_31437_length_946_cov_7.629263_g14954_i1;product=hypothetical protein EMIHUDRAFT_451917;transcript_id=G29618.1;uniq_trans_id=G29618.1
cogent_9884|path0	PBRI	exon	1	610	.	+	.	ID=exon-125870;Parent=G29618.1;exon_number=1;gene_id=G29618;transcript_id=G29618.1;uniq_trans_id=G29618.1
cogent_9884|path0	PBRI	exon	684	1019	.	+	.	ID=exon-125871;Parent=G29618.1;exon_number=2;gene_id=G29618;transcript_id=G29618.1;uniq_trans_id=G29618.1
cogent_9884|path0	PBRI	transcript	1	1019	.	+	.	ID=G29618.2;Parent=G29618;gene_id=G29618;hybtrans_id=NODE_29556_length_1019_cov_7.194501_g14954_i0;product=hypothetical protein EMIHUDRAFT_451917;transcript_id=G29618.2;uniq_trans_id=G29618.2
cogent_9884|path0	PBRI	exon	1	1019	.	+	.	ID=exon-125872;Parent=G29618.2;exon_number=1;gene_id=G29618;transcript_id=G29618.2;uniq_trans_id=G29618.2
NODE_56542_length_183_cov_2.589041_g38030_i0	PBRI	gene	1	183	.	+	.	ID=G8360;gene_id=G8360;repproduct=---NA---;reptrans=G8360.1
NODE_56542_length_183_cov_2.589041_g38030_i0	PBRI	transcript	1	183	.	+	.	ID=G8360.1;Parent=G8360;gene_id=G8360;hybtrans_id=NODE_56542_length_183_cov_2.589041_g38030_i0;product=---NA---;transcript_id=G8360.1;uniq_trans_id=G8360.1
NODE_56542_length_183_cov_2.589041_g38030_i0	PBRI	exon	1	183	.	+	.	ID=exon-8656;Parent=G8360.1;exon_number=1;gene_id=G8360;transcript_id=G8360.1;uniq_trans_id=G8360.1
cogent_2024|path0	PBRI	gene	1	2561	.	+	.	ID=G27085;gene_id=G27085;repproduct=cullin-1 isoform X1;reptrans=G27085.1
cogent_2024|path0	PBRI	transcript	1	2561	.	+	.	ID=G27085.1;Parent=G27085;gene_id=G27085;hybtrans_id=NODE_6243_length_2561_cov_147.198494_g328_i8;product=cullin-1 isoform X1;transcript_id=G27085.1;uniq_trans_id=G27085.1
cogent_2024|path0	PBRI	exon	1	2561	.	+	.	ID=exon-117532;Parent=G27085.1;exon_number=1;gene_id=G27085;transcript_id=G27085.1;uniq_trans_id=G27085.1
NODE_56048_length_187_cov_8.580000_g37536_i0	PBRI	gene	1	187	.	+	.	ID=G8314;gene_id=G8314;repproduct=---NA---;reptrans=G8314.1
NODE_56048_length_187_cov_8.580000_g37536_i0	PBRI	transcript	1	187	.	+	.	ID=G8314.1;Parent=G8314;gene_id=G8314;hybtrans_id=NODE_56048_length_187_cov_8.580000_g37536_i0;product=---NA---;transcript_id=G8314.1;uniq_trans_id=G8314.1
NODE_56048_length_187_cov_8.580000_g37536_i0	PBRI	exon	1	187	.	+	.	ID=exon-8610;Parent=G8314.1;exon_number=1;gene_id=G8314;transcript_id=G8314.1;uniq_trans_id=G8314.1
NODE_7088_length_2440_cov_15.369538_g3141_i0	PBRI	gene	1	2440	.	+	.	ID=G463;gene_id=G463;repproduct=transcription termination/antitermination protein NusG;reptrans=G463.1
NODE_7088_length_2440_cov_15.369538_g3141_i0	PBRI	transcript	1	2440	.	+	.	ID=G463.1;Parent=G463;gene_id=G463;hybtrans_id=NODE_7088_length_2440_cov_15.369538_g3141_i0;product=transcription termination/antitermination protein NusG;transcript_id=G463.1;uniq_trans_id=G463.1
NODE_7088_length_2440_cov_15.369538_g3141_i0	PBRI	exon	1	2440	.	+	.	ID=exon-549;Parent=G463.1;exon_number=1;gene_id=G463;transcript_id=G463.1;uniq_trans_id=G463.1
NODE_31807_length_931_cov_62152.861298_g16372_i0	PBRI	gene	1	931	.	+	.	ID=G3442;gene_id=G3442;repproduct=predicted protein;reptrans=G3442.1
NODE_31807_length_931_cov_62152.861298_g16372_i0	PBRI	transcript	1	931	.	+	.	ID=G3442.1;Parent=G3442;gene_id=G3442;hybtrans_id=NODE_31807_length_931_cov_62152.861298_g16372_i0;product=predicted protein;transcript_id=G3442.1;uniq_trans_id=G3442.1
NODE_31807_length_931_cov_62152.861298_g16372_i0	PBRI	exon	1	931	.	+	.	ID=exon-3716;Parent=G3442.1;exon_number=1;gene_id=G3442;transcript_id=G3442.1;uniq_trans_id=G3442.1
NODE_31720_length_935_cov_17.702673_g16313_i0	PBRI	gene	1	935	.	+	.	ID=G3424;gene_id=G3424;repproduct=predicted protein;reptrans=G3424.1
NODE_31720_length_935_cov_17.702673_g16313_i0	PBRI	transcript	1	935	.	+	.	ID=G3424.1;Parent=G3424;gene_id=G3424;hybtrans_id=NODE_31720_length_935_cov_17.702673_g16313_i0;product=predicted protein;transcript_id=G3424.1;uniq_trans_id=G3424.1
NODE_31720_length_935_cov_17.702673_g16313_i0	PBRI	exon	1	935	.	+	.	ID=exon-3698;Parent=G3424.1;exon_number=1;gene_id=G3424;transcript_id=G3424.1;uniq_trans_id=G3424.1
NODE_65055_length_141_cov_3.259615_g46543_i0	PBRI	gene	1	141	.	+	.	ID=G8601;gene_id=G8601;repproduct=---NA---;reptrans=G8601.1
NODE_65055_length_141_cov_3.259615_g46543_i0	PBRI	transcript	1	141	.	+	.	ID=G8601.1;Parent=G8601;gene_id=G8601;hybtrans_id=NODE_65055_length_141_cov_3.259615_g46543_i0;product=---NA---;transcript_id=G8601.1;uniq_trans_id=G8601.1
NODE_65055_length_141_cov_3.259615_g46543_i0	PBRI	exon	1	141	.	+	.	ID=exon-8897;Parent=G8601.1;exon_number=1;gene_id=G8601;transcript_id=G8601.1;uniq_trans_id=G8601.1
NODE_41900_length_539_cov_2.282869_g23603_i0	PBRI	gene	1	539	.	+	.	ID=G5600;gene_id=G5600;repproduct=---NA---;reptrans=G5600.1
NODE_41900_length_539_cov_2.282869_g23603_i0	PBRI	transcript	1	539	.	+	.	ID=G5600.1;Parent=G5600;gene_id=G5600;hybtrans_id=NODE_41900_length_539_cov_2.282869_g23603_i0;product=---NA---;transcript_id=G5600.1;uniq_trans_id=G5600.1
NODE_41900_length_539_cov_2.282869_g23603_i0	PBRI	exon	1	539	.	+	.	ID=exon-5893;Parent=G5600.1;exon_number=1;gene_id=G5600;transcript_id=G5600.1;uniq_trans_id=G5600.1
cogent_16503|path0	PBRI	gene	1	326	.	+	.	ID=G30394;gene_id=G30394;repproduct=---NA---;reptrans=G30394.1
cogent_16503|path0	PBRI	transcript	1	326	.	+	.	ID=G30394.1;Parent=G30394;gene_id=G30394;hybtrans_id=NODE_47844_length_326_cov_5.965398_g29332_i0;product=---NA---;transcript_id=G30394.1;uniq_trans_id=G30394.1
cogent_16503|path0	PBRI	exon	1	326	.	+	.	ID=exon-127341;Parent=G30394.1;exon_number=1;gene_id=G30394;transcript_id=G30394.1;uniq_trans_id=G30394.1
NODE_26537_length_1139_cov_16.566243_g13155_i0	PBRI	gene	1	1139	.	+	.	ID=G2523;gene_id=G2523;repproduct=transcription factor bHLH140;reptrans=G2523.1
NODE_26537_length_1139_cov_16.566243_g13155_i0	PBRI	transcript	1	1139	.	+	.	ID=G2523.1;Parent=G2523;gene_id=G2523;hybtrans_id=NODE_26537_length_1139_cov_16.566243_g13155_i0;product=transcription factor bHLH140;transcript_id=G2523.1;uniq_trans_id=G2523.1
NODE_26537_length_1139_cov_16.566243_g13155_i0	PBRI	exon	1	1139	.	+	.	ID=exon-2776;Parent=G2523.1;exon_number=1;gene_id=G2523;transcript_id=G2523.1;uniq_trans_id=G2523.1
NODE_31171_length_956_cov_16.171926_g15955_i0	PBRI	gene	1	956	.	+	.	ID=G3330;gene_id=G3330;repproduct=hypothetical protein EMIHUDRAFT_440641%2C partial;reptrans=G3330.1
NODE_31171_length_956_cov_16.171926_g15955_i0	PBRI	transcript	1	956	.	+	.	ID=G3330.1;Parent=G3330;gene_id=G3330;hybtrans_id=NODE_31171_length_956_cov_16.171926_g15955_i0;product=hypothetical protein EMIHUDRAFT_440641%2C partial;transcript_id=G3330.1;uniq_trans_id=G3330.1
NODE_31171_length_956_cov_16.171926_g15955_i0	PBRI	exon	1	956	.	+	.	ID=exon-3604;Parent=G3330.1;exon_number=1;gene_id=G3330;transcript_id=G3330.1;uniq_trans_id=G3330.1
NODE_37770_length_702_cov_15.067669_g20303_i0	PBRI	gene	1	702	.	+	.	ID=G4658;gene_id=G4658;repproduct=hypothetical protein EMIHUDRAFT_466318;reptrans=G4658.1
NODE_37770_length_702_cov_15.067669_g20303_i0	PBRI	transcript	1	702	.	+	.	ID=G4658.1;Parent=G4658;gene_id=G4658;hybtrans_id=NODE_37770_length_702_cov_15.067669_g20303_i0;product=hypothetical protein EMIHUDRAFT_466318;transcript_id=G4658.1;uniq_trans_id=G4658.1
NODE_37770_length_702_cov_15.067669_g20303_i0	PBRI	exon	1	702	.	+	.	ID=exon-4947;Parent=G4658.1;exon_number=1;gene_id=G4658;transcript_id=G4658.1;uniq_trans_id=G4658.1
NODE_13872_length_1802_cov_19.106516_g6340_i0	PBRI	gene	1	1802	.	+	.	ID=G989;gene_id=G989;repproduct=hypothetical protein EMIHUDRAFT_236730;reptrans=G989.1
NODE_13872_length_1802_cov_19.106516_g6340_i0	PBRI	transcript	1	1802	.	+	.	ID=G989.1;Parent=G989;gene_id=G989;hybtrans_id=NODE_13872_length_1802_cov_19.106516_g6340_i0;product=hypothetical protein EMIHUDRAFT_236730;transcript_id=G989.1;uniq_trans_id=G989.1
NODE_13872_length_1802_cov_19.106516_g6340_i0	PBRI	exon	1	1802	.	+	.	ID=exon-1134;Parent=G989.1;exon_number=1;gene_id=G989;transcript_id=G989.1;uniq_trans_id=G989.1
NODE_44154_length_449_cov_2.881068_g25669_i0	PBRI	gene	1	449	.	+	.	ID=G6161;gene_id=G6161;repproduct=---NA---;reptrans=G6161.1
NODE_44154_length_449_cov_2.881068_g25669_i0	PBRI	transcript	1	449	.	+	.	ID=G6161.1;Parent=G6161;gene_id=G6161;hybtrans_id=NODE_44154_length_449_cov_2.881068_g25669_i0;product=---NA---;transcript_id=G6161.1;uniq_trans_id=G6161.1
NODE_44154_length_449_cov_2.881068_g25669_i0	PBRI	exon	1	449	.	+	.	ID=exon-6454;Parent=G6161.1;exon_number=1;gene_id=G6161;transcript_id=G6161.1;uniq_trans_id=G6161.1
NODE_29427_length_1024_cov_10.533941_g14882_i0	PBRI	gene	1	1024	.	+	.	ID=G3014;gene_id=G3014;repproduct=hypothetical protein EMIHUDRAFT_452842;reptrans=G3014.1
NODE_29427_length_1024_cov_10.533941_g14882_i0	PBRI	transcript	1	1024	.	+	.	ID=G3014.1;Parent=G3014;gene_id=G3014;hybtrans_id=NODE_29427_length_1024_cov_10.533941_g14882_i0;product=hypothetical protein EMIHUDRAFT_452842;transcript_id=G3014.1;uniq_trans_id=G3014.1
NODE_29427_length_1024_cov_10.533941_g14882_i0	PBRI	exon	1	1024	.	+	.	ID=exon-3285;Parent=G3014.1;exon_number=1;gene_id=G3014;transcript_id=G3014.1;uniq_trans_id=G3014.1
cogent_1969|path0	PBRI	gene	1	2670	.	+	.	ID=G27048;gene_id=G27048;repproduct=abc transporter g family member 7;reptrans=G27048.3
cogent_1969|path0	PBRI	transcript	1	2670	.	+	.	ID=G27048.1;Parent=G27048;gene_id=G27048;hybtrans_id=NODE_7037_length_2445_cov_26.250831_g2658_i2;product=ABC transporter G family member 7;transcript_id=G27048.1;uniq_trans_id=G27048.1
cogent_1969|path0	PBRI	exon	1	1250	.	+	.	ID=exon-117410;Parent=G27048.1;exon_number=1;gene_id=G27048;transcript_id=G27048.1;uniq_trans_id=G27048.1
cogent_1969|path0	PBRI	exon	1318	1508	.	+	.	ID=exon-117411;Parent=G27048.1;exon_number=2;gene_id=G27048;transcript_id=G27048.1;uniq_trans_id=G27048.1
cogent_1969|path0	PBRI	exon	1588	2199	.	+	.	ID=exon-117412;Parent=G27048.1;exon_number=3;gene_id=G27048;transcript_id=G27048.1;uniq_trans_id=G27048.1
cogent_1969|path0	PBRI	exon	2279	2670	.	+	.	ID=exon-117413;Parent=G27048.1;exon_number=4;gene_id=G27048;transcript_id=G27048.1;uniq_trans_id=G27048.1
cogent_1969|path0	PBRI	transcript	1	2670	.	+	.	ID=G27048.2;Parent=G27048;gene_id=G27048;hybtrans_id=NODE_6499_length_2524_cov_25.343788_g2658_i1;product=ABC transporter G family member 7;transcript_id=G27048.2;uniq_trans_id=G27048.2
cogent_1969|path0	PBRI	exon	1	1250	.	+	.	ID=exon-117414;Parent=G27048.2;exon_number=1;gene_id=G27048;transcript_id=G27048.2;uniq_trans_id=G27048.2
cogent_1969|path0	PBRI	exon	1318	1508	.	+	.	ID=exon-117415;Parent=G27048.2;exon_number=2;gene_id=G27048;transcript_id=G27048.2;uniq_trans_id=G27048.2
cogent_1969|path0	PBRI	exon	1588	2670	.	+	.	ID=exon-117416;Parent=G27048.2;exon_number=3;gene_id=G27048;transcript_id=G27048.2;uniq_trans_id=G27048.2
cogent_1969|path0	PBRI	transcript	1	2670	.	+	.	ID=G27048.3;Parent=G27048;gene_id=G27048;hybtrans_id=NODE_6048_length_2591_cov_24.479640_g2658_i0;product=abc transporter g family member 7;transcript_id=G27048.3;uniq_trans_id=G27048.3
cogent_1969|path0	PBRI	exon	1	2199	.	+	.	ID=exon-117417;Parent=G27048.3;exon_number=1;gene_id=G27048;transcript_id=G27048.3;uniq_trans_id=G27048.3
cogent_1969|path0	PBRI	exon	2279	2670	.	+	.	ID=exon-117418;Parent=G27048.3;exon_number=2;gene_id=G27048;transcript_id=G27048.3;uniq_trans_id=G27048.3
NODE_40127_length_609_cov_2.379371_g22108_i0	PBRI	gene	1	599	.	+	.	ID=G5175;gene_id=G5175;repproduct=---NA---;reptrans=G5175.1
NODE_40127_length_609_cov_2.379371_g22108_i0	PBRI	transcript	1	599	.	+	.	ID=G5175.1;Parent=G5175;gene_id=G5175;hybtrans_id=NODE_40127_length_609_cov_2.379371_g22108_i0;product=---NA---;transcript_id=G5175.1;uniq_trans_id=G5175.1
NODE_40127_length_609_cov_2.379371_g22108_i0	PBRI	exon	1	599	.	+	.	ID=exon-5466;Parent=G5175.1;exon_number=1;gene_id=G5175;transcript_id=G5175.1;uniq_trans_id=G5175.1
NODE_53750_length_212_cov_1.668571_g35238_i0	PBRI	gene	1	212	.	+	.	ID=G8124;gene_id=G8124;repproduct=---NA---;reptrans=G8124.1
NODE_53750_length_212_cov_1.668571_g35238_i0	PBRI	transcript	1	212	.	+	.	ID=G8124.1;Parent=G8124;gene_id=G8124;hybtrans_id=NODE_53750_length_212_cov_1.668571_g35238_i0;product=---NA---;transcript_id=G8124.1;uniq_trans_id=G8124.1
NODE_53750_length_212_cov_1.668571_g35238_i0	PBRI	exon	1	212	.	+	.	ID=exon-8420;Parent=G8124.1;exon_number=1;gene_id=G8124;transcript_id=G8124.1;uniq_trans_id=G8124.1
NODE_45119_length_413_cov_2.433511_g26614_i0	PBRI	gene	1	403	.	+	.	ID=G6430;gene_id=G6430;repproduct=---NA---;reptrans=G6430.1
NODE_45119_length_413_cov_2.433511_g26614_i0	PBRI	transcript	1	403	.	+	.	ID=G6430.1;Parent=G6430;gene_id=G6430;hybtrans_id=NODE_45119_length_413_cov_2.433511_g26614_i0;product=---NA---;transcript_id=G6430.1;uniq_trans_id=G6430.1
NODE_45119_length_413_cov_2.433511_g26614_i0	PBRI	exon	1	403	.	+	.	ID=exon-6724;Parent=G6430.1;exon_number=1;gene_id=G6430;transcript_id=G6430.1;uniq_trans_id=G6430.1
cogent_6084|path0	PBRI	gene	1	1773	.	+	.	ID=G28715;gene_id=G28715;repproduct=hypothetical protein EMIHUDRAFT_108988;reptrans=G28715.1
cogent_6084|path0	PBRI	transcript	1	1773	.	+	.	ID=G28715.1;Parent=G28715;gene_id=G28715;hybtrans_id=NODE_18780_length_1506_cov_10.826413_g8816_i0;product=hypothetical protein EMIHUDRAFT_108988;transcript_id=G28715.1;uniq_trans_id=G28715.1
cogent_6084|path0	PBRI	exon	1	765	.	+	.	ID=exon-123450;Parent=G28715.1;exon_number=1;gene_id=G28715;transcript_id=G28715.1;uniq_trans_id=G28715.1
cogent_6084|path0	PBRI	exon	1033	1773	.	+	.	ID=exon-123451;Parent=G28715.1;exon_number=2;gene_id=G28715;transcript_id=G28715.1;uniq_trans_id=G28715.1
NODE_65104_length_141_cov_2.028846_g46592_i0	PBRI	gene	1	141	.	+	.	ID=G8602;gene_id=G8602;repproduct=---NA---;reptrans=G8602.1
NODE_65104_length_141_cov_2.028846_g46592_i0	PBRI	transcript	1	141	.	+	.	ID=G8602.1;Parent=G8602;gene_id=G8602;hybtrans_id=NODE_65104_length_141_cov_2.028846_g46592_i0;product=---NA---;transcript_id=G8602.1;uniq_trans_id=G8602.1
NODE_65104_length_141_cov_2.028846_g46592_i0	PBRI	exon	1	141	.	+	.	ID=exon-8898;Parent=G8602.1;exon_number=1;gene_id=G8602;transcript_id=G8602.1;uniq_trans_id=G8602.1
cogent_11999|path0	PBRI	gene	1	802	.	+	.	ID=G29951;gene_id=G29951;repproduct=---NA---;reptrans=G29951.2
cogent_11999|path0	PBRI	transcript	1	802	.	+	.	ID=G29951.1;Parent=G29951;gene_id=G29951;hybtrans_id=NODE_37365_length_719_cov_12.706745_g18493_i1;product=---NA---;transcript_id=G29951.1;uniq_trans_id=G29951.1
cogent_11999|path0	PBRI	exon	1	255	.	+	.	ID=exon-126571;Parent=G29951.1;exon_number=1;gene_id=G29951;transcript_id=G29951.1;uniq_trans_id=G29951.1
cogent_11999|path0	PBRI	exon	339	802	.	+	.	ID=exon-126572;Parent=G29951.1;exon_number=2;gene_id=G29951;transcript_id=G29951.1;uniq_trans_id=G29951.1
cogent_11999|path0	PBRI	transcript	1	802	.	+	.	ID=G29951.2;Parent=G29951;gene_id=G29951;hybtrans_id=NODE_35139_length_802_cov_11.624837_g18493_i0;product=---NA---;transcript_id=G29951.2;uniq_trans_id=G29951.2
cogent_11999|path0	PBRI	exon	1	802	.	+	.	ID=exon-126573;Parent=G29951.2;exon_number=1;gene_id=G29951;transcript_id=G29951.2;uniq_trans_id=G29951.2
cogent_1830|path0	PBRI	gene	1	2663	.	+	.	ID=G26980;gene_id=G26980;repproduct=hypothetical protein EMIHUDRAFT_244576;reptrans=G26980.2
cogent_1830|path0	PBRI	transcript	1	2663	.	+	.	ID=G26980.1;Parent=G26980;gene_id=G26980;hybtrans_id=NODE_9243_length_2184_cov_118.353982_g2445_i1;product=hypothetical protein EMIHUDRAFT_244576;transcript_id=G26980.1;uniq_trans_id=G26980.1
cogent_1830|path0	PBRI	exon	1	395	.	+	.	ID=exon-117186;Parent=G26980.1;exon_number=1;gene_id=G26980;transcript_id=G26980.1;uniq_trans_id=G26980.1
cogent_1830|path0	PBRI	exon	656	846	.	+	.	ID=exon-117187;Parent=G26980.1;exon_number=2;gene_id=G26980;transcript_id=G26980.1;uniq_trans_id=G26980.1
cogent_1830|path0	PBRI	exon	998	1545	.	+	.	ID=exon-117188;Parent=G26980.1;exon_number=3;gene_id=G26980;transcript_id=G26980.1;uniq_trans_id=G26980.1
cogent_1830|path0	PBRI	exon	1614	2663	.	+	.	ID=exon-117189;Parent=G26980.1;exon_number=4;gene_id=G26980;transcript_id=G26980.1;uniq_trans_id=G26980.1
cogent_1830|path0	PBRI	transcript	1	2663	.	+	.	ID=G26980.2;Parent=G26980;gene_id=G26980;hybtrans_id=NODE_5598_length_2663_cov_93.737243_g2445_i0;product=hypothetical protein EMIHUDRAFT_244576;transcript_id=G26980.2;uniq_trans_id=G26980.2
cogent_1830|path0	PBRI	exon	1	2663	.	+	.	ID=exon-117190;Parent=G26980.2;exon_number=1;gene_id=G26980;transcript_id=G26980.2;uniq_trans_id=G26980.2
NODE_49057_length_296_cov_12.436293_g30545_i0	PBRI	gene	1	296	.	+	.	ID=G7418;gene_id=G7418;repproduct=---NA---;reptrans=G7418.1
NODE_49057_length_296_cov_12.436293_g30545_i0	PBRI	transcript	1	296	.	+	.	ID=G7418.1;Parent=G7418;gene_id=G7418;hybtrans_id=NODE_49057_length_296_cov_12.436293_g30545_i0;product=---NA---;transcript_id=G7418.1;uniq_trans_id=G7418.1
NODE_49057_length_296_cov_12.436293_g30545_i0	PBRI	exon	1	296	.	+	.	ID=exon-7713;Parent=G7418.1;exon_number=1;gene_id=G7418;transcript_id=G7418.1;uniq_trans_id=G7418.1
NODE_26349_length_1147_cov_10.616216_g13040_i0	PBRI	gene	1	1147	.	+	.	ID=G2489;gene_id=G2489;repproduct=hypothetical protein EMIHUDRAFT_226969;reptrans=G2489.1
NODE_26349_length_1147_cov_10.616216_g13040_i0	PBRI	transcript	1	1147	.	+	.	ID=G2489.1;Parent=G2489;gene_id=G2489;hybtrans_id=NODE_26349_length_1147_cov_10.616216_g13040_i0;product=hypothetical protein EMIHUDRAFT_226969;transcript_id=G2489.1;uniq_trans_id=G2489.1
NODE_26349_length_1147_cov_10.616216_g13040_i0	PBRI	exon	1	1147	.	+	.	ID=exon-2742;Parent=G2489.1;exon_number=1;gene_id=G2489;transcript_id=G2489.1;uniq_trans_id=G2489.1
NODE_37522_length_712_cov_11.948148_g20118_i0	PBRI	gene	1	712	.	+	.	ID=G4582;gene_id=G4582;repproduct=HEAT repeat-containing protein 2;reptrans=G4582.1
NODE_37522_length_712_cov_11.948148_g20118_i0	PBRI	transcript	1	712	.	+	.	ID=G4582.1;Parent=G4582;gene_id=G4582;hybtrans_id=NODE_37522_length_712_cov_11.948148_g20118_i0;product=HEAT repeat-containing protein 2;transcript_id=G4582.1;uniq_trans_id=G4582.1
NODE_37522_length_712_cov_11.948148_g20118_i0	PBRI	exon	1	712	.	+	.	ID=exon-4871;Parent=G4582.1;exon_number=1;gene_id=G4582;transcript_id=G4582.1;uniq_trans_id=G4582.1
NODE_13545_length_1824_cov_12.376049_g6185_i0	PBRI	gene	1	1824	.	+	.	ID=G957;gene_id=G957;repproduct=hypothetical protein Ctob_015236;reptrans=G957.1
NODE_13545_length_1824_cov_12.376049_g6185_i0	PBRI	transcript	1	1824	.	+	.	ID=G957.1;Parent=G957;gene_id=G957;hybtrans_id=NODE_13545_length_1824_cov_12.376049_g6185_i0;product=hypothetical protein Ctob_015236;transcript_id=G957.1;uniq_trans_id=G957.1
NODE_13545_length_1824_cov_12.376049_g6185_i0	PBRI	exon	1	1824	.	+	.	ID=exon-1102;Parent=G957.1;exon_number=1;gene_id=G957;transcript_id=G957.1;uniq_trans_id=G957.1
NODE_57185_length_178_cov_4.056738_g38673_i0	PBRI	gene	1	178	.	+	.	ID=G8387;gene_id=G8387;repproduct=---NA---;reptrans=G8387.1
NODE_57185_length_178_cov_4.056738_g38673_i0	PBRI	transcript	1	178	.	+	.	ID=G8387.1;Parent=G8387;gene_id=G8387;hybtrans_id=NODE_57185_length_178_cov_4.056738_g38673_i0;product=---NA---;transcript_id=G8387.1;uniq_trans_id=G8387.1
NODE_57185_length_178_cov_4.056738_g38673_i0	PBRI	exon	1	178	.	+	.	ID=exon-8683;Parent=G8387.1;exon_number=1;gene_id=G8387;transcript_id=G8387.1;uniq_trans_id=G8387.1
NODE_26970_length_1122_cov_2.645161_g13407_i0	PBRI	gene	1	1122	.	+	.	ID=G2606;gene_id=G2606;repproduct=putative alkaline phosphatase;reptrans=G2606.1
NODE_26970_length_1122_cov_2.645161_g13407_i0	PBRI	transcript	1	1122	.	+	.	ID=G2606.1;Parent=G2606;gene_id=G2606;hybtrans_id=NODE_26970_length_1122_cov_2.645161_g13407_i0;product=putative alkaline phosphatase;transcript_id=G2606.1;uniq_trans_id=G2606.1
NODE_26970_length_1122_cov_2.645161_g13407_i0	PBRI	exon	1	1122	.	+	.	ID=exon-2866;Parent=G2606.1;exon_number=1;gene_id=G2606;transcript_id=G2606.1;uniq_trans_id=G2606.1
NODE_51719_length_242_cov_17.317073_g33207_i0	PBRI	gene	1	242	.	+	.	ID=G7898;gene_id=G7898;repproduct=---NA---;reptrans=G7898.1
NODE_51719_length_242_cov_17.317073_g33207_i0	PBRI	transcript	1	242	.	+	.	ID=G7898.1;Parent=G7898;gene_id=G7898;hybtrans_id=NODE_51719_length_242_cov_17.317073_g33207_i0;product=---NA---;transcript_id=G7898.1;uniq_trans_id=G7898.1
NODE_51719_length_242_cov_17.317073_g33207_i0	PBRI	exon	1	242	.	+	.	ID=exon-8194;Parent=G7898.1;exon_number=1;gene_id=G7898;transcript_id=G7898.1;uniq_trans_id=G7898.1
NODE_41852_length_541_cov_1.668651_g23558_i0	PBRI	gene	1	541	.	+	.	ID=G5586;gene_id=G5586;repproduct=---NA---;reptrans=G5586.1
NODE_41852_length_541_cov_1.668651_g23558_i0	PBRI	transcript	1	541	.	+	.	ID=G5586.1;Parent=G5586;gene_id=G5586;hybtrans_id=NODE_41852_length_541_cov_1.668651_g23558_i0;product=---NA---;transcript_id=G5586.1;uniq_trans_id=G5586.1
NODE_41852_length_541_cov_1.668651_g23558_i0	PBRI	exon	1	541	.	+	.	ID=exon-5879;Parent=G5586.1;exon_number=1;gene_id=G5586;transcript_id=G5586.1;uniq_trans_id=G5586.1
NODE_24292_length_1237_cov_6.376667_g11832_i0	PBRI	gene	1	1227	.	+	.	ID=G2169;gene_id=G2169;repproduct=hypothetical protein EMIHUDRAFT_195595;reptrans=G2169.1
NODE_24292_length_1237_cov_6.376667_g11832_i0	PBRI	transcript	1	1227	.	+	.	ID=G2169.1;Parent=G2169;gene_id=G2169;hybtrans_id=NODE_24292_length_1237_cov_6.376667_g11832_i0;product=hypothetical protein EMIHUDRAFT_195595;transcript_id=G2169.1;uniq_trans_id=G2169.1
NODE_24292_length_1237_cov_6.376667_g11832_i0	PBRI	exon	1	1227	.	+	.	ID=exon-2400;Parent=G2169.1;exon_number=1;gene_id=G2169;transcript_id=G2169.1;uniq_trans_id=G2169.1
NODE_34692_length_820_cov_2.708812_g18184_i0	PBRI	gene	1	820	.	+	.	ID=G3997;gene_id=G3997;repproduct=CDP-diacylglycerol--glycerol-3-phosphate 3-phosphatidyltransferase;reptrans=G3997.1
NODE_34692_length_820_cov_2.708812_g18184_i0	PBRI	transcript	1	820	.	+	.	ID=G3997.1;Parent=G3997;gene_id=G3997;hybtrans_id=NODE_34692_length_820_cov_2.708812_g18184_i0;product=CDP-diacylglycerol--glycerol-3-phosphate 3-phosphatidyltransferase;transcript_id=G3997.1;uniq_trans_id=G3997.1
NODE_34692_length_820_cov_2.708812_g18184_i0	PBRI	exon	1	820	.	+	.	ID=exon-4286;Parent=G3997.1;exon_number=1;gene_id=G3997;transcript_id=G3997.1;uniq_trans_id=G3997.1
NODE_12762_length_1879_cov_10.826276_g5794_i0	PBRI	gene	1	1879	.	+	.	ID=G890;gene_id=G890;repproduct=hypothetical protein EMIHUDRAFT_101864;reptrans=G890.1
NODE_12762_length_1879_cov_10.826276_g5794_i0	PBRI	transcript	1	1879	.	+	.	ID=G890.1;Parent=G890;gene_id=G890;hybtrans_id=NODE_12762_length_1879_cov_10.826276_g5794_i0;product=hypothetical protein EMIHUDRAFT_101864;transcript_id=G890.1;uniq_trans_id=G890.1
NODE_12762_length_1879_cov_10.826276_g5794_i0	PBRI	exon	1	1879	.	+	.	ID=exon-1031;Parent=G890.1;exon_number=1;gene_id=G890;transcript_id=G890.1;uniq_trans_id=G890.1
cogent_1384|path0	PBRI	gene	1	3172	.	+	.	ID=G26754;gene_id=G26754;repproduct=delta CA;reptrans=G26754.2
cogent_1384|path0	PBRI	transcript	1	3172	.	+	.	ID=G26754.1;Parent=G26754;gene_id=G26754;hybtrans_id=NODE_5425_length_2695_cov_520.256584_g1808_i2;product=delta CA;transcript_id=G26754.1;uniq_trans_id=G26754.1
cogent_1384|path0	PBRI	exon	1	61	.	+	.	ID=exon-116162;Parent=G26754.1;exon_number=1;gene_id=G26754;transcript_id=G26754.1;uniq_trans_id=G26754.1
cogent_1384|path0	PBRI	exon	136	355	.	+	.	ID=exon-116163;Parent=G26754.1;exon_number=2;gene_id=G26754;transcript_id=G26754.1;uniq_trans_id=G26754.1
cogent_1384|path0	PBRI	exon	427	702	.	+	.	ID=exon-116164;Parent=G26754.1;exon_number=3;gene_id=G26754;transcript_id=G26754.1;uniq_trans_id=G26754.1
cogent_1384|path0	PBRI	exon	783	2000	.	+	.	ID=exon-116165;Parent=G26754.1;exon_number=4;gene_id=G26754;transcript_id=G26754.1;uniq_trans_id=G26754.1
cogent_1384|path0	PBRI	exon	2253	3172	.	+	.	ID=exon-116166;Parent=G26754.1;exon_number=5;gene_id=G26754;transcript_id=G26754.1;uniq_trans_id=G26754.1
cogent_1384|path0	PBRI	transcript	1	3172	.	+	.	ID=G26754.2;Parent=G26754;gene_id=G26754;hybtrans_id=NODE_4222_length_2947_cov_468.387285_g1808_i0;product=delta CA;transcript_id=G26754.2;uniq_trans_id=G26754.2
cogent_1384|path0	PBRI	exon	1	61	.	+	.	ID=exon-116167;Parent=G26754.2;exon_number=1;gene_id=G26754;transcript_id=G26754.2;uniq_trans_id=G26754.2
cogent_1384|path0	PBRI	exon	136	355	.	+	.	ID=exon-116168;Parent=G26754.2;exon_number=2;gene_id=G26754;transcript_id=G26754.2;uniq_trans_id=G26754.2
cogent_1384|path0	PBRI	exon	427	702	.	+	.	ID=exon-116169;Parent=G26754.2;exon_number=3;gene_id=G26754;transcript_id=G26754.2;uniq_trans_id=G26754.2
cogent_1384|path0	PBRI	exon	783	3172	.	+	.	ID=exon-116170;Parent=G26754.2;exon_number=4;gene_id=G26754;transcript_id=G26754.2;uniq_trans_id=G26754.2
cogent_1384|path0	PBRI	transcript	1	3172	.	+	.	ID=G26754.3;Parent=G26754;gene_id=G26754;hybtrans_id=NODE_4982_length_2778_cov_491.226560_g1808_i1;product=delta CA;transcript_id=G26754.3;uniq_trans_id=G26754.3
cogent_1384|path0	PBRI	exon	1	1736	.	+	.	ID=exon-116171;Parent=G26754.3;exon_number=1;gene_id=G26754;transcript_id=G26754.3;uniq_trans_id=G26754.3
cogent_1384|path0	PBRI	exon	1879	2000	.	+	.	ID=exon-116172;Parent=G26754.3;exon_number=2;gene_id=G26754;transcript_id=G26754.3;uniq_trans_id=G26754.3
cogent_1384|path0	PBRI	exon	2253	3172	.	+	.	ID=exon-116173;Parent=G26754.3;exon_number=3;gene_id=G26754;transcript_id=G26754.3;uniq_trans_id=G26754.3
NODE_10886_length_2028_cov_7.620291_g4851_i0	PBRI	gene	1	2028	.	+	.	ID=G738;gene_id=G738;repproduct=hypothetical protein EMIHUDRAFT_95378;reptrans=G738.1
NODE_10886_length_2028_cov_7.620291_g4851_i0	PBRI	transcript	1	2028	.	+	.	ID=G738.1;Parent=G738;gene_id=G738;hybtrans_id=NODE_10886_length_2028_cov_7.620291_g4851_i0;product=hypothetical protein EMIHUDRAFT_95378;transcript_id=G738.1;uniq_trans_id=G738.1
NODE_10886_length_2028_cov_7.620291_g4851_i0	PBRI	exon	1	2028	.	+	.	ID=exon-870;Parent=G738.1;exon_number=1;gene_id=G738;transcript_id=G738.1;uniq_trans_id=G738.1
cogent_9852|path0	PBRI	gene	1	858	.	+	.	ID=G29613;gene_id=G29613;repproduct=Hsp20/alpha crystallin family protein;reptrans=G29613.2
cogent_9852|path0	PBRI	transcript	1	561	.	+	.	ID=G29613.1;Parent=G29613;gene_id=G29613;hybtrans_id=NODE_35649_length_783_cov_354.341823_g2535_i2;product=Hsp20/alpha crystallin family protein;transcript_id=G29613.1;uniq_trans_id=G29613.1
cogent_9852|path0	PBRI	exon	1	561	.	+	.	ID=exon-125858;Parent=G29613.1;exon_number=1;gene_id=G29613;transcript_id=G29613.1;uniq_trans_id=G29613.1
cogent_9852|path0	PBRI	transcript	1	824	.	+	.	ID=G29613.2;Parent=G29613;gene_id=G29613;hybtrans_id=NODE_34426_length_830_cov_343.218159_g2535_i1;product=Hsp20/alpha crystallin family protein;transcript_id=G29613.2;uniq_trans_id=G29613.2
cogent_9852|path0	PBRI	exon	1	824	.	+	.	ID=exon-125859;Parent=G29613.2;exon_number=1;gene_id=G29613;transcript_id=G29613.2;uniq_trans_id=G29613.2
cogent_9852|path0	PBRI	transcript	559	858	.	+	.	ID=G29613.3;Parent=G29613;gene_id=G29613;hybtrans_id=NODE_48615_length_306_cov_30.691450_g30103_i0;product=---NA---;transcript_id=G29613.3;uniq_trans_id=G29613.3
cogent_9852|path0	PBRI	exon	559	858	.	+	.	ID=exon-125860;Parent=G29613.3;exon_number=1;gene_id=G29613;transcript_id=G29613.3;uniq_trans_id=G29613.3
cogent_7412|path0	PBRI	gene	1	875	.	+	.	ID=G29106;gene_id=G29106;repproduct=---NA---;reptrans=G29106.1
cogent_7412|path0	PBRI	transcript	1	875	.	+	.	ID=G29106.1;Parent=G29106;gene_id=G29106;hybtrans_id=NODE_33297_length_875_cov_6.846062_g10928_i1;product=---NA---;transcript_id=G29106.1;uniq_trans_id=G29106.1
cogent_7412|path0	PBRI	exon	1	875	.	+	.	ID=exon-124595;Parent=G29106.1;exon_number=1;gene_id=G29106;transcript_id=G29106.1;uniq_trans_id=G29106.1
cogent_4502|path0	PBRI	gene	1	1797	.	+	.	ID=G28148;gene_id=G28148;repproduct=hypothetical protein EMIHUDRAFT_453050%2C partial;reptrans=G28148.2
cogent_4502|path0	PBRI	transcript	1	1797	.	+	.	ID=G28148.1;Parent=G28148;gene_id=G28148;hybtrans_id=NODE_15259_length_1712_cov_20.141493_g6374_i1;product=hypothetical protein EMIHUDRAFT_453050%2C partial;transcript_id=G28148.1;uniq_trans_id=G28148.1
cogent_4502|path0	PBRI	exon	1	1111	.	+	.	ID=exon-121612;Parent=G28148.1;exon_number=1;gene_id=G28148;transcript_id=G28148.1;uniq_trans_id=G28148.1
cogent_4502|path0	PBRI	exon	1197	1797	.	+	.	ID=exon-121613;Parent=G28148.1;exon_number=2;gene_id=G28148;transcript_id=G28148.1;uniq_trans_id=G28148.1
cogent_4502|path0	PBRI	transcript	1	1797	.	+	.	ID=G28148.2;Parent=G28148;gene_id=G28148;hybtrans_id=NODE_13940_length_1797_cov_19.244318_g6374_i0;product=hypothetical protein EMIHUDRAFT_453050%2C partial;transcript_id=G28148.2;uniq_trans_id=G28148.2
cogent_4502|path0	PBRI	exon	1	1797	.	+	.	ID=exon-121614;Parent=G28148.2;exon_number=1;gene_id=G28148;transcript_id=G28148.2;uniq_trans_id=G28148.2
NODE_69316_length_111_cov_32.716216_g50804_i0	PBRI	gene	1	111	.	+	.	ID=G8736;gene_id=G8736;repproduct=---NA---;reptrans=G8736.1
NODE_69316_length_111_cov_32.716216_g50804_i0	PBRI	transcript	1	111	.	+	.	ID=G8736.1;Parent=G8736;gene_id=G8736;hybtrans_id=NODE_69316_length_111_cov_32.716216_g50804_i0;product=---NA---;transcript_id=G8736.1;uniq_trans_id=G8736.1
NODE_69316_length_111_cov_32.716216_g50804_i0	PBRI	exon	1	111	.	+	.	ID=exon-9033;Parent=G8736.1;exon_number=1;gene_id=G8736;transcript_id=G8736.1;uniq_trans_id=G8736.1
cogent_99|path0	PBRI	gene	1	6805	.	+	.	ID=G25975;gene_id=G25975;repproduct=von Willebrand factor A domain-containing protein 8;reptrans=G25975.2
cogent_99|path0	PBRI	transcript	1	6805	.	+	.	ID=G25975.1;Parent=G25975;gene_id=G25975;hybtrans_id=NODE_337_length_6651_cov_8.741004_g116_i1;product=von Willebrand factor A domain-containing protein 8;transcript_id=G25975.1;uniq_trans_id=G25975.1
cogent_99|path0	PBRI	exon	1	1638	.	+	.	ID=exon-111829;Parent=G25975.1;exon_number=1;gene_id=G25975;transcript_id=G25975.1;uniq_trans_id=G25975.1
cogent_99|path0	PBRI	exon	1721	3787	.	+	.	ID=exon-111830;Parent=G25975.1;exon_number=2;gene_id=G25975;transcript_id=G25975.1;uniq_trans_id=G25975.1
cogent_99|path0	PBRI	exon	3860	6805	.	+	.	ID=exon-111831;Parent=G25975.1;exon_number=3;gene_id=G25975;transcript_id=G25975.1;uniq_trans_id=G25975.1
cogent_99|path0	PBRI	transcript	1	6805	.	+	.	ID=G25975.2;Parent=G25975;gene_id=G25975;hybtrans_id=NODE_315_length_6805_cov_8.555556_g116_i0;product=von Willebrand factor A domain-containing protein 8;transcript_id=G25975.2;uniq_trans_id=G25975.2
cogent_99|path0	PBRI	exon	1	6805	.	+	.	ID=exon-111832;Parent=G25975.2;exon_number=1;gene_id=G25975;transcript_id=G25975.2;uniq_trans_id=G25975.2
cogent_8359|path0	PBRI	gene	1	1186	.	+	.	ID=G29324;gene_id=G29324;repproduct=hypothetical protein Naga_100609g1;reptrans=G29324.2
cogent_8359|path0	PBRI	transcript	1	1186	.	+	.	ID=G29324.1;Parent=G29324;gene_id=G29324;hybtrans_id=NODE_27077_length_1118_cov_10.425532_g12499_i1;product=hypothetical protein Naga_100609g1;transcript_id=G29324.1;uniq_trans_id=G29324.1
cogent_8359|path0	PBRI	exon	1	725	.	+	.	ID=exon-125150;Parent=G29324.1;exon_number=1;gene_id=G29324;transcript_id=G29324.1;uniq_trans_id=G29324.1
cogent_8359|path0	PBRI	exon	794	1186	.	+	.	ID=exon-125151;Parent=G29324.1;exon_number=2;gene_id=G29324;transcript_id=G29324.1;uniq_trans_id=G29324.1
cogent_8359|path0	PBRI	transcript	1	1186	.	+	.	ID=G29324.2;Parent=G29324;gene_id=G29324;hybtrans_id=NODE_25427_length_1186_cov_9.478677_g12499_i0;product=hypothetical protein Naga_100609g1;transcript_id=G29324.2;uniq_trans_id=G29324.2
cogent_8359|path0	PBRI	exon	1	1186	.	+	.	ID=exon-125152;Parent=G29324.2;exon_number=1;gene_id=G29324;transcript_id=G29324.2;uniq_trans_id=G29324.2
NODE_24217_length_1240_cov_3.635910_g11793_i0	PBRI	gene	1	1240	.	+	.	ID=G2161;gene_id=G2161;repproduct=---NA---;reptrans=G2161.1
NODE_24217_length_1240_cov_3.635910_g11793_i0	PBRI	transcript	1	1240	.	+	.	ID=G2161.1;Parent=G2161;gene_id=G2161;hybtrans_id=NODE_24217_length_1240_cov_3.635910_g11793_i0;product=---NA---;transcript_id=G2161.1;uniq_trans_id=G2161.1
NODE_24217_length_1240_cov_3.635910_g11793_i0	PBRI	exon	1	1240	.	+	.	ID=exon-2392;Parent=G2161.1;exon_number=1;gene_id=G2161;transcript_id=G2161.1;uniq_trans_id=G2161.1
cogent_15164|path0	PBRI	gene	1	509	.	+	.	ID=G30299;gene_id=G30299;repproduct=E3 ubiquitin ligase;reptrans=G30299.1
cogent_15164|path0	PBRI	transcript	1	509	.	+	.	ID=G30299.1;Parent=G30299;gene_id=G30299;hybtrans_id=NODE_42656_length_509_cov_41.813559_g24273_i0;product=E3 ubiquitin ligase;transcript_id=G30299.1;uniq_trans_id=G30299.1
cogent_15164|path0	PBRI	exon	1	509	.	+	.	ID=exon-127203;Parent=G30299.1;exon_number=1;gene_id=G30299;transcript_id=G30299.1;uniq_trans_id=G30299.1
NODE_56297_length_185_cov_3.594595_g37785_i0	PBRI	gene	1	185	.	+	.	ID=G8340;gene_id=G8340;repproduct=---NA---;reptrans=G8340.1
NODE_56297_length_185_cov_3.594595_g37785_i0	PBRI	transcript	1	185	.	+	.	ID=G8340.1;Parent=G8340;gene_id=G8340;hybtrans_id=NODE_56297_length_185_cov_3.594595_g37785_i0;product=---NA---;transcript_id=G8340.1;uniq_trans_id=G8340.1
NODE_56297_length_185_cov_3.594595_g37785_i0	PBRI	exon	1	185	.	+	.	ID=exon-8636;Parent=G8340.1;exon_number=1;gene_id=G8340;transcript_id=G8340.1;uniq_trans_id=G8340.1
NODE_20764_length_1402_cov_12.726740_g9898_i0	PBRI	gene	1	1402	.	+	.	ID=G1720;gene_id=G1720;repproduct=hypothetical protein EMIHUDRAFT_456422;reptrans=G1720.1
NODE_20764_length_1402_cov_12.726740_g9898_i0	PBRI	transcript	1	1402	.	+	.	ID=G1720.1;Parent=G1720;gene_id=G1720;hybtrans_id=NODE_20764_length_1402_cov_12.726740_g9898_i0;product=hypothetical protein EMIHUDRAFT_456422;transcript_id=G1720.1;uniq_trans_id=G1720.1
NODE_20764_length_1402_cov_12.726740_g9898_i0	PBRI	exon	1	1402	.	+	.	ID=exon-1933;Parent=G1720.1;exon_number=1;gene_id=G1720;transcript_id=G1720.1;uniq_trans_id=G1720.1
cogent_1845|path0	PBRI	gene	1	2657	.	+	.	ID=G26987;gene_id=G26987;repproduct=hypothetical protein EMIHUDRAFT_449071;reptrans=G26987.1
cogent_1845|path0	PBRI	transcript	1	2657	.	+	.	ID=G26987.1;Parent=G26987;gene_id=G26987;hybtrans_id=NODE_5636_length_2657_cov_15.595802_g2461_i0;product=hypothetical protein EMIHUDRAFT_449071;transcript_id=G26987.1;uniq_trans_id=G26987.1
cogent_1845|path0	PBRI	exon	1	2657	.	+	.	ID=exon-117220;Parent=G26987.1;exon_number=1;gene_id=G26987;transcript_id=G26987.1;uniq_trans_id=G26987.1
NODE_39305_length_640_cov_35.804312_g21454_i0	PBRI	gene	1	640	.	+	.	ID=G5013;gene_id=G5013;repproduct=trafficking protein particle complex 8;reptrans=G5013.1
NODE_39305_length_640_cov_35.804312_g21454_i0	PBRI	transcript	1	640	.	+	.	ID=G5013.1;Parent=G5013;gene_id=G5013;hybtrans_id=NODE_39305_length_640_cov_35.804312_g21454_i0;product=trafficking protein particle complex 8;transcript_id=G5013.1;uniq_trans_id=G5013.1
NODE_39305_length_640_cov_35.804312_g21454_i0	PBRI	exon	1	640	.	+	.	ID=exon-5302;Parent=G5013.1;exon_number=1;gene_id=G5013;transcript_id=G5013.1;uniq_trans_id=G5013.1
NODE_28267_length_1068_cov_2.156159_g14167_i0	PBRI	gene	1	1068	.	+	.	ID=G2817;gene_id=G2817;repproduct=Roco2%2C Roco family protein;reptrans=G2817.1
NODE_28267_length_1068_cov_2.156159_g14167_i0	PBRI	transcript	1	1068	.	+	.	ID=G2817.1;Parent=G2817;gene_id=G2817;hybtrans_id=NODE_28267_length_1068_cov_2.156159_g14167_i0;product=Roco2%2C Roco family protein;transcript_id=G2817.1;uniq_trans_id=G2817.1
NODE_28267_length_1068_cov_2.156159_g14167_i0	PBRI	exon	1	1068	.	+	.	ID=exon-3084;Parent=G2817.1;exon_number=1;gene_id=G2817;transcript_id=G2817.1;uniq_trans_id=G2817.1
NODE_52720_length_226_cov_80.788360_g34208_i0	PBRI	gene	1	226	.	+	.	ID=G8021;gene_id=G8021;repproduct=---NA---;reptrans=G8021.1
NODE_52720_length_226_cov_80.788360_g34208_i0	PBRI	transcript	1	226	.	+	.	ID=G8021.1;Parent=G8021;gene_id=G8021;hybtrans_id=NODE_52720_length_226_cov_80.788360_g34208_i0;product=---NA---;transcript_id=G8021.1;uniq_trans_id=G8021.1
NODE_52720_length_226_cov_80.788360_g34208_i0	PBRI	exon	1	226	.	+	.	ID=exon-8317;Parent=G8021.1;exon_number=1;gene_id=G8021;transcript_id=G8021.1;uniq_trans_id=G8021.1
NODE_2874_length_3385_cov_6.762545_g1190_i0	PBRI	gene	1	3385	.	+	.	ID=G183;gene_id=G183;repproduct=predicted protein;reptrans=G183.1
NODE_2874_length_3385_cov_6.762545_g1190_i0	PBRI	transcript	1	3385	.	+	.	ID=G183.1;Parent=G183;gene_id=G183;hybtrans_id=NODE_2874_length_3385_cov_6.762545_g1190_i0;product=predicted protein;transcript_id=G183.1;uniq_trans_id=G183.1
NODE_2874_length_3385_cov_6.762545_g1190_i0	PBRI	exon	1	3385	.	+	.	ID=exon-232;Parent=G183.1;exon_number=1;gene_id=G183;transcript_id=G183.1;uniq_trans_id=G183.1
NODE_44358_length_441_cov_1.992574_g25865_i0	PBRI	gene	1	431	.	+	.	ID=G6217;gene_id=G6217;repproduct=---NA---;reptrans=G6217.1
NODE_44358_length_441_cov_1.992574_g25865_i0	PBRI	transcript	1	431	.	+	.	ID=G6217.1;Parent=G6217;gene_id=G6217;hybtrans_id=NODE_44358_length_441_cov_1.992574_g25865_i0;product=---NA---;transcript_id=G6217.1;uniq_trans_id=G6217.1
NODE_44358_length_441_cov_1.992574_g25865_i0	PBRI	exon	1	431	.	+	.	ID=exon-6510;Parent=G6217.1;exon_number=1;gene_id=G6217;transcript_id=G6217.1;uniq_trans_id=G6217.1
NODE_56927_length_180_cov_3.146853_g38415_i0	PBRI	gene	1	180	.	+	.	ID=G8377;gene_id=G8377;repproduct=---NA---;reptrans=G8377.1
NODE_56927_length_180_cov_3.146853_g38415_i0	PBRI	transcript	1	180	.	+	.	ID=G8377.1;Parent=G8377;gene_id=G8377;hybtrans_id=NODE_56927_length_180_cov_3.146853_g38415_i0;product=---NA---;transcript_id=G8377.1;uniq_trans_id=G8377.1
NODE_56927_length_180_cov_3.146853_g38415_i0	PBRI	exon	1	180	.	+	.	ID=exon-8673;Parent=G8377.1;exon_number=1;gene_id=G8377;transcript_id=G8377.1;uniq_trans_id=G8377.1
cogent_10432|path0	PBRI	gene	1	961	.	+	.	ID=G29704;gene_id=G29704;repproduct=---NA---;reptrans=G29704.1
cogent_10432|path0	PBRI	transcript	1	961	.	+	.	ID=G29704.1;Parent=G29704;gene_id=G29704;hybtrans_id=NODE_31053_length_961_cov_41.298701_g15882_i0;product=---NA---;transcript_id=G29704.1;uniq_trans_id=G29704.1
cogent_10432|path0	PBRI	exon	1	961	.	+	.	ID=exon-126064;Parent=G29704.1;exon_number=1;gene_id=G29704;transcript_id=G29704.1;uniq_trans_id=G29704.1
NODE_18296_length_1533_cov_12.667112_g8578_i0	PBRI	gene	1	1533	.	+	.	ID=G1414;gene_id=G1414;repproduct=hypothetical protein EMIHUDRAFT_436273;reptrans=G1414.1
NODE_18296_length_1533_cov_12.667112_g8578_i0	PBRI	transcript	1	1533	.	+	.	ID=G1414.1;Parent=G1414;gene_id=G1414;hybtrans_id=NODE_18296_length_1533_cov_12.667112_g8578_i0;product=hypothetical protein EMIHUDRAFT_436273;transcript_id=G1414.1;uniq_trans_id=G1414.1
NODE_18296_length_1533_cov_12.667112_g8578_i0	PBRI	exon	1	1533	.	+	.	ID=exon-1598;Parent=G1414.1;exon_number=1;gene_id=G1414;transcript_id=G1414.1;uniq_trans_id=G1414.1
cogent_15646|path0	PBRI	gene	1	371	.	+	.	ID=G30336;gene_id=G30336;repproduct=---NA---;reptrans=G30336.1
cogent_15646|path0	PBRI	transcript	1	371	.	+	.	ID=G30336.1;Parent=G30336;gene_id=G30336;hybtrans_id=NODE_46311_length_371_cov_14.272455_g27800_i0;product=---NA---;transcript_id=G30336.1;uniq_trans_id=G30336.1
cogent_15646|path0	PBRI	exon	1	371	.	+	.	ID=exon-127257;Parent=G30336.1;exon_number=1;gene_id=G30336;transcript_id=G30336.1;uniq_trans_id=G30336.1
NODE_20155_length_1433_cov_13.045129_g9545_i0	PBRI	gene	1	1433	.	+	.	ID=G1639;gene_id=G1639;repproduct=hypothetical protein EMIHUDRAFT_231866;reptrans=G1639.1
NODE_20155_length_1433_cov_13.045129_g9545_i0	PBRI	transcript	1	1433	.	+	.	ID=G1639.1;Parent=G1639;gene_id=G1639;hybtrans_id=NODE_20155_length_1433_cov_13.045129_g9545_i0;product=hypothetical protein EMIHUDRAFT_231866;transcript_id=G1639.1;uniq_trans_id=G1639.1
NODE_20155_length_1433_cov_13.045129_g9545_i0	PBRI	exon	1	1433	.	+	.	ID=exon-1846;Parent=G1639.1;exon_number=1;gene_id=G1639;transcript_id=G1639.1;uniq_trans_id=G1639.1
NODE_26673_length_1134_cov_8.402005_g13236_i0	PBRI	gene	1	1134	.	+	.	ID=G2555;gene_id=G2555;repproduct=hypothetical protein EMIHUDRAFT_449088;reptrans=G2555.1
NODE_26673_length_1134_cov_8.402005_g13236_i0	PBRI	transcript	1	1134	.	+	.	ID=G2555.1;Parent=G2555;gene_id=G2555;hybtrans_id=NODE_26673_length_1134_cov_8.402005_g13236_i0;product=hypothetical protein EMIHUDRAFT_449088;transcript_id=G2555.1;uniq_trans_id=G2555.1
NODE_26673_length_1134_cov_8.402005_g13236_i0	PBRI	exon	1	1134	.	+	.	ID=exon-2810;Parent=G2555.1;exon_number=1;gene_id=G2555;transcript_id=G2555.1;uniq_trans_id=G2555.1
NODE_50605_length_263_cov_2.548673_g32093_i0	PBRI	gene	1	263	.	+	.	ID=G7729;gene_id=G7729;repproduct=---NA---;reptrans=G7729.1
NODE_50605_length_263_cov_2.548673_g32093_i0	PBRI	transcript	1	263	.	+	.	ID=G7729.1;Parent=G7729;gene_id=G7729;hybtrans_id=NODE_50605_length_263_cov_2.548673_g32093_i0;product=---NA---;transcript_id=G7729.1;uniq_trans_id=G7729.1
NODE_50605_length_263_cov_2.548673_g32093_i0	PBRI	exon	1	263	.	+	.	ID=exon-8025;Parent=G7729.1;exon_number=1;gene_id=G7729;transcript_id=G7729.1;uniq_trans_id=G7729.1
NODE_48826_length_301_cov_2.393939_g30314_i0	PBRI	gene	1	301	.	+	.	ID=G7374;gene_id=G7374;repproduct=---NA---;reptrans=G7374.1
NODE_48826_length_301_cov_2.393939_g30314_i0	PBRI	transcript	1	301	.	+	.	ID=G7374.1;Parent=G7374;gene_id=G7374;hybtrans_id=NODE_48826_length_301_cov_2.393939_g30314_i0;product=---NA---;transcript_id=G7374.1;uniq_trans_id=G7374.1
NODE_48826_length_301_cov_2.393939_g30314_i0	PBRI	exon	1	301	.	+	.	ID=exon-7669;Parent=G7374.1;exon_number=1;gene_id=G7374;transcript_id=G7374.1;uniq_trans_id=G7374.1
NODE_14196_length_1780_cov_14.306942_g6509_i0	PBRI	gene	1	1770	.	+	.	ID=G1027;gene_id=G1027;repproduct=fad dependent oxidoreductase;reptrans=G1027.1
NODE_14196_length_1780_cov_14.306942_g6509_i0	PBRI	transcript	1	1770	.	+	.	ID=G1027.1;Parent=G1027;gene_id=G1027;hybtrans_id=NODE_14196_length_1780_cov_14.306942_g6509_i0;product=fad dependent oxidoreductase;transcript_id=G1027.1;uniq_trans_id=G1027.1
NODE_14196_length_1780_cov_14.306942_g6509_i0	PBRI	exon	1	1770	.	+	.	ID=exon-1176;Parent=G1027.1;exon_number=1;gene_id=G1027;transcript_id=G1027.1;uniq_trans_id=G1027.1
NODE_18221_length_1538_cov_10.271819_g8544_i0	PBRI	gene	1	1538	.	+	.	ID=G1403;gene_id=G1403;repproduct=histidine phosphatase family protein;reptrans=G1403.1
NODE_18221_length_1538_cov_10.271819_g8544_i0	PBRI	transcript	1	1538	.	+	.	ID=G1403.1;Parent=G1403;gene_id=G1403;hybtrans_id=NODE_18221_length_1538_cov_10.271819_g8544_i0;product=histidine phosphatase family protein;transcript_id=G1403.1;uniq_trans_id=G1403.1
NODE_18221_length_1538_cov_10.271819_g8544_i0	PBRI	exon	1	1538	.	+	.	ID=exon-1585;Parent=G1403.1;exon_number=1;gene_id=G1403;transcript_id=G1403.1;uniq_trans_id=G1403.1
NODE_20212_length_1430_cov_3.926059_g9579_i0	PBRI	gene	1	1410	.	+	.	ID=G1644;gene_id=G1644;repproduct=predicted protein;reptrans=G1644.1
NODE_20212_length_1430_cov_3.926059_g9579_i0	PBRI	transcript	1	1410	.	+	.	ID=G1644.1;Parent=G1644;gene_id=G1644;hybtrans_id=NODE_20212_length_1430_cov_3.926059_g9579_i0;product=predicted protein;transcript_id=G1644.1;uniq_trans_id=G1644.1
NODE_20212_length_1430_cov_3.926059_g9579_i0	PBRI	exon	1	1410	.	+	.	ID=exon-1851;Parent=G1644.1;exon_number=1;gene_id=G1644;transcript_id=G1644.1;uniq_trans_id=G1644.1
NODE_11948_length_1942_cov_13.510761_g5378_i0	PBRI	gene	1	1942	.	+	.	ID=G827;gene_id=G827;repproduct=AAA family ATPase;reptrans=G827.1
NODE_11948_length_1942_cov_13.510761_g5378_i0	PBRI	transcript	1	1942	.	+	.	ID=G827.1;Parent=G827;gene_id=G827;hybtrans_id=NODE_11948_length_1942_cov_13.510761_g5378_i0;product=AAA family ATPase;transcript_id=G827.1;uniq_trans_id=G827.1
NODE_11948_length_1942_cov_13.510761_g5378_i0	PBRI	exon	1	1942	.	+	.	ID=exon-963;Parent=G827.1;exon_number=1;gene_id=G827;transcript_id=G827.1;uniq_trans_id=G827.1
cogent_11115|path0	PBRI	gene	1	317	.	+	.	ID=G29813;gene_id=G29813;repproduct=hypothetical protein EMIHUDRAFT_221150;reptrans=G29813.1
cogent_11115|path0	PBRI	transcript	1	317	.	+	.	ID=G29813.1;Parent=G29813;gene_id=G29813;hybtrans_id=NODE_48172_length_317_cov_31.753571_g29660_i0;product=hypothetical protein EMIHUDRAFT_221150;transcript_id=G29813.1;uniq_trans_id=G29813.1
cogent_11115|path0	PBRI	exon	1	317	.	+	.	ID=exon-126289;Parent=G29813.1;exon_number=1;gene_id=G29813;transcript_id=G29813.1;uniq_trans_id=G29813.1
NODE_23458_length_1274_cov_4.389652_g11368_i0	PBRI	gene	1	1274	.	+	.	ID=G2053;gene_id=G2053;repproduct=response regulator transcription factor;reptrans=G2053.1
NODE_23458_length_1274_cov_4.389652_g11368_i0	PBRI	transcript	1	1274	.	+	.	ID=G2053.1;Parent=G2053;gene_id=G2053;hybtrans_id=NODE_23458_length_1274_cov_4.389652_g11368_i0;product=response regulator transcription factor;transcript_id=G2053.1;uniq_trans_id=G2053.1
NODE_23458_length_1274_cov_4.389652_g11368_i0	PBRI	exon	1	1274	.	+	.	ID=exon-2281;Parent=G2053.1;exon_number=1;gene_id=G2053;transcript_id=G2053.1;uniq_trans_id=G2053.1
NODE_25711_length_1174_cov_13.272647_g12668_i0	PBRI	gene	1	1174	.	+	.	ID=G2376;gene_id=G2376;repproduct=hypothetical protein EMIHUDRAFT_432779;reptrans=G2376.1
NODE_25711_length_1174_cov_13.272647_g12668_i0	PBRI	transcript	1	1174	.	+	.	ID=G2376.1;Parent=G2376;gene_id=G2376;hybtrans_id=NODE_25711_length_1174_cov_13.272647_g12668_i0;product=hypothetical protein EMIHUDRAFT_432779;transcript_id=G2376.1;uniq_trans_id=G2376.1
NODE_25711_length_1174_cov_13.272647_g12668_i0	PBRI	exon	1	1174	.	+	.	ID=exon-2622;Parent=G2376.1;exon_number=1;gene_id=G2376;transcript_id=G2376.1;uniq_trans_id=G2376.1
NODE_41353_length_561_cov_3.217557_g23130_i0	PBRI	gene	1	551	.	+	.	ID=G5474;gene_id=G5474;repproduct=leucine-rich repeat protein;reptrans=G5474.1
NODE_41353_length_561_cov_3.217557_g23130_i0	PBRI	transcript	1	551	.	+	.	ID=G5474.1;Parent=G5474;gene_id=G5474;hybtrans_id=NODE_41353_length_561_cov_3.217557_g23130_i0;product=leucine-rich repeat protein;transcript_id=G5474.1;uniq_trans_id=G5474.1
NODE_41353_length_561_cov_3.217557_g23130_i0	PBRI	exon	1	551	.	+	.	ID=exon-5767;Parent=G5474.1;exon_number=1;gene_id=G5474;transcript_id=G5474.1;uniq_trans_id=G5474.1
NODE_33269_length_876_cov_4.172825_g17254_i0	PBRI	gene	1	876	.	+	.	ID=G3705;gene_id=G3705;repproduct=---NA---;reptrans=G3705.1
NODE_33269_length_876_cov_4.172825_g17254_i0	PBRI	transcript	1	876	.	+	.	ID=G3705.1;Parent=G3705;gene_id=G3705;hybtrans_id=NODE_33269_length_876_cov_4.172825_g17254_i0;product=---NA---;transcript_id=G3705.1;uniq_trans_id=G3705.1
NODE_33269_length_876_cov_4.172825_g17254_i0	PBRI	exon	1	876	.	+	.	ID=exon-3985;Parent=G3705.1;exon_number=1;gene_id=G3705;transcript_id=G3705.1;uniq_trans_id=G3705.1
NODE_42895_length_500_cov_2.995680_g24487_i0	PBRI	gene	1	500	.	+	.	ID=G5833;gene_id=G5833;repproduct=---NA---;reptrans=G5833.1
NODE_42895_length_500_cov_2.995680_g24487_i0	PBRI	transcript	1	500	.	+	.	ID=G5833.1;Parent=G5833;gene_id=G5833;hybtrans_id=NODE_42895_length_500_cov_2.995680_g24487_i0;product=---NA---;transcript_id=G5833.1;uniq_trans_id=G5833.1
NODE_42895_length_500_cov_2.995680_g24487_i0	PBRI	exon	1	500	.	+	.	ID=exon-6126;Parent=G5833.1;exon_number=1;gene_id=G5833;transcript_id=G5833.1;uniq_trans_id=G5833.1
NODE_25085_length_1202_cov_13.079828_g12290_i0	PBRI	gene	1	1202	.	+	.	ID=G2277;gene_id=G2277;repproduct=predicted protein;reptrans=G2277.1
NODE_25085_length_1202_cov_13.079828_g12290_i0	PBRI	transcript	1	1202	.	+	.	ID=G2277.1;Parent=G2277;gene_id=G2277;hybtrans_id=NODE_25085_length_1202_cov_13.079828_g12290_i0;product=predicted protein;transcript_id=G2277.1;uniq_trans_id=G2277.1
NODE_25085_length_1202_cov_13.079828_g12290_i0	PBRI	exon	1	1202	.	+	.	ID=exon-2514;Parent=G2277.1;exon_number=1;gene_id=G2277;transcript_id=G2277.1;uniq_trans_id=G2277.1
NODE_58056_length_172_cov_185.962963_g39544_i0	PBRI	gene	1	172	.	+	.	ID=G8427;gene_id=G8427;repproduct=---NA---;reptrans=G8427.1
NODE_58056_length_172_cov_185.962963_g39544_i0	PBRI	transcript	1	172	.	+	.	ID=G8427.1;Parent=G8427;gene_id=G8427;hybtrans_id=NODE_58056_length_172_cov_185.962963_g39544_i0;product=---NA---;transcript_id=G8427.1;uniq_trans_id=G8427.1
NODE_58056_length_172_cov_185.962963_g39544_i0	PBRI	exon	1	172	.	+	.	ID=exon-8723;Parent=G8427.1;exon_number=1;gene_id=G8427;transcript_id=G8427.1;uniq_trans_id=G8427.1
NODE_41931_length_538_cov_2.664671_g23633_i0	PBRI	gene	1	528	.	+	.	ID=G5608;gene_id=G5608;repproduct=GPI-anchored surface protein%2C putative;reptrans=G5608.1
NODE_41931_length_538_cov_2.664671_g23633_i0	PBRI	transcript	1	528	.	+	.	ID=G5608.1;Parent=G5608;gene_id=G5608;hybtrans_id=NODE_41931_length_538_cov_2.664671_g23633_i0;product=GPI-anchored surface protein%2C putative;transcript_id=G5608.1;uniq_trans_id=G5608.1
NODE_41931_length_538_cov_2.664671_g23633_i0	PBRI	exon	1	528	.	+	.	ID=exon-5901;Parent=G5608.1;exon_number=1;gene_id=G5608;transcript_id=G5608.1;uniq_trans_id=G5608.1
NODE_12383_length_1907_cov_8.991979_g5594_i0	PBRI	gene	1	1907	.	+	.	ID=G861;gene_id=G861;repproduct=protein kinase apk1a;reptrans=G861.1
NODE_12383_length_1907_cov_8.991979_g5594_i0	PBRI	transcript	1	1907	.	+	.	ID=G861.1;Parent=G861;gene_id=G861;hybtrans_id=NODE_12383_length_1907_cov_8.991979_g5594_i0;product=protein kinase apk1a;transcript_id=G861.1;uniq_trans_id=G861.1
NODE_12383_length_1907_cov_8.991979_g5594_i0	PBRI	exon	1	1907	.	+	.	ID=exon-999;Parent=G861.1;exon_number=1;gene_id=G861;transcript_id=G861.1;uniq_trans_id=G861.1
NODE_26762_length_1130_cov_9.139982_g13285_i0	PBRI	gene	1	1130	.	+	.	ID=G2572;gene_id=G2572;repproduct=hypothetical protein EMIHUDRAFT_109074;reptrans=G2572.1
NODE_26762_length_1130_cov_9.139982_g13285_i0	PBRI	transcript	1	1130	.	+	.	ID=G2572.1;Parent=G2572;gene_id=G2572;hybtrans_id=NODE_26762_length_1130_cov_9.139982_g13285_i0;product=hypothetical protein EMIHUDRAFT_109074;transcript_id=G2572.1;uniq_trans_id=G2572.1
NODE_26762_length_1130_cov_9.139982_g13285_i0	PBRI	exon	1	1130	.	+	.	ID=exon-2830;Parent=G2572.1;exon_number=1;gene_id=G2572;transcript_id=G2572.1;uniq_trans_id=G2572.1
NODE_2378_length_3610_cov_7.729079_g972_i0	PBRI	gene	1	3610	.	+	.	ID=G156;gene_id=G156;repproduct=hypothetical protein EMIHUDRAFT_356723%2C partial;reptrans=G156.1
NODE_2378_length_3610_cov_7.729079_g972_i0	PBRI	transcript	1	3610	.	+	.	ID=G156.1;Parent=G156;gene_id=G156;hybtrans_id=NODE_2378_length_3610_cov_7.729079_g972_i0;product=hypothetical protein EMIHUDRAFT_356723%2C partial;transcript_id=G156.1;uniq_trans_id=G156.1
NODE_2378_length_3610_cov_7.729079_g972_i0	PBRI	exon	1	3610	.	+	.	ID=exon-201;Parent=G156.1;exon_number=1;gene_id=G156;transcript_id=G156.1;uniq_trans_id=G156.1
NODE_47930_length_324_cov_2.358885_g29418_i0	PBRI	gene	1	324	.	+	.	ID=G7162;gene_id=G7162;repproduct=---NA---;reptrans=G7162.1
NODE_47930_length_324_cov_2.358885_g29418_i0	PBRI	transcript	1	324	.	+	.	ID=G7162.1;Parent=G7162;gene_id=G7162;hybtrans_id=NODE_47930_length_324_cov_2.358885_g29418_i0;product=---NA---;transcript_id=G7162.1;uniq_trans_id=G7162.1
NODE_47930_length_324_cov_2.358885_g29418_i0	PBRI	exon	1	324	.	+	.	ID=exon-7457;Parent=G7162.1;exon_number=1;gene_id=G7162;transcript_id=G7162.1;uniq_trans_id=G7162.1
NODE_42233_length_527_cov_2.246939_g23906_i0	PBRI	gene	1	527	.	+	.	ID=G5676;gene_id=G5676;repproduct=---NA---;reptrans=G5676.1
NODE_42233_length_527_cov_2.246939_g23906_i0	PBRI	transcript	1	527	.	+	.	ID=G5676.1;Parent=G5676;gene_id=G5676;hybtrans_id=NODE_42233_length_527_cov_2.246939_g23906_i0;product=---NA---;transcript_id=G5676.1;uniq_trans_id=G5676.1
NODE_42233_length_527_cov_2.246939_g23906_i0	PBRI	exon	1	527	.	+	.	ID=exon-5969;Parent=G5676.1;exon_number=1;gene_id=G5676;transcript_id=G5676.1;uniq_trans_id=G5676.1
cogent_1156|path0	PBRI	gene	1	3392	.	+	.	ID=G26608;gene_id=G26608;repproduct=Sec1-like family protein;reptrans=G26608.1
cogent_1156|path0	PBRI	transcript	1	3392	.	+	.	ID=G26608.1;Parent=G26608;gene_id=G26608;hybtrans_id=NODE_3443_length_3168_cov_55.669754_g1443_i0;product=Sec1-like family protein;transcript_id=G26608.1;uniq_trans_id=G26608.1
cogent_1156|path0	PBRI	exon	1	1284	.	+	.	ID=exon-115506;Parent=G26608.1;exon_number=1;gene_id=G26608;transcript_id=G26608.1;uniq_trans_id=G26608.1
cogent_1156|path0	PBRI	exon	1435	1596	.	+	.	ID=exon-115507;Parent=G26608.1;exon_number=2;gene_id=G26608;transcript_id=G26608.1;uniq_trans_id=G26608.1
cogent_1156|path0	PBRI	exon	1671	3392	.	+	.	ID=exon-115508;Parent=G26608.1;exon_number=3;gene_id=G26608;transcript_id=G26608.1;uniq_trans_id=G26608.1
NODE_45955_length_383_cov_23.248555_g27444_i0	PBRI	gene	1	383	.	+	.	ID=G6663;gene_id=G6663;repproduct=---NA---;reptrans=G6663.1
NODE_45955_length_383_cov_23.248555_g27444_i0	PBRI	transcript	1	383	.	+	.	ID=G6663.1;Parent=G6663;gene_id=G6663;hybtrans_id=NODE_45955_length_383_cov_23.248555_g27444_i0;product=---NA---;transcript_id=G6663.1;uniq_trans_id=G6663.1
NODE_45955_length_383_cov_23.248555_g27444_i0	PBRI	exon	1	383	.	+	.	ID=exon-6957;Parent=G6663.1;exon_number=1;gene_id=G6663;transcript_id=G6663.1;uniq_trans_id=G6663.1
NODE_1424_length_4223_cov_3.937888_g580_i0	PBRI	gene	1	4193	.	+	.	ID=G106;gene_id=G106;repproduct=ABC transporter;reptrans=G106.1
NODE_1424_length_4223_cov_3.937888_g580_i0	PBRI	transcript	1	4193	.	+	.	ID=G106.1;Parent=G106;gene_id=G106;hybtrans_id=NODE_1424_length_4223_cov_3.937888_g580_i0;product=ABC transporter;transcript_id=G106.1;uniq_trans_id=G106.1
NODE_1424_length_4223_cov_3.937888_g580_i0	PBRI	exon	1	4193	.	+	.	ID=exon-141;Parent=G106.1;exon_number=1;gene_id=G106;transcript_id=G106.1;uniq_trans_id=G106.1
NODE_30749_length_973_cov_5.915598_g15693_i0	PBRI	gene	1	973	.	+	.	ID=G3256;gene_id=G3256;repproduct=GRF1-interacting factor 1-like isoform X2;reptrans=G3256.1
NODE_30749_length_973_cov_5.915598_g15693_i0	PBRI	transcript	1	973	.	+	.	ID=G3256.1;Parent=G3256;gene_id=G3256;hybtrans_id=NODE_30749_length_973_cov_5.915598_g15693_i0;product=GRF1-interacting factor 1-like isoform X2;transcript_id=G3256.1;uniq_trans_id=G3256.1
NODE_30749_length_973_cov_5.915598_g15693_i0	PBRI	exon	1	973	.	+	.	ID=exon-3529;Parent=G3256.1;exon_number=1;gene_id=G3256;transcript_id=G3256.1;uniq_trans_id=G3256.1
NODE_5868_length_2618_cov_17.944208_g2569_i0	PBRI	gene	1	2618	.	+	.	ID=G380;gene_id=G380;repproduct=hypothetical protein EMIHUDRAFT_443208;reptrans=G380.1
NODE_5868_length_2618_cov_17.944208_g2569_i0	PBRI	transcript	1	2618	.	+	.	ID=G380.1;Parent=G380;gene_id=G380;hybtrans_id=NODE_5868_length_2618_cov_17.944208_g2569_i0;product=hypothetical protein EMIHUDRAFT_443208;transcript_id=G380.1;uniq_trans_id=G380.1
NODE_5868_length_2618_cov_17.944208_g2569_i0	PBRI	exon	1	2618	.	+	.	ID=exon-456;Parent=G380.1;exon_number=1;gene_id=G380;transcript_id=G380.1;uniq_trans_id=G380.1
NODE_3964_length_3008_cov_19.212050_g1684_i0	PBRI	gene	1	3008	.	+	.	ID=G252;gene_id=G252;repproduct=sulfatase-modifying factor 1 isoform X1;reptrans=G252.1
NODE_3964_length_3008_cov_19.212050_g1684_i0	PBRI	transcript	1	3008	.	+	.	ID=G252.1;Parent=G252;gene_id=G252;hybtrans_id=NODE_3964_length_3008_cov_19.212050_g1684_i0;product=sulfatase-modifying factor 1 isoform X1;transcript_id=G252.1;uniq_trans_id=G252.1
NODE_3964_length_3008_cov_19.212050_g1684_i0	PBRI	exon	1	3008	.	+	.	ID=exon-313;Parent=G252.1;exon_number=1;gene_id=G252;transcript_id=G252.1;uniq_trans_id=G252.1
NODE_23447_length_1274_cov_13.339531_g11360_i0	PBRI	gene	1	1274	.	+	.	ID=G2049;gene_id=G2049;repproduct=6-bladed beta-propeller;reptrans=G2049.1
NODE_23447_length_1274_cov_13.339531_g11360_i0	PBRI	transcript	1	1274	.	+	.	ID=G2049.1;Parent=G2049;gene_id=G2049;hybtrans_id=NODE_23447_length_1274_cov_13.339531_g11360_i0;product=6-bladed beta-propeller;transcript_id=G2049.1;uniq_trans_id=G2049.1
NODE_23447_length_1274_cov_13.339531_g11360_i0	PBRI	exon	1	1274	.	+	.	ID=exon-2277;Parent=G2049.1;exon_number=1;gene_id=G2049;transcript_id=G2049.1;uniq_trans_id=G2049.1
cogent_11548|path0	PBRI	gene	1	477	.	-	.	ID=G29885;gene_id=G29885;repproduct=---NA---;reptrans=G29885.1
cogent_11548|path0	PBRI	transcript	1	477	.	-	.	ID=G29885.1;Parent=G29885;gene_id=G29885;hybtrans_id=NODE_38985_length_653_cov_14.660714_g17641_i1;product=---NA---;transcript_id=G29885.1;uniq_trans_id=G29885.1
cogent_11548|path0	PBRI	exon	1	477	.	-	.	ID=exon-126439;Parent=G29885.1;exon_number=1;gene_id=G29885;transcript_id=G29885.1;uniq_trans_id=G29885.1
cogent_11548|path0	PBRI	gene	1	852	.	+	.	ID=G29884;gene_id=G29884;repproduct=---NA---;reptrans=G29884.1
cogent_11548|path0	PBRI	transcript	1	852	.	+	.	ID=G29884.1;Parent=G29884;gene_id=G29884;hybtrans_id=NODE_33877_length_852_cov_7.555828_g17641_i0;product=---NA---;transcript_id=G29884.1;uniq_trans_id=G29884.1
cogent_11548|path0	PBRI	exon	1	852	.	+	.	ID=exon-126438;Parent=G29884.1;exon_number=1;gene_id=G29884;transcript_id=G29884.1;uniq_trans_id=G29884.1
NODE_9282_length_2181_cov_7.483675_g4109_i0	PBRI	gene	1	2181	.	+	.	ID=G606;gene_id=G606;repproduct=hypothetical protein Ctob_004633;reptrans=G606.1
NODE_9282_length_2181_cov_7.483675_g4109_i0	PBRI	transcript	1	2181	.	+	.	ID=G606.1;Parent=G606;gene_id=G606;hybtrans_id=NODE_9282_length_2181_cov_7.483675_g4109_i0;product=hypothetical protein Ctob_004633;transcript_id=G606.1;uniq_trans_id=G606.1
NODE_9282_length_2181_cov_7.483675_g4109_i0	PBRI	exon	1	2181	.	+	.	ID=exon-729;Parent=G606.1;exon_number=1;gene_id=G606;transcript_id=G606.1;uniq_trans_id=G606.1
NODE_6553_length_2517_cov_61.505645_g2895_i0	PBRI	gene	1	2517	.	+	.	ID=G423;gene_id=G423;repproduct=sucrose-phosphate phosphatase;reptrans=G423.1
NODE_6553_length_2517_cov_61.505645_g2895_i0	PBRI	transcript	1	2517	.	+	.	ID=G423.1;Parent=G423;gene_id=G423;hybtrans_id=NODE_6553_length_2517_cov_61.505645_g2895_i0;product=sucrose-phosphate phosphatase;transcript_id=G423.1;uniq_trans_id=G423.1
NODE_6553_length_2517_cov_61.505645_g2895_i0	PBRI	exon	1	2517	.	+	.	ID=exon-504;Parent=G423.1;exon_number=1;gene_id=G423;transcript_id=G423.1;uniq_trans_id=G423.1
NODE_45536_length_398_cov_2.135734_g27028_i0	PBRI	gene	1	398	.	+	.	ID=G6551;gene_id=G6551;repproduct=hypothetical protein EMIHUDRAFT_95611;reptrans=G6551.1
NODE_45536_length_398_cov_2.135734_g27028_i0	PBRI	transcript	1	398	.	+	.	ID=G6551.1;Parent=G6551;gene_id=G6551;hybtrans_id=NODE_45536_length_398_cov_2.135734_g27028_i0;product=hypothetical protein EMIHUDRAFT_95611;transcript_id=G6551.1;uniq_trans_id=G6551.1
NODE_45536_length_398_cov_2.135734_g27028_i0	PBRI	exon	1	398	.	+	.	ID=exon-6845;Parent=G6551.1;exon_number=1;gene_id=G6551;transcript_id=G6551.1;uniq_trans_id=G6551.1
cogent_5533|path0	PBRI	gene	1	1591	.	+	.	ID=G28540;gene_id=G28540;repproduct=hypothetical protein EMIHUDRAFT_52399%2C partial;reptrans=G28540.1
cogent_5533|path0	PBRI	transcript	1	1591	.	+	.	ID=G28540.1;Parent=G28540;gene_id=G28540;hybtrans_id=NODE_17096_length_1601_cov_3.748721_g7970_i0;product=hypothetical protein EMIHUDRAFT_52399%2C partial;transcript_id=G28540.1;uniq_trans_id=G28540.1
cogent_5533|path0	PBRI	exon	1	1591	.	+	.	ID=exon-122938;Parent=G28540.1;exon_number=1;gene_id=G28540;transcript_id=G28540.1;uniq_trans_id=G28540.1
NODE_22071_length_1338_cov_6.664105_g10609_i0	PBRI	gene	1	1328	.	+	.	ID=G1875;gene_id=G1875;repproduct=---NA---;reptrans=G1875.1
NODE_22071_length_1338_cov_6.664105_g10609_i0	PBRI	transcript	1	1328	.	+	.	ID=G1875.1;Parent=G1875;gene_id=G1875;hybtrans_id=NODE_22071_length_1338_cov_6.664105_g10609_i0;product=---NA---;transcript_id=G1875.1;uniq_trans_id=G1875.1
NODE_22071_length_1338_cov_6.664105_g10609_i0	PBRI	exon	1	1328	.	+	.	ID=exon-2091;Parent=G1875.1;exon_number=1;gene_id=G1875;transcript_id=G1875.1;uniq_trans_id=G1875.1
cogent_2810|path0	PBRI	gene	1	2241	.	+	.	ID=G27473;gene_id=G27473;repproduct=tetratricopeptide repeat protein;reptrans=G27473.2
cogent_2810|path0	PBRI	transcript	1	2241	.	+	.	ID=G27473.1;Parent=G27473;gene_id=G27473;hybtrans_id=NODE_9391_length_2170_cov_6.536334_g3870_i1;product=tetratricopeptide repeat protein;transcript_id=G27473.1;uniq_trans_id=G27473.1
cogent_2810|path0	PBRI	exon	1	883	.	+	.	ID=exon-119090;Parent=G27473.1;exon_number=1;gene_id=G27473;transcript_id=G27473.1;uniq_trans_id=G27473.1
cogent_2810|path0	PBRI	exon	955	2241	.	+	.	ID=exon-119091;Parent=G27473.1;exon_number=2;gene_id=G27473;transcript_id=G27473.1;uniq_trans_id=G27473.1
cogent_2810|path0	PBRI	transcript	1	2241	.	+	.	ID=G27473.2;Parent=G27473;gene_id=G27473;hybtrans_id=NODE_8737_length_2241_cov_6.311706_g3870_i0;product=tetratricopeptide repeat protein;transcript_id=G27473.2;uniq_trans_id=G27473.2
cogent_2810|path0	PBRI	exon	1	2241	.	+	.	ID=exon-119092;Parent=G27473.2;exon_number=1;gene_id=G27473;transcript_id=G27473.2;uniq_trans_id=G27473.2
NODE_36036_length_771_cov_4.603542_g19106_i0	PBRI	gene	1	771	.	+	.	ID=G4284;gene_id=G4284;repproduct=kelch domain-containing protein;reptrans=G4284.1
NODE_36036_length_771_cov_4.603542_g19106_i0	PBRI	transcript	1	771	.	+	.	ID=G4284.1;Parent=G4284;gene_id=G4284;hybtrans_id=NODE_36036_length_771_cov_4.603542_g19106_i0;product=kelch domain-containing protein;transcript_id=G4284.1;uniq_trans_id=G4284.1
NODE_36036_length_771_cov_4.603542_g19106_i0	PBRI	exon	1	771	.	+	.	ID=exon-4573;Parent=G4284.1;exon_number=1;gene_id=G4284;transcript_id=G4284.1;uniq_trans_id=G4284.1
NODE_27363_length_1104_cov_12.152765_g13634_i0	PBRI	gene	1	1104	.	+	.	ID=G2664;gene_id=G2664;repproduct=hypothetical protein EMIHUDRAFT_450031;reptrans=G2664.1
NODE_27363_length_1104_cov_12.152765_g13634_i0	PBRI	transcript	1	1104	.	+	.	ID=G2664.1;Parent=G2664;gene_id=G2664;hybtrans_id=NODE_27363_length_1104_cov_12.152765_g13634_i0;product=hypothetical protein EMIHUDRAFT_450031;transcript_id=G2664.1;uniq_trans_id=G2664.1
NODE_27363_length_1104_cov_12.152765_g13634_i0	PBRI	exon	1	1104	.	+	.	ID=exon-2924;Parent=G2664.1;exon_number=1;gene_id=G2664;transcript_id=G2664.1;uniq_trans_id=G2664.1
NODE_50253_length_270_cov_3.399142_g31741_i0	PBRI	gene	1	270	.	+	.	ID=G7675;gene_id=G7675;repproduct=---NA---;reptrans=G7675.1
NODE_50253_length_270_cov_3.399142_g31741_i0	PBRI	transcript	1	270	.	+	.	ID=G7675.1;Parent=G7675;gene_id=G7675;hybtrans_id=NODE_50253_length_270_cov_3.399142_g31741_i0;product=---NA---;transcript_id=G7675.1;uniq_trans_id=G7675.1
NODE_50253_length_270_cov_3.399142_g31741_i0	PBRI	exon	1	270	.	+	.	ID=exon-7971;Parent=G7675.1;exon_number=1;gene_id=G7675;transcript_id=G7675.1;uniq_trans_id=G7675.1
NODE_44669_length_428_cov_5.314578_g26166_i0	PBRI	gene	1	428	.	+	.	ID=G6299;gene_id=G6299;repproduct=hypothetical protein EMIHUDRAFT_250116;reptrans=G6299.1
NODE_44669_length_428_cov_5.314578_g26166_i0	PBRI	transcript	1	428	.	+	.	ID=G6299.1;Parent=G6299;gene_id=G6299;hybtrans_id=NODE_44669_length_428_cov_5.314578_g26166_i0;product=hypothetical protein EMIHUDRAFT_250116;transcript_id=G6299.1;uniq_trans_id=G6299.1
NODE_44669_length_428_cov_5.314578_g26166_i0	PBRI	exon	1	428	.	+	.	ID=exon-6592;Parent=G6299.1;exon_number=1;gene_id=G6299;transcript_id=G6299.1;uniq_trans_id=G6299.1
NODE_27530_length_1097_cov_13.842453_g13722_i0	PBRI	gene	1	1097	.	+	.	ID=G2691;gene_id=G2691;repproduct=---NA---;reptrans=G2691.1
NODE_27530_length_1097_cov_13.842453_g13722_i0	PBRI	transcript	1	1097	.	+	.	ID=G2691.1;Parent=G2691;gene_id=G2691;hybtrans_id=NODE_27530_length_1097_cov_13.842453_g13722_i0;product=---NA---;transcript_id=G2691.1;uniq_trans_id=G2691.1
NODE_27530_length_1097_cov_13.842453_g13722_i0	PBRI	exon	1	1097	.	+	.	ID=exon-2951;Parent=G2691.1;exon_number=1;gene_id=G2691;transcript_id=G2691.1;uniq_trans_id=G2691.1
NODE_16880_length_1613_cov_402.788071_g7866_i0	PBRI	gene	1	1613	.	+	.	ID=G1263;gene_id=G1263;repproduct=heat shock protein Hsp70%2C ER;reptrans=G1263.1
NODE_16880_length_1613_cov_402.788071_g7866_i0	PBRI	transcript	1	1613	.	+	.	ID=G1263.1;Parent=G1263;gene_id=G1263;hybtrans_id=NODE_16880_length_1613_cov_402.788071_g7866_i0;product=heat shock protein Hsp70%2C ER;transcript_id=G1263.1;uniq_trans_id=G1263.1
NODE_16880_length_1613_cov_402.788071_g7866_i0	PBRI	exon	1	1613	.	+	.	ID=exon-1425;Parent=G1263.1;exon_number=1;gene_id=G1263;transcript_id=G1263.1;uniq_trans_id=G1263.1
NODE_37440_length_716_cov_2.918999_g20058_i0	PBRI	gene	1	716	.	+	.	ID=G4563;gene_id=G4563;repproduct=Acidic skeletal organic matrix protein;reptrans=G4563.1
NODE_37440_length_716_cov_2.918999_g20058_i0	PBRI	transcript	1	716	.	+	.	ID=G4563.1;Parent=G4563;gene_id=G4563;hybtrans_id=NODE_37440_length_716_cov_2.918999_g20058_i0;product=Acidic skeletal organic matrix protein;transcript_id=G4563.1;uniq_trans_id=G4563.1
NODE_37440_length_716_cov_2.918999_g20058_i0	PBRI	exon	1	716	.	+	.	ID=exon-4852;Parent=G4563.1;exon_number=1;gene_id=G4563;transcript_id=G4563.1;uniq_trans_id=G4563.1
NODE_30487_length_983_cov_4.213531_g15540_i0	PBRI	gene	1	983	.	+	.	ID=G3206;gene_id=G3206;repproduct=---NA---;reptrans=G3206.1
NODE_30487_length_983_cov_4.213531_g15540_i0	PBRI	transcript	1	983	.	+	.	ID=G3206.1;Parent=G3206;gene_id=G3206;hybtrans_id=NODE_30487_length_983_cov_4.213531_g15540_i0;product=---NA---;transcript_id=G3206.1;uniq_trans_id=G3206.1
NODE_30487_length_983_cov_4.213531_g15540_i0	PBRI	exon	1	983	.	+	.	ID=exon-3479;Parent=G3206.1;exon_number=1;gene_id=G3206;transcript_id=G3206.1;uniq_trans_id=G3206.1
NODE_43020_length_495_cov_2.886463_g24599_i0	PBRI	gene	1	485	.	+	.	ID=G5859;gene_id=G5859;repproduct=predicted protein;reptrans=G5859.1
NODE_43020_length_495_cov_2.886463_g24599_i0	PBRI	transcript	1	485	.	+	.	ID=G5859.1;Parent=G5859;gene_id=G5859;hybtrans_id=NODE_43020_length_495_cov_2.886463_g24599_i0;product=predicted protein;transcript_id=G5859.1;uniq_trans_id=G5859.1
NODE_43020_length_495_cov_2.886463_g24599_i0	PBRI	exon	1	485	.	+	.	ID=exon-6152;Parent=G5859.1;exon_number=1;gene_id=G5859;transcript_id=G5859.1;uniq_trans_id=G5859.1
NODE_57456_length_176_cov_5.712230_g38944_i0	PBRI	gene	1	176	.	+	.	ID=G8401;gene_id=G8401;repproduct=---NA---;reptrans=G8401.1
NODE_57456_length_176_cov_5.712230_g38944_i0	PBRI	transcript	1	176	.	+	.	ID=G8401.1;Parent=G8401;gene_id=G8401;hybtrans_id=NODE_57456_length_176_cov_5.712230_g38944_i0;product=---NA---;transcript_id=G8401.1;uniq_trans_id=G8401.1
NODE_57456_length_176_cov_5.712230_g38944_i0	PBRI	exon	1	176	.	+	.	ID=exon-8697;Parent=G8401.1;exon_number=1;gene_id=G8401;transcript_id=G8401.1;uniq_trans_id=G8401.1
cogent_11931|path0	PBRI	gene	1	634	.	+	.	ID=G29939;gene_id=G29939;repproduct=---NA---;reptrans=G29939.1
cogent_11931|path0	PBRI	transcript	1	634	.	+	.	ID=G29939.1;Parent=G29939;gene_id=G29939;hybtrans_id=NODE_39494_length_634_cov_5.633166_g21614_i0;product=---NA---;transcript_id=G29939.1;uniq_trans_id=G29939.1
cogent_11931|path0	PBRI	exon	1	634	.	+	.	ID=exon-126552;Parent=G29939.1;exon_number=1;gene_id=G29939;transcript_id=G29939.1;uniq_trans_id=G29939.1
NODE_26948_length_1123_cov_2.693370_g13397_i0	PBRI	gene	1	1123	.	+	.	ID=G2604;gene_id=G2604;repproduct=---NA---;reptrans=G2604.1
NODE_26948_length_1123_cov_2.693370_g13397_i0	PBRI	transcript	1	1123	.	+	.	ID=G2604.1;Parent=G2604;gene_id=G2604;hybtrans_id=NODE_26948_length_1123_cov_2.693370_g13397_i0;product=---NA---;transcript_id=G2604.1;uniq_trans_id=G2604.1
NODE_26948_length_1123_cov_2.693370_g13397_i0	PBRI	exon	1	1123	.	+	.	ID=exon-2864;Parent=G2604.1;exon_number=1;gene_id=G2604;transcript_id=G2604.1;uniq_trans_id=G2604.1
NODE_35925_length_774_cov_5.035278_g19035_i0	PBRI	gene	1	774	.	+	.	ID=G4267;gene_id=G4267;repproduct=hypothetical protein EMIHUDRAFT_99204;reptrans=G4267.1
NODE_35925_length_774_cov_5.035278_g19035_i0	PBRI	transcript	1	774	.	+	.	ID=G4267.1;Parent=G4267;gene_id=G4267;hybtrans_id=NODE_35925_length_774_cov_5.035278_g19035_i0;product=hypothetical protein EMIHUDRAFT_99204;transcript_id=G4267.1;uniq_trans_id=G4267.1
NODE_35925_length_774_cov_5.035278_g19035_i0	PBRI	exon	1	774	.	+	.	ID=exon-4556;Parent=G4267.1;exon_number=1;gene_id=G4267;transcript_id=G4267.1;uniq_trans_id=G4267.1
cogent_2109|path0	PBRI	gene	1	1827	.	+	.	ID=G27148;gene_id=G27148;repproduct=pap fibrillin;reptrans=G27148.1
cogent_2109|path0	PBRI	transcript	1	1767	.	+	.	ID=G27148.1;Parent=G27148;gene_id=G27148;hybtrans_id=NODE_14381_length_1767_cov_27.402890_g6601_i0;product=pap fibrillin;transcript_id=G27148.1;uniq_trans_id=G27148.1
cogent_2109|path0	PBRI	exon	1	1767	.	+	.	ID=exon-117746;Parent=G27148.1;exon_number=1;gene_id=G27148;transcript_id=G27148.1;uniq_trans_id=G27148.1
cogent_2109|path0	PBRI	transcript	1305	1827	.	+	.	ID=G27148.2;Parent=G27148;gene_id=G27148;hybtrans_id=NODE_39170_length_645_cov_33.893092_g21354_i0;product=hypothetical protein EMIHUDRAFT_220921;transcript_id=G27148.2;uniq_trans_id=G27148.2
cogent_2109|path0	PBRI	exon	1305	1827	.	+	.	ID=exon-117747;Parent=G27148.2;exon_number=1;gene_id=G27148;transcript_id=G27148.2;uniq_trans_id=G27148.2
NODE_9373_length_2171_cov_12.894096_g4154_i0	PBRI	gene	1	2171	.	+	.	ID=G615;gene_id=G615;repproduct=Ankyrin repeat and KH domain-containing protein R11A8.7;reptrans=G615.1
NODE_9373_length_2171_cov_12.894096_g4154_i0	PBRI	transcript	1	2171	.	+	.	ID=G615.1;Parent=G615;gene_id=G615;hybtrans_id=NODE_9373_length_2171_cov_12.894096_g4154_i0;product=Ankyrin repeat and KH domain-containing protein R11A8.7;transcript_id=G615.1;uniq_trans_id=G615.1
NODE_9373_length_2171_cov_12.894096_g4154_i0	PBRI	exon	1	2171	.	+	.	ID=exon-738;Parent=G615.1;exon_number=1;gene_id=G615;transcript_id=G615.1;uniq_trans_id=G615.1
cogent_8030|path0	PBRI	gene	1	1130	.	+	.	ID=G29251;gene_id=G29251;repproduct=zinc finger protein Byr3;reptrans=G29251.1
cogent_8030|path0	PBRI	transcript	1	1130	.	+	.	ID=G29251.1;Parent=G29251;gene_id=G29251;hybtrans_id=NODE_27447_length_1100_cov_9.228598_g11933_i2;product=zinc finger protein GIS2-like;transcript_id=G29251.1;uniq_trans_id=G29251.1
cogent_8030|path0	PBRI	exon	1	1130	.	+	.	ID=exon-124965;Parent=G29251.1;exon_number=1;gene_id=G29251;transcript_id=G29251.1;uniq_trans_id=G29251.1
cogent_11453|path0	PBRI	gene	1	1001	.	+	.	ID=G29874;gene_id=G29874;repproduct=hypothetical protein EMIHUDRAFT_463290;reptrans=G29874.2
cogent_11453|path0	PBRI	transcript	1	508	.	+	.	ID=G29874.1;Parent=G29874;gene_id=G29874;hybtrans_id=NODE_42323_length_523_cov_7.812757_g23984_i0;product=ankyrin repeat domain-containing protein 50-like;transcript_id=G29874.1;uniq_trans_id=G29874.1
cogent_11453|path0	PBRI	exon	1	508	.	+	.	ID=exon-126418;Parent=G29874.1;exon_number=1;gene_id=G29874;transcript_id=G29874.1;uniq_trans_id=G29874.1
cogent_11453|path0	PBRI	transcript	144	1001	.	+	.	ID=G29874.2;Parent=G29874;gene_id=G29874;hybtrans_id=NODE_33734_length_858_cov_161.172960_g17544_i0;product=hypothetical protein EMIHUDRAFT_463290;transcript_id=G29874.2;uniq_trans_id=G29874.2
cogent_11453|path0	PBRI	exon	144	1001	.	+	.	ID=exon-126419;Parent=G29874.2;exon_number=1;gene_id=G29874;transcript_id=G29874.2;uniq_trans_id=G29874.2
cogent_4472|path0	PBRI	gene	1	1803	.	+	.	ID=G28135;gene_id=G28135;repproduct=predicted protein;reptrans=G28135.1
cogent_4472|path0	PBRI	transcript	1	1803	.	+	.	ID=G28135.1;Parent=G28135;gene_id=G28135;hybtrans_id=NODE_13864_length_1803_cov_5.366931_g2992_i2;product=predicted protein;transcript_id=G28135.1;uniq_trans_id=G28135.1
cogent_4472|path0	PBRI	exon	1	1803	.	+	.	ID=exon-121580;Parent=G28135.1;exon_number=1;gene_id=G28135;transcript_id=G28135.1;uniq_trans_id=G28135.1
NODE_48460_length_310_cov_3.750916_g29948_i0	PBRI	gene	1	310	.	+	.	ID=G7300;gene_id=G7300;repproduct=hypothetical protein EMIHUDRAFT_253417;reptrans=G7300.1
NODE_48460_length_310_cov_3.750916_g29948_i0	PBRI	transcript	1	310	.	+	.	ID=G7300.1;Parent=G7300;gene_id=G7300;hybtrans_id=NODE_48460_length_310_cov_3.750916_g29948_i0;product=hypothetical protein EMIHUDRAFT_253417;transcript_id=G7300.1;uniq_trans_id=G7300.1
NODE_48460_length_310_cov_3.750916_g29948_i0	PBRI	exon	1	310	.	+	.	ID=exon-7595;Parent=G7300.1;exon_number=1;gene_id=G7300;transcript_id=G7300.1;uniq_trans_id=G7300.1
NODE_9283_length_2181_cov_4.758862_g4110_i0	PBRI	gene	1	2171	.	+	.	ID=G607;gene_id=G607;repproduct=serine/threonine protein kinase%2C variant;reptrans=G607.1
NODE_9283_length_2181_cov_4.758862_g4110_i0	PBRI	transcript	1	2171	.	+	.	ID=G607.1;Parent=G607;gene_id=G607;hybtrans_id=NODE_9283_length_2181_cov_4.758862_g4110_i0;product=serine/threonine protein kinase%2C variant;transcript_id=G607.1;uniq_trans_id=G607.1
NODE_9283_length_2181_cov_4.758862_g4110_i0	PBRI	exon	1	2171	.	+	.	ID=exon-730;Parent=G607.1;exon_number=1;gene_id=G607;transcript_id=G607.1;uniq_trans_id=G607.1
NODE_241_length_7379_cov_6.743803_g99_i0	PBRI	gene	1	7369	.	+	.	ID=G40;gene_id=G40;repproduct=polyketide synthase;reptrans=G40.1
NODE_241_length_7379_cov_6.743803_g99_i0	PBRI	transcript	1	7369	.	+	.	ID=G40.1;Parent=G40;gene_id=G40;hybtrans_id=NODE_241_length_7379_cov_6.743803_g99_i0;product=polyketide synthase;transcript_id=G40.1;uniq_trans_id=G40.1
NODE_241_length_7379_cov_6.743803_g99_i0	PBRI	exon	1	7369	.	+	.	ID=exon-69;Parent=G40.1;exon_number=1;gene_id=G40;transcript_id=G40.1;uniq_trans_id=G40.1
cogent_8837|path0	PBRI	gene	1	1200	.	+	.	ID=G29432;gene_id=G29432;repproduct=hypothetical protein Ctob_004990;reptrans=G29432.2
cogent_8837|path0	PBRI	transcript	1	1200	.	+	.	ID=G29432.1;Parent=G29432;gene_id=G29432;hybtrans_id=NODE_27765_length_1087_cov_24.848571_g13245_i1;product=hypothetical protein Ctob_004990;transcript_id=G29432.1;uniq_trans_id=G29432.1
cogent_8837|path0	PBRI	exon	1	301	.	+	.	ID=exon-125407;Parent=G29432.1;exon_number=1;gene_id=G29432;transcript_id=G29432.1;uniq_trans_id=G29432.1
cogent_8837|path0	PBRI	exon	415	1200	.	+	.	ID=exon-125408;Parent=G29432.1;exon_number=2;gene_id=G29432;transcript_id=G29432.1;uniq_trans_id=G29432.1
cogent_8837|path0	PBRI	transcript	1	1200	.	+	.	ID=G29432.2;Parent=G29432;gene_id=G29432;hybtrans_id=NODE_26689_length_1133_cov_24.932482_g13245_i0;product=hypothetical protein Ctob_004990;transcript_id=G29432.2;uniq_trans_id=G29432.2
cogent_8837|path0	PBRI	exon	1	587	.	+	.	ID=exon-125409;Parent=G29432.2;exon_number=1;gene_id=G29432;transcript_id=G29432.2;uniq_trans_id=G29432.2
cogent_8837|path0	PBRI	exon	655	1200	.	+	.	ID=exon-125410;Parent=G29432.2;exon_number=2;gene_id=G29432;transcript_id=G29432.2;uniq_trans_id=G29432.2
cogent_14391|path0	PBRI	gene	1	328	.	+	.	ID=G30223;gene_id=G30223;repproduct=---NA---;reptrans=G30223.1
cogent_14391|path0	PBRI	transcript	1	328	.	+	.	ID=G30223.1;Parent=G30223;gene_id=G30223;hybtrans_id=NODE_47764_length_328_cov_5.556701_g29252_i0;product=---NA---;transcript_id=G30223.1;uniq_trans_id=G30223.1
cogent_14391|path0	PBRI	exon	1	328	.	+	.	ID=exon-127078;Parent=G30223.1;exon_number=1;gene_id=G30223;transcript_id=G30223.1;uniq_trans_id=G30223.1
cogent_9911|path0	PBRI	gene	1	1016	.	+	.	ID=G29625;gene_id=G29625;repproduct=plant cysteine oxidase 3;reptrans=G29625.2
cogent_9911|path0	PBRI	transcript	1	1016	.	+	.	ID=G29625.1;Parent=G29625;gene_id=G29625;hybtrans_id=NODE_31928_length_927_cov_6.979775_g15005_i1;product=plant cysteine oxidase 3;transcript_id=G29625.1;uniq_trans_id=G29625.1
[truncated: 198,449 more rows]
