# Supplementary material for: Algal methylated compounds shorten the lag phase of Phaeobacter inhibens bacteria
Source: Nat Microbiol. 2024 Jul 5;9(8):2006–21. doi: 10.1038/s41564-024-01742-6 (PMC11306105; doi:10.1038/s41564-024-01742-6)
Supplement: Supplementary file 6 — Feature quantification obtained using Compound Discoverer. The table presents the output analysis using Compound Discoverer (v3.3), with a putative identification of metabolites. [file 41564_2024_1742_MOESM6_ESM.xlsx]

## Sheet:  Features Positive Mode
Tags	Checked	Name	Formula	Annot. Source: Predicted Compositions	Annot. Source: mzCloud Search	Annot. Source: Metabolika Search	Annot. Source: ChemSpider Search	Annot. DeltaMass [ppm]	Calc. MW	m/z	RT [min]	Area (Max.)	# ChemSpider Results	# mzCloud Results	mzCloud Best Match	mzCloud Best Match Confidence	Labeling Status: Polar_Delia_Segev_DMSP_1.raw (F2)	Labeling Status: Polar_Delia_Segev_DMSP_2.raw (F4)	Labeling Status: Polar_Delia_Segev_DMSP_3.raw (F6)	Labeling Status: Polar_Delia_Segev_DMSP_4.raw (F8)	Labeling Status: Polar_Delia_Segev_C13-DMSP_1.raw (F10)	Labeling Status: Polar_Delia_Segev_C13-DMSP_2.raw (F12)	Labeling Status: Polar_Delia_Segev_C13-DMSP_3.raw (F14)	Labeling Status: Polar_Delia_Segev_C13-DMSP_4.raw (F16)	Avg. Exchange: Polar_Delia_Segev_DMSP_1.raw (F2)	Avg. Exchange: Polar_Delia_Segev_DMSP_2.raw (F4)	Avg. Exchange: Polar_Delia_Segev_DMSP_3.raw (F6)	Avg. Exchange: Polar_Delia_Segev_DMSP_4.raw (F8)	Avg. Exchange: Polar_Delia_Segev_C13-DMSP_1.raw (F10)	Avg. Exchange: Polar_Delia_Segev_C13-DMSP_2.raw (F12)	Avg. Exchange: Polar_Delia_Segev_C13-DMSP_3.raw (F14)	Avg. Exchange: Polar_Delia_Segev_C13-DMSP_4.raw (F16)	Rel. Exchange [%]: Polar_Delia_Segev_DMSP_1.raw (F2)	Rel. Exchange [%]: Polar_Delia_Segev_DMSP_2.raw (F4)	Rel. Exchange [%]: Polar_Delia_Segev_DMSP_3.raw (F6)	Rel. Exchange [%]: Polar_Delia_Segev_DMSP_4.raw (F8)	Rel. Exchange [%]: Polar_Delia_Segev_C13-DMSP_1.raw (F10)	Rel. Exchange [%]: Polar_Delia_Segev_C13-DMSP_2.raw (F12)	Rel. Exchange [%]: Polar_Delia_Segev_C13-DMSP_3.raw (F14)	Rel. Exchange [%]: Polar_Delia_Segev_C13-DMSP_4.raw (F16)	MS2	Area: Blank_1MEOH_1DDW_002.raw (F1)	Area: Polar_Delia_Segev_DMSP_1.raw (F2)	Area: Polar_Delia_Segev_DMSP_2.raw (F4)	Area: Polar_Delia_Segev_DMSP_3.raw (F6)	Area: Polar_Delia_Segev_DMSP_4.raw (F8)	Area: Polar_Delia_Segev_C13-DMSP_1.raw (F10)	Area: Polar_Delia_Segev_C13-DMSP_2.raw (F12)	Area: Polar_Delia_Segev_C13-DMSP_3.raw (F14)
1	TRUE	Dimethylsulfoniopropionate	C5 H10 O2 S	Full match	No results	No results	Full match	-0.88	134.04	135.047	6.353	1.96697e+11	6	0			No warnings	No warnings	No warnings	No warnings	No warnings	No warnings	No warnings	No warnings	0	0	0	0	2	1.9	1.9	1.9	0	0	0	0.197184	39.0136	38.708	38.7064	38.8217	DDA for preferred ion		1.57234e+11	1.09034e+11	1.51703e+11	1.48099e+11	1.96697e+11	1.26924e+11	1.43405e+11
	Checked	Tags	Molecular Weight	RT [min]	FWHM [min]	Max. # MI	# Adducts	Area	Max. Exchange	Avg. Exchange	Rel. Exchange [%]	Status	Exchange Rate [%]: 0	Exchange Rate [%]: 1	Exchange Rate [%]: 2	Exchange Rate [%]: 3	Exchange Rate [%]: 4	Exchange Rate [%]: 5	Exchange Rate [%]: 6	Exchange Rate [%]: 7	Exchange Rate [%]: 8	Exchange Rate [%]: 9	Exchange Rate [%]: 10	Exchange Rate [%]: 11	Exchange Rate [%]: 12	Exchange Rate [%]: 13	Exchange Rate [%]: 14	Exchange Rate [%]: 15	Exchange Rate [%]: 16	Exchange Rate [%]: 17	Exchange Rate [%]: 18	Exchange Rate [%]: 19	Exchange Rate [%]: 20	Exchange Rate [%]: 21	Exchange Rate [%]: 22	Exchange Rate [%]: 23	Exchange Rate [%]: 24	Exchange Rate [%]: 25	Study File ID
	TRUE		134.04	6.359	0.63	5	2	1.96697e+11	5	2	39.0136	No warnings	2.16025	0.611686	97.2281	0	0	0																					F10
	TRUE		134.04	6.347	0.502	4	2	1.57234e+11	5	0	0	No warnings	99.5914	0	0	0	0	0																					F2
	TRUE		134.04	6.346	0.495	4	2	1.51703e+11	5	0	0	No warnings	99.5516	0	0	0	0	0																					F6
	TRUE		134.04	6.358	0.449	4	2	1.48099e+11	5	0	0.197184	No warnings	98.5264	0.985921	0	0	0	0																					F8
	TRUE		134.04	6.351	0.42	6	2	1.43405e+11	5	1.9	38.7064	No warnings	2.87004	0.727713	96.4023	0	0	0																					F14
	TRUE		134.04	6.366	0.442	6	2	1.38714e+11	5	1.9	38.8217	No warnings	2.59929	0.693069	96.7076	0	0	0																					F16
	TRUE		134.04	6.341	0.336	6	2	1.26924e+11	5	1.9	38.708	No warnings	2.83633	0.787096	96.3766	0	0	0																					F12
	TRUE		134.04	6.359	0.373	4	2	1.09034e+11	5	0	0	No warnings	100	0	0	0	0	0																					F4
1	TRUE	S-Adenosylmethionine	C15 H22 N6 O5 S	Full match	Full match	No results	Full match	-0.28	398.137	399.144	8.628	1.67439e+08	2	1	98.1	92	No warnings	No warnings	No warnings	No warnings	No warnings	No warnings	No warnings	No warnings	0	0	0	0	0.7	0.3	0.5	0.4	0	0	0	0.062199	4.63736	1.93088	3.2938	2.36986	DDA for preferred ion		9.33943e+07	1.67439e+08	7.87236e+07	1.174e+08	9.54002e+07	1.52404e+08	9.03858e+07
	Checked	Tags	Molecular Weight	RT [min]	FWHM [min]	Max. # MI	# Adducts	Area	Max. Exchange	Avg. Exchange	Rel. Exchange [%]	Status	Exchange Rate [%]: 0	Exchange Rate [%]: 1	Exchange Rate [%]: 2	Exchange Rate [%]: 3	Exchange Rate [%]: 4	Exchange Rate [%]: 5	Exchange Rate [%]: 6	Exchange Rate [%]: 7	Exchange Rate [%]: 8	Exchange Rate [%]: 9	Exchange Rate [%]: 10	Exchange Rate [%]: 11	Exchange Rate [%]: 12	Exchange Rate [%]: 13	Exchange Rate [%]: 14	Exchange Rate [%]: 15	Exchange Rate [%]: 16	Exchange Rate [%]: 17	Exchange Rate [%]: 18	Exchange Rate [%]: 19	Exchange Rate [%]: 20	Exchange Rate [%]: 21	Exchange Rate [%]: 22	Exchange Rate [%]: 23	Exchange Rate [%]: 24	Exchange Rate [%]: 25	Study File ID
	TRUE		398.137	8.649	0.249	2	1	1.67439e+08	15	0	0	No warnings	100	0	0	0	0	0	0	0	0	0	0	0	0	0	0	0											F4
	TRUE		398.137	8.706	0.207	3	1	1.52404e+08	15	0.3	1.93088	No warnings	71.0368	28.9632	0	0	0	0	0	0	0	0	0	0	0	0	0	0											F12
	TRUE		398.137	8.647	0.234	3	1	1.174e+08	15	0	0.062199	No warnings	99.8445	0	0	0	0	0	0.155497	0	0	0	0	0	0	0	0	0											F8
	TRUE		398.137	8.666	0.217	3	1	9.54002e+07	15	0.7	4.63736	No warnings	38.965	52.5096	8.5254	0	0	0	0	0	0	0	0	0	0	0	0	0											F10
	TRUE		398.137	8.627	0.21	2	1	9.33943e+07	15	0	0	No warnings	100	0	0	0	0	0	0	0	0	0	0	0	0	0	0	0											F2
	TRUE		398.137	8.709	0.207	3	1	9.03858e+07	15	0.5	3.2938	No warnings	50.593	49.407	0	0	0	0	0	0	0	0	0	0	0	0	0	0											F14
	TRUE		398.137	8.671	0.196	2	1	7.87236e+07	15	0	0	No warnings	100	0	0	0	0	0	0	0	0	0	0	0	0	0	0	0											F6
	TRUE		398.137	8.633	0.188	3	1	6.36703e+07	15	0.4	2.36986	No warnings	64.4521	35.5479	0	0	0	0	0	0	0	0	0	0	0	0	0	0											F16
1	TRUE	5'-S-Methyl-5'-thioadenosine	C11 H15 N5 O3 S	Not the top hit	Full match	Full match	Full match	-0.48	297.089	298.097	2.492	6.6748e+07	4	2	90.9	59	No warnings	No warnings	No warnings	No warnings	No warnings	No warnings	No warnings	No warnings	0	0	0	0	0.7	0.3	0.5	0.5	0	0.00524246	0	0	6.74311	3.11953	4.59951	4.4177	DDA for preferred ion		3.56962e+07	6.6748e+07	3.64247e+07	4.82359e+07	4.96135e+07	5.84006e+07	3.63688e+07
	Checked	Tags	Molecular Weight	RT [min]	FWHM [min]	Max. # MI	# Adducts	Area	Max. Exchange	Avg. Exchange	Rel. Exchange [%]	Status	Exchange Rate [%]: 0	Exchange Rate [%]: 1	Exchange Rate [%]: 2	Exchange Rate [%]: 3	Exchange Rate [%]: 4	Exchange Rate [%]: 5	Exchange Rate [%]: 6	Exchange Rate [%]: 7	Exchange Rate [%]: 8	Exchange Rate [%]: 9	Exchange Rate [%]: 10	Exchange Rate [%]: 11	Exchange Rate [%]: 12	Exchange Rate [%]: 13	Exchange Rate [%]: 14	Exchange Rate [%]: 15	Exchange Rate [%]: 16	Exchange Rate [%]: 17	Exchange Rate [%]: 18	Exchange Rate [%]: 19	Exchange Rate [%]: 20	Exchange Rate [%]: 21	Exchange Rate [%]: 22	Exchange Rate [%]: 23	Exchange Rate [%]: 24	Exchange Rate [%]: 25	Study File ID
	TRUE		297.089	2.492	0.041	2	1	6.6748e+07	11	0	0.00524246	No warnings	99.9948	0	0	0	0	0	0	0	0	0	0	0.00524246															F4
	TRUE		297.089	2.483	0.044	2	1	5.84006e+07	11	0.3	3.11953	No warnings	65.6852	34.3148	0	0	0	0	0	0	0	0	0	0															F12
	TRUE		297.089	2.498	0.04	3	1	4.96135e+07	11	0.7	6.74311	No warnings	33.5133	59.0124	7.45055	0	0	0	0	0	0	0	0	0.0236971															F10
	TRUE		297.089	2.498	0.043	2	1	4.82359e+07	11	0	0	No warnings	100	0	0	0	0	0	0	0	0	0	0	0															F8
	TRUE		297.089	2.491	0.04	2	1	3.64247e+07	11	0	0	No warnings	100	0	0	0	0	0	0	0	0	0	0	0															F6
	TRUE		297.089	2.494	0.039	2	1	3.63688e+07	11	0.5	4.59951	No warnings	50.3109	49.5986	0	0	0	0	0	0	0	0	0	0.0905482															F14
	TRUE		297.089	2.495	0.041	2	1	3.56962e+07	11	0	0	No warnings	100	0	0	0	0	0	0	0	0	0	0	0															F2
	TRUE		297.089	2.492	0.04	2	1	3.50384e+07	11	0.5	4.4177	No warnings	51.4053	48.5947	0	0	0	0	0	0	0	0	0	0															F16
1	TRUE	L-(-)-methionine	C5 H11 N O2 S	Full match	No results	Full match	Full match	0.57	149.051	150.058	4.861	1.2383e+08	8	0			Contaminating mass	Contaminating mass	Contaminating mass	Contaminating mass	Irregular exchange	Irregular exchange	Irregular exchange	Irregular exchange	2.9	2.9	3.4	3.1	3.1	2.9	3.5	3.6	58.6598	57.9352	67.8624	61.3542	61.6728	57.6459	70.3557	72.2193	DDA for preferred ion		9.17169e+07	1.2383e+08	1.00201e+08	1.15407e+08	1.17312e+08	1.22375e+08	9.91004e+07
	Checked	Tags	Molecular Weight	RT [min]	FWHM [min]	Max. # MI	# Adducts	Area	Max. Exchange	Avg. Exchange	Rel. Exchange [%]	Status	Exchange Rate [%]: 0	Exchange Rate [%]: 1	Exchange Rate [%]: 2	Exchange Rate [%]: 3	Exchange Rate [%]: 4	Exchange Rate [%]: 5	Exchange Rate [%]: 6	Exchange Rate [%]: 7	Exchange Rate [%]: 8	Exchange Rate [%]: 9	Exchange Rate [%]: 10	Exchange Rate [%]: 11	Exchange Rate [%]: 12	Exchange Rate [%]: 13	Exchange Rate [%]: 14	Exchange Rate [%]: 15	Exchange Rate [%]: 16	Exchange Rate [%]: 17	Exchange Rate [%]: 18	Exchange Rate [%]: 19	Exchange Rate [%]: 20	Exchange Rate [%]: 21	Exchange Rate [%]: 22	Exchange Rate [%]: 23	Exchange Rate [%]: 24	Exchange Rate [%]: 25	Study File ID
	TRUE		149.051	4.855	0.194	3	1	1.2383e+08	5	2.9	57.9352	Contaminating mass	42.0174	0	0	0	0.236915	57.7457																					F4
	TRUE		149.051	4.887	0.216	4	1	1.22375e+08	5	2.9	57.6459	Irregular exchange	24.0009	22.73	0	0	0.845721	52.4233																					F12
	TRUE		149.051	4.876	0.192	3	1	1.17312e+08	5	3.1	61.6728	Irregular exchange	17.3997	26.1594	0	0	0	56.4409																					F10
	TRUE		149.051	4.879	0.178	3	1	1.15407e+08	5	3.1	61.3542	Contaminating mass	38.5099	0	0	0	0.679273	60.8108																					F8
	TRUE		149.051	4.861	0.271	3	1	1.00201e+08	5	3.4	67.8624	Contaminating mass	31.9724	0	0	0	0.825953	67.2016																					F6
	TRUE		149.051	4.876	0.184	4	1	9.91004e+07	5	3.5	70.3557	Irregular exchange	14.5779	18.5079	0	0	1.30002	65.6141																					F14
	TRUE		149.051	4.865	0.18	2	1	9.17169e+07	5	2.9	58.6598	Contaminating mass	41.3402	0	0	0	0	58.6598																					F2
	TRUE		149.051	4.871	0.194	4	1	8.49193e+07	5	3.6	72.2193	Irregular exchange	15.4349	15.3629	0	0	0.277274	68.9249																					F16
	TRUE	D-(+)-Proline	C5 H9 N O2	Full match	Full match	Full match	Full match	-0.74	115.063	116.071	5.839	3.36886e+10	8	1	96.7	9.8	Contaminating mass	Contaminating mass	Contaminating mass	Contaminating mass	Low pattern fit	Low pattern fit	Low pattern fit	Low pattern fit	1.1	1.3	1.2	1.3	1	0.9	1.5	1.5	21.0354	26.2525	24.2164	25.4189	19.5891	18.15	30.1158	29.213	DDA for preferred ion		2.9148e+10	3.01685e+10	2.68936e+10	2.9295e+10	2.8495e+10	3.36886e+10	3.13669e+10
	Checked	Tags	Molecular Weight	RT [min]	FWHM [min]	Max. # MI	# Adducts	Area	Max. Exchange	Avg. Exchange	Rel. Exchange [%]	Status	Exchange Rate [%]: 0	Exchange Rate [%]: 1	Exchange Rate [%]: 2	Exchange Rate [%]: 3	Exchange Rate [%]: 4	Exchange Rate [%]: 5	Exchange Rate [%]: 6	Exchange Rate [%]: 7	Exchange Rate [%]: 8	Exchange Rate [%]: 9	Exchange Rate [%]: 10	Exchange Rate [%]: 11	Exchange Rate [%]: 12	Exchange Rate [%]: 13	Exchange Rate [%]: 14	Exchange Rate [%]: 15	Exchange Rate [%]: 16	Exchange Rate [%]: 17	Exchange Rate [%]: 18	Exchange Rate [%]: 19	Exchange Rate [%]: 20	Exchange Rate [%]: 21	Exchange Rate [%]: 22	Exchange Rate [%]: 23	Exchange Rate [%]: 24	Exchange Rate [%]: 25	Study File ID
	TRUE		115.063	5.842	0.301	2	1	3.36886e+10	5	0.9	18.15	Low pattern fit	81.8393	0.000502269	0	0	0.051309	18.1089																					F12
	TRUE		115.063	5.832	0.28	3	1	3.13669e+10	5	1.5	30.1158	Low pattern fit	69.8564	0	0	0	0.139345	30.0043																					F14
	TRUE		115.063	5.837	0.239	4	1	3.01685e+10	5	1.3	26.2525	Contaminating mass	73.7042	0	0	0	0.216751	26.0791																					F4
	TRUE		115.063	5.836	0.24	4	1	2.9295e+10	5	1.3	25.4189	Contaminating mass	74.5579	0	0	0	0.115954	25.3261																					F8
	TRUE		115.063	5.83	0.225	4	1	2.9148e+10	5	1.1	21.0354	Contaminating mass	78.937	0	0	0	0.13763	20.9253																					F2
	TRUE		115.063	5.857	0.231	4	1	2.8495e+10	5	1	19.5891	Low pattern fit	80.3966	0	0	0	0.0715093	19.5319																					F10
	TRUE		115.063	5.835	0.232	3	1	2.74125e+10	5	1.5	29.213	Low pattern fit	70.7366	0	0	0	0.252042	29.0113																					F16
	TRUE		115.063	5.842	0.24	4	1	2.68936e+10	5	1.2	24.2164	Contaminating mass	75.7668	0	0	0	0.0838043	24.1494																					F6
	TRUE	Betaine	C5 H11 N O2	Full match	Full match	Partial match	Partial match	-1.13	117.079	118.086	4.496	2.75447e+10	14	3	72.4	8.6	No warnings	No warnings	No warnings	No warnings	No warnings	No warnings	No warnings	No warnings	0	0	0	0	0	0	0	0	0.000225679	0.00478124	0.000142162	0.000166177	0.000202415	0.000176155	0.000145822	0.000212096	DDA for preferred ion		1.99886e+10	1.36702e+10	2.4306e+10	2.75447e+10	2.33616e+10	2.20179e+10	2.5564e+10
	Checked	Tags	Molecular Weight	RT [min]	FWHM [min]	Max. # MI	# Adducts	Area	Max. Exchange	Avg. Exchange	Rel. Exchange [%]	Status	Exchange Rate [%]: 0	Exchange Rate [%]: 1	Exchange Rate [%]: 2	Exchange Rate [%]: 3	Exchange Rate [%]: 4	Exchange Rate [%]: 5	Exchange Rate [%]: 6	Exchange Rate [%]: 7	Exchange Rate [%]: 8	Exchange Rate [%]: 9	Exchange Rate [%]: 10	Exchange Rate [%]: 11	Exchange Rate [%]: 12	Exchange Rate [%]: 13	Exchange Rate [%]: 14	Exchange Rate [%]: 15	Exchange Rate [%]: 16	Exchange Rate [%]: 17	Exchange Rate [%]: 18	Exchange Rate [%]: 19	Exchange Rate [%]: 20	Exchange Rate [%]: 21	Exchange Rate [%]: 22	Exchange Rate [%]: 23	Exchange Rate [%]: 24	Exchange Rate [%]: 25	Study File ID
	TRUE		117.079	4.488	0.26	3	3	2.75447e+10	5	0	0.000166177	No warnings	99.9998	0	0	0	0	0.000166177																					F8
	TRUE		117.079	4.504	0.263	3	3	2.5564e+10	5	0	0.000145822	No warnings	99.9999	0	0	0	0	0.000145822																					F14
	TRUE		117.079	4.503	0.242	3	3	2.4306e+10	5	0	0.000142162	No warnings	99.9999	0	0	0	0	0.000142162																					F6
	TRUE		117.079	4.511	0.302	3	2	2.41658e+10	5	0	0.000212096	No warnings	99.9998	0	0	0	0	0.000212096																					F16
	TRUE		117.079	4.505	0.255	3	3	2.33616e+10	5	0	0.000202415	No warnings	99.9998	0	0	0	0	0.000202415																					F10
	TRUE		117.079	4.502	0.213	3	3	2.20179e+10	5	0	0.000176155	No warnings	99.9998	0	0	0	0	0.000176155																					F12
	TRUE		117.079	4.497	0.245	3	3	1.99886e+10	5	0	0.000225679	No warnings	99.9998	0	0	0	0	0.000225679																					F2
	TRUE		117.079	4.497	0.23	3	2	1.36702e+10	5	0	0.00478124	No warnings	99.9777	0.0219372	0	0	0	0.000393803																					F4
	TRUE		C2 H7 N9	Full match	No results	No results	No results	1.51	157.083	140.079	3.719	1.58889e+10	0	0			No warnings	No warnings	No warnings	No warnings	No warnings	No warnings	No warnings	No warnings	0	0	0	0	0	0	0	0	0.0158561	0.00929231	0.00934296	0.0165839	0.017102	0.0134856	0.0107424	0.0191083	DDA for preferred ion		1.52652e+10	1.51995e+10	1.40511e+10	1.57525e+10	1.45697e+10	1.58889e+10	1.41229e+10
	Checked	Tags	Molecular Weight	RT [min]	FWHM [min]	Max. # MI	# Adducts	Area	Max. Exchange	Avg. Exchange	Rel. Exchange [%]	Status	Exchange Rate [%]: 0	Exchange Rate [%]: 1	Exchange Rate [%]: 2	Exchange Rate [%]: 3	Exchange Rate [%]: 4	Exchange Rate [%]: 5	Exchange Rate [%]: 6	Exchange Rate [%]: 7	Exchange Rate [%]: 8	Exchange Rate [%]: 9	Exchange Rate [%]: 10	Exchange Rate [%]: 11	Exchange Rate [%]: 12	Exchange Rate [%]: 13	Exchange Rate [%]: 14	Exchange Rate [%]: 15	Exchange Rate [%]: 16	Exchange Rate [%]: 17	Exchange Rate [%]: 18	Exchange Rate [%]: 19	Exchange Rate [%]: 20	Exchange Rate [%]: 21	Exchange Rate [%]: 22	Exchange Rate [%]: 23	Exchange Rate [%]: 24	Exchange Rate [%]: 25	Study File ID
	TRUE		157.083	3.723	0.206	2	3	1.58889e+10	2	0	0.0134856	No warnings	99.9865	0	0.0134856																								F12
	TRUE		157.083	3.731	0.211	2	3	1.57525e+10	2	0	0.0165839	No warnings	99.9834	0	0.0165839																								F8
	TRUE		157.083	3.727	0.209	2	3	1.52652e+10	2	0	0.0158561	No warnings	99.9841	0	0.0158561																								F2
	TRUE		157.083	3.736	0.213	2	3	1.51995e+10	2	0	0.00929231	No warnings	99.9907	0	0.00929231																								F4
	TRUE		157.083	3.713	0.209	2	3	1.45697e+10	2	0	0.017102	No warnings	99.9829	0	0.017102																								F10
	TRUE		157.083	3.748	0.199	2	3	1.41873e+10	2	0	0.0191083	No warnings	99.9809	0	0.0191083																								F16
	TRUE		157.083	3.718	0.209	2	3	1.41229e+10	2	0	0.0107424	No warnings	99.9893	0	0.0107424																								F14
	TRUE		157.083	3.735	0.23	2	3	1.40511e+10	2	0	0.00934296	No warnings	99.9907	0	0.00934296																								F6
	TRUE	L-Glutamic acid	C5 H9 N O4	Full match	Full match	Full match	Full match	-0.49	147.053	148.06	8.157	1.38781e+10	19	1	94.6	72.2	Contaminating mass	No warnings	No warnings	Contaminating mass	No warnings	No warnings	No warnings	No warnings	0.2	0.1	0	0.2	0	0	0	0.1	3.14166	1.41611	0.901087	4.96609	0.714151	0.887338	0.979031	1.03239	DDA for preferred ion		1.21472e+10	9.75837e+09	1.06775e+10	1.1938e+10	1.38781e+10	1.29048e+10	1.22223e+10
	Checked	Tags	Molecular Weight	RT [min]	FWHM [min]	Max. # MI	# Adducts	Area	Max. Exchange	Avg. Exchange	Rel. Exchange [%]	Status	Exchange Rate [%]: 0	Exchange Rate [%]: 1	Exchange Rate [%]: 2	Exchange Rate [%]: 3	Exchange Rate [%]: 4	Exchange Rate [%]: 5	Exchange Rate [%]: 6	Exchange Rate [%]: 7	Exchange Rate [%]: 8	Exchange Rate [%]: 9	Exchange Rate [%]: 10	Exchange Rate [%]: 11	Exchange Rate [%]: 12	Exchange Rate [%]: 13	Exchange Rate [%]: 14	Exchange Rate [%]: 15	Exchange Rate [%]: 16	Exchange Rate [%]: 17	Exchange Rate [%]: 18	Exchange Rate [%]: 19	Exchange Rate [%]: 20	Exchange Rate [%]: 21	Exchange Rate [%]: 22	Exchange Rate [%]: 23	Exchange Rate [%]: 24	Exchange Rate [%]: 25	Study File ID
	TRUE		147.053	8.169	0.169	4	3	1.38781e+10	5	0	0.714151	No warnings	99.2756	0	0	0.00169834	0.04773	0.674948																					F10
	TRUE		147.053	8.16	0.174	4	4	1.29048e+10	5	0	0.887338	No warnings	99.0981	0	0	0.00429134	0.0641656	0.833431																					F12
	TRUE		147.053	8.165	0.184	4	4	1.22223e+10	5	0	0.979031	No warnings	98.9923	0	0	0.0178541	0.107532	0.882293																					F14
	TRUE		147.053	8.164	0.173	4	4	1.21472e+10	5	0.2	3.14166	Contaminating mass	96.0193	0.397237	0	4.1342e-06	2.60645	0.977051																					F2
	TRUE		147.053	8.155	0.165	4	4	1.1938e+10	5	0.2	4.96609	Contaminating mass	93.7423	0.410693	0	0.00148212	4.81222	1.03328																					F8
	TRUE		147.053	8.158	0.191	4	4	1.18257e+10	5	0.1	1.03239	No warnings	98.9153	0.0562342	0	0	0.0364609	0.991979																					F16
	TRUE		147.053	8.162	0.169	4	3	1.06775e+10	5	0	0.901087	No warnings	99.0201	0.098021	0	0	0.0019456	0.879926																					F6
	TRUE		147.053	8.149	0.189	4	3	9.75837e+09	5	0.1	1.41611	No warnings	98.5251	0.0727397	0	0	0.0031469	1.39904																					F4
	TRUE	Cyromazine	C6 H10 N6	No results	No results	No results	Full match	-0.36	166.097	184.131	12.964	1.04547e+10	1	0			No warnings	No warnings	No warnings	No warnings	No warnings	No warnings	No warnings	No warnings	0	0	0	0	0	0	0	0	0	0	0	0	0	0	0	0	DDA for preferred ion		7.58417e+09	9.90547e+09	6.15139e+09	4.88651e+09	7.77518e+09	9.12548e+09	1.04547e+10
	Checked	Tags	Molecular Weight	RT [min]	FWHM [min]	Max. # MI	# Adducts	Area	Max. Exchange	Avg. Exchange	Rel. Exchange [%]	Status	Exchange Rate [%]: 0	Exchange Rate [%]: 1	Exchange Rate [%]: 2	Exchange Rate [%]: 3	Exchange Rate [%]: 4	Exchange Rate [%]: 5	Exchange Rate [%]: 6	Exchange Rate [%]: 7	Exchange Rate [%]: 8	Exchange Rate [%]: 9	Exchange Rate [%]: 10	Exchange Rate [%]: 11	Exchange Rate [%]: 12	Exchange Rate [%]: 13	Exchange Rate [%]: 14	Exchange Rate [%]: 15	Exchange Rate [%]: 16	Exchange Rate [%]: 17	Exchange Rate [%]: 18	Exchange Rate [%]: 19	Exchange Rate [%]: 20	Exchange Rate [%]: 21	Exchange Rate [%]: 22	Exchange Rate [%]: 23	Exchange Rate [%]: 24	Exchange Rate [%]: 25	Study File ID
	TRUE		166.097	13.152	0.322	1	2	1.04547e+10	6	0	0	No warnings	100	0	0	0	0	0	0																				F14
	TRUE		166.097	13.129	0.27	1	2	9.90547e+09	6	0	0	No warnings	100	0	0	0	0	0	0																				F4
	TRUE		166.097	13.119	0.28	1	2	9.12548e+09	6	0	0	No warnings	100	0	0	0	0	0	0																				F12
	TRUE		166.097	13.072	0.297	1	2	7.77518e+09	6	0	0	No warnings	100	0	0	0	0	0	0																				F10
	TRUE		166.097	12.973	0.342	1	2	7.58417e+09	6	0	0	No warnings	100	0	0	0	0	0	0																				F2
	TRUE		166.097	12.989	0.323	1	2	6.15139e+09	6	0	0	No warnings	100	0	0	0	0	0	0																				F6
	TRUE		166.097	12.967	0.281	1	2	5.25892e+09	6	0	0	No warnings	100	0	0	0	0	0	0																				F16
	TRUE		166.097	13.03	0.266	1	2	4.88651e+09	6	0	0	No warnings	100	0	0	0	0	0	0																				F8
	TRUE	Noramidopyrine	C12 H15 N3 O	No results	No results	No results	Full match	-3.96	217.121	218.128	5.105	1.02358e+10	1	0			No warnings	No warnings	No warnings	No warnings	No warnings	No warnings	No warnings	No warnings	0	0	0	0	0	0	0	0	0	0	0	0	0	0	0	0	DDA for preferred ion		9.63492e+09	9.62807e+09	8.64405e+09	9.65163e+09	9.72275e+09	1.02358e+10	9.10944e+09
	Checked	Tags	Molecular Weight	RT [min]	FWHM [min]	Max. # MI	# Adducts	Area	Max. Exchange	Avg. Exchange	Rel. Exchange [%]	Status	Exchange Rate [%]: 0	Exchange Rate [%]: 1	Exchange Rate [%]: 2	Exchange Rate [%]: 3	Exchange Rate [%]: 4	Exchange Rate [%]: 5	Exchange Rate [%]: 6	Exchange Rate [%]: 7	Exchange Rate [%]: 8	Exchange Rate [%]: 9	Exchange Rate [%]: 10	Exchange Rate [%]: 11	Exchange Rate [%]: 12	Exchange Rate [%]: 13	Exchange Rate [%]: 14	Exchange Rate [%]: 15	Exchange Rate [%]: 16	Exchange Rate [%]: 17	Exchange Rate [%]: 18	Exchange Rate [%]: 19	Exchange Rate [%]: 20	Exchange Rate [%]: 21	Exchange Rate [%]: 22	Exchange Rate [%]: 23	Exchange Rate [%]: 24	Exchange Rate [%]: 25	Study File ID
	TRUE		217.121	5.127	0.234	2	3	1.02358e+10	12	0	0	No warnings	100	0	0	0	0	0	0	0	0	0	0	0	0														F12
	TRUE		217.121	5.127	0.212	2	3	9.72275e+09	12	0	0	No warnings	100	0	0	0	0	0	0	0	0	0	0	0	0														F10
	TRUE		217.121	5.117	0.195	2	3	9.65163e+09	12	0	0	No warnings	100	0	0	0	0	0	0	0	0	0	0	0	0														F8
	TRUE		217.121	5.116	0.215	2	3	9.63492e+09	12	0	0	No warnings	100	0	0	0	0	0	0	0	0	0	0	0	0														F2
	TRUE		217.121	5.12	0.205	2	3	9.62807e+09	12	0	0	No warnings	100	0	0	0	0	0	0	0	0	0	0	0	0														F4
	TRUE		217.121	5.102	0.213	2	3	9.10944e+09	12	0	0	No warnings	100	0	0	0	0	0	0	0	0	0	0	0	0														F14
	TRUE		217.121	5.125	0.207	2	3	8.74683e+09	12	0	0	No warnings	100	0	0	0	0	0	0	0	0	0	0	0	0														F16
	TRUE		217.121	5.104	0.231	2	3	8.64405e+09	12	0	0	No warnings	100	0	0	0	0	0	0	0	0	0	0	0	0														F6
	TRUE	DL-Glutamine	C5 H10 N2 O3	Full match	Full match	Full match	Full match	-0.2	146.069	147.076	7.723	9.41274e+09	9	1	87.8	54.6	Contaminating mass	Contaminating mass	Contaminating mass	Contaminating mass	No warnings	No warnings	No warnings	No warnings	0.1	0.2	0.1	0.2	0.1	0.1	0.2	0.2	2.50953	4.82779	2.88023	3.29363	2.57155	2.01355	3.15855	4.14329	DDA for preferred ion		7.98369e+09	8.11098e+09	8.31735e+09	8.3376e+09	8.45117e+09	9.41274e+09	7.72686e+09
	Checked	Tags	Molecular Weight	RT [min]	FWHM [min]	Max. # MI	# Adducts	Area	Max. Exchange	Avg. Exchange	Rel. Exchange [%]	Status	Exchange Rate [%]: 0	Exchange Rate [%]: 1	Exchange Rate [%]: 2	Exchange Rate [%]: 3	Exchange Rate [%]: 4	Exchange Rate [%]: 5	Exchange Rate [%]: 6	Exchange Rate [%]: 7	Exchange Rate [%]: 8	Exchange Rate [%]: 9	Exchange Rate [%]: 10	Exchange Rate [%]: 11	Exchange Rate [%]: 12	Exchange Rate [%]: 13	Exchange Rate [%]: 14	Exchange Rate [%]: 15	Exchange Rate [%]: 16	Exchange Rate [%]: 17	Exchange Rate [%]: 18	Exchange Rate [%]: 19	Exchange Rate [%]: 20	Exchange Rate [%]: 21	Exchange Rate [%]: 22	Exchange Rate [%]: 23	Exchange Rate [%]: 24	Exchange Rate [%]: 25	Study File ID
	TRUE		146.069	7.73	0.225	3	4	9.41274e+09	5	0.1	2.01355	No warnings	97.9032	0.0976111	0	0.00247095	0.0206874	1.97599																					F12
	TRUE		146.069	7.738	0.198	3	4	8.45117e+09	5	0.1	2.57155	No warnings	97.3604	0.0761984	0	0.00337771	0.028825	2.53123																					F10
	TRUE		146.069	7.745	0.209	3	4	8.3376e+09	5	0.2	3.29363	Contaminating mass	96.2575	0.551746	0	0.000644272	0.0361034	3.15401																					F8
	TRUE		146.069	7.733	0.242	3	4	8.31735e+09	5	0.1	2.88023	Contaminating mass	97.1123	0	0	0.00279196	0.0318445	2.85308																					F6
	TRUE		146.069	7.747	0.258	3	4	8.11098e+09	5	0.2	4.82779	Contaminating mass	95.1597	0	0	0.00558981	0.0515213	4.78322																					F4
	TRUE		146.069	7.732	0.186	3	4	7.98369e+09	5	0.1	2.50953	Contaminating mass	97.4798	0	0	0.00431847	0.0446737	2.4712																					F2
	TRUE		146.069	7.737	0.186	3	4	7.72686e+09	5	0.2	3.15855	No warnings	96.8157	0.0224711	0	0.00407399	0.0307743	3.12699																					F14
	TRUE		146.069	7.727	0.233	3	4	6.88738e+09	5	0.2	4.14329	No warnings	95.8397	0.00726475	0	0.00593041	0.0439083	4.10315																					F16
	TRUE	L-Pyroglutamic acid	C5 H7 N O3	Full match	Full match	Full match	Full match	-0.27	129.043	147.076	7.735	9.22776e+09	12	2	69.6	8.5	Contaminating mass	Contaminating mass	Contaminating mass	Contaminating mass	No warnings	No warnings	No warnings	No warnings	0.1	0.2	0.1	0.2	0.1	0.1	0.2	0.2	2.55913	4.88633	2.93605	3.34455	2.61958	2.05391	3.22104	4.20364	DDA for preferred ion		7.82895e+09	8.01381e+09	8.1592e+09	8.21066e+09	8.29623e+09	9.22776e+09	7.57696e+09
	Checked	Tags	Molecular Weight	RT [min]	FWHM [min]	Max. # MI	# Adducts	Area	Max. Exchange	Avg. Exchange	Rel. Exchange [%]	Status	Exchange Rate [%]: 0	Exchange Rate [%]: 1	Exchange Rate [%]: 2	Exchange Rate [%]: 3	Exchange Rate [%]: 4	Exchange Rate [%]: 5	Exchange Rate [%]: 6	Exchange Rate [%]: 7	Exchange Rate [%]: 8	Exchange Rate [%]: 9	Exchange Rate [%]: 10	Exchange Rate [%]: 11	Exchange Rate [%]: 12	Exchange Rate [%]: 13	Exchange Rate [%]: 14	Exchange Rate [%]: 15	Exchange Rate [%]: 16	Exchange Rate [%]: 17	Exchange Rate [%]: 18	Exchange Rate [%]: 19	Exchange Rate [%]: 20	Exchange Rate [%]: 21	Exchange Rate [%]: 22	Exchange Rate [%]: 23	Exchange Rate [%]: 24	Exchange Rate [%]: 25	Study File ID
	TRUE		129.043	7.73	0.225	3	2	9.22776e+09	5	0.1	2.05391	No warnings	97.8612	0.0995678	0	0.00252048	0.0211021	2.0156																					F12
	TRUE		129.043	7.738	0.198	3	2	8.29623e+09	5	0.1	2.61958	No warnings	97.3111	0.0776214	0	0.00344079	0.0293633	2.5785																					F10
	TRUE		129.043	7.745	0.209	3	2	8.21066e+09	5	0.2	3.34455	Contaminating mass	96.1996	0.560276	0	0.000654233	0.0366616	3.20278																					F8
	TRUE		129.043	7.733	0.242	3	2	8.1592e+09	5	0.1	2.93605	Contaminating mass	97.0563	0	0	0.00284608	0.0324617	2.90838																					F6
	TRUE		129.043	7.747	0.258	3	2	8.01381e+09	5	0.2	4.88633	Contaminating mass	95.101	0	0	0.00565759	0.052146	4.84122																					F4
	TRUE		129.043	7.732	0.186	3	2	7.82895e+09	5	0.1	2.55913	Contaminating mass	97.43	0	0	0.00440383	0.0455567	2.52004																					F2
	TRUE		129.043	7.737	0.186	3	2	7.57696e+09	5	0.2	3.22104	No warnings	96.7527	0.0229157	0	0.00415459	0.0313832	3.18886																					F14
	TRUE		129.043	7.727	0.233	3	2	6.78612e+09	5	0.2	4.20364	No warnings	95.785	0	0	0.00601889	0.0445634	4.16438																					F16
	TRUE	Adenosine	C10 H13 N5 O4	Full match	Full match	Full match	Not the top hit	-1.28	267.096	268.104	3.11	8.55973e+09	12	1	99.7	10	No warnings	No warnings	No warnings	No warnings	No warnings	No warnings	No warnings	No warnings	0	0	0	0	0.1	0	0	0	0.000685521	0.0171756	0.0082013	0.0133288	1.00187	0.297943	0.372351	0.398719	DDA for preferred ion		7.65366e+09	6.79868e+09	6.15835e+09	8.13182e+09	8.55973e+09	7.70467e+09	6.22647e+09
	Checked	Tags	Molecular Weight	RT [min]	FWHM [min]	Max. # MI	# Adducts	Area	Max. Exchange	Avg. Exchange	Rel. Exchange [%]	Status	Exchange Rate [%]: 0	Exchange Rate [%]: 1	Exchange Rate [%]: 2	Exchange Rate [%]: 3	Exchange Rate [%]: 4	Exchange Rate [%]: 5	Exchange Rate [%]: 6	Exchange Rate [%]: 7	Exchange Rate [%]: 8	Exchange Rate [%]: 9	Exchange Rate [%]: 10	Exchange Rate [%]: 11	Exchange Rate [%]: 12	Exchange Rate [%]: 13	Exchange Rate [%]: 14	Exchange Rate [%]: 15	Exchange Rate [%]: 16	Exchange Rate [%]: 17	Exchange Rate [%]: 18	Exchange Rate [%]: 19	Exchange Rate [%]: 20	Exchange Rate [%]: 21	Exchange Rate [%]: 22	Exchange Rate [%]: 23	Exchange Rate [%]: 24	Exchange Rate [%]: 25	Study File ID
	TRUE		267.096	3.119	0.201	3	3	8.55973e+09	10	0.1	1.00187	No warnings	91.0931	7.92168	0.921858	0	0.0633268	0	0	0	0	0	0																F10
	TRUE		267.096	3.108	0.21	2	3	8.13182e+09	10	0	0.0133288	No warnings	99.9667	0	0	0	0.0333221	0	0	0	0	0	0																F8
	TRUE		267.096	3.116	0.197	3	3	7.70467e+09	10	0	0.297943	No warnings	97.3076	2.40543	0.287001	0	0	0	0	0	0	0	0																F12
	TRUE		267.096	3.108	0.218	2	3	7.65366e+09	10	0	0.000685521	No warnings	99.9993	0	0	0	0	0	0	0	0	0	0.000685521																F2
	TRUE		267.096	3.114	0.218	2	3	6.79868e+09	10	0	0.0171756	No warnings	99.9571	0	0	0	0.0429391	0	0	0	0	0	0																F4
	TRUE		267.096	3.106	0.204	3	3	6.22647e+09	10	0	0.372351	No warnings	96.4774	3.33587	0.182049	0	0	0.00470849	0	0	0	0	0																F14
	TRUE		267.096	3.101	0.199	2	3	6.15835e+09	10	0	0.0082013	No warnings	99.9795	0	0	0	0.0205032	0	0	0	0	0	0																F6
	TRUE		267.096	3.118	0.191	3	3	5.02557e+09	10	0	0.398719	No warnings	96.3662	3.33463	0.272097	0	0.0270917	0	0	0	0	0	0																F16
	TRUE	ethenocytosine	C6 H5 N3 O	Full match	No results	No results	Full match	1.26	135.043	153.077	8.171	4.71373e+09	1	0			No warnings	No warnings	No warnings	No warnings	No warnings	No warnings	No warnings	No warnings	0	0	0	0	0.1	0.1	0.1	0.1	0	0	0	0	1.1729	1.37193	2.23586	1.1388	DDA for preferred ion		3.91923e+09	4.48486e+09	3.72417e+09	3.82494e+09	4.10869e+09	4.53835e+09	4.71373e+09
	Checked	Tags	Molecular Weight	RT [min]	FWHM [min]	Max. # MI	# Adducts	Area	Max. Exchange	Avg. Exchange	Rel. Exchange [%]	Status	Exchange Rate [%]: 0	Exchange Rate [%]: 1	Exchange Rate [%]: 2	Exchange Rate [%]: 3	Exchange Rate [%]: 4	Exchange Rate [%]: 5	Exchange Rate [%]: 6	Exchange Rate [%]: 7	Exchange Rate [%]: 8	Exchange Rate [%]: 9	Exchange Rate [%]: 10	Exchange Rate [%]: 11	Exchange Rate [%]: 12	Exchange Rate [%]: 13	Exchange Rate [%]: 14	Exchange Rate [%]: 15	Exchange Rate [%]: 16	Exchange Rate [%]: 17	Exchange Rate [%]: 18	Exchange Rate [%]: 19	Exchange Rate [%]: 20	Exchange Rate [%]: 21	Exchange Rate [%]: 22	Exchange Rate [%]: 23	Exchange Rate [%]: 24	Exchange Rate [%]: 25	Study File ID
	TRUE		135.043	8.166	0.185	2	2	4.71373e+09	6	0.1	2.23586	No warnings	86.5848	13.4152	0	0	0	0	0																				F14
	TRUE		135.043	8.159	0.189	2	2	4.57185e+09	6	0.1	1.1388	No warnings	93.1672	6.83282	0	0	0	0	0																				F16
	TRUE		135.043	8.16	0.17	2	2	4.53835e+09	6	0.1	1.37193	No warnings	91.7684	8.2316	0	0	0	0	0																				F12
	TRUE		135.043	8.152	0.189	1	2	4.48486e+09	6	0	0	No warnings	100	0	0	0	0	0	0																				F4
	TRUE		135.043	8.167	0.176	2	2	4.10869e+09	6	0.1	1.1729	No warnings	92.9626	7.03743	0	0	0	0	0																				F10
	TRUE		135.043	8.164	0.172	1	2	3.91923e+09	6	0	0	No warnings	100	0	0	0	0	0	0																				F2
	TRUE		135.043	8.153	0.159	1	2	3.82494e+09	6	0	0	No warnings	100	0	0	0	0	0	0																				F8
	TRUE		135.043	8.162	0.169	1	2	3.72417e+09	6	0	0	No warnings	100	0	0	0	0	0	0																				F6
	TRUE	L-(+)-Alanine	C3 H7 N O2	Full match	No results	Full match	Full match	-1.38	89.0476	90.0548	7.369	4.4974e+09	10	0			Contaminating mass	Contaminating mass	Contaminating mass	Contaminating mass	Low pattern fit	Low pattern fit	Low pattern fit	Low pattern fit	1.4	1.2	1.9	2.2	1.2	1.1	1.9	2.5	45.5601	40.746	62.1014	74.9582	38.7524	36.9749	64.4253	82.9735	No MS2		4.13343e+09	4.26443e+09	4.03189e+09	4.13097e+09	4.35395e+09	4.4974e+09	4.12866e+09
	Checked	Tags	Molecular Weight	RT [min]	FWHM [min]	Max. # MI	# Adducts	Area	Max. Exchange	Avg. Exchange	Rel. Exchange [%]	Status	Exchange Rate [%]: 0	Exchange Rate [%]: 1	Exchange Rate [%]: 2	Exchange Rate [%]: 3	Exchange Rate [%]: 4	Exchange Rate [%]: 5	Exchange Rate [%]: 6	Exchange Rate [%]: 7	Exchange Rate [%]: 8	Exchange Rate [%]: 9	Exchange Rate [%]: 10	Exchange Rate [%]: 11	Exchange Rate [%]: 12	Exchange Rate [%]: 13	Exchange Rate [%]: 14	Exchange Rate [%]: 15	Exchange Rate [%]: 16	Exchange Rate [%]: 17	Exchange Rate [%]: 18	Exchange Rate [%]: 19	Exchange Rate [%]: 20	Exchange Rate [%]: 21	Exchange Rate [%]: 22	Exchange Rate [%]: 23	Exchange Rate [%]: 24	Exchange Rate [%]: 25	Study File ID
	TRUE		89.0476	7.374	0.169	3	1	4.4974e+09	3	1.1	36.9749	Low pattern fit	63.0251	0	0.000278397	36.9747																							F12
	TRUE		89.0476	7.367	0.172	3	1	4.35395e+09	3	1.2	38.7524	Low pattern fit	61.2456	0	0.0061426	38.7483																							F10
	TRUE		89.0476	7.379	0.179	3	1	4.26443e+09	3	1.2	40.746	Contaminating mass	59.2507	0	0.00990082	40.7394																							F4
	TRUE		89.0476	7.362	0.18	1	1	4.17785e+09	3	2.5	82.9735	Low pattern fit	17.0232	0	0.00988155	82.9669																							F16
	TRUE		89.0476	7.372	0.168	3	1	4.13343e+09	3	1.4	45.5601	Contaminating mass	54.438	0	0.0057509	45.5563																							F2
	TRUE		89.0476	7.372	0.166	1	1	4.13097e+09	3	2.2	74.9582	Contaminating mass	25.0409	0	0.00281595	74.9563																							F8
	TRUE		89.0476	7.37	0.161	1	1	4.12866e+09	3	1.9	64.4253	Low pattern fit	35.5726	0	0.00616867	64.4212																							F14
	TRUE		89.0476	7.371	0.189	1	1	4.03189e+09	3	1.9	62.1014	Contaminating mass	37.8963	0	0.00693365	62.0967																							F6
	TRUE	GW7340000	C7 H10 O	No results	No results	No results	Full match	4.3	110.074	111.081	3.724	4.17186e+09	6	0			No warnings	No warnings	No warnings	No warnings	No warnings	No warnings	No warnings	No warnings	0	0	0	0	0	0	0	0	0	0	0	0	0	0	0	0.166725	DDA for preferred ion		4.05606e+09	3.93998e+09	3.36829e+09	3.9542e+09	4.04866e+09	4.17186e+09	3.80162e+09
	Checked	Tags	Molecular Weight	RT [min]	FWHM [min]	Max. # MI	# Adducts	Area	Max. Exchange	Avg. Exchange	Rel. Exchange [%]	Status	Exchange Rate [%]: 0	Exchange Rate [%]: 1	Exchange Rate [%]: 2	Exchange Rate [%]: 3	Exchange Rate [%]: 4	Exchange Rate [%]: 5	Exchange Rate [%]: 6	Exchange Rate [%]: 7	Exchange Rate [%]: 8	Exchange Rate [%]: 9	Exchange Rate [%]: 10	Exchange Rate [%]: 11	Exchange Rate [%]: 12	Exchange Rate [%]: 13	Exchange Rate [%]: 14	Exchange Rate [%]: 15	Exchange Rate [%]: 16	Exchange Rate [%]: 17	Exchange Rate [%]: 18	Exchange Rate [%]: 19	Exchange Rate [%]: 20	Exchange Rate [%]: 21	Exchange Rate [%]: 22	Exchange Rate [%]: 23	Exchange Rate [%]: 24	Exchange Rate [%]: 25	Study File ID
	TRUE		110.074	3.711	0.23	1	3	4.17186e+09	7	0	0	No warnings	100	0	0	0	0	0	0	0																			F12
	TRUE		110.074	3.73	0.206	1	3	4.05606e+09	7	0	0	No warnings	100	0	0	0	0	0	0	0																			F2
	TRUE		110.074	3.729	0.196	1	3	4.04866e+09	7	0	0	No warnings	100	0	0	0	0	0	0	0																			F10
	TRUE		110.074	3.728	0.204	1	3	3.9542e+09	7	0	0	No warnings	100	0	0	0	0	0	0	0																			F8
	TRUE		110.074	3.724	0.199	1	3	3.93998e+09	7	0	0	No warnings	100	0	0	0	0	0	0	0																			F4
	TRUE		110.074	3.735	0.192	1	3	3.80162e+09	7	0	0	No warnings	100	0	0	0	0	0	0	0																			F14
	TRUE		110.074	3.741	0.193	1	3	3.61891e+09	7	0	0.166725	No warnings	99.611	0	0	0.389026	0	0	0	0																			F16
	TRUE		110.074	3.722	0.199	1	3	3.36829e+09	7	0	0	No warnings	100	0	0	0	0	0	0	0																			F6
	TRUE	DL-Homoserine	C4 H9 N O3	Full match	Full match	Not the top hit	Not the top hit	-0.53	119.058	120.065	7.047	4.10539e+09	17	1	80.4	50.3	Contaminating mass	Contaminating mass	Contaminating mass	Contaminating mass	Low pattern fit	Low pattern fit	Low pattern fit	Low pattern fit	2	2	2.1	1.9	1.8	1.8	2.2	1.9	49.3766	49.1114	51.5239	47.3937	45.4061	44.4055	53.8081	47.5904	DDA for preferred ion		3.40162e+09	3.6583e+09	3.46208e+09	3.60853e+09	4.10539e+09	3.91162e+09	3.64048e+09
	Checked	Tags	Molecular Weight	RT [min]	FWHM [min]	Max. # MI	# Adducts	Area	Max. Exchange	Avg. Exchange	Rel. Exchange [%]	Status	Exchange Rate [%]: 0	Exchange Rate [%]: 1	Exchange Rate [%]: 2	Exchange Rate [%]: 3	Exchange Rate [%]: 4	Exchange Rate [%]: 5	Exchange Rate [%]: 6	Exchange Rate [%]: 7	Exchange Rate [%]: 8	Exchange Rate [%]: 9	Exchange Rate [%]: 10	Exchange Rate [%]: 11	Exchange Rate [%]: 12	Exchange Rate [%]: 13	Exchange Rate [%]: 14	Exchange Rate [%]: 15	Exchange Rate [%]: 16	Exchange Rate [%]: 17	Exchange Rate [%]: 18	Exchange Rate [%]: 19	Exchange Rate [%]: 20	Exchange Rate [%]: 21	Exchange Rate [%]: 22	Exchange Rate [%]: 23	Exchange Rate [%]: 24	Exchange Rate [%]: 25	Study File ID
	TRUE		119.058	7.073	0.146	2	1	4.10539e+09	4	1.8	45.4061	Low pattern fit	54.5853	0	0	0.0346318	45.3801																						F10
	TRUE		119.058	7.044	0.158	3	1	3.91162e+09	4	1.8	44.4055	Low pattern fit	55.5771	0	0	0.069517	44.3534																						F12
	TRUE		119.058	7.071	0.154	1	1	3.86041e+09	4	1.9	47.5904	Low pattern fit	52.3969	0	0	0.0508065	47.5523																						F16
	TRUE		119.058	7.049	0.146	2	1	3.6583e+09	4	2	49.1114	Contaminating mass	50.8706	0	0	0.0719853	49.0574																						F4
	TRUE		119.058	7.04	0.157	1	1	3.64048e+09	4	2.2	53.8081	Low pattern fit	46.1707	0	0	0.0848267	53.7445																						F14
	TRUE		119.058	7.056	0.143	2	1	3.60853e+09	4	1.9	47.3937	Contaminating mass	52.59	0	0	0.0650153	47.345																						F8
	TRUE		119.058	7.072	0.148	1	1	3.46208e+09	4	2.1	51.5239	Contaminating mass	48.4645	0	0	0.0464815	51.489																						F6
	TRUE		119.058	7.074	0.139	2	1	3.40162e+09	4	2	49.3766	Contaminating mass	50.6086	0	0	0.0590115	49.3324																						F2
	TRUE	11-Nitro-1-undecene	C11 H21 N O2	Full match	No results	No results	Full match	-0.12	199.157	200.164	1.563	2.39149e+09	1	0			Contaminating mass	Contaminating mass	Contaminating mass	Contaminating mass	No warnings	No warnings	No warnings	No warnings	2.9	2.9	3	3	2.9	3	2.9	2.9	26.7813	26.7944	26.868	26.8457	26.6629	26.8689	26.5185	26.3886	DDA for preferred ion		1.96146e+09	2.29667e+09	1.83325e+09	2.39149e+09	1.97493e+09	2.36465e+09	2.04281e+09
	Checked	Tags	Molecular Weight	RT [min]	FWHM [min]	Max. # MI	# Adducts	Area	Max. Exchange	Avg. Exchange	Rel. Exchange [%]	Status	Exchange Rate [%]: 0	Exchange Rate [%]: 1	Exchange Rate [%]: 2	Exchange Rate [%]: 3	Exchange Rate [%]: 4	Exchange Rate [%]: 5	Exchange Rate [%]: 6	Exchange Rate [%]: 7	Exchange Rate [%]: 8	Exchange Rate [%]: 9	Exchange Rate [%]: 10	Exchange Rate [%]: 11	Exchange Rate [%]: 12	Exchange Rate [%]: 13	Exchange Rate [%]: 14	Exchange Rate [%]: 15	Exchange Rate [%]: 16	Exchange Rate [%]: 17	Exchange Rate [%]: 18	Exchange Rate [%]: 19	Exchange Rate [%]: 20	Exchange Rate [%]: 21	Exchange Rate [%]: 22	Exchange Rate [%]: 23	Exchange Rate [%]: 24	Exchange Rate [%]: 25	Study File ID
	TRUE		199.157	1.638	0.073	2	2	2.39149e+09	11	3	26.8457	Contaminating mass	0.54486	0.075518	2.96743	96.401	0	0	6.97219e-08	0	0.0111651	0	0	0															F8
	TRUE		199.157	1.639	0.076	3	2	2.36465e+09	11	3	26.8689	No warnings	0.271423	0.176943	3.31477	96.2287	0	0	5.10583e-08	0	0.00817635	0	0	0															F12
	TRUE		199.157	1.648	0.074	3	2	2.29667e+09	11	2.9	26.7944	Contaminating mass	0.561958	0.133147	3.35346	95.9426	0	0	5.53344e-08	0	0.00886112	0	0	0															F4
	TRUE		199.157	1.635	0.071	3	2	2.04281e+09	11	2.9	26.5185	No warnings	1.48388	0.157811	3.57898	94.7695	0	0	6.15706e-08	0	0.00985977	0	0	0															F14
	TRUE		199.157	1.63	0.073	3	2	2.00982e+09	11	2.9	26.3886	No warnings	1.97076	0.170612	3.53179	94.315	0	0	7.41227e-08	0	0.0118698	0	0	0															F16
	TRUE		199.157	1.636	0.068	3	2	1.97493e+09	11	2.9	26.6629	No warnings	0.965113	0.132026	3.62416	95.2636	0	0	9.41067e-08	0	0.01507	0	0	0															F10
	TRUE		199.157	1.638	0.07	2	2	1.96146e+09	11	2.9	26.7813	Contaminating mass	0.591988	0.0627701	3.58989	95.7381	0	0	1.07427e-07	0	0.0172031	0	0	0															F2
	TRUE		199.157	1.634	0.072	3	2	1.83325e+09	11	3	26.868	Contaminating mass	0.19284	0.143682	3.69948	95.9414	0	0	1.41367e-07	0	0.0226382	0	0	0															F6
	TRUE	Dodecanedioic acid	C12 H22 O4	No results	No results	No results	Full match	-1.14	230.152	272.185	1.448	2.37373e+09	5	0			Contaminating mass	Contaminating mass	Contaminating mass	Contaminating mass	No warnings	Irregular exchange	No warnings	No warnings	11.5	2	11.5	11.4	11.4	6.9	11.5	0	96.092	16.4595	95.8669	95.383	94.7689	57.5606	96.1249	0.184778	DDA for other ion		1.95179e+09	8.77589e+06	1.82783e+09	2.37373e+09	1.95529e+09	8.85975e+06	2.01075e+09
	Checked	Tags	Molecular Weight	RT [min]	FWHM [min]	Max. # MI	# Adducts	Area	Max. Exchange	Avg. Exchange	Rel. Exchange [%]	Status	Exchange Rate [%]: 0	Exchange Rate [%]: 1	Exchange Rate [%]: 2	Exchange Rate [%]: 3	Exchange Rate [%]: 4	Exchange Rate [%]: 5	Exchange Rate [%]: 6	Exchange Rate [%]: 7	Exchange Rate [%]: 8	Exchange Rate [%]: 9	Exchange Rate [%]: 10	Exchange Rate [%]: 11	Exchange Rate [%]: 12	Exchange Rate [%]: 13	Exchange Rate [%]: 14	Exchange Rate [%]: 15	Exchange Rate [%]: 16	Exchange Rate [%]: 17	Exchange Rate [%]: 18	Exchange Rate [%]: 19	Exchange Rate [%]: 20	Exchange Rate [%]: 21	Exchange Rate [%]: 22	Exchange Rate [%]: 23	Exchange Rate [%]: 24	Exchange Rate [%]: 25	Study File ID
	TRUE		230.152	1.638	0.073	3	2	2.37373e+09	12	11.4	95.383	Contaminating mass	2.7265	0	0	0	1.00267e-05	0	0.190668	0	0	0	0	21.542	75.5409														F8
	TRUE		230.152	1.635	0.071	2	2	2.01075e+09	12	11.5	96.1249	No warnings	2.38843	0	0	0	0	0	0	0	0	0	0	17.84	79.7715														F14
	TRUE		230.152	1.636	0.068	2	2	1.95529e+09	12	11.4	94.7689	No warnings	3.76251	0	0	0	0	0	4.47185e-07	0	0.00773724	0	0	17.5923	78.6375														F10
	TRUE		230.152	1.637	0.07	3	2	1.95179e+09	12	11.5	96.092	Contaminating mass	2.49517	0	0	0	0	0.00390247	0	0	0.00926169	0	0	16.8895	80.6022														F2
	TRUE		230.152	1.634	0.072	3	2	1.82783e+09	12	11.5	95.8669	Contaminating mass	2.5436	0	0	0	1.5981e-05	0	0.303896	0	0.00904596	0	0	17.2149	79.9286														F6
	TRUE		230.152	1.432	0.119	2	2	8.85975e+06	12	6.9	57.5606	Irregular exchange	40.9393	0	0	0	0	0	6.93998e-05	0	1.20076	0	0	13.1978	44.6621														F12
	TRUE		230.152	1.441	0.132	1	2	8.77589e+06	12	2	16.4595	Contaminating mass	83.2216	0	0	0	0	0	0	0	0	0	0	3.82714	12.9513														F4
	TRUE		230.152	1.45	0.072	1	2	4.61753e+06	12	0	0.184778	No warnings	99.8116	0	0	0	0	0	0	0	0	0	0	0.0429644	0.145394														F16
	TRUE	6-Aminocaproic acid	C6 H13 N O2	Full match	Full match	Partial match	Partial match	-0.1	131.095	132.102	6.072	2.34354e+09	20	5	90.1	9.5	No warnings	No warnings	No warnings	No warnings	No warnings	No warnings	No warnings	No warnings	0	0	0	0	0	0	0	0	0.0228541	0.00384989	0	0	0.00650749	0.00756284	0.00520849	0.00464807	DDA for preferred ion		1.73297e+09	1.09577e+09	1.87825e+09	2.34354e+09	2.26449e+09	2.11514e+09	2.1026e+09
	Checked	Tags	Molecular Weight	RT [min]	FWHM [min]	Max. # MI	# Adducts	Area	Max. Exchange	Avg. Exchange	Rel. Exchange [%]	Status	Exchange Rate [%]: 0	Exchange Rate [%]: 1	Exchange Rate [%]: 2	Exchange Rate [%]: 3	Exchange Rate [%]: 4	Exchange Rate [%]: 5	Exchange Rate [%]: 6	Exchange Rate [%]: 7	Exchange Rate [%]: 8	Exchange Rate [%]: 9	Exchange Rate [%]: 10	Exchange Rate [%]: 11	Exchange Rate [%]: 12	Exchange Rate [%]: 13	Exchange Rate [%]: 14	Exchange Rate [%]: 15	Exchange Rate [%]: 16	Exchange Rate [%]: 17	Exchange Rate [%]: 18	Exchange Rate [%]: 19	Exchange Rate [%]: 20	Exchange Rate [%]: 21	Exchange Rate [%]: 22	Exchange Rate [%]: 23	Exchange Rate [%]: 24	Exchange Rate [%]: 25	Study File ID
	TRUE		131.095	6.071	0.14	2	1	2.34354e+09	6	0	0	No warnings	100	0	0	0	0	0	0																				F8
	TRUE		131.095	6.08	0.161	2	1	2.26449e+09	6	0	0.00650749	No warnings	99.9935	0	0	0	0	0	0.00650749																				F10
	TRUE		131.095	6.083	0.153	2	1	2.11514e+09	6	0	0.00756284	No warnings	99.9924	0	0	0	0	0	0.00756284																				F12
	TRUE		131.095	6.08	0.157	2	1	2.1026e+09	6	0	0.00520849	No warnings	99.9948	0	0	0	0	0	0.00520849																				F14
	TRUE		131.095	6.091	0.163	2	1	1.99707e+09	6	0	0.00464807	No warnings	99.9954	0	0	0	0	0	0.00464807																				F16
	TRUE		131.095	6.071	0.159	2	1	1.87825e+09	6	0	0	No warnings	100	0	0	0	0	0	0																				F6
	TRUE		131.095	6.063	0.154	2	1	1.73297e+09	6	0	0.0228541	No warnings	99.9771	0	0	0	0	0	0.0228541																				F2
	TRUE		131.095	6.083	0.166	2	1	1.09577e+09	6	0	0.00384989	No warnings	99.9962	0	0	0	0	0	0.00384989																				F4
	TRUE		C3 H2 O7 P2	Full match	No results	No results	No results	3.64	211.928	212.936	15.229	2.25399e+09	0	0			No warnings	No warnings	No warnings	No warnings	No warnings	No warnings	No warnings	No warnings	0	0	0	0	0	0	0	0	0	0	0	0	0	0	0	0	DDA for preferred ion		2.25399e+09	1.06006e+09	1.26802e+09	1.20968e+09	1.72395e+09	1.23373e+09	1.3416e+09
	Checked	Tags	Molecular Weight	RT [min]	FWHM [min]	Max. # MI	# Adducts	Area	Max. Exchange	Avg. Exchange	Rel. Exchange [%]	Status	Exchange Rate [%]: 0	Exchange Rate [%]: 1	Exchange Rate [%]: 2	Exchange Rate [%]: 3	Exchange Rate [%]: 4	Exchange Rate [%]: 5	Exchange Rate [%]: 6	Exchange Rate [%]: 7	Exchange Rate [%]: 8	Exchange Rate [%]: 9	Exchange Rate [%]: 10	Exchange Rate [%]: 11	Exchange Rate [%]: 12	Exchange Rate [%]: 13	Exchange Rate [%]: 14	Exchange Rate [%]: 15	Exchange Rate [%]: 16	Exchange Rate [%]: 17	Exchange Rate [%]: 18	Exchange Rate [%]: 19	Exchange Rate [%]: 20	Exchange Rate [%]: 21	Exchange Rate [%]: 22	Exchange Rate [%]: 23	Exchange Rate [%]: 24	Exchange Rate [%]: 25	Study File ID
	TRUE		211.928	15.226	0.285	2	4	2.25399e+09	3	0	0	No warnings	100	0	0	0																							F2
	TRUE		211.928	15.25	0.264	2	4	1.72395e+09	3	0	0	No warnings	100	0	0	0																							F10
	TRUE		211.928	15.26	0.266	1	4	1.3416e+09	3	0	0	No warnings	100	0	0	0																							F14
	TRUE		211.928	15.245	0.225	1	4	1.26802e+09	3	0	0	No warnings	100	0	0	0																							F6
	TRUE		211.928	15.269	0.225	1	4	1.23373e+09	3	0	0	No warnings	100	0	0	0																							F12
	TRUE		211.928	15.264	0.245	1	4	1.20968e+09	3	0	0	No warnings	100	0	0	0																							F8
	TRUE		211.928	15.27	0.267	1	4	1.06006e+09	3	0	0	No warnings	100	0	0	0																							F4
	TRUE		211.928	15.287	0.21	1	4	8.19835e+08	3	0	0	No warnings	100	0	0	0																							F16
	TRUE	L-(+)-Aspartic acid	C4 H7 N O4	Full match	No results	Full match	Full match	-0.24	133.037	134.045	8.42	2.2113e+09	4	0			Contaminating mass	Contaminating mass	Contaminating mass	Contaminating mass	Irregular exchange	Low pattern fit	Low pattern fit	Irregular exchange	1.5	2	1.7	1.7	2	2.2	2.8	2.7	36.2994	50.2624	41.7146	43.6477	50.7164	56.0468	69.9433	67.4938	DDA for preferred ion		1.62321e+09	1.74127e+09	1.47233e+09	1.58321e+09	2.2113e+09	1.82118e+09	2.01176e+09
	Checked	Tags	Molecular Weight	RT [min]	FWHM [min]	Max. # MI	# Adducts	Area	Max. Exchange	Avg. Exchange	Rel. Exchange [%]	Status	Exchange Rate [%]: 0	Exchange Rate [%]: 1	Exchange Rate [%]: 2	Exchange Rate [%]: 3	Exchange Rate [%]: 4	Exchange Rate [%]: 5	Exchange Rate [%]: 6	Exchange Rate [%]: 7	Exchange Rate [%]: 8	Exchange Rate [%]: 9	Exchange Rate [%]: 10	Exchange Rate [%]: 11	Exchange Rate [%]: 12	Exchange Rate [%]: 13	Exchange Rate [%]: 14	Exchange Rate [%]: 15	Exchange Rate [%]: 16	Exchange Rate [%]: 17	Exchange Rate [%]: 18	Exchange Rate [%]: 19	Exchange Rate [%]: 20	Exchange Rate [%]: 21	Exchange Rate [%]: 22	Exchange Rate [%]: 23	Exchange Rate [%]: 24	Exchange Rate [%]: 25	Study File ID
	TRUE		133.037	8.422	0.15	3	2	2.2113e+09	4	2	50.7164	Irregular exchange	38.0008	7.56597	0.00930991	22.4147	32.0092																						F10
	TRUE		133.037	8.433	0.14	5	2	2.01176e+09	4	2.8	69.9433	Low pattern fit	8.45224	0.338307	0.113263	85.1762	5.91995																						F14
	TRUE		133.037	8.425	0.145	4	2	1.82118e+09	4	2.2	56.0468	Low pattern fit	30.7506	2.22154	0	46.146	20.8819																						F12
	TRUE		133.037	8.423	0.144	1	2	1.74127e+09	4	2	50.2624	Contaminating mass	43.6054	0	12.2636	0.0016572	44.1294																						F4
	TRUE		133.037	8.434	0.136	4	2	1.71683e+09	4	2.7	67.4938	Irregular exchange	13.8886	0.518823	0	72.9138	12.6788																						F16
	TRUE		133.037	8.433	0.145	2	2	1.62321e+09	4	1.5	36.2994	Contaminating mass	50.9199	0	25.561	0.000625624	23.5184																						F2
	TRUE		133.037	8.436	0.132	2	2	1.58321e+09	4	1.7	43.6477	Contaminating mass	41.0059	0	30.6915	0.00275281	28.2998																						F8
	TRUE		133.037	8.43	0.146	2	2	1.47233e+09	4	1.7	41.7146	Contaminating mass	41.8426	0	32.885	0.00131644	25.2711																						F6
	TRUE		C H3 N2 O5 P S	Full match	No results	No results	No results	-4.5	185.949	168.946	15.239	1.84517e+09	0	0			No warnings	No warnings	No warnings	No warnings	No warnings	No warnings	No warnings	No warnings	0	0	0	0	0	0	0	0	0	0	0	0	0	0	0	0.0103671	DDA for other ion		1.84517e+09	9.58644e+08	1.0085e+09	1.04798e+09	1.30377e+09	9.76462e+08	1.023e+09
	Checked	Tags	Molecular Weight	RT [min]	FWHM [min]	Max. # MI	# Adducts	Area	Max. Exchange	Avg. Exchange	Rel. Exchange [%]	Status	Exchange Rate [%]: 0	Exchange Rate [%]: 1	Exchange Rate [%]: 2	Exchange Rate [%]: 3	Exchange Rate [%]: 4	Exchange Rate [%]: 5	Exchange Rate [%]: 6	Exchange Rate [%]: 7	Exchange Rate [%]: 8	Exchange Rate [%]: 9	Exchange Rate [%]: 10	Exchange Rate [%]: 11	Exchange Rate [%]: 12	Exchange Rate [%]: 13	Exchange Rate [%]: 14	Exchange Rate [%]: 15	Exchange Rate [%]: 16	Exchange Rate [%]: 17	Exchange Rate [%]: 18	Exchange Rate [%]: 19	Exchange Rate [%]: 20	Exchange Rate [%]: 21	Exchange Rate [%]: 22	Exchange Rate [%]: 23	Exchange Rate [%]: 24	Exchange Rate [%]: 25	Study File ID
	TRUE		185.949	15.25	0.402	2	3	1.84517e+09	1	0	0	No warnings	100	0																									F2
	TRUE		185.949	15.251	0.226	2	3	1.30377e+09	1	0	0	No warnings	100	0																									F10
	TRUE		185.949	15.263	0.28	2	3	1.04798e+09	1	0	0	No warnings	100	0																									F8
	TRUE		185.949	15.219	0.139	2	3	1.023e+09	1	0	0	No warnings	100	0																									F14
	TRUE		185.949	15.249	0.109	2	3	1.0085e+09	1	0	0	No warnings	100	0																									F6
	TRUE		185.949	15.278	0.226	2	3	9.76462e+08	1	0	0	No warnings	100	0																									F12
	TRUE		185.949	15.225	0.314	2	3	9.58644e+08	1	0	0	No warnings	100	0																									F4
	TRUE		185.949	15.298	0.225	2	3	6.94465e+08	1	0	0.0103671	No warnings	99.9896	0.0103671																									F16
	TRUE		C7 H10 N3 O5 P	Full match	No results	No results	No results	-4.22	247.035	248.042	8.867	1.82659e+09	0	0			Contaminating mass	Contaminating mass	Contaminating mass	Contaminating mass	Low pattern fit	Low pattern fit	No warnings	No warnings	1.3	1.7	1.2	1.6	1.1	1.3	1.1	1.6	19.1568	24.9523	17.2214	23.5448	15.9909	18.0935	15.5337	22.3344	DDA for preferred ion		7.56732e+08	1.82659e+09	6.65439e+08	9.3511e+08	4.76619e+08	6.69154e+08	6.31758e+08
	Checked	Tags	Molecular Weight	RT [min]	FWHM [min]	Max. # MI	# Adducts	Area	Max. Exchange	Avg. Exchange	Rel. Exchange [%]	Status	Exchange Rate [%]: 0	Exchange Rate [%]: 1	Exchange Rate [%]: 2	Exchange Rate [%]: 3	Exchange Rate [%]: 4	Exchange Rate [%]: 5	Exchange Rate [%]: 6	Exchange Rate [%]: 7	Exchange Rate [%]: 8	Exchange Rate [%]: 9	Exchange Rate [%]: 10	Exchange Rate [%]: 11	Exchange Rate [%]: 12	Exchange Rate [%]: 13	Exchange Rate [%]: 14	Exchange Rate [%]: 15	Exchange Rate [%]: 16	Exchange Rate [%]: 17	Exchange Rate [%]: 18	Exchange Rate [%]: 19	Exchange Rate [%]: 20	Exchange Rate [%]: 21	Exchange Rate [%]: 22	Exchange Rate [%]: 23	Exchange Rate [%]: 24	Exchange Rate [%]: 25	Study File ID
	TRUE		247.035	8.967	0.128	3	2	1.82659e+09	7	1.7	24.9523	Contaminating mass	0.242546	24.849	74.9085	0	0	0	0	0																			F4
	TRUE		247.035	8.93	0.16	3	2	1.02663e+09	7	1.6	22.3344	No warnings	0.324431	43.0102	56.6654	0	0	0	0	0																			F16
	TRUE		247.035	8.917	0.074	4	2	9.3511e+08	7	1.6	23.5448	Contaminating mass	0.273707	34.6393	65.087	0	0	0	0	0																			F8
	TRUE		247.035	8.824	0.154	4	2	7.56732e+08	7	1.3	19.1568	Contaminating mass	0.657213	68.3951	27.1403	3.80743	0	0	0	0																			F2
	TRUE		247.035	8.838	0.157	4	2	6.69154e+08	7	1.3	18.0935	Low pattern fit	0.41652	77.5658	16.9639	5.0537	0	0	0	0																			F12
	TRUE		247.035	8.951	0.089	3	2	6.65439e+08	7	1.2	17.2214	Contaminating mass	0.604002	78.2423	21.1537	0	0	0	0	0																			F6
	TRUE		247.035	8.907	0.172	4	2	6.31758e+08	7	1.1	15.5337	No warnings	0.99961	91.6566	4.95208	2.39168	0	0	0	0																			F14
	TRUE		247.035	8.872	0.161	3	2	4.76619e+08	7	1.1	15.9909	Low pattern fit	0.885794	92.7032	0	6.41096	0	0	0	0																			F10
	TRUE	ACPC	C4 H7 N O2	Full match	No results	Full match	Full match	-1.4	101.048	84.0443	8.156	1.69635e+09	11	0			No warnings	No warnings	No warnings	No warnings	No warnings	No warnings	No warnings	No warnings	0.1	0.1	0	0.1	0	0.1	0	0.1	1.47645	1.98328	1.21774	1.25681	1.19719	1.35913	1.21416	1.57042	DDA for preferred ion		1.49137e+09	1.35632e+09	1.39749e+09	1.46017e+09	1.69635e+09	1.60182e+09	1.48021e+09
	Checked	Tags	Molecular Weight	RT [min]	FWHM [min]	Max. # MI	# Adducts	Area	Max. Exchange	Avg. Exchange	Rel. Exchange [%]	Status	Exchange Rate [%]: 0	Exchange Rate [%]: 1	Exchange Rate [%]: 2	Exchange Rate [%]: 3	Exchange Rate [%]: 4	Exchange Rate [%]: 5	Exchange Rate [%]: 6	Exchange Rate [%]: 7	Exchange Rate [%]: 8	Exchange Rate [%]: 9	Exchange Rate [%]: 10	Exchange Rate [%]: 11	Exchange Rate [%]: 12	Exchange Rate [%]: 13	Exchange Rate [%]: 14	Exchange Rate [%]: 15	Exchange Rate [%]: 16	Exchange Rate [%]: 17	Exchange Rate [%]: 18	Exchange Rate [%]: 19	Exchange Rate [%]: 20	Exchange Rate [%]: 21	Exchange Rate [%]: 22	Exchange Rate [%]: 23	Exchange Rate [%]: 24	Exchange Rate [%]: 25	Study File ID
	TRUE		101.048	8.169	0.179	3	3	1.69635e+09	4	0	1.19719	No warnings	98.6749	0.170494	0	7.88483e-08	1.15457																						F10
	TRUE		101.048	8.168	0.187	3	3	1.60182e+09	4	0.1	1.35913	No warnings	98.3644	0.368021	0	0.00185784	1.26573																						F12
	TRUE		101.048	8.163	0.174	3	3	1.49137e+09	4	0.1	1.47645	No warnings	98.3378	0.24732	0	0.000967704	1.4139																						F2
	TRUE		101.048	8.172	0.167	2	3	1.48021e+09	4	0	1.21416	No warnings	98.6407	0.193262	0	0.000792093	1.16525																						F14
	TRUE		101.048	8.156	0.157	2	3	1.46017e+09	4	0.1	1.25681	No warnings	98.5685	0.232771	0	0.000458422	1.19827																						F8
	TRUE		101.048	8.161	0.182	3	3	1.41318e+09	4	0.1	1.57042	No warnings	98.2715	0.210502	0	0.000923309	1.5171																						F16
	TRUE		101.048	8.165	0.193	2	3	1.39749e+09	4	0	1.21774	No warnings	98.6852	0.129459	0	8.94665e-08	1.18538																						F6
	TRUE		101.048	8.151	0.174	3	3	1.35632e+09	4	0.1	1.98328	No warnings	97.732	0.378863	0	0.00210732	1.88699																						F4
	TRUE		C3 H3 N7	Full match	No results	No results	No results	-1.81	137.045	138.052	8.429	1.62702e+09	0	0			Contaminating mass	Contaminating mass	Contaminating mass	Contaminating mass	No warnings	No warnings	No warnings	No warnings	1	1	1	1	1	1	1	1	32.8212	32.7885	32.7938	32.8265	32.8104	32.81	32.7934	32.8007	DDA for preferred ion		1.47798e+09	1.61635e+09	1.34889e+09	1.45389e+09	1.56432e+09	1.62702e+09	1.51381e+09
	Checked	Tags	Molecular Weight	RT [min]	FWHM [min]	Max. # MI	# Adducts	Area	Max. Exchange	Avg. Exchange	Rel. Exchange [%]	Status	Exchange Rate [%]: 0	Exchange Rate [%]: 1	Exchange Rate [%]: 2	Exchange Rate [%]: 3	Exchange Rate [%]: 4	Exchange Rate [%]: 5	Exchange Rate [%]: 6	Exchange Rate [%]: 7	Exchange Rate [%]: 8	Exchange Rate [%]: 9	Exchange Rate [%]: 10	Exchange Rate [%]: 11	Exchange Rate [%]: 12	Exchange Rate [%]: 13	Exchange Rate [%]: 14	Exchange Rate [%]: 15	Exchange Rate [%]: 16	Exchange Rate [%]: 17	Exchange Rate [%]: 18	Exchange Rate [%]: 19	Exchange Rate [%]: 20	Exchange Rate [%]: 21	Exchange Rate [%]: 22	Exchange Rate [%]: 23	Exchange Rate [%]: 24	Exchange Rate [%]: 25	Study File ID
	TRUE		137.045	8.429	0.145	2	1	1.62702e+09	3	1	32.81	No warnings	1.56987	98.4301	0	0																							F12
	TRUE		137.045	8.423	0.144	2	1	1.61635e+09	3	1	32.7885	Contaminating mass	1.63443	98.3656	0	0																							F4
	TRUE		137.045	8.421	0.15	2	1	1.56432e+09	3	1	32.8104	No warnings	1.56876	98.4312	0	0																							F10
	TRUE		137.045	8.434	0.14	2	1	1.51381e+09	3	1	32.7934	No warnings	1.61992	98.3801	0	0																							F14
	TRUE		137.045	8.433	0.145	2	1	1.47798e+09	3	1	32.8212	Contaminating mass	1.53649	98.4635	0	0																							F2
	TRUE		137.045	8.435	0.132	2	1	1.45389e+09	3	1	32.8265	Contaminating mass	1.5205	98.4795	0	0																							F8
	TRUE		137.045	8.436	0.136	2	1	1.44191e+09	3	1	32.8007	No warnings	1.59776	98.4022	0	0																							F16
	TRUE		137.045	8.429	0.146	2	1	1.34889e+09	3	1	32.7938	Contaminating mass	1.61866	98.3813	0	0																							F6
	TRUE		C H N2 O4 P S	Full match	No results	No results	No results	-4.87	167.939	168.946	15.256	1.61691e+09	0	0			No warnings	No warnings	Low pattern fit	No warnings	No warnings	No warnings	No warnings	No warnings	0	0	0	0	0	0	0	0	0	0	0	0	0	0	0	0.011779	DDA for preferred ion		1.61691e+09	8.51837e+08	8.64779e+08	9.24244e+08	1.12793e+09	8.47191e+08	8.92427e+08
	Checked	Tags	Molecular Weight	RT [min]	FWHM [min]	Max. # MI	# Adducts	Area	Max. Exchange	Avg. Exchange	Rel. Exchange [%]	Status	Exchange Rate [%]: 0	Exchange Rate [%]: 1	Exchange Rate [%]: 2	Exchange Rate [%]: 3	Exchange Rate [%]: 4	Exchange Rate [%]: 5	Exchange Rate [%]: 6	Exchange Rate [%]: 7	Exchange Rate [%]: 8	Exchange Rate [%]: 9	Exchange Rate [%]: 10	Exchange Rate [%]: 11	Exchange Rate [%]: 12	Exchange Rate [%]: 13	Exchange Rate [%]: 14	Exchange Rate [%]: 15	Exchange Rate [%]: 16	Exchange Rate [%]: 17	Exchange Rate [%]: 18	Exchange Rate [%]: 19	Exchange Rate [%]: 20	Exchange Rate [%]: 21	Exchange Rate [%]: 22	Exchange Rate [%]: 23	Exchange Rate [%]: 24	Exchange Rate [%]: 25	Study File ID
	TRUE		167.939	15.25	0.402	2	1	1.61691e+09	1	0	0	No warnings	100	0																									F2
	TRUE		167.939	15.251	0.226	2	1	1.12793e+09	1	0	0	No warnings	100	0																									F10
	TRUE		167.939	15.263	0.28	2	1	9.24244e+08	1	0	0	No warnings	100	0																									F8
	TRUE		167.939	15.219	0.139	2	1	8.92427e+08	1	0	0	No warnings	100	0																									F14
	TRUE		167.939	15.249	0.109	2	1	8.64779e+08	1	0	0	Low pattern fit	100	0																									F6
	TRUE		167.939	15.225	0.314	2	1	8.51837e+08	1	0	0	No warnings	100	0																									F4
	TRUE		167.939	15.278	0.226	2	1	8.47191e+08	1	0	0	No warnings	100	0																									F12
	TRUE		167.939	15.298	0.225	2	1	6.11223e+08	1	0	0.011779	No warnings	99.9882	0.011779																									F16
	TRUE	Adenine	C5 H5 N5	Full match	Full match	Full match	Partial match	0.07	135.054	136.062	3.302	1.57877e+09	2	1	97.1	9.9	No warnings	No warnings	No warnings	No warnings	No warnings	No warnings	No warnings	No warnings	0	0	0	0	0.1	0	0	0.1	0	0	0	0	2.23919	0.672673	0.480299	1.06918	DDA for preferred ion		8.87138e+08	1.54285e+09	7.47212e+08	1.05504e+09	1.57877e+09	1.30831e+09	7.26079e+08
	Checked	Tags	Molecular Weight	RT [min]	FWHM [min]	Max. # MI	# Adducts	Area	Max. Exchange	Avg. Exchange	Rel. Exchange [%]	Status	Exchange Rate [%]: 0	Exchange Rate [%]: 1	Exchange Rate [%]: 2	Exchange Rate [%]: 3	Exchange Rate [%]: 4	Exchange Rate [%]: 5	Exchange Rate [%]: 6	Exchange Rate [%]: 7	Exchange Rate [%]: 8	Exchange Rate [%]: 9	Exchange Rate [%]: 10	Exchange Rate [%]: 11	Exchange Rate [%]: 12	Exchange Rate [%]: 13	Exchange Rate [%]: 14	Exchange Rate [%]: 15	Exchange Rate [%]: 16	Exchange Rate [%]: 17	Exchange Rate [%]: 18	Exchange Rate [%]: 19	Exchange Rate [%]: 20	Exchange Rate [%]: 21	Exchange Rate [%]: 22	Exchange Rate [%]: 23	Exchange Rate [%]: 24	Exchange Rate [%]: 25	Study File ID
	TRUE		135.054	3.3	0.165	5	1	1.57877e+09	5	0.1	2.23919	No warnings	89.9515	8.90101	1.14748	0	0	0																					F10
	TRUE		135.054	3.307	0.169	3	1	1.54285e+09	5	0	0	No warnings	100	0	0	0	0	0																					F4
	TRUE		135.054	3.293	0.141	4	1	1.30831e+09	5	0	0.672673	No warnings	96.843	2.95061	0.206376	0	0	0																					F12
	TRUE		135.054	3.302	0.142	3	1	1.05504e+09	5	0	0	No warnings	100	0	0	0	0	0																					F8
	TRUE		135.054	3.276	0.165	3	1	8.87138e+08	5	0	0	No warnings	100	0	0	0	0	0																					F2
	TRUE		135.054	3.312	0.167	4	1	8.3984e+08	5	0.1	1.06918	No warnings	94.9798	4.6946	0.32565	0	0	0																					F16
	TRUE		135.054	3.294	0.171	3	1	7.47212e+08	5	0	0	No warnings	100	0	0	0	0	0																					F6
	TRUE		135.054	3.245	0.166	4	1	7.26079e+08	5	0	0.480299	No warnings	97.7246	2.14924	0.126126	0	0	0																					F14
	TRUE	ATPA	C10 H16 N2 O4	Full match	No results	No results	Full match	-0.26	228.111	229.118	7.012	1.33361e+09	7	0			No warnings	No warnings	No warnings	No warnings	No warnings	No warnings	No warnings	No warnings	0	0	0	0	0	0	0	0	0	0.0828951	0.0587806	0	0	0.0331028	0	0.079719	DDA for preferred ion		1.86243e+08	1.23341e+09	3.65743e+08	4.14719e+08	2.21017e+08	1.33361e+09	4.00718e+08
	Checked	Tags	Molecular Weight	RT [min]	FWHM [min]	Max. # MI	# Adducts	Area	Max. Exchange	Avg. Exchange	Rel. Exchange [%]	Status	Exchange Rate [%]: 0	Exchange Rate [%]: 1	Exchange Rate [%]: 2	Exchange Rate [%]: 3	Exchange Rate [%]: 4	Exchange Rate [%]: 5	Exchange Rate [%]: 6	Exchange Rate [%]: 7	Exchange Rate [%]: 8	Exchange Rate [%]: 9	Exchange Rate [%]: 10	Exchange Rate [%]: 11	Exchange Rate [%]: 12	Exchange Rate [%]: 13	Exchange Rate [%]: 14	Exchange Rate [%]: 15	Exchange Rate [%]: 16	Exchange Rate [%]: 17	Exchange Rate [%]: 18	Exchange Rate [%]: 19	Exchange Rate [%]: 20	Exchange Rate [%]: 21	Exchange Rate [%]: 22	Exchange Rate [%]: 23	Exchange Rate [%]: 24	Exchange Rate [%]: 25	Study File ID
	TRUE		228.111	7.005	0.452	2	1	1.33361e+09	10	0	0.0331028	No warnings	99.669	0.331028	0	0	0	0	0	0	0	0	0																F12
	TRUE		228.111	6.963	0.487	2	1	1.23341e+09	10	0	0.0828951	No warnings	99.1751	0.824422	0	0	0	0	0	0	0	0	0.000452847																F4
	TRUE		228.111	6.965	0.447	2	1	4.14719e+08	10	0	0	No warnings	100	0	0	0	0	0	0	0	0	0	0																F8
	TRUE		228.111	7.007	0.417	2	1	4.00718e+08	10	0	0	No warnings	100	0	0	0	0	0	0	0	0	0	0																F14
	TRUE		228.111	7.019	0.368	2	1	3.65743e+08	10	0	0.0587806	No warnings	99.4122	0.587806	0	0	0	0	0	0	0	0	0																F6
	TRUE		228.111	6.967	0.484	2	1	2.97032e+08	10	0	0.079719	No warnings	99.2491	0.745732	0	0	0	0	0	0	0	0	0.00514587																F16
	TRUE		228.111	7.02	0.265	2	1	2.21017e+08	10	0	0	No warnings	100	0	0	0	0	0	0	0	0	0	0																F10
	TRUE		228.111	7.064	0.281	2	1	1.86243e+08	10	0	0	No warnings	100	0	0	0	0	0	0	0	0	0	0																F2
	TRUE		C5 H5 O8 P3 S	Full match	No results	No results	No match	2.22	317.892	318.9	15.248	1.22403e+09	1	0			No warnings	No warnings	No warnings	No warnings	No warnings	No warnings	No warnings	No warnings	0	0	0	0	0	0	0	0	0.354547	0.224326	0.304829	0.197139	0.183691	0.344853	0.224291	0.168954	DDA for preferred ion		1.22403e+09	4.77837e+08	6.43897e+08	6.09218e+08	8.89411e+08	6.2092e+08	6.17047e+08
	Checked	Tags	Molecular Weight	RT [min]	FWHM [min]	Max. # MI	# Adducts	Area	Max. Exchange	Avg. Exchange	Rel. Exchange [%]	Status	Exchange Rate [%]: 0	Exchange Rate [%]: 1	Exchange Rate [%]: 2	Exchange Rate [%]: 3	Exchange Rate [%]: 4	Exchange Rate [%]: 5	Exchange Rate [%]: 6	Exchange Rate [%]: 7	Exchange Rate [%]: 8	Exchange Rate [%]: 9	Exchange Rate [%]: 10	Exchange Rate [%]: 11	Exchange Rate [%]: 12	Exchange Rate [%]: 13	Exchange Rate [%]: 14	Exchange Rate [%]: 15	Exchange Rate [%]: 16	Exchange Rate [%]: 17	Exchange Rate [%]: 18	Exchange Rate [%]: 19	Exchange Rate [%]: 20	Exchange Rate [%]: 21	Exchange Rate [%]: 22	Exchange Rate [%]: 23	Exchange Rate [%]: 24	Exchange Rate [%]: 25	Study File ID
	TRUE		317.892	15.233	0.316	2	4	1.22403e+09	5	0	0.354547	No warnings	99.5135	0	0	0.32987	0	0.156625																					F2
	TRUE		317.892	15.249	0.23	1	4	8.89411e+08	5	0	0.183691	No warnings	99.8163	0	0	0	0	0.183691																					F10
	TRUE		317.892	15.247	0.231	2	4	6.43897e+08	5	0	0.304829	No warnings	99.6145	0	0	0.201644	0	0.183843																					F6
	TRUE		317.892	15.282	0.216	2	4	6.2092e+08	5	0	0.344853	No warnings	99.5543	0	0	0.252166	0	0.193553																					F12
	TRUE		317.892	15.263	0.261	2	4	6.17047e+08	5	0	0.224291	No warnings	99.7419	0	0	0.0845813	0	0.173542																					F14
	TRUE		317.892	15.269	0.248	2	4	6.09218e+08	5	0	0.197139	No warnings	99.7735	0	0	0.0734007	0	0.153099																					F8
	TRUE		317.892	15.263	0.223	2	4	4.77837e+08	5	0	0.224326	No warnings	99.7442	0	0	0.0787772	0	0.17706																					F4
	TRUE		317.892	15.294	0.188	1	4	3.77991e+08	5	0	0.168954	No warnings	99.831	0	0	0	0	0.168954																					F16
	TRUE		C21 H36 N4 O3	Full match	No results	No results	No results	-0.83	392.278	393.286	1.421	1.13558e+09	0	0			No warnings	No warnings	No warnings	No warnings	No warnings	No warnings	No warnings	No warnings	0	0	0	0	0	0	0	0	0	0.00851161	0	0.00675799	0.109677	0.00348765	0	0	DDA for preferred ion		1.09954e+08	1.13558e+09	7.74692e+08	7.31678e+08	1.41759e+08	1.1174e+09	8.3418e+08
	Checked	Tags	Molecular Weight	RT [min]	FWHM [min]	Max. # MI	# Adducts	Area	Max. Exchange	Avg. Exchange	Rel. Exchange [%]	Status	Exchange Rate [%]: 0	Exchange Rate [%]: 1	Exchange Rate [%]: 2	Exchange Rate [%]: 3	Exchange Rate [%]: 4	Exchange Rate [%]: 5	Exchange Rate [%]: 6	Exchange Rate [%]: 7	Exchange Rate [%]: 8	Exchange Rate [%]: 9	Exchange Rate [%]: 10	Exchange Rate [%]: 11	Exchange Rate [%]: 12	Exchange Rate [%]: 13	Exchange Rate [%]: 14	Exchange Rate [%]: 15	Exchange Rate [%]: 16	Exchange Rate [%]: 17	Exchange Rate [%]: 18	Exchange Rate [%]: 19	Exchange Rate [%]: 20	Exchange Rate [%]: 21	Exchange Rate [%]: 22	Exchange Rate [%]: 23	Exchange Rate [%]: 24	Exchange Rate [%]: 25	Study File ID
	TRUE		392.278	1.424	0.12	4	3	1.13558e+09	21	0	0.00851161	No warnings	99.8561	0.126536	0	0.0174026	0	0	0	0	0	0	0	0	0	0	0	0	0	0	0	0	0	0					F4
	TRUE		392.278	1.413	0.117	3	3	1.1174e+09	21	0	0.00348765	No warnings	99.9908	0	0	0	0	2.94337e-07	0	1.92346e-05	0.00913806	0	0	0	0	0	0	0	0	0	0	0	0	0					F12
	TRUE		392.278	1.412	0.11	3	3	9.91931e+08	21	0	0	No warnings	100	0	0	0	0	0	0	0	0	0	0	0	0	0	0	0	0	0	0	0	0	0					F16
	TRUE		392.278	1.43	0.073	3	3	8.3418e+08	21	0	0	No warnings	100	0	0	0	0	0	0	0	0	0	0	0	0	0	0	0	0	0	0	0	0	0					F14
	TRUE		392.278	1.419	0.099	3	3	7.74692e+08	21	0	0	No warnings	100	0	0	0	0	0	0	0	0	0	0	0	0	0	0	0	0	0	0	0	0	0					F6
	TRUE		392.278	1.424	0.094	4	3	7.31678e+08	21	0	0.00675799	No warnings	99.9527	0	0	0.0473059	0	0	0	0	0	0	0	0	0	0	0	0	0	0	0	0	0	0					F8
	TRUE		392.278	1.417	0.114	3	3	1.41759e+08	21	0	0.109677	No warnings	99.7403	0	0	0	0	6.89225e-06	0	0.000450401	0.213978	0	0	5.64274e-06	0	0.0452416	0	0	0	0	0	0	0	0					F10
	TRUE		392.278	1.426	0.115	3	3	1.09954e+08	21	0	0	No warnings	100	0	0	0	0	0	0	0	0	0	0	0	0	0	0	0	0	0	0	0	0	0					F2
	TRUE	3-Methylsulfolene	C5 H8 O2 S	Full match	No results	No results	Full match	0.3	132.025	150.058	4.849	1.13115e+09	2	0			Contaminating mass	Contaminating mass	Contaminating mass	Contaminating mass	No warnings	No warnings	No warnings	No warnings	4.7	4.7	4.8	4.7	4.7	4.7	4.8	4.8	93.9729	94.2809	95.3362	94.5715	94.129	93.7342	96.2118	96.3231	DDA for preferred ion		7.8229e+08	1.13115e+09	8.63696e+08	1.0182e+09	1.02719e+09	9.98211e+08	9.02876e+08
	Checked	Tags	Molecular Weight	RT [min]	FWHM [min]	Max. # MI	# Adducts	Area	Max. Exchange	Avg. Exchange	Rel. Exchange [%]	Status	Exchange Rate [%]: 0	Exchange Rate [%]: 1	Exchange Rate [%]: 2	Exchange Rate [%]: 3	Exchange Rate [%]: 4	Exchange Rate [%]: 5	Exchange Rate [%]: 6	Exchange Rate [%]: 7	Exchange Rate [%]: 8	Exchange Rate [%]: 9	Exchange Rate [%]: 10	Exchange Rate [%]: 11	Exchange Rate [%]: 12	Exchange Rate [%]: 13	Exchange Rate [%]: 14	Exchange Rate [%]: 15	Exchange Rate [%]: 16	Exchange Rate [%]: 17	Exchange Rate [%]: 18	Exchange Rate [%]: 19	Exchange Rate [%]: 20	Exchange Rate [%]: 21	Exchange Rate [%]: 22	Exchange Rate [%]: 23	Exchange Rate [%]: 24	Exchange Rate [%]: 25	Study File ID
	TRUE		132.025	4.879	0.234	5	2	1.13115e+09	5	4.7	94.2809	Contaminating mass	5.14875	0	0	0.000105707	2.85157	91.9996																					F4
	TRUE		132.025	4.876	0.188	5	2	1.02719e+09	5	4.7	94.129	No warnings	2.18024	3.33696	0	0	5.10598	89.3768																					F10
	TRUE		132.025	4.876	0.182	5	2	1.0182e+09	5	4.7	94.5715	Contaminating mass	4.93454	0	0	3.29913e-05	2.46993	92.5955																					F8
	TRUE		132.025	4.875	0.222	6	2	9.98211e+08	5	4.7	93.7342	No warnings	3.22403	3.05186	0	0	3.00141	90.7227																					F12
	TRUE		132.025	4.875	0.211	4	2	9.02876e+08	5	4.8	96.2118	No warnings	1.65769	2.03144	0	6.06732e-05	2.52649	93.7843																					F14
	TRUE		132.025	4.87	0.211	4	2	8.63696e+08	5	4.8	95.3362	Contaminating mass	4.15861	0	0	3.8694e-05	2.52564	93.3157																					F6
	TRUE		132.025	4.891	0.208	5	2	7.89107e+08	5	4.8	96.3231	No warnings	1.70641	1.79787	0	0	2.66123	93.8345																					F16
	TRUE		132.025	4.886	0.221	5	2	7.8229e+08	5	4.7	93.9729	Contaminating mass	5.3985	0	0	0.000103442	3.14284	91.4586																					F2
	TRUE	nylon cyclic dimer	C12 H22 N2 O2	No results	No results	No results	Full match	0.27	226.168	227.176	1.708	1.08551e+09	3	0			Contaminating mass	Contaminating mass	Contaminating mass	Contaminating mass	Low pattern fit	No warnings	Low pattern fit	Low pattern fit	1.9	1.9	1.9	1.9	1.9	1.9	1.9	1.9	16.1229	16.0857	15.9316	16.1049	16.1351	16.091	16.1193	16.0811	DDA for preferred ion	867952	9.46214e+08	1.07185e+09	9.16533e+08	1.04822e+09	1.01395e+09	1.06388e+09	1.08551e+09
	Checked	Tags	Molecular Weight	RT [min]	FWHM [min]	Max. # MI	# Adducts	Area	Max. Exchange	Avg. Exchange	Rel. Exchange [%]	Status	Exchange Rate [%]: 0	Exchange Rate [%]: 1	Exchange Rate [%]: 2	Exchange Rate [%]: 3	Exchange Rate [%]: 4	Exchange Rate [%]: 5	Exchange Rate [%]: 6	Exchange Rate [%]: 7	Exchange Rate [%]: 8	Exchange Rate [%]: 9	Exchange Rate [%]: 10	Exchange Rate [%]: 11	Exchange Rate [%]: 12	Exchange Rate [%]: 13	Exchange Rate [%]: 14	Exchange Rate [%]: 15	Exchange Rate [%]: 16	Exchange Rate [%]: 17	Exchange Rate [%]: 18	Exchange Rate [%]: 19	Exchange Rate [%]: 20	Exchange Rate [%]: 21	Exchange Rate [%]: 22	Exchange Rate [%]: 23	Exchange Rate [%]: 24	Exchange Rate [%]: 25	Study File ID
	TRUE		226.168	1.692	0.043	3	2	1.08551e+09	12	1.9	16.1193	Low pattern fit	1.20601	4.15654	94.6375	0	0	0	0	0	0	0	0	0	0														F14
	TRUE		226.168	1.696	0.041	3	2	1.07185e+09	12	1.9	16.0857	Contaminating mass	1.14936	4.673	94.1776	0	0	0	0	0	0	0	0	0	0														F4
	TRUE		226.168	1.688	0.044	2	2	1.06388e+09	12	1.9	16.091	No warnings	1.5089	3.89009	94.601	0	0	0	0	0	0	0	0	0	0														F12
	TRUE		226.168	1.684	0.044	3	2	1.04822e+09	12	1.9	16.1049	Contaminating mass	1.32412	4.09268	94.5832	0	0	0	0	0	0	0	0	0	0														F8
	TRUE		226.168	1.686	0.044	2	2	1.03481e+09	12	1.9	16.0811	Low pattern fit	1.73784	3.55153	94.7106	0	0	0	0	0	0	0	0	0	0														F16
	TRUE		226.168	1.691	0.04	3	2	1.01395e+09	12	1.9	16.1351	Low pattern fit	1.32823	3.7228	94.949	0	0	0	0	0	0	0	0	0	0														F10
	TRUE		226.168	1.692	0.042	2	2	9.46214e+08	12	1.9	16.1229	Contaminating mass	1.23401	4.05751	94.7085	0	0	0	0	0	0	0	0	0	0														F2
	TRUE		226.168	1.683	0.041	3	2	9.16533e+08	12	1.9	15.9316	Contaminating mass	1.62327	5.57451	92.8022	0	0	0	0	0	0	0	0	0	0														F6
	TRUE		226.168	1.749	0.027	2	1	867952	12	0	0	No warnings	100	0	0	0	0	0	0	0	0	0	0	0	0														F1
	TRUE	Sedanolide	C12 H18 O2	No match	Invalid mass	No results	No results	-17.66	194.127	195.135	4.476	1.0301e+09	0	1	72	45.4	Not detected	Not detected	Not detected	Not detected	Not detected	Not detected	Not detected	Not detected																	DDA for preferred ion		7.62359e+08	1.01403e+09	7.83816e+08	1.0301e+09
	Checked	Tags	Molecular Weight	RT [min]	FWHM [min]	Max. # MI	# Adducts	Area	Max. Exchange	Avg. Exchange	Rel. Exchange [%]	Status	Exchange Rate [%]: 0	Exchange Rate [%]: 1	Exchange Rate [%]: 2	Exchange Rate [%]: 3	Exchange Rate [%]: 4	Exchange Rate [%]: 5	Exchange Rate [%]: 6	Exchange Rate [%]: 7	Exchange Rate [%]: 8	Exchange Rate [%]: 9	Exchange Rate [%]: 10	Exchange Rate [%]: 11	Exchange Rate [%]: 12	Exchange Rate [%]: 13	Exchange Rate [%]: 14	Exchange Rate [%]: 15	Exchange Rate [%]: 16	Exchange Rate [%]: 17	Exchange Rate [%]: 18	Exchange Rate [%]: 19	Exchange Rate [%]: 20	Exchange Rate [%]: 21	Exchange Rate [%]: 22	Exchange Rate [%]: 23	Exchange Rate [%]: 24	Exchange Rate [%]: 25	Study File ID
	TRUE		C4 H5 N O	Full match	No results	No results	No results	-1.64	83.037	84.0443	7.722	1.02761e+09	0	0			Contaminating mass	Contaminating mass	Contaminating mass	Contaminating mass	Irregular exchange	Irregular exchange	Irregular exchange	Irregular exchange	0.3	0.5	0.3	0.3	0.2	0.2	0.3	0.4	6.39607	11.99	7.00589	6.82358	5.88007	6.14937	8.00308	8.80555	DDA for other ion		9.59926e+08	9.71625e+08	9.2286e+08	9.32569e+08	9.7879e+08	1.02761e+09	9.23314e+08
	Checked	Tags	Molecular Weight	RT [min]	FWHM [min]	Max. # MI	# Adducts	Area	Max. Exchange	Avg. Exchange	Rel. Exchange [%]	Status	Exchange Rate [%]: 0	Exchange Rate [%]: 1	Exchange Rate [%]: 2	Exchange Rate [%]: 3	Exchange Rate [%]: 4	Exchange Rate [%]: 5	Exchange Rate [%]: 6	Exchange Rate [%]: 7	Exchange Rate [%]: 8	Exchange Rate [%]: 9	Exchange Rate [%]: 10	Exchange Rate [%]: 11	Exchange Rate [%]: 12	Exchange Rate [%]: 13	Exchange Rate [%]: 14	Exchange Rate [%]: 15	Exchange Rate [%]: 16	Exchange Rate [%]: 17	Exchange Rate [%]: 18	Exchange Rate [%]: 19	Exchange Rate [%]: 20	Exchange Rate [%]: 21	Exchange Rate [%]: 22	Exchange Rate [%]: 23	Exchange Rate [%]: 24	Exchange Rate [%]: 25	Study File ID
	TRUE		83.037	7.729	0.215	3	2	1.02761e+09	4	0.2	6.14937	Irregular exchange	93.8364	0	0.0137824	0.0293394	6.12047																						F12
	TRUE		83.037	7.744	0.207	3	2	9.7879e+08	4	0.2	5.88007	Irregular exchange	94.1055	0	0.012121	0.0334626	5.84891																						F10
	TRUE		83.037	7.746	0.267	3	2	9.71625e+08	4	0.5	11.99	Contaminating mass	87.983	0	0.0249825	0.0578066	11.9342																						F4
	TRUE		83.037	7.733	0.187	3	2	9.59926e+08	4	0.3	6.39607	Contaminating mass	93.5868	0	0.0154893	0.037394	6.36028																						F2
	TRUE		83.037	7.743	0.209	3	2	9.32569e+08	4	0.3	6.82358	Contaminating mass	93.1613	0	0.0142256	0.0320967	6.79239																						F8
	TRUE		83.037	7.737	0.231	3	2	9.23314e+08	4	0.3	8.00308	Irregular exchange	91.9773	0	0.017648	0.043099	7.96193																						F14
	TRUE		83.037	7.737	0.233	3	2	9.2286e+08	4	0.3	7.00589	Contaminating mass	92.9244	0.0702569	0.00923549	0.0497925	6.94636																						F6
	TRUE		83.037	7.727	0.216	3	2	9.02934e+08	4	0.4	8.80555	Irregular exchange	91.1737	0	0.0181981	0.046489	8.76158																						F16
	TRUE		C10 H20 O4 S2	Full match	No results	No match	No match	-0.86	268.08	269.087	6.333	9.71787e+08	6	0			No warnings	No warnings	No warnings	No warnings	No warnings	Irregular exchange	No warnings	Irregular exchange	0	0	0	0	3.9	3.9	3.9	3.9	0	0	0	0	39.1954	38.9974	39.1387	38.6694	DDA for preferred ion		6.59909e+08	3.40044e+08	6.89775e+08	7.4289e+08	9.71787e+08	5.85689e+08	6.00384e+08
	Checked	Tags	Molecular Weight	RT [min]	FWHM [min]	Max. # MI	# Adducts	Area	Max. Exchange	Avg. Exchange	Rel. Exchange [%]	Status	Exchange Rate [%]: 0	Exchange Rate [%]: 1	Exchange Rate [%]: 2	Exchange Rate [%]: 3	Exchange Rate [%]: 4	Exchange Rate [%]: 5	Exchange Rate [%]: 6	Exchange Rate [%]: 7	Exchange Rate [%]: 8	Exchange Rate [%]: 9	Exchange Rate [%]: 10	Exchange Rate [%]: 11	Exchange Rate [%]: 12	Exchange Rate [%]: 13	Exchange Rate [%]: 14	Exchange Rate [%]: 15	Exchange Rate [%]: 16	Exchange Rate [%]: 17	Exchange Rate [%]: 18	Exchange Rate [%]: 19	Exchange Rate [%]: 20	Exchange Rate [%]: 21	Exchange Rate [%]: 22	Exchange Rate [%]: 23	Exchange Rate [%]: 24	Exchange Rate [%]: 25	Study File ID
	TRUE		268.08	6.342	0.242	4	2	9.71787e+08	10	3.9	39.1954	No warnings	0	0.000284108	3.64524	0.755134	95.5993	0	0	0	0	0	0																F10
	TRUE		268.08	6.332	0.218	3	2	7.4289e+08	10	0	0	No warnings	100	0	0	0	0	0	0	0	0	0	0																F8
	TRUE		268.08	6.341	0.26	3	2	6.89775e+08	10	0	0	No warnings	100	0	0	0	0	0	0	0	0	0	0																F6
	TRUE		268.08	6.331	0.198	3	2	6.59909e+08	10	0	0	No warnings	100	0	0	0	0	0	0	0	0	0	0																F2
	TRUE		268.08	6.34	0.193	5	2	6.00384e+08	10	3.9	39.1387	No warnings	0	0.000281275	4.14936	0.312968	95.5374	0	0	0	0	0	0																F14
	TRUE		268.08	6.364	0.197	5	2	5.85689e+08	10	3.9	38.9974	Irregular exchange	0	0.00026904	4.76753	0.490084	94.7421	0	0	0	0	0	0																F12
	TRUE		268.08	6.351	0.204	4	2	5.80205e+08	10	3.9	38.6694	Irregular exchange	0	0.00371028	6.76119	0.00701886	92.9939	0.234234	0	0	0	0	0																F16
	TRUE		268.08	6.367	0.198	3	1	3.40044e+08	10	0	0	No warnings	100	0	0	0	0	0	0	0	0	0	0																F4
	TRUE		C4 H4 O10 P2	Full match	No results	No results	No match	2.56	273.929	296.918	15.26	9.27066e+08	1	0			No warnings	No warnings	No warnings	No warnings	No warnings	No warnings	No warnings	No warnings	0	0	0	0	0	0	0	0	0	0	0	0	0	0	0	0	DDA for preferred ion		9.27066e+08	3.68895e+08	5.22268e+08	4.58906e+08	6.84578e+08	4.78593e+08	4.86874e+08
	Checked	Tags	Molecular Weight	RT [min]	FWHM [min]	Max. # MI	# Adducts	Area	Max. Exchange	Avg. Exchange	Rel. Exchange [%]	Status	Exchange Rate [%]: 0	Exchange Rate [%]: 1	Exchange Rate [%]: 2	Exchange Rate [%]: 3	Exchange Rate [%]: 4	Exchange Rate [%]: 5	Exchange Rate [%]: 6	Exchange Rate [%]: 7	Exchange Rate [%]: 8	Exchange Rate [%]: 9	Exchange Rate [%]: 10	Exchange Rate [%]: 11	Exchange Rate [%]: 12	Exchange Rate [%]: 13	Exchange Rate [%]: 14	Exchange Rate [%]: 15	Exchange Rate [%]: 16	Exchange Rate [%]: 17	Exchange Rate [%]: 18	Exchange Rate [%]: 19	Exchange Rate [%]: 20	Exchange Rate [%]: 21	Exchange Rate [%]: 22	Exchange Rate [%]: 23	Exchange Rate [%]: 24	Exchange Rate [%]: 25	Study File ID
	TRUE		273.929	15.264	0.294	2	4	9.27066e+08	4	0	0	No warnings	100	0	0	0	0																						F2
	TRUE		273.929	15.251	0.205	2	4	6.84578e+08	4	0	0	No warnings	100	0	0	0	0																						F10
	TRUE		273.929	15.237	0.25	2	4	5.22268e+08	4	0	0	No warnings	100	0	0	0	0																						F6
	TRUE		273.929	15.246	0.243	2	4	4.86874e+08	4	0	0	No warnings	100	0	0	0	0																						F14
	TRUE		273.929	15.28	0.222	2	4	4.78593e+08	4	0	0	No warnings	100	0	0	0	0																						F12
	TRUE		273.929	15.278	0.226	2	4	4.58906e+08	4	0	0	No warnings	100	0	0	0	0																						F8
	TRUE		273.929	15.268	0.233	2	4	3.68895e+08	4	0	0	No warnings	100	0	0	0	0																						F4
	TRUE		273.929	15.297	0.186	2	4	2.96734e+08	4	0	0	No warnings	100	0	0	0	0																						F16
	TRUE	Undecanedioic acid	C11 H20 O4	No results	No results	No results	Full match	0.08	216.136	199.133	1.518	9.10704e+08	2	0			Contaminating mass	Contaminating mass	Contaminating mass	Contaminating mass	Irregular exchange	Irregular exchange	Irregular exchange	Irregular exchange	10.2	6.2	10.2	6.3	6.5	6	6.4	6.3	93.1651	56.3989	93.1617	57.2917	59.5418	54.6015	57.892	57.0414	DDA for preferred ion		9.10704e+08	1.24082e+07	8.64179e+08	1.67121e+07	1.63013e+07	1.30497e+07	1.33998e+07
	Checked	Tags	Molecular Weight	RT [min]	FWHM [min]	Max. # MI	# Adducts	Area	Max. Exchange	Avg. Exchange	Rel. Exchange [%]	Status	Exchange Rate [%]: 0	Exchange Rate [%]: 1	Exchange Rate [%]: 2	Exchange Rate [%]: 3	Exchange Rate [%]: 4	Exchange Rate [%]: 5	Exchange Rate [%]: 6	Exchange Rate [%]: 7	Exchange Rate [%]: 8	Exchange Rate [%]: 9	Exchange Rate [%]: 10	Exchange Rate [%]: 11	Exchange Rate [%]: 12	Exchange Rate [%]: 13	Exchange Rate [%]: 14	Exchange Rate [%]: 15	Exchange Rate [%]: 16	Exchange Rate [%]: 17	Exchange Rate [%]: 18	Exchange Rate [%]: 19	Exchange Rate [%]: 20	Exchange Rate [%]: 21	Exchange Rate [%]: 22	Exchange Rate [%]: 23	Exchange Rate [%]: 24	Exchange Rate [%]: 25	Study File ID
	TRUE		216.136	1.692	0.042	5	3	9.10704e+08	11	10.2	93.1651	Contaminating mass	0.237268	0	0	0.0921522	0.0286431	0	7.61289e-07	0	1.04018	0	68.5153	30.0864															F2
	TRUE		216.136	1.682	0.041	5	3	8.64179e+08	11	10.2	93.1617	Contaminating mass	0.241754	0	0	0.0550943	0.0380047	0	1.01183e-06	0	1.12052	0	68.4933	30.0513															F6
	TRUE		216.136	1.531	0.085	6	3	1.67121e+07	11	6.3	57.2917	Contaminating mass	17.6163	0	0	9.20308	1.68776	0	2.92648e-05	0	63.5245	0	0	7.96833															F8
	TRUE		216.136	1.546	0.078	6	3	1.63013e+07	11	6.5	59.5418	Irregular exchange	18.2972	0	0	4.39281	1.57551	0	4.41613e-05	0.000175184	65.7544	0.168032	0	9.81187															F10
	TRUE		216.136	1.529	0.08	5	3	1.44424e+07	11	6.3	57.0414	Irregular exchange	19.1549	0	0	8.59869	0.641755	0	3.07883e-05	0	62.8529	0	0	8.7517															F16
	TRUE		216.136	1.529	0.083	3	3	1.33998e+07	11	6.4	57.892	Irregular exchange	15.6431	0	0	8.39411	0	0	0.000661188	0	74.6526	0	0	1.30948															F14
	TRUE		216.136	1.535	0.077	5	3	1.30497e+07	11	6	54.6015	Irregular exchange	22.6104	0	0	7.75795	0	0	0.000580021	0	62.8676	0	0	6.76352															F12
	TRUE		216.136	1.549	0.08	6	3	1.24082e+07	11	6.2	56.3989	Contaminating mass	21.0255	0	0	6.69842	1.26215	0	0	0	61.9699	0	0	9.04404															F4
	TRUE	nylon cyclic dimer	C12 H22 N2 O2	No results	No results	No results	Full match	-0.86	226.168	227.176	2.474	8.85794e+08	3	0			Contaminating mass	Contaminating mass	Contaminating mass	Contaminating mass	Irregular exchange	Irregular exchange	Irregular exchange	Irregular exchange	1.9	1.7	1.7	1.9	1.8	1.7	1.6	1.8	15.5644	14.3067	13.7763	15.4358	15.3949	14.5271	13.6908	15.3468	DDA for preferred ion		8.04361e+08	7.74193e+08	6.74333e+08	7.64786e+08	7.83831e+08	8.85794e+08	8.17552e+08
	Checked	Tags	Molecular Weight	RT [min]	FWHM [min]	Max. # MI	# Adducts	Area	Max. Exchange	Avg. Exchange	Rel. Exchange [%]	Status	Exchange Rate [%]: 0	Exchange Rate [%]: 1	Exchange Rate [%]: 2	Exchange Rate [%]: 3	Exchange Rate [%]: 4	Exchange Rate [%]: 5	Exchange Rate [%]: 6	Exchange Rate [%]: 7	Exchange Rate [%]: 8	Exchange Rate [%]: 9	Exchange Rate [%]: 10	Exchange Rate [%]: 11	Exchange Rate [%]: 12	Exchange Rate [%]: 13	Exchange Rate [%]: 14	Exchange Rate [%]: 15	Exchange Rate [%]: 16	Exchange Rate [%]: 17	Exchange Rate [%]: 18	Exchange Rate [%]: 19	Exchange Rate [%]: 20	Exchange Rate [%]: 21	Exchange Rate [%]: 22	Exchange Rate [%]: 23	Exchange Rate [%]: 24	Exchange Rate [%]: 25	Study File ID
	TRUE		226.168	2.46	0.05	3	4	8.85794e+08	12	1.7	14.5271	Irregular exchange	11.7756	2.12345	86.101	0	0	0	0	0	0	0	0	0	0														F12
	TRUE		226.168	2.472	0.048	3	4	8.17552e+08	12	1.6	13.6908	Irregular exchange	16.9844	1.74146	81.2742	0	0	0	0	0	0	0	0	0	0														F14
	TRUE		226.168	2.477	0.046	3	4	8.04361e+08	12	1.9	15.5644	Contaminating mass	6.33418	0.558419	93.1074	0	0	0	0	0	0	0	0	0	0														F2
	TRUE		226.168	2.481	0.045	3	4	7.83831e+08	12	1.8	15.3949	Irregular exchange	6.81621	1.62931	91.5545	0	0	0	0	0	0	0	0	0	0														F10
	TRUE		226.168	2.468	0.05	3	4	7.74193e+08	12	1.7	14.3067	Contaminating mass	13.9476	0.424781	85.6277	0	0	0	0	0	0	0	0	0	0														F4
	TRUE		226.168	2.481	0.046	3	4	7.64786e+08	12	1.9	15.4358	Contaminating mass	6.35372	2.06263	91.5836	0	0	0	0	0	0	0	0	0	0														F8
	TRUE		226.168	2.474	0.046	3	4	6.74333e+08	12	1.7	13.7763	Contaminating mass	16.3012	2.08185	81.6169	0	0	0	0	0	0	0	0	0	0														F6
	TRUE		226.168	2.475	0.047	3	4	6.31789e+08	12	1.8	15.3468	Irregular exchange	7.71217	0.414334	91.8735	0	0	0	0	0	0	0	0	0	0														F16
	TRUE	L-Phenylalanine	C9 H11 N O2	Full match	Full match	Full match	Full match	-0.1	165.079	166.086	3.707	8.21867e+08	19	1	98.9	86.4	Contaminating mass	Contaminating mass	Contaminating mass	Contaminating mass	Low pattern fit	Low pattern fit	Low pattern fit	Low pattern fit	4.1	5.7	5.6	5.3	3.9	5.3	5.6	6.1	45.5512	63.7139	62.5112	58.6815	43.5633	58.4081	62.3803	67.885	DDA for preferred ion		7.94704e+08	7.18666e+08	6.45069e+08	7.44519e+08	8.21867e+08	7.66314e+08	6.85527e+08
	Checked	Tags	Molecular Weight	RT [min]	FWHM [min]	Max. # MI	# Adducts	Area	Max. Exchange	Avg. Exchange	Rel. Exchange [%]	Status	Exchange Rate [%]: 0	Exchange Rate [%]: 1	Exchange Rate [%]: 2	Exchange Rate [%]: 3	Exchange Rate [%]: 4	Exchange Rate [%]: 5	Exchange Rate [%]: 6	Exchange Rate [%]: 7	Exchange Rate [%]: 8	Exchange Rate [%]: 9	Exchange Rate [%]: 10	Exchange Rate [%]: 11	Exchange Rate [%]: 12	Exchange Rate [%]: 13	Exchange Rate [%]: 14	Exchange Rate [%]: 15	Exchange Rate [%]: 16	Exchange Rate [%]: 17	Exchange Rate [%]: 18	Exchange Rate [%]: 19	Exchange Rate [%]: 20	Exchange Rate [%]: 21	Exchange Rate [%]: 22	Exchange Rate [%]: 23	Exchange Rate [%]: 24	Exchange Rate [%]: 25	Study File ID
	TRUE		165.079	3.724	0.21	4	1	8.21867e+08	9	3.9	43.5633	Low pattern fit	56.136	0	0	0	0	0	0	0	2.70635	41.1577																	F10
	TRUE		165.079	3.731	0.203	4	1	7.94704e+08	9	4.1	45.5512	Contaminating mass	54.1207	0	0	0	0	0	0	0	2.95308	42.9263																	F2
	TRUE		165.079	3.719	0.209	4	1	7.66314e+08	9	5.3	58.4081	Low pattern fit	40.8256	0.354464	0	0	0	0	0	0	4.06103	54.7589																	F12
	TRUE		165.079	3.73	0.199	3	1	7.44519e+08	9	5.3	58.6815	Contaminating mass	40.6174	0.37509	0	0	0	0	0	0	3.30924	55.6983																	F8
	TRUE		165.079	3.733	0.199	4	1	7.18666e+08	9	5.7	63.7139	Contaminating mass	35.7677	0.0549623	0	0	0	0	0	0	4.22522	59.9521																	F4
	TRUE		165.079	3.726	0.168	4	1	6.85527e+08	9	5.6	62.3803	Low pattern fit	36.9771	0.223008	0	0	0	0	0	0	3.99979	58.8001																	F14
	TRUE		165.079	3.744	0.196	4	1	6.45589e+08	9	6.1	67.885	Low pattern fit	30.7711	0.983128	0	0	0	0	0	0	4.23	64.0158																	F16
	TRUE		165.079	3.74	0.203	4	1	6.45069e+08	9	5.6	62.5112	Contaminating mass	37.0838	0	0	0	0	0	0	0	3.64419	59.272																	F6
	TRUE	diethylcarbamazine	C10 H21 N3 O	No results	No results	No results	Full match	4.65	199.169	222.159	2.495	7.70117e+08	1	0			Contaminating mass	Contaminating mass	Contaminating mass	Contaminating mass	Low pattern fit	No warnings	No warnings	No warnings	6.9	6.9	6.9	6.9	7	6.9	6.9	6.9	69.3869	69.1653	69.2715	69.2695	69.5277	69.273	69.2372	69.176	DDA for preferred ion		7.56114e+08	6.76724e+08	5.58443e+08	7.13305e+08	6.89538e+08	7.70117e+08	6.73819e+08
	Checked	Tags	Molecular Weight	RT [min]	FWHM [min]	Max. # MI	# Adducts	Area	Max. Exchange	Avg. Exchange	Rel. Exchange [%]	Status	Exchange Rate [%]: 0	Exchange Rate [%]: 1	Exchange Rate [%]: 2	Exchange Rate [%]: 3	Exchange Rate [%]: 4	Exchange Rate [%]: 5	Exchange Rate [%]: 6	Exchange Rate [%]: 7	Exchange Rate [%]: 8	Exchange Rate [%]: 9	Exchange Rate [%]: 10	Exchange Rate [%]: 11	Exchange Rate [%]: 12	Exchange Rate [%]: 13	Exchange Rate [%]: 14	Exchange Rate [%]: 15	Exchange Rate [%]: 16	Exchange Rate [%]: 17	Exchange Rate [%]: 18	Exchange Rate [%]: 19	Exchange Rate [%]: 20	Exchange Rate [%]: 21	Exchange Rate [%]: 22	Exchange Rate [%]: 23	Exchange Rate [%]: 24	Exchange Rate [%]: 25	Study File ID
	TRUE		199.169	2.46	0.05	3	2	7.70117e+08	10	6.9	69.273	No warnings	0.137147	0	0	0	0	1.31024	3.6893	94.8633	0	0	0																F12
	TRUE		199.169	2.477	0.046	3	1	7.56114e+08	10	6.9	69.3869	Contaminating mass	0	0	0	0	0	1.23318	3.66466	95.1022	0	0	0																F2
	TRUE		199.169	2.481	0.046	3	2	7.13305e+08	10	6.9	69.2695	Contaminating mass	0.0225528	0	0	0	0	1.76684	3.61351	94.5971	0	0	0																F8
	TRUE		199.169	2.481	0.045	3	1	6.89538e+08	10	7	69.5277	Low pattern fit	2.64972e-07	2.27499e-06	0.00893215	0	0	0.58058	3.51679	95.8937	0	0	0																F10
	TRUE		199.169	2.468	0.05	3	2	6.76724e+08	10	6.9	69.1653	Contaminating mass	0.0568919	5.92004e-06	0.0232435	0	0	2.09175	3.64869	94.1794	0	0	0																F4
	TRUE		199.169	2.473	0.048	3	2	6.73819e+08	10	6.9	69.2372	No warnings	0.0347669	0	0	0	0	1.88453	3.61602	94.4647	0	0	0																F14
	TRUE		199.169	2.475	0.047	3	2	5.9132e+08	10	6.9	69.176	No warnings	0.0835513	0	0	0	0	1.9812	3.6924	94.2429	0	0	0																F16
	TRUE		199.169	2.474	0.046	3	2	5.58443e+08	10	6.9	69.2715	Contaminating mass	0.0300447	0	0	0	0	1.69666	3.6814	94.5919	0	0	0																F6
	TRUE	PEG-4	C8 H18 O5	Full match	No results	No results	Full match	-0.24	194.115	195.123	1.692	7.08996e+08	1	0			Contaminating mass	Contaminating mass	Contaminating mass	Contaminating mass	Irregular exchange	Irregular exchange	Irregular exchange	No warnings	0.6	1.3	0.4	0.5	0.5	0.7	0.7	0.3	7.10734	16.2461	5.49023	6.55395	6.72704	8.22346	9.0883	3.54488	DDA for preferred ion		7.08996e+08	2.50235e+08	5.6325e+08	7.00807e+08	6.83893e+08	4.66952e+08	4.82631e+08
	Checked	Tags	Molecular Weight	RT [min]	FWHM [min]	Max. # MI	# Adducts	Area	Max. Exchange	Avg. Exchange	Rel. Exchange [%]	Status	Exchange Rate [%]: 0	Exchange Rate [%]: 1	Exchange Rate [%]: 2	Exchange Rate [%]: 3	Exchange Rate [%]: 4	Exchange Rate [%]: 5	Exchange Rate [%]: 6	Exchange Rate [%]: 7	Exchange Rate [%]: 8	Exchange Rate [%]: 9	Exchange Rate [%]: 10	Exchange Rate [%]: 11	Exchange Rate [%]: 12	Exchange Rate [%]: 13	Exchange Rate [%]: 14	Exchange Rate [%]: 15	Exchange Rate [%]: 16	Exchange Rate [%]: 17	Exchange Rate [%]: 18	Exchange Rate [%]: 19	Exchange Rate [%]: 20	Exchange Rate [%]: 21	Exchange Rate [%]: 22	Exchange Rate [%]: 23	Exchange Rate [%]: 24	Exchange Rate [%]: 25	Study File ID
	TRUE		194.115	1.702	0.037	2	6	7.08996e+08	8	0.6	7.10734	Contaminating mass	89.1229	0.000229386	0.063349	4.75721	0	1.29767e-05	0.0499814	5.89069	0.11567																		F2
	TRUE		194.115	1.694	0.04	4	6	7.00807e+08	8	0.5	6.55395	Contaminating mass	90.2178	0.000191101	0.0751008	3.95881	0.0229638	0	0	5.48814	0.236992																		F8
	TRUE		194.115	1.699	0.036	4	6	6.83893e+08	8	0.5	6.72704	Irregular exchange	88.9323	0	0.108347	5.70211	0.0570975	3.9275e-06	0.173834	4.98871	0.0376227																		F10
	TRUE		194.115	1.697	0.041	3	6	6.38718e+08	8	0.3	3.54488	No warnings	95.9298	0.0278427	0.0540828	0	0	4.00199e-06	1.15683e-05	3.68338	0.304912																		F16
	TRUE		194.115	1.695	0.038	3	6	5.6325e+08	8	0.4	5.49023	Contaminating mass	93.7523	0	4.66084e-07	0	0.0174373	0	0	5.99006	0.240207																		F6
	TRUE		194.115	1.701	0.04	2	6	4.82631e+08	8	0.7	9.0883	Irregular exchange	85.8094	0.000320366	0.0734208	6.66146	0	7.3839e-06	2.20599e-05	7.06819	0.387172																		F14
	TRUE		194.115	1.7	0.041	4	6	4.66952e+08	8	0.7	8.22346	Irregular exchange	86.4914	0	0.0901976	7.07168	0.131969	0	0	5.85356	0.36119																		F12
	TRUE		194.115	1.705	0.038	3	6	2.50235e+08	8	1.3	16.2461	Contaminating mass	73.4303	0	0.15242	13.6946	0.0784781	3.3965e-05	0.997466	10.8923	0.754381																		F4
	TRUE	2-Hydroxyfelbamate	C11 H14 N2 O5	Full match	No results	No results	Full match	-0.59	254.09	255.097	11.665	6.93614e+08	3	0			No warnings	No warnings	No warnings	No warnings	No warnings	No warnings	No warnings	No warnings	0	0	0	0	0	0	0	0	0	0	0.232767	0	0	0	0	0	DDA for preferred ion		5.73185e+08	3.66889e+08	6.37806e+08	6.79461e+08	6.93614e+08	4.25207e+08	5.0573e+08
	Checked	Tags	Molecular Weight	RT [min]	FWHM [min]	Max. # MI	# Adducts	Area	Max. Exchange	Avg. Exchange	Rel. Exchange [%]	Status	Exchange Rate [%]: 0	Exchange Rate [%]: 1	Exchange Rate [%]: 2	Exchange Rate [%]: 3	Exchange Rate [%]: 4	Exchange Rate [%]: 5	Exchange Rate [%]: 6	Exchange Rate [%]: 7	Exchange Rate [%]: 8	Exchange Rate [%]: 9	Exchange Rate [%]: 10	Exchange Rate [%]: 11	Exchange Rate [%]: 12	Exchange Rate [%]: 13	Exchange Rate [%]: 14	Exchange Rate [%]: 15	Exchange Rate [%]: 16	Exchange Rate [%]: 17	Exchange Rate [%]: 18	Exchange Rate [%]: 19	Exchange Rate [%]: 20	Exchange Rate [%]: 21	Exchange Rate [%]: 22	Exchange Rate [%]: 23	Exchange Rate [%]: 24	Exchange Rate [%]: 25	Study File ID
	TRUE		254.09	11.716	0.237	2	1	6.93614e+08	11	0	0	No warnings	100	0	0	0	0	0	0	0	0	0	0	0															F10
	TRUE		254.09	11.707	0.155	2	1	6.79461e+08	11	0	0	No warnings	100	0	0	0	0	0	0	0	0	0	0	0															F8
	TRUE		254.09	11.668	0.258	2	1	6.37806e+08	11	0	0.232767	No warnings	97.4396	2.56043	0	0	0	0	0	0	0	0	0	0															F6
	TRUE		254.09	11.706	0.269	2	1	5.73185e+08	11	0	0	No warnings	100	0	0	0	0	0	0	0	0	0	0	0															F2
	TRUE		254.09	11.711	0.28	2	1	5.0573e+08	11	0	0	No warnings	100	0	0	0	0	0	0	0	0	0	0	0															F14
	TRUE		254.09	11.667	0.309	2	1	4.25207e+08	11	0	0	No warnings	100	0	0	0	0	0	0	0	0	0	0	0															F12
	TRUE		254.09	11.694	0.268	2	1	3.66889e+08	11	0	0	No warnings	100	0	0	0	0	0	0	0	0	0	0	0															F4
	TRUE		254.09	11.71	0.28	2	1	3.19746e+08	11	0	0	No warnings	100	0	0	0	0	0	0	0	0	0	0	0															F16
	TRUE	4-Methoxy PV8	C18 H27 N O2	No results	Invalid mass	No results	No results	-7.81	289.202	290.209	7.141	6.59195e+08	0	1	89.3	9.5	Contaminating mass	Contaminating mass	Contaminating mass	Contaminating mass	No warnings	No warnings	No warnings	No warnings	1	1	1	1	1	1	1	1	5.53931	5.53931	5.53931	5.53931	5.53931	5.53931	5.53931	5.53931	DDA for preferred ion		1.92001e+06	2.67914e+06	1.8887e+06	886642	2.83894e+06	2.6283e+06	1.95904e+06
	Checked	Tags	Molecular Weight	RT [min]	FWHM [min]	Max. # MI	# Adducts	Area	Max. Exchange	Avg. Exchange	Rel. Exchange [%]	Status	Exchange Rate [%]: 0	Exchange Rate [%]: 1	Exchange Rate [%]: 2	Exchange Rate [%]: 3	Exchange Rate [%]: 4	Exchange Rate [%]: 5	Exchange Rate [%]: 6	Exchange Rate [%]: 7	Exchange Rate [%]: 8	Exchange Rate [%]: 9	Exchange Rate [%]: 10	Exchange Rate [%]: 11	Exchange Rate [%]: 12	Exchange Rate [%]: 13	Exchange Rate [%]: 14	Exchange Rate [%]: 15	Exchange Rate [%]: 16	Exchange Rate [%]: 17	Exchange Rate [%]: 18	Exchange Rate [%]: 19	Exchange Rate [%]: 20	Exchange Rate [%]: 21	Exchange Rate [%]: 22	Exchange Rate [%]: 23	Exchange Rate [%]: 24	Exchange Rate [%]: 25	Study File ID
	TRUE		289.202	7.136	0.179	1	1	2.83894e+06	18	1	5.53931	No warnings	0.29248	99.7075	0	0	0	0	0	0	0	0	0	0	0	0	0	0	0	0	0								F10
	TRUE		289.202	7.147	0.079	1	1	2.67914e+06	18	1	5.53931	Contaminating mass	0.29248	99.7075	0	0	0	0	0	0	0	0	0	0	0	0	0	0	0	0	0								F4
	TRUE		289.202	7.091	0.16	1	1	2.6283e+06	18	1	5.53931	No warnings	0.29248	99.7075	0	0	0	0	0	0	0	0	0	0	0	0	0	0	0	0	0								F12
	TRUE		289.202	7.112	0.077	1	1	2.07494e+06	18	1	5.53931	No warnings	0.29248	99.7075	0	0	0	0	0	0	0	0	0	0	0	0	0	0	0	0	0								F16
	TRUE		289.202	7.135	0.137	1	1	1.95904e+06	18	1	5.53931	No warnings	0.29248	99.7075	0	0	0	0	0	0	0	0	0	0	0	0	0	0	0	0	0								F14
	TRUE		289.202	7.092	0.121	1	1	1.92001e+06	18	1	5.53931	Contaminating mass	0.29248	99.7075	0	0	0	0	0	0	0	0	0	0	0	0	0	0	0	0	0								F2
	TRUE		289.202	7.167	0.118	1	1	1.8887e+06	18	1	5.53931	Contaminating mass	0.29248	99.7075	0	0	0	0	0	0	0	0	0	0	0	0	0	0	0	0	0								F6
	TRUE		289.202	7.17	0.087	1	1	886642	18	1	5.53931	Contaminating mass	0.29248	99.7075	0	0	0	0	0	0	0	0	0	0	0	0	0	0	0	0	0								F8
	TRUE	RG5927903	C13 H22 O2	Full match	No results	No results	Full match	0.18	210.162	228.196	1.522	6.49873e+08	12	0			Contaminating mass	Contaminating mass	Contaminating mass	Contaminating mass	No warnings	No warnings	No warnings	No warnings	0.2	0.1	0.3	0.2	0.1	0.5	0.1	0.1	1.89483	0.993767	2.36712	1.33014	1.14613	3.48958	0.437567	0.582562	DDA for preferred ion		1.23655e+08	2.42483e+08	6.60017e+07	1.70817e+08	2.9288e+08	5.95181e+07	6.49873e+08
	Checked	Tags	Molecular Weight	RT [min]	FWHM [min]	Max. # MI	# Adducts	Area	Max. Exchange	Avg. Exchange	Rel. Exchange [%]	Status	Exchange Rate [%]: 0	Exchange Rate [%]: 1	Exchange Rate [%]: 2	Exchange Rate [%]: 3	Exchange Rate [%]: 4	Exchange Rate [%]: 5	Exchange Rate [%]: 6	Exchange Rate [%]: 7	Exchange Rate [%]: 8	Exchange Rate [%]: 9	Exchange Rate [%]: 10	Exchange Rate [%]: 11	Exchange Rate [%]: 12	Exchange Rate [%]: 13	Exchange Rate [%]: 14	Exchange Rate [%]: 15	Exchange Rate [%]: 16	Exchange Rate [%]: 17	Exchange Rate [%]: 18	Exchange Rate [%]: 19	Exchange Rate [%]: 20	Exchange Rate [%]: 21	Exchange Rate [%]: 22	Exchange Rate [%]: 23	Exchange Rate [%]: 24	Exchange Rate [%]: 25	Study File ID
	TRUE		210.162	1.517	0.102	4	3	6.49873e+08	13	0.1	0.437567	No warnings	98.5283	0	0	1.20615	5.28168e-07	4.23224e-06	0.0273789	0	0.238203	0	0	0	0	0													F14
	TRUE		210.162	1.505	0.096	4	3	5.94712e+08	13	0.1	0.582562	No warnings	98.0169	0	0	1.64727	5.30546e-07	4.25129e-06	0.0275035	0	0.308306	0	0	0	0	0													F16
	TRUE		210.162	1.525	0.103	4	3	2.9288e+08	13	0.1	1.14613	No warnings	96.4664	0	0	2.65482	0	0	0.0481996	0	0.830195	0	0	0	0	0.000347864													F10
	TRUE		210.162	1.527	0.09	4	3	2.42483e+08	13	0.1	0.993767	Contaminating mass	97.0971	0	0	1.99877	2.99702e-06	2.40153e-05	0.155346	0	0.748807	0	0	0	0	0													F4
	TRUE		210.162	1.514	0.096	4	3	1.70817e+08	13	0.2	1.33014	Contaminating mass	96.0491	0	0	2.79262	3.40503e-06	2.6898e-05	0.175959	0	0.982266	0	0	0	0	0													F8
	TRUE		210.162	1.525	0.09	5	3	1.23655e+08	13	0.2	1.89483	Contaminating mass	95.1132	0	0	2.89272	0	0	3.93399e-05	2.05788e-06	1.99368	0	0	0	0	0.000375714													F2
	TRUE		210.162	1.514	0.095	3	3	6.60017e+07	13	0.3	2.36712	Contaminating mass	94.2917	0	0	2.86136	5.6871e-06	4.5571e-05	0.294805	0	2.55161	0	0	0	0	0.000501707													F6
	TRUE		210.162	1.514	0.09	3	3	5.95181e+07	13	0.5	3.48958	No warnings	92.054	0	0	3.55395	4.24882e-06	3.33333e-05	0.219299	0	4.17167	0	0	0	0	0.00102878													F12
	TRUE	Cyprodenate	C13 H25 N O2	Full match	No results	No results	Full match	-0.22	227.188	228.196	1.523	6.44205e+08	1	0			Contaminating mass	Contaminating mass	Contaminating mass	Contaminating mass	No warnings	No warnings	No warnings	No warnings	0.3	0.1	0.3	0.2	0.2	0.5	0.1	0.1	2.28896	1.09889	2.53365	1.64326	1.37389	3.76567	0.537885	0.750435	DDA for preferred ion		1.22543e+08	2.3955e+08	6.45081e+07	1.68867e+08	2.91392e+08	5.73511e+07	6.44205e+08
	Checked	Tags	Molecular Weight	RT [min]	FWHM [min]	Max. # MI	# Adducts	Area	Max. Exchange	Avg. Exchange	Rel. Exchange [%]	Status	Exchange Rate [%]: 0	Exchange Rate [%]: 1	Exchange Rate [%]: 2	Exchange Rate [%]: 3	Exchange Rate [%]: 4	Exchange Rate [%]: 5	Exchange Rate [%]: 6	Exchange Rate [%]: 7	Exchange Rate [%]: 8	Exchange Rate [%]: 9	Exchange Rate [%]: 10	Exchange Rate [%]: 11	Exchange Rate [%]: 12	Exchange Rate [%]: 13	Exchange Rate [%]: 14	Exchange Rate [%]: 15	Exchange Rate [%]: 16	Exchange Rate [%]: 17	Exchange Rate [%]: 18	Exchange Rate [%]: 19	Exchange Rate [%]: 20	Exchange Rate [%]: 21	Exchange Rate [%]: 22	Exchange Rate [%]: 23	Exchange Rate [%]: 24	Exchange Rate [%]: 25	Study File ID
	TRUE		227.188	1.517	0.102	4	4	6.44205e+08	13	0.1	0.537885	No warnings	98.335	0	0	1.21677	6.56954e-06	0.0812318	4.89173e-06	0	0.366997	0	0	0	0	0													F14
	TRUE		227.188	1.505	0.096	4	4	5.91193e+08	13	0.1	0.750435	No warnings	97.7071	0	0	1.65708	8.14078e-06	0.10066	6.28786e-06	0	0.535129	0	0	0	0	0													F16
	TRUE		227.188	1.525	0.103	4	4	2.91392e+08	13	0.2	1.37389	No warnings	96.0286	0	0	2.68626	1.33298e-05	0.164821	1.69434e-05	0	1.10654	0.0135399	0	0	0	0.000258399													F10
	TRUE		227.188	1.527	0.09	4	4	2.3955e+08	13	0.1	1.09889	Contaminating mass	96.8949	0	0	2.02325	1.18372e-05	0.146366	1.54278e-05	0	0.935474	0	0	0	0	0													F4
	TRUE		227.188	1.514	0.096	4	4	1.68867e+08	13	0.2	1.64326	Contaminating mass	95.5002	0	0	2.82487	1.37959e-05	0.170586	1.93764e-05	0	1.50433	0	0	0	0	0													F8
	TRUE		227.188	1.525	0.09	5	4	1.22543e+08	13	0.3	2.28896	Contaminating mass	94.4878	0	0	2.89226	2.6453e-05	0.327089	3.81585e-05	0	2.0724	0	0	7.46613e-08	0	0.220366													F2
	TRUE		227.188	1.514	0.095	3	4	6.45081e+07	13	0.3	2.53365	Contaminating mass	94.0534	0	0	2.92761	0	0	6.22461e-05	0	3.01844	0	0	0	0	0.000513323													F6
	TRUE		227.188	1.514	0.09	3	4	5.73511e+07	13	0.5	3.76567	No warnings	91.459	0	0	3.68825	2.52855e-05	0.312654	8.33168e-05	0	4.5389	0	0	0	0	0.00106766													F12
	TRUE		C3 H8 N10 S2	Full match	No results	No results	No match	1.87	248.038	249.045	8.86	6.08631e+08	1	0			No warnings	No warnings	No warnings	No warnings	No warnings	No warnings	No warnings	No warnings	0	0	0	0	0	0	0	0	0.00037871	0	0.000157576	0	0	0	0	0	DDA for preferred ion		5.83116e+08	5.35845e+08	4.857e+08	3.8169e+08	4.81849e+08	6.08631e+08	5.61435e+08
	Checked	Tags	Molecular Weight	RT [min]	FWHM [min]	Max. # MI	# Adducts	Area	Max. Exchange	Avg. Exchange	Rel. Exchange [%]	Status	Exchange Rate [%]: 0	Exchange Rate [%]: 1	Exchange Rate [%]: 2	Exchange Rate [%]: 3	Exchange Rate [%]: 4	Exchange Rate [%]: 5	Exchange Rate [%]: 6	Exchange Rate [%]: 7	Exchange Rate [%]: 8	Exchange Rate [%]: 9	Exchange Rate [%]: 10	Exchange Rate [%]: 11	Exchange Rate [%]: 12	Exchange Rate [%]: 13	Exchange Rate [%]: 14	Exchange Rate [%]: 15	Exchange Rate [%]: 16	Exchange Rate [%]: 17	Exchange Rate [%]: 18	Exchange Rate [%]: 19	Exchange Rate [%]: 20	Exchange Rate [%]: 21	Exchange Rate [%]: 22	Exchange Rate [%]: 23	Exchange Rate [%]: 24	Exchange Rate [%]: 25	Study File ID
	TRUE		248.038	8.915	0.157	1	4	6.08631e+08	3	0	0	No warnings	100	0	0	0																							F12
	TRUE		248.038	8.894	0.154	2	4	5.83116e+08	3	0	0.00037871	No warnings	99.9996	0	0.000157763	0.000273535																							F2
	TRUE		248.038	8.86	0.167	2	4	5.61435e+08	3	0	0	No warnings	100	0	0	0																							F14
	TRUE		248.038	8.872	0.164	2	4	5.35845e+08	3	0	0	No warnings	100	0	0	0																							F4
	TRUE		248.038	8.892	0.158	2	4	4.857e+08	3	0	0.000157576	No warnings	99.9998	0	6.5643e-05	0.000113814																							F6
	TRUE		248.038	8.856	0.161	2	4	4.81849e+08	3	0	0	No warnings	100	0	0	0																							F10
	TRUE		248.038	8.91	0.157	2	4	4.06507e+08	3	0	0	No warnings	100	0	0	0																							F16
	TRUE		248.038	8.861	0.153	2	4	3.8169e+08	3	0	0	No warnings	100	0	0	0																							F8
	TRUE	Diethylamine	C4 H11 N	Full match	No results	No results	Full match	-2.06	73.089	74.0963	0.63	6.07393e+08	5	0			No warnings	No warnings	No warnings	No warnings	No warnings	No warnings	No warnings	No warnings	0	0	0	0	0	0	0	0	0	0.116367	0.339504	0.160666	0.566663	0.0117306	0.149018	0.266205	No MS2		1.65706e+08	2.15575e+08	6.07393e+08	4.41987e+08	1.44016e+08	3.47867e+08	5.97807e+08
	Checked	Tags	Molecular Weight	RT [min]	FWHM [min]	Max. # MI	# Adducts	Area	Max. Exchange	Avg. Exchange	Rel. Exchange [%]	Status	Exchange Rate [%]: 0	Exchange Rate [%]: 1	Exchange Rate [%]: 2	Exchange Rate [%]: 3	Exchange Rate [%]: 4	Exchange Rate [%]: 5	Exchange Rate [%]: 6	Exchange Rate [%]: 7	Exchange Rate [%]: 8	Exchange Rate [%]: 9	Exchange Rate [%]: 10	Exchange Rate [%]: 11	Exchange Rate [%]: 12	Exchange Rate [%]: 13	Exchange Rate [%]: 14	Exchange Rate [%]: 15	Exchange Rate [%]: 16	Exchange Rate [%]: 17	Exchange Rate [%]: 18	Exchange Rate [%]: 19	Exchange Rate [%]: 20	Exchange Rate [%]: 21	Exchange Rate [%]: 22	Exchange Rate [%]: 23	Exchange Rate [%]: 24	Exchange Rate [%]: 25	Study File ID
	TRUE		73.089	0.617	0.085	3	1	6.07393e+08	4	0	0.339504	No warnings	98.6753	1.2914	0.0333088	0	0																						F6
	TRUE		73.089	0.621	0.106	3	1	5.97807e+08	4	0	0.149018	No warnings	99.4366	0.530733	0.0326689	0	0																						F14
	TRUE		73.089	0.643	0.131	3	1	4.41987e+08	4	0	0.160666	No warnings	99.3725	0.61231	0.0151776	0	0																						F8
	TRUE		73.089	0.633	0.122	2	1	3.47867e+08	4	0	0.0117306	No warnings	99.9765	0	0.0234612	0	0																						F12
	TRUE		73.089	0.64	0.111	3	1	3.42775e+08	4	0	0.266205	No warnings	98.9547	1.02569	0.019564	0	0																						F16
	TRUE		73.089	0.632	0.1	2	1	2.15575e+08	4	0	0.116367	No warnings	99.5503	0.433951	0.0157589	0	0																						F4
	TRUE		73.089	0.642	0.117	3	1	1.65706e+08	4	0	0	No warnings	100	0	0	0	0																						F2
	TRUE		73.089	0.63	0.096	3	1	1.44016e+08	4	0	0.566663	No warnings	97.7333	2.26665	0	0	0																						F10
	TRUE	LINALYL BUTYRATE	C14 H24 O2	No results	No results	No results	Full match	1.43	224.178	225.185	1.478	5.91503e+08	13	0			Contaminating mass	Contaminating mass	Contaminating mass	Contaminating mass	No warnings	No warnings	No warnings	No warnings	3	3	3.1	3	3	3.1	3	3	21.6349	21.6484	21.9148	21.548	21.6105	21.8364	21.5416	21.4851	DDA for preferred ion		1.11336e+08	2.23029e+08	5.61934e+07	1.58441e+08	2.62136e+08	5.17972e+07	5.91503e+08
	Checked	Tags	Molecular Weight	RT [min]	FWHM [min]	Max. # MI	# Adducts	Area	Max. Exchange	Avg. Exchange	Rel. Exchange [%]	Status	Exchange Rate [%]: 0	Exchange Rate [%]: 1	Exchange Rate [%]: 2	Exchange Rate [%]: 3	Exchange Rate [%]: 4	Exchange Rate [%]: 5	Exchange Rate [%]: 6	Exchange Rate [%]: 7	Exchange Rate [%]: 8	Exchange Rate [%]: 9	Exchange Rate [%]: 10	Exchange Rate [%]: 11	Exchange Rate [%]: 12	Exchange Rate [%]: 13	Exchange Rate [%]: 14	Exchange Rate [%]: 15	Exchange Rate [%]: 16	Exchange Rate [%]: 17	Exchange Rate [%]: 18	Exchange Rate [%]: 19	Exchange Rate [%]: 20	Exchange Rate [%]: 21	Exchange Rate [%]: 22	Exchange Rate [%]: 23	Exchange Rate [%]: 24	Exchange Rate [%]: 25	Study File ID
	TRUE		224.178	1.515	0.102	5	1	5.91503e+08	14	3	21.5416	No warnings	0.261607	0	0	98.1012	1.53289	0	0	0	0	6.75741e-07	0	0.104278	0	0	0												F14
	TRUE		224.178	1.506	0.096	5	1	5.80111e+08	14	3	21.4851	No warnings	0.27182	0	0	98.9508	0.632947	0	0.0364318	0	0	6.99831e-07	0	0.107995	0	0	0												F16
	TRUE		224.178	1.523	0.103	6	1	2.62136e+08	14	3	21.6105	No warnings	0.715064	0	0	97.5179	1.30738	0	0	0	0.0972713	0	0	0.362366	0	0	0												F10
	TRUE		224.178	1.528	0.09	6	1	2.23029e+08	14	3	21.6484	Contaminating mass	0.567046	0	0	97.5071	1.46505	0	0	0	0.124061	0	0	0.336705	0	0	0												F4
	TRUE		224.178	1.514	0.096	5	1	1.58441e+08	14	3	21.548	Contaminating mass	0.887805	0	0	97.5363	1.18168	0	0	0	0	2.55454e-06	0	0.394208	0	0	0												F8
	TRUE		224.178	1.524	0.09	6	1	1.11336e+08	14	3	21.6349	Contaminating mass	1.34759	0	0	97.713	0	0.012413	0	0	0.170106	0	0	0.756921	0	0	0												F2
	TRUE		224.178	1.513	0.095	4	1	5.61934e+07	14	3.1	21.9148	Contaminating mass	1.78316	0	0	96.5659	0	0	1.13121e-05	0	0.350005	0	0	1.30091	0	0	0												F6
	TRUE		224.178	1.512	0.09	6	1	5.17972e+07	14	3.1	21.8364	No warnings	4.28853	0	0	92.9852	0.168276	0	0	0	0.685886	0	0	1.87215	0	0	0												F12
	TRUE	1,5-Ditetrahydro-1H-pyrrol-1-ylpentane-1,5-dione	C13 H22 N2 O2	No results	Full match	No results	No results	-1.3	238.168	239.175	3.108	5.7488e+08	0	1	85.1	9.3	No warnings	No warnings	No warnings	No warnings	No warnings	No warnings	No warnings	No warnings	0	0	0	0	0	0	0	0	0	0.0910138	0.0880661	0	0	0.0224945	0	0.0336883	DDA for preferred ion		9.8334e+07	3.31512e+08	2.73873e+08	2.36229e+08	4.63952e+07	5.7488e+08	2.06475e+08
	Checked	Tags	Molecular Weight	RT [min]	FWHM [min]	Max. # MI	# Adducts	Area	Max. Exchange	Avg. Exchange	Rel. Exchange [%]	Status	Exchange Rate [%]: 0	Exchange Rate [%]: 1	Exchange Rate [%]: 2	Exchange Rate [%]: 3	Exchange Rate [%]: 4	Exchange Rate [%]: 5	Exchange Rate [%]: 6	Exchange Rate [%]: 7	Exchange Rate [%]: 8	Exchange Rate [%]: 9	Exchange Rate [%]: 10	Exchange Rate [%]: 11	Exchange Rate [%]: 12	Exchange Rate [%]: 13	Exchange Rate [%]: 14	Exchange Rate [%]: 15	Exchange Rate [%]: 16	Exchange Rate [%]: 17	Exchange Rate [%]: 18	Exchange Rate [%]: 19	Exchange Rate [%]: 20	Exchange Rate [%]: 21	Exchange Rate [%]: 22	Exchange Rate [%]: 23	Exchange Rate [%]: 24	Exchange Rate [%]: 25	Study File ID
	TRUE		238.168	2.964	0.328	3	1	5.7488e+08	13	0	0.0224945	No warnings	99.9025	0	0	0.0974762	0	0	0	0	0	0	0	0	0	0													F12
	TRUE		238.168	3.099	0.269	3	1	3.31512e+08	13	0	0.0910138	No warnings	99.6056	0	0	0.394393	0	0	0	0	0	0	0	0	0	0													F4
	TRUE		238.168	3.058	0.326	3	1	2.73873e+08	13	0	0.0880661	No warnings	99.6184	0	0	0.38162	0	0	0	0	0	0	0	0	0	0													F6
	TRUE		238.168	3.067	0.275	2	1	2.63487e+08	13	0	0.0336883	No warnings	99.8754	0	0	0.0925328	0	0.0320699	0	0	0	0	0	0	0	0													F16
	TRUE		238.168	3.079	0.297	2	1	2.36229e+08	13	0	0	No warnings	100	0	0	0	0	0	0	0	0	0	0	0	0	0													F8
	TRUE		238.168	3.084	0.276	1	1	2.06475e+08	13	0	0	No warnings	100	0	0	0	0	0	0	0	0	0	0	0	0	0													F14
	TRUE		238.168	3.162	0.122	1	1	9.8334e+07	13	0	0	No warnings	100	0	0	0	0	0	0	0	0	0	0	0	0	0													F2
	TRUE		238.168	3.084	0.286	1	1	4.63952e+07	13	0	0	No warnings	100	0	0	0	0	0	0	0	0	0	0	0	0	0													F10
	TRUE		C4 H2 N2 O15 P2	Full match	No results	No results	No results	-0.48	379.893	402.882	15.252	5.72414e+08	0	0			No warnings	No warnings	No warnings	No warnings	No warnings	No warnings	No warnings	No warnings	0	0	0	0	0	0	0	0	0.0338226	0	0	0	0	0	0	0	DDA for preferred ion		5.72414e+08	2.53556e+08	3.10178e+08	2.93109e+08	4.38614e+08	3.18215e+08	3.21195e+08
	Checked	Tags	Molecular Weight	RT [min]	FWHM [min]	Max. # MI	# Adducts	Area	Max. Exchange	Avg. Exchange	Rel. Exchange [%]	Status	Exchange Rate [%]: 0	Exchange Rate [%]: 1	Exchange Rate [%]: 2	Exchange Rate [%]: 3	Exchange Rate [%]: 4	Exchange Rate [%]: 5	Exchange Rate [%]: 6	Exchange Rate [%]: 7	Exchange Rate [%]: 8	Exchange Rate [%]: 9	Exchange Rate [%]: 10	Exchange Rate [%]: 11	Exchange Rate [%]: 12	Exchange Rate [%]: 13	Exchange Rate [%]: 14	Exchange Rate [%]: 15	Exchange Rate [%]: 16	Exchange Rate [%]: 17	Exchange Rate [%]: 18	Exchange Rate [%]: 19	Exchange Rate [%]: 20	Exchange Rate [%]: 21	Exchange Rate [%]: 22	Exchange Rate [%]: 23	Exchange Rate [%]: 24	Exchange Rate [%]: 25	Study File ID
	TRUE		379.893	15.261	0.257	2	4	5.72414e+08	4	0	0.0338226	No warnings	99.9549	0	0	0.0450968	0																						F2
	TRUE		379.893	15.256	0.201	2	4	4.38614e+08	4	0	0	No warnings	100	0	0	0	0																						F10
	TRUE		379.893	15.25	0.276	2	4	3.21195e+08	4	0	0	No warnings	100	0	0	0	0																						F14
	TRUE		379.893	15.274	0.192	2	4	3.18215e+08	4	0	0	No warnings	100	0	0	0	0																						F12
	TRUE		379.893	15.242	0.198	2	4	3.10178e+08	4	0	0	No warnings	100	0	0	0	0																						F6
	TRUE		379.893	15.263	0.22	2	4	2.93109e+08	4	0	0	No warnings	100	0	0	0	0																						F8
	TRUE		379.893	15.252	0.201	2	4	2.53556e+08	4	0	0	No warnings	100	0	0	0	0																						F4
	TRUE		379.893	15.294	0.162	2	4	1.92071e+08	4	0	0	No warnings	100	0	0	0	0																						F16
	TRUE	Brassylic acid	C13 H24 O4	No results	No results	No results	Full match	-0.53	244.167	227.164	1.553	5.52775e+08	3	0			Contaminating mass	Contaminating mass	Contaminating mass	Contaminating mass	Irregular exchange	Irregular exchange	Irregular exchange	Irregular exchange	10.2	11.9	10.4	10.5	9.6	10.6	9.8	9.5	78.7281	91.3123	80.3171	80.8379	74.068	81.3227	75.1054	73.2824	DDA for preferred ion		5.22526e+08	5.35937e+08	4.66092e+08	5.52775e+08	5.44288e+08	5.45641e+08	5.44631e+08
	Checked	Tags	Molecular Weight	RT [min]	FWHM [min]	Max. # MI	# Adducts	Area	Max. Exchange	Avg. Exchange	Rel. Exchange [%]	Status	Exchange Rate [%]: 0	Exchange Rate [%]: 1	Exchange Rate [%]: 2	Exchange Rate [%]: 3	Exchange Rate [%]: 4	Exchange Rate [%]: 5	Exchange Rate [%]: 6	Exchange Rate [%]: 7	Exchange Rate [%]: 8	Exchange Rate [%]: 9	Exchange Rate [%]: 10	Exchange Rate [%]: 11	Exchange Rate [%]: 12	Exchange Rate [%]: 13	Exchange Rate [%]: 14	Exchange Rate [%]: 15	Exchange Rate [%]: 16	Exchange Rate [%]: 17	Exchange Rate [%]: 18	Exchange Rate [%]: 19	Exchange Rate [%]: 20	Exchange Rate [%]: 21	Exchange Rate [%]: 22	Exchange Rate [%]: 23	Exchange Rate [%]: 24	Exchange Rate [%]: 25	Study File ID
	TRUE		244.167	1.563	0.082	4	3	5.52775e+08	13	10.5	80.8379	Contaminating mass	3.8053	0	0	15.3847	0	0	9.26895e-07	0	0.0337839	0	0.0189427	0.0387422	45.4879	35.2307													F8
	TRUE		244.167	1.552	0.09	2	3	5.46954e+08	13	9.5	73.2824	Irregular exchange	12.4739	0	0	14.258	0	0	0	0	0	0	0	0	42.5879	30.6802													F16
	TRUE		244.167	1.557	0.082	4	3	5.45641e+08	13	10.6	81.3227	Irregular exchange	5.32417	1.37096e-06	1.45479e-05	11.2338	0	0	5.30087e-07	0	0.0224009	0.0207587	1.6955	0.0374646	55.8966	25.7693													F12
	TRUE		244.167	1.561	0.089	3	3	5.44631e+08	13	9.8	75.1054	Irregular exchange	9.33297	0	0	16.1561	0	0	0	0	0	1.03394e-06	0	0.0829589	40.5741	33.8539													F14
	TRUE		244.167	1.567	0.077	2	3	5.44288e+08	13	9.6	74.068	Irregular exchange	10.8012	0	0	15.7792	0	0	0	0	0	0	0	0	38.9092	34.5104													F10
	TRUE		244.167	1.574	0.075	2	3	5.35937e+08	13	11.9	91.3123	Contaminating mass	0.777159	0.000135452	0	3.80194	0	0	0	0	0	0	0	0	64.816	30.6047													F4
	TRUE		244.167	1.565	0.083	4	3	5.22526e+08	13	10.2	78.7281	Contaminating mass	5.81254	1.66604e-06	1.76791e-05	15.3018	0	0	8.34471e-07	0	0.030415	0	0	0.0466681	47.7074	31.1011													F2
	TRUE		244.167	1.564	0.079	3	3	4.66092e+08	13	10.4	80.3171	Contaminating mass	0.687218	0.000828033	0	20.2887	0	0	0	0	0	4.53901e-07	0	0.0986147	43.8488	35.0757													F6
	TRUE	D-(+)-Pipecolinic acid	C6 H11 N O2	Full match	Full match	Full match	Not the top hit	0.02	129.079	130.086	4.707	5.20532e+08	20	3	91.6	9.6	No warnings	No warnings	No warnings	No warnings	No warnings	No warnings	No warnings	No warnings	0	0	0	0	0	0	0	0	0.0287038	0.0378483	0.0306135	0.0542863	0.0205564	0.0257205	0.0335744	0.0395218	DDA for preferred ion		4.49538e+08	3.10238e+08	3.5456e+08	4.16617e+08	5.20532e+08	4.79939e+08	4.17903e+08
	Checked	Tags	Molecular Weight	RT [min]	FWHM [min]	Max. # MI	# Adducts	Area	Max. Exchange	Avg. Exchange	Rel. Exchange [%]	Status	Exchange Rate [%]: 0	Exchange Rate [%]: 1	Exchange Rate [%]: 2	Exchange Rate [%]: 3	Exchange Rate [%]: 4	Exchange Rate [%]: 5	Exchange Rate [%]: 6	Exchange Rate [%]: 7	Exchange Rate [%]: 8	Exchange Rate [%]: 9	Exchange Rate [%]: 10	Exchange Rate [%]: 11	Exchange Rate [%]: 12	Exchange Rate [%]: 13	Exchange Rate [%]: 14	Exchange Rate [%]: 15	Exchange Rate [%]: 16	Exchange Rate [%]: 17	Exchange Rate [%]: 18	Exchange Rate [%]: 19	Exchange Rate [%]: 20	Exchange Rate [%]: 21	Exchange Rate [%]: 22	Exchange Rate [%]: 23	Exchange Rate [%]: 24	Exchange Rate [%]: 25	Study File ID
	TRUE		129.079	4.681	0.303	2	1	5.20532e+08	6	0	0.0205564	No warnings	99.9794	0	0	0	0	0	0.0205564																				F10
	TRUE		129.079	4.623	0.267	2	1	4.79939e+08	6	0	0.0257205	No warnings	99.9743	0	0	0	0	0	0.0257205																				F12
	TRUE		129.079	4.681	0.319	2	1	4.49538e+08	6	0	0.0287038	No warnings	99.9494	0.0262716	0	0	0	0	0.0243252																				F2
	TRUE		129.079	4.709	0.207	2	1	4.17903e+08	6	0	0.0335744	No warnings	99.9664	0	0	0	0	0	0.0335744																				F14
	TRUE		129.079	4.681	0.252	2	1	4.16617e+08	6	0	0.0542863	No warnings	99.8045	0.169511	0	0	0	0	0.0260345																				F8
	TRUE		129.079	4.701	0.248	2	1	3.5456e+08	6	0	0.0306135	No warnings	99.9694	0	0	0	0	0	0.0306135																				F6
	TRUE		129.079	4.717	0.238	2	1	3.3354e+08	6	0	0.0395218	No warnings	99.9605	0	0	0	0	0	0.0395218																				F16
	TRUE		129.079	4.646	0.314	2	1	3.10238e+08	6	0	0.0378483	No warnings	99.9622	0	0	0	0	0	0.0378483																				F4
	TRUE	N,N-Diisopropylethylamine (DIPEA)	C8 H19 N	Full match	Full match	No results	Partial match	0.19	129.152	130.159	5.957	4.85763e+08	2	2	82.5	9.1	No warnings	No warnings	No warnings	No warnings	No warnings	No warnings	No warnings	No warnings	0	0	0	0	0	0	0	0	0	0	0	0	0	0	0	0	DDA for preferred ion		4.79229e+08	3.63072e+08	4.35715e+08	3.59485e+08	4.48348e+08	4.85763e+08	4.09645e+08
	Checked	Tags	Molecular Weight	RT [min]	FWHM [min]	Max. # MI	# Adducts	Area	Max. Exchange	Avg. Exchange	Rel. Exchange [%]	Status	Exchange Rate [%]: 0	Exchange Rate [%]: 1	Exchange Rate [%]: 2	Exchange Rate [%]: 3	Exchange Rate [%]: 4	Exchange Rate [%]: 5	Exchange Rate [%]: 6	Exchange Rate [%]: 7	Exchange Rate [%]: 8	Exchange Rate [%]: 9	Exchange Rate [%]: 10	Exchange Rate [%]: 11	Exchange Rate [%]: 12	Exchange Rate [%]: 13	Exchange Rate [%]: 14	Exchange Rate [%]: 15	Exchange Rate [%]: 16	Exchange Rate [%]: 17	Exchange Rate [%]: 18	Exchange Rate [%]: 19	Exchange Rate [%]: 20	Exchange Rate [%]: 21	Exchange Rate [%]: 22	Exchange Rate [%]: 23	Exchange Rate [%]: 24	Exchange Rate [%]: 25	Study File ID
	TRUE		129.152	5.966	0.218	2	1	4.85763e+08	8	0	0	No warnings	100	0	0	0	0	0	0	0	0																		F12
	TRUE		129.152	5.961	0.205	2	1	4.79229e+08	8	0	0	No warnings	100	0	0	0	0	0	0	0	0																		F2
	TRUE		129.152	5.992	0.211	2	1	4.48348e+08	8	0	0	No warnings	100	0	0	0	0	0	0	0	0																		F10
	TRUE		129.152	5.963	0.203	2	1	4.35715e+08	8	0	0	No warnings	100	0	0	0	0	0	0	0	0																		F6
	TRUE		129.152	5.981	0.213	2	1	4.09645e+08	8	0	0	No warnings	100	0	0	0	0	0	0	0	0																		F14
	TRUE		129.152	5.973	0.233	2	1	3.97103e+08	8	0	0	No warnings	100	0	0	0	0	0	0	0	0																		F16
	TRUE		129.152	6.022	0.209	2	1	3.63072e+08	8	0	0	No warnings	100	0	0	0	0	0	0	0	0																		F4
	TRUE		129.152	5.948	0.217	2	1	3.59485e+08	8	0	0	No warnings	100	0	0	0	0	0	0	0	0																		F8
	TRUE	Daminozide	C6 H12 N2 O3	Full match	No results	Partial match	Full match	-0.39	160.085	161.092	4.113	4.61948e+08	9	0			No warnings	No warnings	No warnings	No warnings	No warnings	No warnings	No warnings	No warnings	0	0	0	0	0	0	0	0	0.0141606	0	0.0257614	0	0	0.0435199	0	0	DDA for preferred ion		2.94902e+08	3.60177e+08	2.50488e+08	2.85418e+08	3.51363e+08	4.61948e+08	2.53739e+08
	Checked	Tags	Molecular Weight	RT [min]	FWHM [min]	Max. # MI	# Adducts	Area	Max. Exchange	Avg. Exchange	Rel. Exchange [%]	Status	Exchange Rate [%]: 0	Exchange Rate [%]: 1	Exchange Rate [%]: 2	Exchange Rate [%]: 3	Exchange Rate [%]: 4	Exchange Rate [%]: 5	Exchange Rate [%]: 6	Exchange Rate [%]: 7	Exchange Rate [%]: 8	Exchange Rate [%]: 9	Exchange Rate [%]: 10	Exchange Rate [%]: 11	Exchange Rate [%]: 12	Exchange Rate [%]: 13	Exchange Rate [%]: 14	Exchange Rate [%]: 15	Exchange Rate [%]: 16	Exchange Rate [%]: 17	Exchange Rate [%]: 18	Exchange Rate [%]: 19	Exchange Rate [%]: 20	Exchange Rate [%]: 21	Exchange Rate [%]: 22	Exchange Rate [%]: 23	Exchange Rate [%]: 24	Exchange Rate [%]: 25	Study File ID
	TRUE		160.085	4.112	0.233	2	3	4.61948e+08	6	0	0.0435199	No warnings	99.7389	0.261119	0	0	0	0	0																				F12
	TRUE		160.085	4.087	0.189	2	3	3.60177e+08	6	0	0	No warnings	100	0	0	0	0	0	0																				F4
	TRUE		160.085	4.136	0.203	2	3	3.51363e+08	6	0	0	No warnings	100	0	0	0	0	0	0																				F10
	TRUE		160.085	4.164	0.19	2	3	2.94902e+08	6	0	0.0141606	No warnings	99.915	0.0849637	0	0	0	0	0																				F2
	TRUE		160.085	4.107	0.217	2	3	2.85418e+08	6	0	0	No warnings	100	0	0	0	0	0	0																				F8
	TRUE		160.085	4.106	0.233	2	3	2.53739e+08	6	0	0	No warnings	100	0	0	0	0	0	0																				F14
	TRUE		160.085	4.115	0.199	2	3	2.50488e+08	6	0	0.0257614	No warnings	99.8454	0.154569	0	0	0	0	0																				F6
	TRUE		160.085	4.092	0.171	2	3	2.27232e+08	6	0	0	No warnings	100	0	0	0	0	0	0																				F16
	TRUE		C3 H8 N2 O10 P2 S2	Full match	No results	No results	No results	3.58	357.911	358.918	15.255	4.5375e+08	0	0			No warnings	No warnings	No warnings	No warnings	No warnings	No warnings	No warnings	No warnings	0	0	0	0	0	0	0	0	0	0	0.00195848	0	0	0	0	0	DDA for preferred ion		4.5375e+08	2.10929e+08	2.98941e+08	2.64468e+08	3.21456e+08	2.53523e+08	2.81685e+08
	Checked	Tags	Molecular Weight	RT [min]	FWHM [min]	Max. # MI	# Adducts	Area	Max. Exchange	Avg. Exchange	Rel. Exchange [%]	Status	Exchange Rate [%]: 0	Exchange Rate [%]: 1	Exchange Rate [%]: 2	Exchange Rate [%]: 3	Exchange Rate [%]: 4	Exchange Rate [%]: 5	Exchange Rate [%]: 6	Exchange Rate [%]: 7	Exchange Rate [%]: 8	Exchange Rate [%]: 9	Exchange Rate [%]: 10	Exchange Rate [%]: 11	Exchange Rate [%]: 12	Exchange Rate [%]: 13	Exchange Rate [%]: 14	Exchange Rate [%]: 15	Exchange Rate [%]: 16	Exchange Rate [%]: 17	Exchange Rate [%]: 18	Exchange Rate [%]: 19	Exchange Rate [%]: 20	Exchange Rate [%]: 21	Exchange Rate [%]: 22	Exchange Rate [%]: 23	Exchange Rate [%]: 24	Exchange Rate [%]: 25	Study File ID
	TRUE		357.911	15.256	0.257	1	5	4.5375e+08	3	0	0	No warnings	100	0	0	0																							F2
	TRUE		357.911	15.257	0.201	1	5	3.21456e+08	3	0	0	No warnings	100	0	0	0																							F10
	TRUE		357.911	15.241	0.198	2	5	2.98941e+08	3	0	0.00195848	No warnings	99.998	0	0	0.00195848																							F6
	TRUE		357.911	15.252	0.276	2	5	2.81685e+08	3	0	0	No warnings	100	0	0	0																							F14
	TRUE		357.911	15.265	0.22	2	5	2.64468e+08	3	0	0	No warnings	100	0	0	0																							F8
	TRUE		357.911	15.276	0.192	1	5	2.53523e+08	3	0	0	No warnings	100	0	0	0																							F12
	TRUE		357.911	15.255	0.201	2	5	2.10929e+08	3	0	0	No warnings	100	0	0	0																							F4
	TRUE		357.911	15.296	0.162	1	5	1.73988e+08	3	0	0	No warnings	100	0	0	0																							F16
	TRUE	Choline	C5 H13 N O	Full match	Full match	No results	No results	-1.48	103.1	104.107	9.623	4.32916e+08	0	1	73	8.6	No warnings	No warnings	No warnings	No warnings	No warnings	No warnings	No warnings	No warnings	0	0	0	0	0	0	0	0	0.0027135	0.0004148	0.00465093	0.00219418	0.0278538	0.000371139	0.0038238	0.0483974	DDA for preferred ion		4.25363e+07	4.32916e+08	5.18678e+07	6.93882e+07	1.20279e+08	3.35699e+08	7.2988e+07
	Checked	Tags	Molecular Weight	RT [min]	FWHM [min]	Max. # MI	# Adducts	Area	Max. Exchange	Avg. Exchange	Rel. Exchange [%]	Status	Exchange Rate [%]: 0	Exchange Rate [%]: 1	Exchange Rate [%]: 2	Exchange Rate [%]: 3	Exchange Rate [%]: 4	Exchange Rate [%]: 5	Exchange Rate [%]: 6	Exchange Rate [%]: 7	Exchange Rate [%]: 8	Exchange Rate [%]: 9	Exchange Rate [%]: 10	Exchange Rate [%]: 11	Exchange Rate [%]: 12	Exchange Rate [%]: 13	Exchange Rate [%]: 14	Exchange Rate [%]: 15	Exchange Rate [%]: 16	Exchange Rate [%]: 17	Exchange Rate [%]: 18	Exchange Rate [%]: 19	Exchange Rate [%]: 20	Exchange Rate [%]: 21	Exchange Rate [%]: 22	Exchange Rate [%]: 23	Exchange Rate [%]: 24	Exchange Rate [%]: 25	Study File ID
	TRUE		103.1	9.623	0.106	3	1	4.32916e+08	5	0	0.0004148	No warnings	99.9996	0	0	0	0	0.0004148																					F4
	TRUE		103.1	9.615	0.091	3	1	3.35699e+08	5	0	0.000371139	No warnings	99.9996	0	0	0	0	0.000371139																					F12
	TRUE		103.1	9.641	0.156	2	1	1.20279e+08	5	0	0.0278538	No warnings	99.8671	0.131304	0	0	0	0.00159293																					F10
	TRUE		103.1	9.615	0.168	2	1	7.2988e+07	5	0	0.0038238	No warnings	99.9962	0	0	0	0	0.0038238																					F14
	TRUE		103.1	9.597	0.111	2	1	6.93882e+07	5	0	0.00219418	No warnings	99.9978	0	0	0	0	0.00219418																					F8
	TRUE		103.1	9.666	0.172	2	1	6.91811e+07	5	0	0.0483974	No warnings	99.7723	0.224181	0	0	0	0.00356116																					F16
	TRUE		103.1	9.616	0.136	2	1	5.18678e+07	5	0	0.00465093	No warnings	99.9953	0	0	0	0	0.00465093																					F6
	TRUE		103.1	9.655	0.171	2	1	4.25363e+07	5	0	0.0027135	No warnings	99.9973	0	0	0	0	0.0027135																					F2
	TRUE	DL-Arginine	C6 H14 N4 O2	Full match	No results	Full match	Full match	-0.02	174.112	175.119	12.937	4.20887e+08	3	0			No warnings	No warnings	No warnings	No warnings	No warnings	No warnings	Not detected	No warnings	0	0	0	0	0	0		0	0	0.243149	0.0400651	0.271697	0	0.141968		0	DDA for preferred ion		7.07337e+07	4.20887e+08	1.00326e+08	3.13293e+08	1.1288e+08	1.69293e+08
	Checked	Tags	Molecular Weight	RT [min]	FWHM [min]	Max. # MI	# Adducts	Area	Max. Exchange	Avg. Exchange	Rel. Exchange [%]	Status	Exchange Rate [%]: 0	Exchange Rate [%]: 1	Exchange Rate [%]: 2	Exchange Rate [%]: 3	Exchange Rate [%]: 4	Exchange Rate [%]: 5	Exchange Rate [%]: 6	Exchange Rate [%]: 7	Exchange Rate [%]: 8	Exchange Rate [%]: 9	Exchange Rate [%]: 10	Exchange Rate [%]: 11	Exchange Rate [%]: 12	Exchange Rate [%]: 13	Exchange Rate [%]: 14	Exchange Rate [%]: 15	Exchange Rate [%]: 16	Exchange Rate [%]: 17	Exchange Rate [%]: 18	Exchange Rate [%]: 19	Exchange Rate [%]: 20	Exchange Rate [%]: 21	Exchange Rate [%]: 22	Exchange Rate [%]: 23	Exchange Rate [%]: 24	Exchange Rate [%]: 25	Study File ID
	TRUE		174.112	13.022	0.727	2	1	4.20887e+08	6	0	0.243149	No warnings	98.5411	1.45889	0	0	0	0	0																				F4
	TRUE		174.112	13.091	0.416	2	1	3.13293e+08	6	0	0.271697	No warnings	98.3698	1.63018	0	0	0	0	0																				F8
	TRUE		174.112	13.096	0.379	2	1	1.92285e+08	6	0	0	No warnings	100	0	0	0	0	0	0																				F16
	TRUE		174.112	12.987	0.311	2	1	1.69293e+08	6	0	0.141968	No warnings	99.1482	0.851807	0	0	0	0	0																				F12
	TRUE		174.112	13.12	0.274	1	1	1.1288e+08	6	0	0	No warnings	100	0	0	0	0	0	0																				F10
	TRUE		174.112	12.994	0.313	2	1	1.00326e+08	6	0	0.0400651	No warnings	99.7596	0.240391	0	0	0	0	0																				F6
	TRUE		174.112	13.064	0.242	1	1	7.07337e+07	6	0	0	No warnings	100	0	0	0	0	0	0																				F2
	TRUE		C5 H3 N2 O13 P3 S	Full match	No results	No results	No results	-0.68	423.857	446.846	15.266	4.1029e+08	0	0			No warnings	No warnings	No warnings	No warnings	No warnings	No warnings	No warnings	No warnings	0	0	0	0	0	0	0	0	0.00145102	0	0.000346824	0	0.00106253	0.00100483	0.00127694	0	DDA for preferred ion		4.1029e+08	1.30448e+08	1.92016e+08	1.61169e+08	3.02576e+08	1.89141e+08	1.80527e+08
	Checked	Tags	Molecular Weight	RT [min]	FWHM [min]	Max. # MI	# Adducts	Area	Max. Exchange	Avg. Exchange	Rel. Exchange [%]	Status	Exchange Rate [%]: 0	Exchange Rate [%]: 1	Exchange Rate [%]: 2	Exchange Rate [%]: 3	Exchange Rate [%]: 4	Exchange Rate [%]: 5	Exchange Rate [%]: 6	Exchange Rate [%]: 7	Exchange Rate [%]: 8	Exchange Rate [%]: 9	Exchange Rate [%]: 10	Exchange Rate [%]: 11	Exchange Rate [%]: 12	Exchange Rate [%]: 13	Exchange Rate [%]: 14	Exchange Rate [%]: 15	Exchange Rate [%]: 16	Exchange Rate [%]: 17	Exchange Rate [%]: 18	Exchange Rate [%]: 19	Exchange Rate [%]: 20	Exchange Rate [%]: 21	Exchange Rate [%]: 22	Exchange Rate [%]: 23	Exchange Rate [%]: 24	Exchange Rate [%]: 25	Study File ID
	TRUE		423.857	15.234	0.242	1	2	4.1029e+08	5	0	0.00145102	No warnings	99.9985	0	0	0	0	0.00145102																					F2
	TRUE		423.857	15.253	0.226	1	2	3.02576e+08	5	0	0.00106253	No warnings	99.9989	0	0	0	0	0.00106253																					F10
	TRUE		423.857	15.25	0.187	1	2	1.92016e+08	5	0	0.000346824	No warnings	99.9997	0	0	0	0	0.000346824																					F6
	TRUE		423.857	15.28	0.182	1	2	1.89141e+08	5	0	0.00100483	No warnings	99.999	0	0	0	0	0.00100483																					F12
	TRUE		423.857	15.254	0.213	2	2	1.80527e+08	5	0	0.00127694	No warnings	99.9987	0	0	0	0	0.00127694																					F14
	TRUE		423.857	15.271	0.159	1	2	1.61169e+08	5	0	0	No warnings	100	0	0	0	0	0																					F8
	TRUE		423.857	15.267	0.196	1	2	1.30448e+08	5	0	0	No warnings	100	0	0	0	0	0																					F4
	TRUE		423.857	15.287	0.139	1	2	1.00213e+08	5	0	0	No warnings	100	0	0	0	0	0																					F16
	TRUE	DL-Lysine	C6 H14 N2 O2	Full match	No results	Full match	Full match	-0.27	146.105	147.113	12.544	4.04396e+08	10	0			Contaminating mass	Contaminating mass	Contaminating mass	Contaminating mass	Irregular exchange	Irregular exchange	Irregular exchange	Irregular exchange	1.9	1	1.7	1.2	1.8	1	1.6	1.5	31.6893	16.9566	27.9255	20.4875	29.5991	17.4502	25.9356	24.2548	DDA for preferred ion		3.20024e+08	3.7018e+08	2.97366e+08	2.96515e+08	3.81092e+08	4.04396e+08	3.3029e+08
	Checked	Tags	Molecular Weight	RT [min]	FWHM [min]	Max. # MI	# Adducts	Area	Max. Exchange	Avg. Exchange	Rel. Exchange [%]	Status	Exchange Rate [%]: 0	Exchange Rate [%]: 1	Exchange Rate [%]: 2	Exchange Rate [%]: 3	Exchange Rate [%]: 4	Exchange Rate [%]: 5	Exchange Rate [%]: 6	Exchange Rate [%]: 7	Exchange Rate [%]: 8	Exchange Rate [%]: 9	Exchange Rate [%]: 10	Exchange Rate [%]: 11	Exchange Rate [%]: 12	Exchange Rate [%]: 13	Exchange Rate [%]: 14	Exchange Rate [%]: 15	Exchange Rate [%]: 16	Exchange Rate [%]: 17	Exchange Rate [%]: 18	Exchange Rate [%]: 19	Exchange Rate [%]: 20	Exchange Rate [%]: 21	Exchange Rate [%]: 22	Exchange Rate [%]: 23	Exchange Rate [%]: 24	Exchange Rate [%]: 25	Study File ID
	TRUE		146.105	12.588	0.225	2	3	4.04396e+08	6	1	17.4502	Irregular exchange	82.329	0.255109	0	0	0	0.0491994	17.3667																				F12
	TRUE		146.105	12.591	0.192	2	3	3.81092e+08	6	1.8	29.5991	Irregular exchange	70.3856	0	0	0	0	0.0921005	29.5223																				F10
	TRUE		146.105	12.596	0.197	2	3	3.7018e+08	6	1	16.9566	Contaminating mass	83.032	0	0	0	0	0.0688884	16.8991																				F4
	TRUE		146.105	12.587	0.205	1	3	3.3029e+08	6	1.6	25.9356	Irregular exchange	74.0463	0	0	0	0	0.108908	25.8448																				F14
	TRUE		146.105	12.581	0.201	1	3	3.20024e+08	6	1.9	31.6893	Contaminating mass	68.2877	0	0	0	0	0.138091	31.5743																				F2
	TRUE		146.105	12.594	0.193	1	3	2.97366e+08	6	1.7	27.9255	Contaminating mass	72.0586	0	0	0	0	0.0950977	27.8463																				F6
	TRUE		146.105	12.574	0.185	1	2	2.96515e+08	6	1.2	20.4875	Contaminating mass	79.5024	0	0	0	0	0.0606144	20.437																				F8
	TRUE		146.105	12.573	0.186	1	2	2.64675e+08	6	1.5	24.2548	Irregular exchange	75.7291	0	0	0	0	0.0969127	24.174																				F16
	TRUE	2-Amino-4-[(3-aminopropyl)amino]butanoic acid	C7 H17 N3 O2	Full match	No results	Full match	Full match	-0.02	175.132	176.139	4.481	3.96236e+08	1	0			No warnings	No warnings	No warnings	No warnings	No warnings	No warnings	No warnings	No warnings	0	0	0	0	0	0	0	0	0	0	0	0	0	0.0941257	0	0	DDA for preferred ion		2.67283e+08	1.96013e+08	3.40078e+08	3.96236e+08	3.16704e+08	3.10249e+08	3.66097e+08
	Checked	Tags	Molecular Weight	RT [min]	FWHM [min]	Max. # MI	# Adducts	Area	Max. Exchange	Avg. Exchange	Rel. Exchange [%]	Status	Exchange Rate [%]: 0	Exchange Rate [%]: 1	Exchange Rate [%]: 2	Exchange Rate [%]: 3	Exchange Rate [%]: 4	Exchange Rate [%]: 5	Exchange Rate [%]: 6	Exchange Rate [%]: 7	Exchange Rate [%]: 8	Exchange Rate [%]: 9	Exchange Rate [%]: 10	Exchange Rate [%]: 11	Exchange Rate [%]: 12	Exchange Rate [%]: 13	Exchange Rate [%]: 14	Exchange Rate [%]: 15	Exchange Rate [%]: 16	Exchange Rate [%]: 17	Exchange Rate [%]: 18	Exchange Rate [%]: 19	Exchange Rate [%]: 20	Exchange Rate [%]: 21	Exchange Rate [%]: 22	Exchange Rate [%]: 23	Exchange Rate [%]: 24	Exchange Rate [%]: 25	Study File ID
	TRUE		175.132	4.468	0.222	2	1	3.96236e+08	7	0	0	No warnings	100	0	0	0	0	0	0	0																			F8
	TRUE		175.132	4.503	0.186	2	1	3.66097e+08	7	0	0	No warnings	100	0	0	0	0	0	0	0																			F14
	TRUE		175.132	4.479	0.192	2	1	3.40078e+08	7	0	0	No warnings	100	0	0	0	0	0	0	0																			F6
	TRUE		175.132	4.492	0.165	2	1	3.16704e+08	7	0	0	No warnings	100	0	0	0	0	0	0	0																			F10
	TRUE		175.132	4.484	0.154	3	1	3.10249e+08	7	0	0.0941257	No warnings	99.8353	0	0	0	0.16472	0	0	0																			F12
	TRUE		175.132	4.489	0.224	2	1	2.91458e+08	7	0	0	No warnings	100	0	0	0	0	0	0	0																			F16
	TRUE		175.132	4.479	0.188	2	1	2.67283e+08	7	0	0	No warnings	100	0	0	0	0	0	0	0																			F2
	TRUE		175.132	4.48	0.199	2	1	1.96013e+08	7	0	0	No warnings	100	0	0	0	0	0	0	0																			F4
	TRUE	DL-Stachydrine	C7 H13 N O2	Full match	Full match	No results	Full match	0.16	143.095	144.102	3.975	3.72361e+08	7	3	95.7	9.8	No warnings	No warnings	No warnings	No warnings	No warnings	No warnings	No warnings	No warnings	0	0	0	0	0	0	0	0	0.00210082	0.00490129	0.00216038	0	0.00153795	0.00280706	0.00255152	0.00306937	DDA for preferred ion		3.14578e+08	1.33639e+08	2.73932e+08	3.31444e+08	3.72361e+08	2.54914e+08	3.04431e+08
	Checked	Tags	Molecular Weight	RT [min]	FWHM [min]	Max. # MI	# Adducts	Area	Max. Exchange	Avg. Exchange	Rel. Exchange [%]	Status	Exchange Rate [%]: 0	Exchange Rate [%]: 1	Exchange Rate [%]: 2	Exchange Rate [%]: 3	Exchange Rate [%]: 4	Exchange Rate [%]: 5	Exchange Rate [%]: 6	Exchange Rate [%]: 7	Exchange Rate [%]: 8	Exchange Rate [%]: 9	Exchange Rate [%]: 10	Exchange Rate [%]: 11	Exchange Rate [%]: 12	Exchange Rate [%]: 13	Exchange Rate [%]: 14	Exchange Rate [%]: 15	Exchange Rate [%]: 16	Exchange Rate [%]: 17	Exchange Rate [%]: 18	Exchange Rate [%]: 19	Exchange Rate [%]: 20	Exchange Rate [%]: 21	Exchange Rate [%]: 22	Exchange Rate [%]: 23	Exchange Rate [%]: 24	Exchange Rate [%]: 25	Study File ID
	TRUE		143.095	3.973	0.266	3	2	3.72361e+08	7	0	0.00153795	No warnings	99.9985	0	0	0	0	0	0	0.00153795																			F10
	TRUE		143.095	3.968	0.226	2	1	3.31444e+08	7	0	0	No warnings	100	0	0	0	0	0	0	0																			F8
	TRUE		143.095	3.963	0.284	2	2	3.14578e+08	7	0	0.00210082	No warnings	99.9979	0	0	0	0	0	0	0.00210082																			F2
	TRUE		143.095	3.955	0.227	2	1	3.04431e+08	7	0	0.00255152	No warnings	99.9974	0	0	0	0	0	0	0.00255152																			F14
	TRUE		143.095	3.967	0.217	2	2	2.73932e+08	7	0	0.00216038	No warnings	99.9978	0	0	0	0	0	0	0.00216038																			F6
	TRUE		143.095	3.951	0.263	2	1	2.54914e+08	7	0	0.00280706	No warnings	99.9972	0	0	0	0	0	0	0.00280706																			F12
	TRUE		143.095	3.977	0.242	3	2	2.42545e+08	7	0	0.00306937	No warnings	99.9969	0	0	0	0	0	0	0.00306937																			F16
	TRUE		143.095	3.993	0.206	2	2	1.33639e+08	7	0	0.00490129	No warnings	99.9951	0	0	0	0	0	0	0.00490129																			F4
	TRUE		C4 H5 N2 O12 P3 S	Full match	No results	No results	No results	-0.18	397.878	420.867	15.247	3.70839e+08	0	0			No warnings	No warnings	No warnings	No warnings	No warnings	No warnings	No warnings	No warnings	0	0	0	0	0	0	0	0	0	0	0	0	0	0	0	0	DDA for preferred ion		3.70839e+08	1.33693e+08	1.8103e+08	1.49139e+08	2.65974e+08	1.81787e+08	1.61322e+08
	Checked	Tags	Molecular Weight	RT [min]	FWHM [min]	Max. # MI	# Adducts	Area	Max. Exchange	Avg. Exchange	Rel. Exchange [%]	Status	Exchange Rate [%]: 0	Exchange Rate [%]: 1	Exchange Rate [%]: 2	Exchange Rate [%]: 3	Exchange Rate [%]: 4	Exchange Rate [%]: 5	Exchange Rate [%]: 6	Exchange Rate [%]: 7	Exchange Rate [%]: 8	Exchange Rate [%]: 9	Exchange Rate [%]: 10	Exchange Rate [%]: 11	Exchange Rate [%]: 12	Exchange Rate [%]: 13	Exchange Rate [%]: 14	Exchange Rate [%]: 15	Exchange Rate [%]: 16	Exchange Rate [%]: 17	Exchange Rate [%]: 18	Exchange Rate [%]: 19	Exchange Rate [%]: 20	Exchange Rate [%]: 21	Exchange Rate [%]: 22	Exchange Rate [%]: 23	Exchange Rate [%]: 24	Exchange Rate [%]: 25	Study File ID
	TRUE		397.878	15.243	0.268	1	3	3.70839e+08	4	0	0	No warnings	100	0	0	0	0																						F2
	TRUE		397.878	15.251	0.24	1	3	2.65974e+08	4	0	0	No warnings	100	0	0	0	0																						F10
	TRUE		397.878	15.275	0.185	1	3	1.81787e+08	4	0	0	No warnings	100	0	0	0	0																						F12
	TRUE		397.878	15.241	0.208	1	3	1.8103e+08	4	0	0	No warnings	100	0	0	0	0																						F6
	TRUE		397.878	15.266	0.184	1	3	1.61322e+08	4	0	0	No warnings	100	0	0	0	0																						F14
	TRUE		397.878	15.271	0.172	1	3	1.49139e+08	4	0	0	No warnings	100	0	0	0	0																						F8
	TRUE		397.878	15.269	0.228	1	3	1.33693e+08	4	0	0	No warnings	100	0	0	0	0																						F4
	TRUE		397.878	15.285	0.173	1	3	1.03538e+08	4	0	0	No warnings	100	0	0	0	0																						F16
	TRUE	4-Hydroxyprolylmethionine	C10 H18 N2 O4 S	Full match	No results	No results	Full match	-0.73	262.099	263.106	7.832	3.58387e+08	2	0			No warnings	No warnings	No warnings	No warnings	No warnings	No warnings	No warnings	No warnings	0	0	0	0	1.9	1.9	1.9	2	0	0	0	0	19.4274	19.4104	19.418	19.5212	DDA for preferred ion		2.89093e+08	2.02227e+08	2.42494e+08	2.69585e+08	3.58387e+08	2.70335e+08	2.52641e+08
	Checked	Tags	Molecular Weight	RT [min]	FWHM [min]	Max. # MI	# Adducts	Area	Max. Exchange	Avg. Exchange	Rel. Exchange [%]	Status	Exchange Rate [%]: 0	Exchange Rate [%]: 1	Exchange Rate [%]: 2	Exchange Rate [%]: 3	Exchange Rate [%]: 4	Exchange Rate [%]: 5	Exchange Rate [%]: 6	Exchange Rate [%]: 7	Exchange Rate [%]: 8	Exchange Rate [%]: 9	Exchange Rate [%]: 10	Exchange Rate [%]: 11	Exchange Rate [%]: 12	Exchange Rate [%]: 13	Exchange Rate [%]: 14	Exchange Rate [%]: 15	Exchange Rate [%]: 16	Exchange Rate [%]: 17	Exchange Rate [%]: 18	Exchange Rate [%]: 19	Exchange Rate [%]: 20	Exchange Rate [%]: 21	Exchange Rate [%]: 22	Exchange Rate [%]: 23	Exchange Rate [%]: 24	Exchange Rate [%]: 25	Study File ID
	TRUE		262.099	7.837	0.158	4	1	3.58387e+08	10	1.9	19.4274	No warnings	2.47857	0.768984	96.7524	0	0	0	0	0	0	0	0																F10
	TRUE		262.099	7.822	0.155	2	1	2.89093e+08	10	0	0	No warnings	100	0	0	0	0	0	0	0	0	0	0																F2
	TRUE		262.099	7.835	0.142	4	1	2.70335e+08	10	1.9	19.4104	No warnings	2.42343	1.04946	96.5271	0	0	0	0	0	0	0	0																F12
	TRUE		262.099	7.827	0.16	2	1	2.69585e+08	10	0	0	No warnings	100	0	0	0	0	0	0	0	0	0	0																F8
	TRUE		262.099	7.838	0.144	4	1	2.52641e+08	10	1.9	19.418	No warnings	2.51214	0.795443	96.6924	0	0	0	0	0	0	0	0																F14
	TRUE		262.099	7.831	0.147	2	1	2.42494e+08	10	0	0	No warnings	100	0	0	0	0	0	0	0	0	0	0																F6
	TRUE		262.099	7.85	0.157	2	1	2.02227e+08	10	0	0	No warnings	100	0	0	0	0	0	0	0	0	0	0																F4
	TRUE		262.099	7.836	0.142	4	1	2.00938e+08	10	2	19.5212	No warnings	2.10274	0.582387	97.3149	0	0	0	0	0	0	0	0																F16
	TRUE		C4 H10 N10	Full match	No results	No results	No match	-4.3	198.108	199.116	10.129	3.48368e+08	1	0			Contaminating mass	Contaminating mass	Contaminating mass	Contaminating mass	No warnings	No warnings	No warnings	No warnings	1	1	1	1	1	1	1	1	24.7055	24.6396	24.586	24.6762	24.5904	24.5967	24.5859	24.6178	DDA for preferred ion		3.00092e+08	3.48368e+08	3.28425e+08	2.20572e+08	3.06682e+08	3.23075e+08	3.34443e+08
	Checked	Tags	Molecular Weight	RT [min]	FWHM [min]	Max. # MI	# Adducts	Area	Max. Exchange	Avg. Exchange	Rel. Exchange [%]	Status	Exchange Rate [%]: 0	Exchange Rate [%]: 1	Exchange Rate [%]: 2	Exchange Rate [%]: 3	Exchange Rate [%]: 4	Exchange Rate [%]: 5	Exchange Rate [%]: 6	Exchange Rate [%]: 7	Exchange Rate [%]: 8	Exchange Rate [%]: 9	Exchange Rate [%]: 10	Exchange Rate [%]: 11	Exchange Rate [%]: 12	Exchange Rate [%]: 13	Exchange Rate [%]: 14	Exchange Rate [%]: 15	Exchange Rate [%]: 16	Exchange Rate [%]: 17	Exchange Rate [%]: 18	Exchange Rate [%]: 19	Exchange Rate [%]: 20	Exchange Rate [%]: 21	Exchange Rate [%]: 22	Exchange Rate [%]: 23	Exchange Rate [%]: 24	Exchange Rate [%]: 25	Study File ID
	TRUE		198.108	10.123	0.153	3	2	3.48368e+08	4	1	24.6396	Contaminating mass	1.44153	98.5585	0	0	0																						F4
	TRUE		198.108	10.16	0.142	3	2	3.34443e+08	4	1	24.5859	No warnings	1.65657	98.3434	0	0	0																						F14
	TRUE		198.108	10.155	0.151	3	2	3.28425e+08	4	1	24.586	Contaminating mass	1.65582	98.3442	0	0	0																						F6
	TRUE		198.108	10.113	0.164	3	2	3.23075e+08	4	1	24.5967	No warnings	1.61328	98.3867	0	0	0																						F12
	TRUE		198.108	10.179	0.131	3	2	3.06682e+08	4	1	24.5904	No warnings	1.6384	98.3616	0	0	0																						F10
	TRUE		198.108	10.177	0.139	3	2	3.00092e+08	4	1	24.7055	Contaminating mass	1.17806	98.8219	0	0	0																						F2
	TRUE		198.108	10.139	0.156	3	2	2.20572e+08	4	1	24.6762	Contaminating mass	1.29526	98.7047	0	0	0																						F8
	TRUE		198.108	10.146	0.142	3	2	1.98901e+08	4	1	24.6178	No warnings	1.52879	98.4712	0	0	0																						F16
	TRUE	D-(+)-Proline	C5 H9 N O2	Full match	Full match	Full match	Full match	-1.2	115.063	116.07	6.738	3.41039e+08	8	1	95.3	9.8	Contaminating mass	Contaminating mass	Contaminating mass	Contaminating mass	No warnings	No warnings	No warnings	No warnings	3.8	0.3	0.2	0.2	0.2	0.2	0.2	0.2	76.0263	5.44445	3.11064	4.73272	3.19213	3.66703	4.50478	4.12456	DDA for preferred ion		1.31628e+08	2.97931e+08	2.49023e+08	3.41039e+08	2.36661e+08	2.84372e+08	2.84346e+08
	Checked	Tags	Molecular Weight	RT [min]	FWHM [min]	Max. # MI	# Adducts	Area	Max. Exchange	Avg. Exchange	Rel. Exchange [%]	Status	Exchange Rate [%]: 0	Exchange Rate [%]: 1	Exchange Rate [%]: 2	Exchange Rate [%]: 3	Exchange Rate [%]: 4	Exchange Rate [%]: 5	Exchange Rate [%]: 6	Exchange Rate [%]: 7	Exchange Rate [%]: 8	Exchange Rate [%]: 9	Exchange Rate [%]: 10	Exchange Rate [%]: 11	Exchange Rate [%]: 12	Exchange Rate [%]: 13	Exchange Rate [%]: 14	Exchange Rate [%]: 15	Exchange Rate [%]: 16	Exchange Rate [%]: 17	Exchange Rate [%]: 18	Exchange Rate [%]: 19	Exchange Rate [%]: 20	Exchange Rate [%]: 21	Exchange Rate [%]: 22	Exchange Rate [%]: 23	Exchange Rate [%]: 24	Exchange Rate [%]: 25	Study File ID
	TRUE		115.063	6.781	0.623	1	2	3.41039e+08	5	0.2	4.73272	Contaminating mass	95.2673	0	0	0	0	4.73272																					F8
	TRUE		115.063	6.822	0.311	1	2	2.97931e+08	5	0.3	5.44445	Contaminating mass	94.5555	0	0	0	0	5.44445																					F4
	TRUE		115.063	6.833	0.4	1	2	2.84372e+08	5	0.2	3.66703	No warnings	96.333	0	0	0	0	3.66703																					F12
	TRUE		115.063	6.853	0.295	1	2	2.84346e+08	5	0.2	4.50478	No warnings	95.4952	0	0	0	0	4.50478																					F14
	TRUE		115.063	6.711	0.276	1	2	2.59811e+08	5	0.2	4.12456	No warnings	95.8751	0	0	0	0.00166988	4.12322																					F16
	TRUE		115.063	6.654	0.294	1	2	2.49023e+08	5	0.2	3.11064	Contaminating mass	96.8894	0	0	0	0	3.11064																					F6
	TRUE		115.063	6.748	0.318	1	2	2.36661e+08	5	0.2	3.19213	No warnings	96.8079	0	0	0	0	3.19213																					F10
	TRUE		115.063	6.615	0.289	1	2	1.31628e+08	5	3.8	76.0263	Contaminating mass	23.9737	0	0	0	0	76.0263																					F2
	TRUE		C6 H13 N5 O5	Full match	No results	No results	No results	1.1	235.092	236.099	4.497	3.38313e+08	0	0			Contaminating mass	Contaminating mass	Contaminating mass	Contaminating mass	No warnings	No warnings	No warnings	No warnings	1	1	1	1	1	1	1	1	16.2394	16.3235	16.5099	16.2574	16.4075	16.2228	16.5352	16.303	DDA for preferred ion		3.38313e+08	3.37711e+08	2.67905e+08	2.89554e+08	2.83323e+08	3.19754e+08	2.8174e+08
	Checked	Tags	Molecular Weight	RT [min]	FWHM [min]	Max. # MI	# Adducts	Area	Max. Exchange	Avg. Exchange	Rel. Exchange [%]	Status	Exchange Rate [%]: 0	Exchange Rate [%]: 1	Exchange Rate [%]: 2	Exchange Rate [%]: 3	Exchange Rate [%]: 4	Exchange Rate [%]: 5	Exchange Rate [%]: 6	Exchange Rate [%]: 7	Exchange Rate [%]: 8	Exchange Rate [%]: 9	Exchange Rate [%]: 10	Exchange Rate [%]: 11	Exchange Rate [%]: 12	Exchange Rate [%]: 13	Exchange Rate [%]: 14	Exchange Rate [%]: 15	Exchange Rate [%]: 16	Exchange Rate [%]: 17	Exchange Rate [%]: 18	Exchange Rate [%]: 19	Exchange Rate [%]: 20	Exchange Rate [%]: 21	Exchange Rate [%]: 22	Exchange Rate [%]: 23	Exchange Rate [%]: 24	Exchange Rate [%]: 25	Study File ID
	TRUE		235.092	4.505	0.193	2	1	3.38313e+08	6	1	16.2394	Contaminating mass	2.56379	97.4362	0	0	0	0	0																				F2
	TRUE		235.092	4.505	0.187	2	1	3.37711e+08	6	1	16.3235	Contaminating mass	2.0592	97.9408	0	0	0	0	0																				F4
	TRUE		235.092	4.505	0.183	2	1	3.19754e+08	6	1	16.2228	No warnings	2.66342	97.3366	0	0	0	0	0																				F12
	TRUE		235.092	4.507	0.188	2	1	2.89554e+08	6	1	16.2574	Contaminating mass	2.45557	97.5444	0	0	0	0	0																				F8
	TRUE		235.092	4.513	0.182	2	1	2.83323e+08	6	1	16.4075	No warnings	1.55476	98.4452	0	0	0	0	0																				F10
	TRUE		235.092	4.509	0.182	2	1	2.8174e+08	6	1	16.5352	No warnings	0.788569	99.2114	0	0	0	0	0																				F14
	TRUE		235.092	4.502	0.171	2	1	2.67905e+08	6	1	16.5099	Contaminating mass	0.940367	99.0596	0	0	0	0	0																				F6
	TRUE		235.092	4.524	0.157	2	1	2.6498e+08	6	1	16.303	No warnings	2.18203	97.818	0	0	0	0	0																				F16
	TRUE		C7 H18 N6 P2	Full match	No results	No results	No results	-1.1	248.107	249.114	3.669	3.35073e+08	0	0			Contaminating mass	Contaminating mass	Contaminating mass	Contaminating mass	No warnings	No warnings	No warnings	No warnings	0.9	0.9	1	1	0.9	0.9	0.9	1	13.4177	13.4266	13.9527	14.1837	13.2617	13.4254	13.4925	13.7617	DDA for preferred ion		3.35073e+08	1.881e+08	1.58632e+08	2.42078e+08	2.2744e+08	3.04467e+08	2.90064e+08
	Checked	Tags	Molecular Weight	RT [min]	FWHM [min]	Max. # MI	# Adducts	Area	Max. Exchange	Avg. Exchange	Rel. Exchange [%]	Status	Exchange Rate [%]: 0	Exchange Rate [%]: 1	Exchange Rate [%]: 2	Exchange Rate [%]: 3	Exchange Rate [%]: 4	Exchange Rate [%]: 5	Exchange Rate [%]: 6	Exchange Rate [%]: 7	Exchange Rate [%]: 8	Exchange Rate [%]: 9	Exchange Rate [%]: 10	Exchange Rate [%]: 11	Exchange Rate [%]: 12	Exchange Rate [%]: 13	Exchange Rate [%]: 14	Exchange Rate [%]: 15	Exchange Rate [%]: 16	Exchange Rate [%]: 17	Exchange Rate [%]: 18	Exchange Rate [%]: 19	Exchange Rate [%]: 20	Exchange Rate [%]: 21	Exchange Rate [%]: 22	Exchange Rate [%]: 23	Exchange Rate [%]: 24	Exchange Rate [%]: 25	Study File ID
	TRUE		248.107	3.721	0.205	2	2	3.35073e+08	7	0.9	13.4177	Contaminating mass	6.07576	93.9242	0	0	0	0	0	0																			F2
	TRUE		248.107	3.673	0.219	2	2	3.04467e+08	7	0.9	13.4254	No warnings	6.02196	93.978	0	0	0	0	0	0																			F12
	TRUE		248.107	3.721	0.172	2	2	2.90064e+08	7	0.9	13.4925	No warnings	5.55273	94.4473	0	0	0	0	0	0																			F14
	TRUE		248.107	3.731	0.218	2	2	2.42078e+08	7	1	14.1837	Contaminating mass	0.714159	99.2858	0	0	0	0	0	0																			F8
	TRUE		248.107	3.715	0.234	2	2	2.35169e+08	7	1	13.7617	No warnings	3.66811	96.3319	0	0	0	0	0	0																			F16
	TRUE		248.107	3.724	0.217	2	2	2.2744e+08	7	0.9	13.2617	No warnings	7.16808	92.8319	0	0	0	0	0	0																			F10
	TRUE		248.107	3.683	0.186	2	2	1.881e+08	7	0.9	13.4266	Contaminating mass	6.01409	93.9859	0	0	0	0	0	0																			F4
	TRUE		248.107	3.692	0.196	2	2	1.58632e+08	7	1	13.9527	Contaminating mass	2.33122	97.6688	0	0	0	0	0	0																			F6
	TRUE	Oxibendazole	C12 H15 N3 O3	No results	No results	No results	Full match	-3.62	249.11	250.118	3.684	3.31296e+08	1	0			No warnings	No warnings	No warnings	No warnings	No warnings	No warnings	No warnings	No warnings	0	0	0	0	0	0	0	0	0	0	0	0	0	0	0.0108748	0	DDA for preferred ion		3.31296e+08	1.96488e+08	1.62681e+08	2.52255e+08	2.04339e+08	3.15067e+08	2.85187e+08
	Checked	Tags	Molecular Weight	RT [min]	FWHM [min]	Max. # MI	# Adducts	Area	Max. Exchange	Avg. Exchange	Rel. Exchange [%]	Status	Exchange Rate [%]: 0	Exchange Rate [%]: 1	Exchange Rate [%]: 2	Exchange Rate [%]: 3	Exchange Rate [%]: 4	Exchange Rate [%]: 5	Exchange Rate [%]: 6	Exchange Rate [%]: 7	Exchange Rate [%]: 8	Exchange Rate [%]: 9	Exchange Rate [%]: 10	Exchange Rate [%]: 11	Exchange Rate [%]: 12	Exchange Rate [%]: 13	Exchange Rate [%]: 14	Exchange Rate [%]: 15	Exchange Rate [%]: 16	Exchange Rate [%]: 17	Exchange Rate [%]: 18	Exchange Rate [%]: 19	Exchange Rate [%]: 20	Exchange Rate [%]: 21	Exchange Rate [%]: 22	Exchange Rate [%]: 23	Exchange Rate [%]: 24	Exchange Rate [%]: 25	Study File ID
	TRUE		249.11	3.719	0.205	1	3	3.31296e+08	12	0	0	No warnings	100	0	0	0	0	0	0	0	0	0	0	0	0														F2
	TRUE		249.11	3.719	0.219	1	3	3.15067e+08	12	0	0	No warnings	100	0	0	0	0	0	0	0	0	0	0	0	0														F12
	TRUE		249.11	3.72	0.172	1	3	2.85187e+08	12	0	0.0108748	No warnings	99.9739	0	0	0	0	0.0260996	0	0	0	0	0	0	0														F14
	TRUE		249.11	3.733	0.218	1	3	2.52255e+08	12	0	0	No warnings	100	0	0	0	0	0	0	0	0	0	0	0	0														F8
	TRUE		249.11	3.768	0.234	1	3	2.44108e+08	12	0	0	No warnings	100	0	0	0	0	0	0	0	0	0	0	0	0														F16
	TRUE		249.11	3.682	0.217	1	3	2.04339e+08	12	0	0	No warnings	100	0	0	0	0	0	0	0	0	0	0	0	0														F10
	TRUE		249.11	3.72	0.186	1	3	1.96488e+08	12	0	0	No warnings	100	0	0	0	0	0	0	0	0	0	0	0	0														F4
	TRUE		249.11	3.693	0.196	1	3	1.62681e+08	12	0	0	No warnings	100	0	0	0	0	0	0	0	0	0	0	0	0														F6
	TRUE		C6 H14 O4	Full match	No results	No results	No results	0.22	150.089	151.097	1.759	3.26887e+08	0	0			No warnings	No warnings	No warnings	No warnings	No warnings	No warnings	No warnings	No warnings	0	0	0	0	0	0	0	0	0.00550692	0.00811103	0.0043433	0.00498303	0.0662254	0.00610769	0.00730786	0.00514209	DDA for preferred ion		3.0975e+08	1.15131e+08	2.97736e+08	2.51297e+08	2.53336e+08	2.34458e+08	2.29137e+08
	Checked	Tags	Molecular Weight	RT [min]	FWHM [min]	Max. # MI	# Adducts	Area	Max. Exchange	Avg. Exchange	Rel. Exchange [%]	Status	Exchange Rate [%]: 0	Exchange Rate [%]: 1	Exchange Rate [%]: 2	Exchange Rate [%]: 3	Exchange Rate [%]: 4	Exchange Rate [%]: 5	Exchange Rate [%]: 6	Exchange Rate [%]: 7	Exchange Rate [%]: 8	Exchange Rate [%]: 9	Exchange Rate [%]: 10	Exchange Rate [%]: 11	Exchange Rate [%]: 12	Exchange Rate [%]: 13	Exchange Rate [%]: 14	Exchange Rate [%]: 15	Exchange Rate [%]: 16	Exchange Rate [%]: 17	Exchange Rate [%]: 18	Exchange Rate [%]: 19	Exchange Rate [%]: 20	Exchange Rate [%]: 21	Exchange Rate [%]: 22	Exchange Rate [%]: 23	Exchange Rate [%]: 24	Exchange Rate [%]: 25	Study File ID
	TRUE		150.089	1.804	0.154	2	3	3.26887e+08	6	0	0.00514209	No warnings	99.9938	0	0	0	0	0.0061705	0																				F16
	TRUE		150.089	1.783	0.128	2	3	3.0975e+08	6	0	0.00550692	No warnings	99.9934	0	0	0	0	0.00660831	0																				F2
	TRUE		150.089	1.808	0.159	2	3	2.97736e+08	6	0	0.0043433	No warnings	99.9948	0	0	0	0	0.00521196	0																				F6
	TRUE		150.089	1.766	0.149	2	3	2.53336e+08	6	0	0.0662254	No warnings	99.6284	0.365116	0	0	0	0.00644725	0																				F10
	TRUE		150.089	1.751	0.138	2	3	2.51297e+08	6	0	0.00498303	No warnings	99.994	0	0	0	0	0.00597963	0																				F8
	TRUE		150.089	1.799	0.135	2	3	2.34458e+08	6	0	0.00610769	No warnings	99.9927	0	0	0	0	0.00732923	0																				F12
	TRUE		150.089	1.81	0.146	2	3	2.29137e+08	6	0	0.00730786	No warnings	99.9912	0	0	0	0	0.00876944	0																				F14
	TRUE		150.089	1.787	0.122	2	2	1.15131e+08	6	0	0.00811103	No warnings	99.9903	0	0	0	0	0.00973323	0																				F4
	TRUE	4-(2-chloro-6-fluorostyryl)pyrimidin-2-amine	C12 H9 Cl F N3	No match	Invalid mass	No results	No results	-13.26	249.044	250.051	3.571	3.04045e+08	0	2	61.1	8.1	Contaminating mass	Contaminating mass	Contaminating mass	Not detected	Low pattern fit	Low pattern fit	Low pattern fit	Not detected	7	7	7		7	7	7		58.3312	58.3312	58.3312		58.3312	58.3312	58.3312		DDA for preferred ion		4.16395e+06	151349	412804	2.60332e+08	232249	915589	460601
	Checked	Tags	Molecular Weight	RT [min]	FWHM [min]	Max. # MI	# Adducts	Area	Max. Exchange	Avg. Exchange	Rel. Exchange [%]	Status	Exchange Rate [%]: 0	Exchange Rate [%]: 1	Exchange Rate [%]: 2	Exchange Rate [%]: 3	Exchange Rate [%]: 4	Exchange Rate [%]: 5	Exchange Rate [%]: 6	Exchange Rate [%]: 7	Exchange Rate [%]: 8	Exchange Rate [%]: 9	Exchange Rate [%]: 10	Exchange Rate [%]: 11	Exchange Rate [%]: 12	Exchange Rate [%]: 13	Exchange Rate [%]: 14	Exchange Rate [%]: 15	Exchange Rate [%]: 16	Exchange Rate [%]: 17	Exchange Rate [%]: 18	Exchange Rate [%]: 19	Exchange Rate [%]: 20	Exchange Rate [%]: 21	Exchange Rate [%]: 22	Exchange Rate [%]: 23	Exchange Rate [%]: 24	Exchange Rate [%]: 25	Study File ID
	TRUE		249.044	3.722	0.154	1	1	4.16395e+06	12	7	58.3312	Contaminating mass	0	0	0	0	0	0	0.0258841	99.9741	0	0	0	0	0														F2
	TRUE		249.044	3.627	0.05	1	1	915589	12	7	58.3312	Low pattern fit	0	0	0	0	0	0	0.0258841	99.9741	0	0	0	0	0														F12
	TRUE		249.044	3.643	0.033	1	1	460601	12	7	58.3312	Low pattern fit	0	0	0	0	0	0	0.0258841	99.9741	0	0	0	0	0														F14
	TRUE		249.044	3.653	0.032	1	1	412804	12	7	58.3312	Contaminating mass	0	0	0	0	0	0	0.0258841	99.9741	0	0	0	0	0														F6
	TRUE		249.044	3.604	0.023	1	1	232249	12	7	58.3312	Low pattern fit	0	0	0	0	0	0	0.0258841	99.9741	0	0	0	0	0														F10
	TRUE		249.044	3.578	0.024	1	1	151349	12	7	58.3312	Contaminating mass	0	0	0	0	0	0	0.0258841	99.9741	0	0	0	0	0														F4
	TRUE	glutaral	C5 H8 O2	Full match	No results	No results	Full match	-2.2	100.052	101.06	8.01	2.98708e+08	21	0			Contaminating mass	Contaminating mass	Contaminating mass	Contaminating mass	No warnings	No warnings	No warnings	Irregular exchange	0.2	0.3	0.2	0.4	0.2	0.2	0.1	0.3	4.58903	5.75392	4.0626	7.87732	4.46046	4.63721	1.82628	5.78973	DDA for preferred ion		1.27622e+08	1.13306e+08	1.22463e+08	1.09785e+08	1.45932e+08	1.42667e+08	2.98708e+08
	Checked	Tags	Molecular Weight	RT [min]	FWHM [min]	Max. # MI	# Adducts	Area	Max. Exchange	Avg. Exchange	Rel. Exchange [%]	Status	Exchange Rate [%]: 0	Exchange Rate [%]: 1	Exchange Rate [%]: 2	Exchange Rate [%]: 3	Exchange Rate [%]: 4	Exchange Rate [%]: 5	Exchange Rate [%]: 6	Exchange Rate [%]: 7	Exchange Rate [%]: 8	Exchange Rate [%]: 9	Exchange Rate [%]: 10	Exchange Rate [%]: 11	Exchange Rate [%]: 12	Exchange Rate [%]: 13	Exchange Rate [%]: 14	Exchange Rate [%]: 15	Exchange Rate [%]: 16	Exchange Rate [%]: 17	Exchange Rate [%]: 18	Exchange Rate [%]: 19	Exchange Rate [%]: 20	Exchange Rate [%]: 21	Exchange Rate [%]: 22	Exchange Rate [%]: 23	Exchange Rate [%]: 24	Exchange Rate [%]: 25	Study File ID
	TRUE		100.052	8.08	0.203	2	3	2.98708e+08	5	0.1	1.82628	No warnings	98.1313	0	0	0.105597	0.000880141	1.76221																					F14
	TRUE		100.052	7.999	0.174	2	3	1.45932e+08	5	0.2	4.46046	No warnings	95.4294	0	0	0.275407	8.60987e-05	4.29515																					F10
	TRUE		100.052	8.016	0.186	2	2	1.42667e+08	5	0.2	4.63721	No warnings	95.3627	0	0	0	0.000439976	4.63685																					F12
	TRUE		100.052	8.004	0.173	2	3	1.27622e+08	5	0.2	4.58903	Contaminating mass	95.4106	0	0	0	0.00195748	4.58747																					F2
	TRUE		100.052	8.017	0.176	2	3	1.22463e+08	5	0.2	4.0626	Contaminating mass	95.9374	0	0	0	3.41006e-05	4.06258																					F6
	TRUE		100.052	8.018	0.146	2	3	1.13306e+08	5	0.3	5.75392	Contaminating mass	94.2461	0	0	0	1.14059e-06	5.75392																					F4
	TRUE		100.052	7.964	0.135	2	3	1.12236e+08	5	0.3	5.78973	Irregular exchange	94.2103	0	0	0	3.6434e-05	5.7897																					F16
	TRUE		100.052	8.014	0.136	2	3	1.09785e+08	5	0.4	7.87732	Contaminating mass	92.1225	0	0	0	0.000878271	7.87662																					F8
	TRUE		C H3 O10 P3	Full match	No results	No results	No results	3.36	267.895	268.902	15.452	2.94473e+08	0	0			No warnings	No warnings	No warnings	No warnings	No warnings	No warnings	No warnings	No warnings	0	0	0	0	0	0	0	0	0.075187	0	0	0	0	0	0	0	DDA for preferred ion		2.94473e+08	1.46187e+08	1.94829e+08	1.47427e+08	2.39252e+08	2.05966e+08	1.8134e+08
	Checked	Tags	Molecular Weight	RT [min]	FWHM [min]	Max. # MI	# Adducts	Area	Max. Exchange	Avg. Exchange	Rel. Exchange [%]	Status	Exchange Rate [%]: 0	Exchange Rate [%]: 1	Exchange Rate [%]: 2	Exchange Rate [%]: 3	Exchange Rate [%]: 4	Exchange Rate [%]: 5	Exchange Rate [%]: 6	Exchange Rate [%]: 7	Exchange Rate [%]: 8	Exchange Rate [%]: 9	Exchange Rate [%]: 10	Exchange Rate [%]: 11	Exchange Rate [%]: 12	Exchange Rate [%]: 13	Exchange Rate [%]: 14	Exchange Rate [%]: 15	Exchange Rate [%]: 16	Exchange Rate [%]: 17	Exchange Rate [%]: 18	Exchange Rate [%]: 19	Exchange Rate [%]: 20	Exchange Rate [%]: 21	Exchange Rate [%]: 22	Exchange Rate [%]: 23	Exchange Rate [%]: 24	Exchange Rate [%]: 25	Study File ID
	TRUE		267.895	15.473	0.15	2	4	2.94473e+08	1	0	0.075187	No warnings	99.9248	0.075187																									F2
	TRUE		267.895	15.453	0.128	2	4	2.39252e+08	1	0	0	No warnings	100	0																									F10
	TRUE		267.895	15.398	0.12	1	4	2.05966e+08	1	0	0	No warnings	100	0																									F12
	TRUE		267.895	15.38	0.127	2	4	1.94829e+08	1	0	0	No warnings	100	0																									F6
	TRUE		267.895	15.434	0.137	2	4	1.8134e+08	1	0	0	No warnings	100	0																									F14
	TRUE		267.895	15.447	0.113	2	4	1.47427e+08	1	0	0	No warnings	100	0																									F8
	TRUE		267.895	15.373	0.113	2	4	1.46187e+08	1	0	0	No warnings	100	0																									F4
	TRUE		267.895	15.427	0.152	2	4	1.25029e+08	1	0	0	No warnings	100	0																									F16
	TRUE		C11 H22 N6 O8 S2	Full match	No results	No results	No results	2.15	430.095	431.102	9.911	2.8715e+08	0	0			No warnings	No warnings	No warnings	No warnings	No warnings	No warnings	No warnings	No warnings	0	0	0	0	0	0	0	0	0	0	0	0	0	0	0	0	DDA for preferred ion		2.23677e+08	2.39319e+08	1.89763e+08	1.92985e+08	2.66851e+08	2.8715e+08	2.07538e+08
	Checked	Tags	Molecular Weight	RT [min]	FWHM [min]	Max. # MI	# Adducts	Area	Max. Exchange	Avg. Exchange	Rel. Exchange [%]	Status	Exchange Rate [%]: 0	Exchange Rate [%]: 1	Exchange Rate [%]: 2	Exchange Rate [%]: 3	Exchange Rate [%]: 4	Exchange Rate [%]: 5	Exchange Rate [%]: 6	Exchange Rate [%]: 7	Exchange Rate [%]: 8	Exchange Rate [%]: 9	Exchange Rate [%]: 10	Exchange Rate [%]: 11	Exchange Rate [%]: 12	Exchange Rate [%]: 13	Exchange Rate [%]: 14	Exchange Rate [%]: 15	Exchange Rate [%]: 16	Exchange Rate [%]: 17	Exchange Rate [%]: 18	Exchange Rate [%]: 19	Exchange Rate [%]: 20	Exchange Rate [%]: 21	Exchange Rate [%]: 22	Exchange Rate [%]: 23	Exchange Rate [%]: 24	Exchange Rate [%]: 25	Study File ID
	TRUE		430.095	9.893	0.14	2	4	2.8715e+08	11	0	0	No warnings	100	0	0	0	0	0	0	0	0	0	0	0															F12
	TRUE		430.095	9.94	0.132	2	4	2.66851e+08	11	0	0	No warnings	100	0	0	0	0	0	0	0	0	0	0	0															F10
	TRUE		430.095	9.897	0.138	2	4	2.39319e+08	11	0	0	No warnings	100	0	0	0	0	0	0	0	0	0	0	0															F4
	TRUE		430.095	9.934	0.134	2	4	2.23677e+08	11	0	0	No warnings	100	0	0	0	0	0	0	0	0	0	0	0															F2
	TRUE		430.095	9.93	0.131	2	4	2.07538e+08	11	0	0	No warnings	100	0	0	0	0	0	0	0	0	0	0	0															F14
	TRUE		430.095	9.936	0.144	2	2	1.92985e+08	11	0	0	No warnings	100	0	0	0	0	0	0	0	0	0	0	0															F8
	TRUE		430.095	9.93	0.131	2	4	1.89763e+08	11	0	0	No warnings	100	0	0	0	0	0	0	0	0	0	0	0															F6
	TRUE		430.095	9.935	0.129	2	1	1.07702e+08	11	0	0	No warnings	100	0	0	0	0	0	0	0	0	0	0	0															F16
	TRUE	2-Octenoic acid	C8 H14 O2	No results	No results	Partial match	Full match	-1.71	142.099	143.107	1.694	2.82429e+08	34	0			Contaminating mass	Contaminating mass	Contaminating mass	Contaminating mass	Irregular exchange	No warnings	No warnings	No warnings	7.3	7.9	7.8	7.8	6.6	7.9	7.9	7.8	91.2618	99.3399	97.2273	97.4267	82.3991	99.3667	98.8144	97.4593	No MS2		1.57481e+07	9.14099e+07	1.28088e+08	9.26216e+07	1.33182e+07	2.82429e+08	7.07545e+07
	Checked	Tags	Molecular Weight	RT [min]	FWHM [min]	Max. # MI	# Adducts	Area	Max. Exchange	Avg. Exchange	Rel. Exchange [%]	Status	Exchange Rate [%]: 0	Exchange Rate [%]: 1	Exchange Rate [%]: 2	Exchange Rate [%]: 3	Exchange Rate [%]: 4	Exchange Rate [%]: 5	Exchange Rate [%]: 6	Exchange Rate [%]: 7	Exchange Rate [%]: 8	Exchange Rate [%]: 9	Exchange Rate [%]: 10	Exchange Rate [%]: 11	Exchange Rate [%]: 12	Exchange Rate [%]: 13	Exchange Rate [%]: 14	Exchange Rate [%]: 15	Exchange Rate [%]: 16	Exchange Rate [%]: 17	Exchange Rate [%]: 18	Exchange Rate [%]: 19	Exchange Rate [%]: 20	Exchange Rate [%]: 21	Exchange Rate [%]: 22	Exchange Rate [%]: 23	Exchange Rate [%]: 24	Exchange Rate [%]: 25	Study File ID
	TRUE		142.099	1.704	0.053	3	2	2.82429e+08	8	7.9	99.3667	No warnings	0.544714	0	0	0.136806	0	0	0	0.0248196	99.2937																		F12
	TRUE		142.099	1.698	0.047	4	2	1.28088e+08	8	7.8	97.2273	Contaminating mass	2.55026	0	0	0.351335	0	0	0	0.0228342	97.0756																		F6
	TRUE		142.099	1.699	0.051	3	2	1.18e+08	8	7.8	97.4593	No warnings	1.69584	0	0	1.34698	0	0	0	0.0242898	96.9329																		F16
	TRUE		142.099	1.696	0.049	3	2	9.26216e+07	8	7.8	97.4267	Contaminating mass	1.43293	0	0	1.81971	0	0	0	0.024454	96.7229																		F8
	TRUE		142.099	1.7	0.043	3	2	9.14099e+07	8	7.9	99.3399	Contaminating mass	0.459565	1.29198e-05	9.1182e-06	0.31513	0	0	0	0.0286524	99.1966																		F4
	TRUE		142.099	1.696	0.046	2	2	7.07545e+07	8	7.9	98.8144	No warnings	1.18263	0	0	0	0	0	0	0.0234066	98.794																		F14
	TRUE		142.099	1.699	0.042	3	2	1.57481e+07	8	7.3	91.2618	Contaminating mass	6.18398	0	0	4.08362	0	0	0	0.0155591	89.7168																		F2
	TRUE		142.099	1.693	0.043	3	2	1.33182e+07	8	6.6	82.3991	Irregular exchange	15.9828	0	0	2.58703	0	0	0	0.00947749	81.4207																		F10
	TRUE	Hydroxyamphetamine	C9 H13 N O	No results	No results	No results	Full match	-1.26	151.1	184.133	1.65	2.80788e+08	17	0			Contaminating mass	Contaminating mass	Contaminating mass	Contaminating mass	No warnings	No warnings	No warnings	No warnings	7.4	8	7.9	8	7.5	8	8	7.9	81.8228	89.4087	87.7997	88.5767	83.6352	89.0425	88.4606	88.2903	DDA for preferred ion		1.49776e+07	9.08749e+07	1.26759e+08	9.10479e+07	1.17251e+07	2.80788e+08	7.0633e+07
	Checked	Tags	Molecular Weight	RT [min]	FWHM [min]	Max. # MI	# Adducts	Area	Max. Exchange	Avg. Exchange	Rel. Exchange [%]	Status	Exchange Rate [%]: 0	Exchange Rate [%]: 1	Exchange Rate [%]: 2	Exchange Rate [%]: 3	Exchange Rate [%]: 4	Exchange Rate [%]: 5	Exchange Rate [%]: 6	Exchange Rate [%]: 7	Exchange Rate [%]: 8	Exchange Rate [%]: 9	Exchange Rate [%]: 10	Exchange Rate [%]: 11	Exchange Rate [%]: 12	Exchange Rate [%]: 13	Exchange Rate [%]: 14	Exchange Rate [%]: 15	Exchange Rate [%]: 16	Exchange Rate [%]: 17	Exchange Rate [%]: 18	Exchange Rate [%]: 19	Exchange Rate [%]: 20	Exchange Rate [%]: 21	Exchange Rate [%]: 22	Exchange Rate [%]: 23	Exchange Rate [%]: 24	Exchange Rate [%]: 25	Study File ID
	TRUE		151.1	1.704	0.053	4	2	2.80788e+08	9	8	89.0425	No warnings	0.547365	0	0	0.128238	0	0	4.54431e-06	9.05017e-05	92.922	6.40235																	F12
	TRUE		151.1	1.698	0.047	4	2	1.26759e+08	9	7.9	87.7997	Contaminating mass	1.76067	0	0	0.333319	0	0	4.45131e-06	8.85996e-05	91.9562	5.94971																	F6
	TRUE		151.1	1.699	0.051	4	1	1.16295e+08	9	7.9	88.2903	No warnings	1.06383	0	0	0.651527	0	0	4.5003e-06	8.96315e-05	91.9035	6.38106																	F16
	TRUE		151.1	1.696	0.049	4	2	9.10479e+07	9	8	88.5767	Contaminating mass	0.343255	0	0	1.26683	0	0	4.49599e-06	8.95295e-05	92.1192	6.27059																	F8
	TRUE		151.1	1.7	0.043	3	2	9.08749e+07	9	8	89.4087	Contaminating mass	0	1.42397e-05	3.27738e-05	0.529565	0	0	4.62221e-06	9.21795e-05	92.1433	7.32697																	F4
	TRUE		151.1	1.696	0.046	3	2	7.0633e+07	9	8	88.4606	No warnings	1.20811	0	0	0	0	0	4.47656e-06	8.90752e-05	92.9814	5.81035																	F14
	TRUE		151.1	1.701	0.042	4	2	1.49776e+07	9	7.4	81.8228	Contaminating mass	5.38959	0	0	4.11832	0	0	3.69516e-06	7.28003e-05	90.3784	0.113577																	F2
	TRUE		151.1	1.693	0.043	4	2	1.17251e+07	9	7.5	83.6352	No warnings	4.48278	0	0	2.85556	0	0	3.997e-06	7.91713e-05	89.8048	2.85679																	F10
	TRUE	Pregabalin	C8 H17 N O2	Full match	No results	No results	Full match	0.88	159.126	192.16	1.685	2.80225e+08	3	0			No warnings	No warnings	No warnings	No warnings	No warnings	No warnings	No warnings	No warnings	0	0	0	0	0.4	0	0	0	0	0.500089	0	0.374541	4.98739	0	0	0.367413	DDA for preferred ion		1.49237e+07	9.10752e+07	1.25865e+08	9.14239e+07	1.19854e+07	2.80225e+08	7.24952e+07
	Checked	Tags	Molecular Weight	RT [min]	FWHM [min]	Max. # MI	# Adducts	Area	Max. Exchange	Avg. Exchange	Rel. Exchange [%]	Status	Exchange Rate [%]: 0	Exchange Rate [%]: 1	Exchange Rate [%]: 2	Exchange Rate [%]: 3	Exchange Rate [%]: 4	Exchange Rate [%]: 5	Exchange Rate [%]: 6	Exchange Rate [%]: 7	Exchange Rate [%]: 8	Exchange Rate [%]: 9	Exchange Rate [%]: 10	Exchange Rate [%]: 11	Exchange Rate [%]: 12	Exchange Rate [%]: 13	Exchange Rate [%]: 14	Exchange Rate [%]: 15	Exchange Rate [%]: 16	Exchange Rate [%]: 17	Exchange Rate [%]: 18	Exchange Rate [%]: 19	Exchange Rate [%]: 20	Exchange Rate [%]: 21	Exchange Rate [%]: 22	Exchange Rate [%]: 23	Exchange Rate [%]: 24	Exchange Rate [%]: 25	Study File ID
	TRUE		159.126	1.704	0.053	2	3	2.80225e+08	8	0	0	No warnings	100	0	0	0	0	0	0	0	0																		F12
	TRUE		159.126	1.698	0.047	2	3	1.25865e+08	8	0	0	No warnings	100	0	0	0	0	0	0	0	0																		F6
	TRUE		159.126	1.699	0.051	2	3	1.16035e+08	8	0	0.367413	No warnings	99.6065	0	0	0	0	0	0	0.208738	0.184768																		F16
	TRUE		159.126	1.696	0.049	2	3	9.14239e+07	8	0	0.374541	No warnings	99.5989	0	0	0	0	0	0	0.212787	0.188352																		F8
	TRUE		159.126	1.7	0.043	2	3	9.10752e+07	8	0	0.500089	No warnings	99.1799	0.328449	0	0	0	0	0	0.260789	0.230842																		F4
	TRUE		159.126	1.697	0.046	2	3	7.24952e+07	8	0	0	No warnings	100	0	0	0	0	0	0	0	0																		F14
	TRUE		159.126	1.698	0.042	2	3	1.49237e+07	8	0	0	No warnings	100	0	0	0	0	0	0	0	0																		F2
	TRUE		159.126	1.689	0.043	1	3	1.19854e+07	8	0.4	4.98739	No warnings	94.6584	0	0	0	0	0	0	2.83347	2.5081																		F10
	TRUE	Triisopropanolamine	C9 H21 N O3	Full match	Full match	No results	No results	0.14	191.152	192.159	1.693	2.79723e+08	0	2	94.4	83.9	No warnings	No warnings	No warnings	No warnings	No warnings	No warnings	No warnings	No warnings	0	0	0	0	0	0	0	0	0	0.0367623	0	0	0	0	0	0	DDA for preferred ion		1.42504e+07	9.04113e+07	1.24297e+08	9.02053e+07	1.09151e+07	2.79723e+08	6.9983e+07
	Checked	Tags	Molecular Weight	RT [min]	FWHM [min]	Max. # MI	# Adducts	Area	Max. Exchange	Avg. Exchange	Rel. Exchange [%]	Status	Exchange Rate [%]: 0	Exchange Rate [%]: 1	Exchange Rate [%]: 2	Exchange Rate [%]: 3	Exchange Rate [%]: 4	Exchange Rate [%]: 5	Exchange Rate [%]: 6	Exchange Rate [%]: 7	Exchange Rate [%]: 8	Exchange Rate [%]: 9	Exchange Rate [%]: 10	Exchange Rate [%]: 11	Exchange Rate [%]: 12	Exchange Rate [%]: 13	Exchange Rate [%]: 14	Exchange Rate [%]: 15	Exchange Rate [%]: 16	Exchange Rate [%]: 17	Exchange Rate [%]: 18	Exchange Rate [%]: 19	Exchange Rate [%]: 20	Exchange Rate [%]: 21	Exchange Rate [%]: 22	Exchange Rate [%]: 23	Exchange Rate [%]: 24	Exchange Rate [%]: 25	Study File ID
	TRUE		191.152	1.704	0.053	2	1	2.79723e+08	9	0	0	No warnings	100	0	0	0	0	0	0	0	0	0																	F12
	TRUE		191.152	1.698	0.047	2	1	1.24297e+08	9	0	0	No warnings	100	0	0	0	0	0	0	0	0	0																	F6
	TRUE		191.152	1.699	0.051	2	1	1.14405e+08	9	0	0	No warnings	100	0	0	0	0	0	0	0	0	0																	F16
	TRUE		191.152	1.7	0.043	2	1	9.04113e+07	9	0	0.0367623	No warnings	99.6691	0.33086	0	0	0	0	0	0	0	0																	F4
	TRUE		191.152	1.696	0.049	2	1	9.02053e+07	9	0	0	No warnings	100	0	0	0	0	0	0	0	0	0																	F8
	TRUE		191.152	1.697	0.046	2	1	6.9983e+07	9	0	0	No warnings	100	0	0	0	0	0	0	0	0	0																	F14
	TRUE		191.152	1.698	0.042	2	1	1.42504e+07	9	0	0	No warnings	100	0	0	0	0	0	0	0	0	0																	F2
	TRUE		191.152	1.689	0.043	1	1	1.09151e+07	9	0	0	No warnings	100	0	0	0	0	0	0	0	0	0																	F10
	TRUE	L-Glutathione oxidized	C20 H32 N6 O12 S2	Not the top hit	Full match	Full match	Full match	-0.89	612.151	307.083	10.471	2.71857e+08	2	1	95.2	74.3	No warnings	No warnings	No warnings	No warnings	No warnings	No warnings	No warnings	No warnings	0	0	0	0	0	0	0	0	0	0	0	0	0	0	0	0	DDA for preferred ion		2.13886e+08	1.27789e+08	1.13506e+08	1.53698e+08	2.71857e+08	1.83673e+08	1.23166e+08
	Checked	Tags	Molecular Weight	RT [min]	FWHM [min]	Max. # MI	# Adducts	Area	Max. Exchange	Avg. Exchange	Rel. Exchange [%]	Status	Exchange Rate [%]: 0	Exchange Rate [%]: 1	Exchange Rate [%]: 2	Exchange Rate [%]: 3	Exchange Rate [%]: 4	Exchange Rate [%]: 5	Exchange Rate [%]: 6	Exchange Rate [%]: 7	Exchange Rate [%]: 8	Exchange Rate [%]: 9	Exchange Rate [%]: 10	Exchange Rate [%]: 11	Exchange Rate [%]: 12	Exchange Rate [%]: 13	Exchange Rate [%]: 14	Exchange Rate [%]: 15	Exchange Rate [%]: 16	Exchange Rate [%]: 17	Exchange Rate [%]: 18	Exchange Rate [%]: 19	Exchange Rate [%]: 20	Exchange Rate [%]: 21	Exchange Rate [%]: 22	Exchange Rate [%]: 23	Exchange Rate [%]: 24	Exchange Rate [%]: 25	Study File ID
	TRUE		612.151	10.476	0.142	2	2	2.71857e+08	20	0	0	No warnings	100	0	0	0	0	0	0	0	0	0	0	0	0	0	0	0	0	0	0	0	0						F10
	TRUE		612.151	10.472	0.125	2	2	2.13886e+08	20	0	0	No warnings	100	0	0	0	0	0	0	0	0	0	0	0	0	0	0	0	0	0	0	0	0						F2
	TRUE		612.151	10.457	0.121	2	2	1.83673e+08	20	0	0	No warnings	100	0	0	0	0	0	0	0	0	0	0	0	0	0	0	0	0	0	0	0	0						F12
	TRUE		612.151	10.49	0.125	2	2	1.53698e+08	20	0	0	No warnings	100	0	0	0	0	0	0	0	0	0	0	0	0	0	0	0	0	0	0	0	0						F8
	TRUE		612.151	10.465	0.1	2	2	1.3145e+08	20	0	0	No warnings	100	0	0	0	0	0	0	0	0	0	0	0	0	0	0	0	0	0	0	0	0						F16
	TRUE		612.151	10.441	0.118	2	2	1.27789e+08	20	0	0	No warnings	100	0	0	0	0	0	0	0	0	0	0	0	0	0	0	0	0	0	0	0	0						F4
	TRUE		612.151	10.459	0.128	2	2	1.23166e+08	20	0	0	No warnings	100	0	0	0	0	0	0	0	0	0	0	0	0	0	0	0	0	0	0	0	0						F14
	TRUE		612.151	10.473	0.126	2	2	1.13506e+08	20	0	0	No warnings	100	0	0	0	0	0	0	0	0	0	0	0	0	0	0	0	0	0	0	0	0						F6
	TRUE		C7 H15 N5 O3	Full match	No results	No results	No results	-0.42	217.117	218.125	9.12	2.61759e+08	0	0			No warnings	No warnings	No warnings	No warnings	No warnings	No warnings	No warnings	No warnings	0	0	0	0	0	0	0	0	0	0	0	0	0	0	0	0	DDA for preferred ion		7.4469e+07	1.8093e+08	1.2118e+08	1.48623e+08	8.92699e+07	2.61759e+08	1.27016e+08
	Checked	Tags	Molecular Weight	RT [min]	FWHM [min]	Max. # MI	# Adducts	Area	Max. Exchange	Avg. Exchange	Rel. Exchange [%]	Status	Exchange Rate [%]: 0	Exchange Rate [%]: 1	Exchange Rate [%]: 2	Exchange Rate [%]: 3	Exchange Rate [%]: 4	Exchange Rate [%]: 5	Exchange Rate [%]: 6	Exchange Rate [%]: 7	Exchange Rate [%]: 8	Exchange Rate [%]: 9	Exchange Rate [%]: 10	Exchange Rate [%]: 11	Exchange Rate [%]: 12	Exchange Rate [%]: 13	Exchange Rate [%]: 14	Exchange Rate [%]: 15	Exchange Rate [%]: 16	Exchange Rate [%]: 17	Exchange Rate [%]: 18	Exchange Rate [%]: 19	Exchange Rate [%]: 20	Exchange Rate [%]: 21	Exchange Rate [%]: 22	Exchange Rate [%]: 23	Exchange Rate [%]: 24	Exchange Rate [%]: 25	Study File ID
	TRUE		217.117	9.145	0.156	2	1	2.61759e+08	7	0	0	No warnings	100	0	0	0	0	0	0	0																			F12
	TRUE		217.117	9.137	0.155	2	1	1.8093e+08	7	0	0	No warnings	100	0	0	0	0	0	0	0																			F4
	TRUE		217.117	9.114	0.117	2	1	1.48623e+08	7	0	0	No warnings	100	0	0	0	0	0	0	0																			F8
	TRUE		217.117	9.144	0.159	2	1	1.28457e+08	7	0	0	No warnings	100	0	0	0	0	0	0	0																			F16
	TRUE		217.117	9.114	0.129	2	1	1.27016e+08	7	0	0	No warnings	100	0	0	0	0	0	0	0																			F14
	TRUE		217.117	9.108	0.132	2	1	1.2118e+08	7	0	0	No warnings	100	0	0	0	0	0	0	0																			F6
	TRUE		217.117	9.129	0.16	2	1	8.92699e+07	7	0	0	No warnings	100	0	0	0	0	0	0	0																			F10
	TRUE		217.117	9.118	0.149	2	1	7.4469e+07	7	0	0	No warnings	100	0	0	0	0	0	0	0																			F2
	TRUE	Nicotinamide	C6 H6 N2 O	Full match	Full match	Full match	Partial match	-0.87	122.048	123.055	11.665	2.59163e+08	6	1	82.3	51.4	No warnings	No warnings	No warnings	No warnings	No warnings	No warnings	No warnings	No warnings	0	0	0	0	0	0	0	0	0	0.11577	0.159313	0.0774026	0	0.169207	0	0.36157	DDA for preferred ion		2.12862e+08	1.14247e+08	2.20162e+08	2.21823e+08	2.59163e+08	1.55502e+08	1.8917e+08
	Checked	Tags	Molecular Weight	RT [min]	FWHM [min]	Max. # MI	# Adducts	Area	Max. Exchange	Avg. Exchange	Rel. Exchange [%]	Status	Exchange Rate [%]: 0	Exchange Rate [%]: 1	Exchange Rate [%]: 2	Exchange Rate [%]: 3	Exchange Rate [%]: 4	Exchange Rate [%]: 5	Exchange Rate [%]: 6	Exchange Rate [%]: 7	Exchange Rate [%]: 8	Exchange Rate [%]: 9	Exchange Rate [%]: 10	Exchange Rate [%]: 11	Exchange Rate [%]: 12	Exchange Rate [%]: 13	Exchange Rate [%]: 14	Exchange Rate [%]: 15	Exchange Rate [%]: 16	Exchange Rate [%]: 17	Exchange Rate [%]: 18	Exchange Rate [%]: 19	Exchange Rate [%]: 20	Exchange Rate [%]: 21	Exchange Rate [%]: 22	Exchange Rate [%]: 23	Exchange Rate [%]: 24	Exchange Rate [%]: 25	Study File ID
	TRUE		122.048	11.72	0.221	3	1	2.59163e+08	6	0	0	No warnings	100	0	0	0	0	0	0																				F10
	TRUE		122.048	11.689	0.149	3	1	2.21823e+08	6	0	0.0774026	No warnings	99.5356	0.464415	0	0	0	0	0																				F8
	TRUE		122.048	11.658	0.279	3	1	2.20162e+08	6	0	0.159313	No warnings	99.0441	0.955879	0	0	0	0	0																				F6
	TRUE		122.048	11.718	0.261	3	1	2.12862e+08	6	0	0	No warnings	100	0	0	0	0	0	0																				F2
	TRUE		122.048	11.726	0.297	3	1	1.8917e+08	6	0	0	No warnings	100	0	0	0	0	0	0																				F14
	TRUE		122.048	11.701	0.289	3	1	1.55502e+08	6	0	0.169207	No warnings	98.9848	1.01524	0	0	0	0	0																				F12
	TRUE		122.048	11.652	0.316	3	1	1.14247e+08	6	0	0.11577	No warnings	99.3054	0.694621	0	0	0	0	0																				F4
	TRUE		122.048	11.68	0.3	2	1	9.78297e+07	6	0	0.36157	No warnings	97.8306	2.16942	0	0	0	0	0																				F16
	TRUE	L-coprine	C8 H14 N2 O4	Full match	No results	No results	Full match	-0.51	202.095	203.103	5.592	2.5691e+08	8	0			Contaminating mass	Contaminating mass	Contaminating mass	Contaminating mass	Irregular exchange	Irregular exchange	Irregular exchange	Irregular exchange	7.7	5.5	7.3	7	7.5	5.2	7.4	7.3	96.4424	69.0515	91.6454	87.7611	93.8013	65.0137	92.044	90.6683	DDA for preferred ion		1.7866e+08	2.4253e+08	1.80449e+08	1.97119e+08	1.78098e+08	2.5691e+08	1.80064e+08
	Checked	Tags	Molecular Weight	RT [min]	FWHM [min]	Max. # MI	# Adducts	Area	Max. Exchange	Avg. Exchange	Rel. Exchange [%]	Status	Exchange Rate [%]: 0	Exchange Rate [%]: 1	Exchange Rate [%]: 2	Exchange Rate [%]: 3	Exchange Rate [%]: 4	Exchange Rate [%]: 5	Exchange Rate [%]: 6	Exchange Rate [%]: 7	Exchange Rate [%]: 8	Exchange Rate [%]: 9	Exchange Rate [%]: 10	Exchange Rate [%]: 11	Exchange Rate [%]: 12	Exchange Rate [%]: 13	Exchange Rate [%]: 14	Exchange Rate [%]: 15	Exchange Rate [%]: 16	Exchange Rate [%]: 17	Exchange Rate [%]: 18	Exchange Rate [%]: 19	Exchange Rate [%]: 20	Exchange Rate [%]: 21	Exchange Rate [%]: 22	Exchange Rate [%]: 23	Exchange Rate [%]: 24	Exchange Rate [%]: 25	Study File ID
	TRUE		202.095	5.476	0.172	3	1	2.5691e+08	8	5.2	65.0137	Irregular exchange	34.8362	0	0	0	0	4.06715e-05	0.000215828	1.19991	63.9636																		F12
	TRUE		202.095	5.448	0.161	3	1	2.4253e+08	8	5.5	69.0515	Contaminating mass	30.72	0	0	0	0	4.28303e-05	0.000235776	1.82808	67.4517																		F4
	TRUE		202.095	5.428	0.17	3	1	1.97119e+08	8	7	87.7611	Contaminating mass	12.0481	0	0	0	0	5.49974e-05	0.000289569	1.52595	86.4256																		F8
	TRUE		202.095	5.413	0.151	3	1	1.93507e+08	8	7.3	90.6683	Irregular exchange	9.14841	0	0	0	0	5.59926e-05	0.000315823	1.46538	89.3858																		F16
	TRUE		202.095	5.415	0.182	3	1	1.80449e+08	8	7.3	91.6454	Contaminating mass	8.15167	0	0	0	0	5.699e-05	0.00031116	1.62287	90.2251																		F6
	TRUE		202.095	5.413	0.166	3	1	1.80064e+08	8	7.4	92.044	Irregular exchange	7.72062	0	0	0	0	5.68501e-05	0.000319895	1.88264	90.3964																		F14
	TRUE		202.095	5.415	0.179	3	1	1.7866e+08	8	7.7	96.4424	Contaminating mass	3.33566	0	0	0	0	5.91281e-05	0.000344221	1.77439	94.8895																		F2
	TRUE		202.095	5.439	0.191	3	1	1.78098e+08	8	7.5	93.8013	Irregular exchange	5.9827	0	0	0	0	5.75088e-05	0.000334793	1.72739	92.2895																		F10
	TRUE	PEG n5	C10 H22 O6	Full match	Full match	No results	No results	-0.35	238.142	239.149	1.68	2.56371e+08	0	1	98.7	9.9	Contaminating mass	Contaminating mass	Contaminating mass	Contaminating mass	No warnings	No warnings	No warnings	No warnings	0.1	0.6	0.1	0.2	0.2	0.4	0.3	0.1	1.24434	6.26927	1.23868	1.53473	1.97552	3.7119	2.58377	1.14689	DDA for preferred ion		2.45312e+08	5.62925e+07	2.56371e+08	2.08176e+08	1.61952e+08	1.60499e+08	1.60666e+08
	Checked	Tags	Molecular Weight	RT [min]	FWHM [min]	Max. # MI	# Adducts	Area	Max. Exchange	Avg. Exchange	Rel. Exchange [%]	Status	Exchange Rate [%]: 0	Exchange Rate [%]: 1	Exchange Rate [%]: 2	Exchange Rate [%]: 3	Exchange Rate [%]: 4	Exchange Rate [%]: 5	Exchange Rate [%]: 6	Exchange Rate [%]: 7	Exchange Rate [%]: 8	Exchange Rate [%]: 9	Exchange Rate [%]: 10	Exchange Rate [%]: 11	Exchange Rate [%]: 12	Exchange Rate [%]: 13	Exchange Rate [%]: 14	Exchange Rate [%]: 15	Exchange Rate [%]: 16	Exchange Rate [%]: 17	Exchange Rate [%]: 18	Exchange Rate [%]: 19	Exchange Rate [%]: 20	Exchange Rate [%]: 21	Exchange Rate [%]: 22	Exchange Rate [%]: 23	Exchange Rate [%]: 24	Exchange Rate [%]: 25	Study File ID
	TRUE		238.142	1.679	0.042	5	4	2.56371e+08	10	0.1	1.23868	Contaminating mass	98.2818	0	0.256901	0.391404	0	0	0	0	2.36579e-06	0	1.06988																F6
	TRUE		238.142	1.679	0.048	4	4	2.55969e+08	10	0.1	1.14689	No warnings	97.6919	0	0.926513	0.599933	0	0	0	0	1.72817e-06	0	0.781611																F16
	TRUE		238.142	1.686	0.043	4	3	2.45312e+08	10	0.1	1.24434	Contaminating mass	97.8141	0.0705422	0.129119	1.10683	0	0	0	0	1.94441e-06	0	0.879411																F2
	TRUE		238.142	1.677	0.045	3	3	2.08176e+08	10	0.2	1.53473	Contaminating mass	97.6861	0.0024991	0.896194	0	5.13287e-06	0	0.149936	0	0	0	1.26528																F8
	TRUE		238.142	1.684	0.042	4	3	1.61952e+08	10	0.2	1.97552	No warnings	96.538	0	1.34262	0.589108	0	0	0	0	3.38345e-06	0	1.53026																F10
	TRUE		238.142	1.685	0.046	4	3	1.60666e+08	10	0.3	2.58377	No warnings	94.9784	0.147279	1.24941	1.86533	0	0	0	0	3.89045e-06	0	1.75956																F14
	TRUE		238.142	1.68	0.047	5	3	1.60499e+08	10	0.4	3.7119	No warnings	92.5872	0	2.08804	2.7469	0	7.35742e-06	0	0.358621	2.58409e-07	0	2.21918																F12
	TRUE		238.142	1.691	0.042	4	3	5.62925e+07	10	0.6	6.26927	Contaminating mass	90.4449	0	3.94525	0.185166	0	0	0	0	1.19941e-05	0	5.42466																F4
	TRUE		C5 H4 N2 O18 P2	Full match	No results	No results	No results	0.16	441.894	442.901	15.257	2.54815e+08	0	0			No warnings	No warnings	No warnings	No warnings	No warnings	No warnings	No warnings	No warnings	0	0	0	0	0	0	0	0	0	0.0396935	0	0	0	0	0	0	DDA for preferred ion		2.54815e+08	1.12865e+08	1.4642e+08	1.42238e+08	1.87561e+08	1.52766e+08	1.36927e+08
	Checked	Tags	Molecular Weight	RT [min]	FWHM [min]	Max. # MI	# Adducts	Area	Max. Exchange	Avg. Exchange	Rel. Exchange [%]	Status	Exchange Rate [%]: 0	Exchange Rate [%]: 1	Exchange Rate [%]: 2	Exchange Rate [%]: 3	Exchange Rate [%]: 4	Exchange Rate [%]: 5	Exchange Rate [%]: 6	Exchange Rate [%]: 7	Exchange Rate [%]: 8	Exchange Rate [%]: 9	Exchange Rate [%]: 10	Exchange Rate [%]: 11	Exchange Rate [%]: 12	Exchange Rate [%]: 13	Exchange Rate [%]: 14	Exchange Rate [%]: 15	Exchange Rate [%]: 16	Exchange Rate [%]: 17	Exchange Rate [%]: 18	Exchange Rate [%]: 19	Exchange Rate [%]: 20	Exchange Rate [%]: 21	Exchange Rate [%]: 22	Exchange Rate [%]: 23	Exchange Rate [%]: 24	Exchange Rate [%]: 25	Study File ID
	TRUE		441.894	15.229	0.205	2	4	2.54815e+08	5	0	0	No warnings	100	0	0	0	0	0																					F2
	TRUE		441.894	15.254	0.186	2	4	1.87561e+08	5	0	0	No warnings	100	0	0	0	0	0																					F10
	TRUE		441.894	15.278	0.191	2	4	1.52766e+08	5	0	0	No warnings	100	0	0	0	0	0																					F12
	TRUE		441.894	15.249	0.219	2	4	1.4642e+08	5	0	0	No warnings	100	0	0	0	0	0																					F6
	TRUE		441.894	15.259	0.235	2	4	1.42238e+08	5	0	0	No warnings	100	0	0	0	0	0																					F8
	TRUE		441.894	15.249	0.206	2	4	1.36927e+08	5	0	0	No warnings	100	0	0	0	0	0																					F14
	TRUE		441.894	15.264	0.239	2	4	1.12865e+08	5	0	0.0396935	No warnings	99.8015	0.198467	0	0	0	0																					F4
	TRUE		441.894	15.288	0.192	2	4	8.46505e+07	5	0	0	No warnings	100	0	0	0	0	0																					F16
	TRUE		C4 H15 N9 O3 S	Full match	No results	No results	No results	-0.01	269.102	270.109	2.949	2.38837e+08	0	0			No warnings	No warnings	No warnings	No warnings	No warnings	No warnings	No warnings	No warnings	0	0	0	0	0	0	0	0	0	0	0	0	0.693581	0.463522	0.428037	0.416414	DDA for preferred ion		8.92373e+07	7.83272e+07	7.26804e+07	9.04026e+07	2.38837e+08	1.3483e+08	1.13526e+08
	Checked	Tags	Molecular Weight	RT [min]	FWHM [min]	Max. # MI	# Adducts	Area	Max. Exchange	Avg. Exchange	Rel. Exchange [%]	Status	Exchange Rate [%]: 0	Exchange Rate [%]: 1	Exchange Rate [%]: 2	Exchange Rate [%]: 3	Exchange Rate [%]: 4	Exchange Rate [%]: 5	Exchange Rate [%]: 6	Exchange Rate [%]: 7	Exchange Rate [%]: 8	Exchange Rate [%]: 9	Exchange Rate [%]: 10	Exchange Rate [%]: 11	Exchange Rate [%]: 12	Exchange Rate [%]: 13	Exchange Rate [%]: 14	Exchange Rate [%]: 15	Exchange Rate [%]: 16	Exchange Rate [%]: 17	Exchange Rate [%]: 18	Exchange Rate [%]: 19	Exchange Rate [%]: 20	Exchange Rate [%]: 21	Exchange Rate [%]: 22	Exchange Rate [%]: 23	Exchange Rate [%]: 24	Exchange Rate [%]: 25	Study File ID
	TRUE		269.102	3.118	0.196	2	1	2.38837e+08	4	0	0.693581	No warnings	97.2257	2.77432	0	0	0																						F10
	TRUE		269.102	3.113	0.202	2	1	1.3483e+08	4	0	0.463522	No warnings	98.1459	1.85409	0	0	0																						F12
	TRUE		269.102	3.112	0.18	2	1	1.13526e+08	4	0	0.428037	No warnings	98.2879	1.71215	0	0	0																						F14
	TRUE		269.102	3.118	0.178	2	1	9.59768e+07	4	0	0.416414	No warnings	98.3343	1.66566	0	0	0																						F16
	TRUE		269.102	3.122	0.189	1	1	9.04026e+07	4	0	0	No warnings	100	0	0	0	0																						F8
	TRUE		269.102	3.112	0.207	1	1	8.92373e+07	4	0	0	No warnings	100	0	0	0	0																						F2
	TRUE		269.102	3.106	0.195	1	1	7.83272e+07	4	0	0	No warnings	100	0	0	0	0																						F4
	TRUE		269.102	3.097	0.2	1	1	7.26804e+07	4	0	0	No warnings	100	0	0	0	0																						F6
	TRUE	cis-4-Hydroxy-D-proline	C5 H9 N O3	Full match	Full match	Partial match	Not the top hit	-0.24	131.058	132.065	7.26	2.35427e+08	21	1	92.8	9.6	No warnings	No warnings	No warnings	No warnings	No warnings	No warnings	No warnings	No warnings	0	0	0	0	0	0	0	0	0.111872	0.0244166	0.0258623	0.0273706	0.0885134	0.0151597	0.0257082	0.024024	DDA for preferred ion		3.86178e+07	1.52117e+08	1.15369e+08	1.30298e+08	4.75188e+07	2.35427e+08	1.17965e+08
	Checked	Tags	Molecular Weight	RT [min]	FWHM [min]	Max. # MI	# Adducts	Area	Max. Exchange	Avg. Exchange	Rel. Exchange [%]	Status	Exchange Rate [%]: 0	Exchange Rate [%]: 1	Exchange Rate [%]: 2	Exchange Rate [%]: 3	Exchange Rate [%]: 4	Exchange Rate [%]: 5	Exchange Rate [%]: 6	Exchange Rate [%]: 7	Exchange Rate [%]: 8	Exchange Rate [%]: 9	Exchange Rate [%]: 10	Exchange Rate [%]: 11	Exchange Rate [%]: 12	Exchange Rate [%]: 13	Exchange Rate [%]: 14	Exchange Rate [%]: 15	Exchange Rate [%]: 16	Exchange Rate [%]: 17	Exchange Rate [%]: 18	Exchange Rate [%]: 19	Exchange Rate [%]: 20	Exchange Rate [%]: 21	Exchange Rate [%]: 22	Exchange Rate [%]: 23	Exchange Rate [%]: 24	Exchange Rate [%]: 25	Study File ID
	TRUE		131.058	7.282	0.137	2	1	2.35427e+08	5	0	0.0151597	No warnings	99.9848	0	0	0	0	0.0151597																					F12
	TRUE		131.058	7.308	0.129	2	1	1.52117e+08	5	0	0.0244166	No warnings	99.9756	0	0	0	0	0.0244166																					F4
	TRUE		131.058	7.278	0.137	2	1	1.35074e+08	5	0	0.024024	No warnings	99.976	0	0	0	0	0.024024																					F16
	TRUE		131.058	7.287	0.137	2	1	1.30298e+08	5	0	0.0273706	No warnings	99.9726	0	0	0	0	0.0273706																					F8
	TRUE		131.058	7.276	0.14	2	1	1.17965e+08	5	0	0.0257082	No warnings	99.9743	0	0	0	0	0.0257082																					F14
	TRUE		131.058	7.29	0.136	2	1	1.15369e+08	5	0	0.0258623	No warnings	99.9741	0	0	0	0	0.0258623																					F6
	TRUE		131.058	7.281	0.145	1	1	4.75188e+07	5	0	0.0885134	No warnings	99.9115	0	0	0	0	0.0885134																					F10
	TRUE		131.058	7.307	0.145	1	1	3.86178e+07	5	0	0.111872	No warnings	99.8881	0	0	0	0	0.111872																					F2
	TRUE		C6 H5 N2 O16 P3 S	Full match	No results	No results	No results	1.33	485.858	486.865	15.252	2.34473e+08	0	0			No warnings	No warnings	No warnings	No warnings	No warnings	No warnings	No warnings	No warnings	0	0	0	0	0	0	0	0	0	0.0065595	0.00830412	0.00774721	0.0105648	0.00826355	0.00929302	0.00690261	DDA for preferred ion		2.34473e+08	8.10372e+07	1.11032e+08	1.02707e+08	1.69754e+08	1.09839e+08	9.84826e+07
	Checked	Tags	Molecular Weight	RT [min]	FWHM [min]	Max. # MI	# Adducts	Area	Max. Exchange	Avg. Exchange	Rel. Exchange [%]	Status	Exchange Rate [%]: 0	Exchange Rate [%]: 1	Exchange Rate [%]: 2	Exchange Rate [%]: 3	Exchange Rate [%]: 4	Exchange Rate [%]: 5	Exchange Rate [%]: 6	Exchange Rate [%]: 7	Exchange Rate [%]: 8	Exchange Rate [%]: 9	Exchange Rate [%]: 10	Exchange Rate [%]: 11	Exchange Rate [%]: 12	Exchange Rate [%]: 13	Exchange Rate [%]: 14	Exchange Rate [%]: 15	Exchange Rate [%]: 16	Exchange Rate [%]: 17	Exchange Rate [%]: 18	Exchange Rate [%]: 19	Exchange Rate [%]: 20	Exchange Rate [%]: 21	Exchange Rate [%]: 22	Exchange Rate [%]: 23	Exchange Rate [%]: 24	Exchange Rate [%]: 25	Study File ID
	TRUE		485.858	15.247	0.264	1	2	2.34473e+08	6	0	0	No warnings	100	0	0	0	0	0	0																				F2
	TRUE		485.858	15.239	0.181	1	2	1.69754e+08	6	0	0.0105648	No warnings	99.9882	0	0	0	0	0.00762992	0.00420656																				F10
	TRUE		485.858	15.238	0.162	2	2	1.11032e+08	6	0	0.00830412	No warnings	99.9907	0	0	0	0	0.00599724	0.00330642																				F6
	TRUE		485.858	15.283	0.212	1	2	1.09839e+08	6	0	0.00826355	No warnings	99.9907	0	0	0	0	0.00596794	0.00329027																				F12
	TRUE		485.858	15.277	0.175	1	2	1.02707e+08	6	0	0.00774721	No warnings	99.9913	0	0	0	0	0.00559504	0.00308468																				F8
	TRUE		485.858	15.248	0.174	1	2	9.84826e+07	6	0	0.00929302	No warnings	99.9896	0	0	0	0	0.00671143	0.00370017																				F14
	TRUE		485.858	15.267	0.225	1	2	8.10372e+07	6	0	0.0065595	No warnings	99.9927	0	0	0	0	0.00473727	0.00261177																				F4
	TRUE		485.858	15.285	0.173	1	2	5.6417e+07	6	0	0.00690261	No warnings	99.9923	0	0	0	0	0.00498507	0.00274839																				F16
	TRUE	4-(2-chloro-6-fluorostyryl)pyrimidin-2-amine	C12 H9 Cl F N3	No match	Invalid mass	No results	No results	-13.34	249.044	250.051	1.777	2.32995e+08	0	2	66.4	8.3	Not detected	Not detected	Not detected	Not detected	Not detected	Not detected	Not detected	Not detected																	DDA for preferred ion		2.32995e+08
	Checked	Tags	Molecular Weight	RT [min]	FWHM [min]	Max. # MI	# Adducts	Area	Max. Exchange	Avg. Exchange	Rel. Exchange [%]	Status	Exchange Rate [%]: 0	Exchange Rate [%]: 1	Exchange Rate [%]: 2	Exchange Rate [%]: 3	Exchange Rate [%]: 4	Exchange Rate [%]: 5	Exchange Rate [%]: 6	Exchange Rate [%]: 7	Exchange Rate [%]: 8	Exchange Rate [%]: 9	Exchange Rate [%]: 10	Exchange Rate [%]: 11	Exchange Rate [%]: 12	Exchange Rate [%]: 13	Exchange Rate [%]: 14	Exchange Rate [%]: 15	Exchange Rate [%]: 16	Exchange Rate [%]: 17	Exchange Rate [%]: 18	Exchange Rate [%]: 19	Exchange Rate [%]: 20	Exchange Rate [%]: 21	Exchange Rate [%]: 22	Exchange Rate [%]: 23	Exchange Rate [%]: 24	Exchange Rate [%]: 25	Study File ID
	TRUE		C6 H7 N3 S	Full match	No results	No results	No results	0.67	153.036	154.043	6.615	2.32345e+08	0	0			No warnings	No warnings	No warnings	No warnings	No warnings	No warnings	No warnings	No warnings	0	0	0	0	0	0	0	0	0	0	0	0	0	0	0	0.258889	DDA for preferred ion		2.32345e+08	1.17005e+08	1.56527e+08	1.41717e+08	1.84413e+08	1.86318e+08	1.82334e+08
	Checked	Tags	Molecular Weight	RT [min]	FWHM [min]	Max. # MI	# Adducts	Area	Max. Exchange	Avg. Exchange	Rel. Exchange [%]	Status	Exchange Rate [%]: 0	Exchange Rate [%]: 1	Exchange Rate [%]: 2	Exchange Rate [%]: 3	Exchange Rate [%]: 4	Exchange Rate [%]: 5	Exchange Rate [%]: 6	Exchange Rate [%]: 7	Exchange Rate [%]: 8	Exchange Rate [%]: 9	Exchange Rate [%]: 10	Exchange Rate [%]: 11	Exchange Rate [%]: 12	Exchange Rate [%]: 13	Exchange Rate [%]: 14	Exchange Rate [%]: 15	Exchange Rate [%]: 16	Exchange Rate [%]: 17	Exchange Rate [%]: 18	Exchange Rate [%]: 19	Exchange Rate [%]: 20	Exchange Rate [%]: 21	Exchange Rate [%]: 22	Exchange Rate [%]: 23	Exchange Rate [%]: 24	Exchange Rate [%]: 25	Study File ID
	TRUE		153.036	6.7	0.119	1	2	2.32345e+08	6	0	0	No warnings	100	0	0	0	0	0	0																				F2
	TRUE		153.036	6.615	0.136	2	2	1.86318e+08	6	0	0	No warnings	100	0	0	0	0	0	0																				F12
	TRUE		153.036	6.66	0.117	1	2	1.84413e+08	6	0	0	No warnings	100	0	0	0	0	0	0																				F10
	TRUE		153.036	6.591	0.093	2	2	1.82334e+08	6	0	0	No warnings	100	0	0	0	0	0	0																				F14
	TRUE		153.036	6.591	0.123	1	2	1.56527e+08	6	0	0	No warnings	100	0	0	0	0	0	0																				F6
	TRUE		153.036	6.588	0.107	1	2	1.41717e+08	6	0	0	No warnings	100	0	0	0	0	0	0																				F8
	TRUE		153.036	6.532	0.125	1	2	1.17005e+08	6	0	0	No warnings	100	0	0	0	0	0	0																				F4
	TRUE		153.036	6.576	0.111	3	2	1.05749e+08	6	0	0.258889	No warnings	99.2233	0	0.776667	0	0	0	0																				F16
	TRUE	N-Undecanoylglycine	C13 H25 N O3	Full match	No results	No results	Full match	-0.72	243.183	244.191	1.54	2.30784e+08	1	0			Contaminating mass	Contaminating mass	Contaminating mass	Contaminating mass	No warnings	Irregular exchange	No warnings	No warnings	0.3	0.3	0.4	0.2	0.1	0.4	0.1	0.1	2.66423	2.33305	3.37188	1.66197	0.929705	2.97459	1.05716	0.740733	DDA for preferred ion	1.53309e+06	4.55731e+07	5.21041e+07	3.61316e+07	8.09987e+07	1.60652e+08	3.60037e+07	1.98031e+08
	Checked	Tags	Molecular Weight	RT [min]	FWHM [min]	Max. # MI	# Adducts	Area	Max. Exchange	Avg. Exchange	Rel. Exchange [%]	Status	Exchange Rate [%]: 0	Exchange Rate [%]: 1	Exchange Rate [%]: 2	Exchange Rate [%]: 3	Exchange Rate [%]: 4	Exchange Rate [%]: 5	Exchange Rate [%]: 6	Exchange Rate [%]: 7	Exchange Rate [%]: 8	Exchange Rate [%]: 9	Exchange Rate [%]: 10	Exchange Rate [%]: 11	Exchange Rate [%]: 12	Exchange Rate [%]: 13	Exchange Rate [%]: 14	Exchange Rate [%]: 15	Exchange Rate [%]: 16	Exchange Rate [%]: 17	Exchange Rate [%]: 18	Exchange Rate [%]: 19	Exchange Rate [%]: 20	Exchange Rate [%]: 21	Exchange Rate [%]: 22	Exchange Rate [%]: 23	Exchange Rate [%]: 24	Exchange Rate [%]: 25	Study File ID
	TRUE		243.183	1.529	0.063	3	4	2.30784e+08	13	0.1	0.740733	No warnings	96.4507	1.01161	0	2.37329	0	0	3.75172e-06	0	0.127777	0	0	0	0	0.0366007													F16
	TRUE		243.183	1.537	0.06	3	4	1.98031e+08	13	0.1	1.05716	No warnings	96.2479	0.688337	0	2.53152	0	0	5.05364e-06	0	0.200427	2.84357e-06	0	0.228182	0	0.103591													F14
	TRUE		243.183	1.538	0.057	3	4	1.60652e+08	13	0.1	0.929705	No warnings	96.057	0.581692	0	3.16725	0	0	3.05642e-06	0	0.104096	0	0	2.99474e-05	0	0.089969													F10
	TRUE		243.183	1.532	0.055	4	4	8.09987e+07	13	0.2	1.66197	Contaminating mass	94.3149	0.339012	0	4.47216	0	0	1.70682e-05	0	0.596431	0	0	0.264396	0	0.013093													F8
	TRUE		243.183	1.545	0.059	4	4	5.21041e+07	13	0.3	2.33305	Contaminating mass	93.0561	0	0	5.75782	0	0.190413	0	0	0.167806	0	0	0.000330051	0	0.827543													F4
	TRUE		243.183	1.543	0.055	4	4	4.55731e+07	13	0.3	2.66423	Contaminating mass	92.6845	0.0942636	0.000202703	5.1952	0	0	3.63896e-05	0	1.26223	0	0	0.535167	0	0.22845													F2
	TRUE		243.183	1.535	0.061	3	4	3.61316e+07	13	0.4	3.37188	Contaminating mass	91.2192	0	0	6.05108	0	0	4.26375e-05	0	1.45216	5.85524e-06	0	1.27211	0	0.00541371													F6
	TRUE		243.183	1.533	0.054	4	4	3.60037e+07	13	0.4	2.97459	Irregular exchange	90.5405	2.07771e-05	0.000220476	7.74525	0	0	3.29817e-05	0	1.1425	0	0	0.567781	0	0.00367006													F12
	TRUE		243.183	1.502	0.064	1	1	1.53309e+06	13	0	0	No warnings	100	0	0	0	0	0	0	0	0	0	0	0	0	0													F1
	TRUE		C7 H N10 O11 P3 S	Full match	No results	No results	No results	-0.39	525.876	526.883	15.257	2.28638e+08	0	0			No warnings	No warnings	No warnings	No warnings	No warnings	No warnings	No warnings	No warnings	0	0	0	0	0	0	0	0	0	0	0	0	0	0	0	0	DDA for preferred ion		2.28638e+08	8.34647e+07	1.19359e+08	1.11452e+08	1.58907e+08	1.13008e+08	1.05682e+08
	Checked	Tags	Molecular Weight	RT [min]	FWHM [min]	Max. # MI	# Adducts	Area	Max. Exchange	Avg. Exchange	Rel. Exchange [%]	Status	Exchange Rate [%]: 0	Exchange Rate [%]: 1	Exchange Rate [%]: 2	Exchange Rate [%]: 3	Exchange Rate [%]: 4	Exchange Rate [%]: 5	Exchange Rate [%]: 6	Exchange Rate [%]: 7	Exchange Rate [%]: 8	Exchange Rate [%]: 9	Exchange Rate [%]: 10	Exchange Rate [%]: 11	Exchange Rate [%]: 12	Exchange Rate [%]: 13	Exchange Rate [%]: 14	Exchange Rate [%]: 15	Exchange Rate [%]: 16	Exchange Rate [%]: 17	Exchange Rate [%]: 18	Exchange Rate [%]: 19	Exchange Rate [%]: 20	Exchange Rate [%]: 21	Exchange Rate [%]: 22	Exchange Rate [%]: 23	Exchange Rate [%]: 24	Exchange Rate [%]: 25	Study File ID
	TRUE		525.876	15.261	0.295	1	1	2.28638e+08	7	0	0	No warnings	100	0	0	0	0	0	0	0																			F2
	TRUE		525.876	15.253	0.212	1	1	1.58907e+08	7	0	0	No warnings	100	0	0	0	0	0	0	0																			F10
	TRUE		525.876	15.241	0.181	1	1	1.19359e+08	7	0	0	No warnings	100	0	0	0	0	0	0	0																			F6
	TRUE		525.876	15.283	0.177	1	1	1.13008e+08	7	0	0	No warnings	100	0	0	0	0	0	0	0																			F12
	TRUE		525.876	15.268	0.213	1	1	1.11452e+08	7	0	0	No warnings	100	0	0	0	0	0	0	0																			F8
	TRUE		525.876	15.267	0.206	1	1	1.05682e+08	7	0	0	No warnings	100	0	0	0	0	0	0	0																			F14
	TRUE		525.876	15.264	0.212	1	1	8.34647e+07	7	0	0	No warnings	100	0	0	0	0	0	0	0																			F4
	TRUE		525.876	15.289	0.165	1	1	6.75533e+07	7	0	0	No warnings	100	0	0	0	0	0	0	0																			F16
	TRUE	2'-Deoxyadenosine	C10 H13 N5 O3	Full match	Full match	Not the top hit	Full match	-0.49	251.102	252.109	2.684	2.10649e+08	7	2	99.4	91.9	No warnings	No warnings	No warnings	No warnings	No warnings	No warnings	No warnings	No warnings	0	0	0	0	0.1	0	0	0	0	0.329947	0	0.155822	0.680867	0.0116179	0.0195125	0.0072546	DDA for preferred ion		1.54846e+08	1.71458e+08	1.33599e+08	1.83335e+08	2.10649e+08	1.88486e+08	1.24797e+08
	Checked	Tags	Molecular Weight	RT [min]	FWHM [min]	Max. # MI	# Adducts	Area	Max. Exchange	Avg. Exchange	Rel. Exchange [%]	Status	Exchange Rate [%]: 0	Exchange Rate [%]: 1	Exchange Rate [%]: 2	Exchange Rate [%]: 3	Exchange Rate [%]: 4	Exchange Rate [%]: 5	Exchange Rate [%]: 6	Exchange Rate [%]: 7	Exchange Rate [%]: 8	Exchange Rate [%]: 9	Exchange Rate [%]: 10	Exchange Rate [%]: 11	Exchange Rate [%]: 12	Exchange Rate [%]: 13	Exchange Rate [%]: 14	Exchange Rate [%]: 15	Exchange Rate [%]: 16	Exchange Rate [%]: 17	Exchange Rate [%]: 18	Exchange Rate [%]: 19	Exchange Rate [%]: 20	Exchange Rate [%]: 21	Exchange Rate [%]: 22	Exchange Rate [%]: 23	Exchange Rate [%]: 24	Exchange Rate [%]: 25	Study File ID
	TRUE		251.102	2.689	0.126	3	1	2.10649e+08	10	0.1	0.680867	No warnings	94.3436	5.00107	0.593263	0	0	0	0	0	1.59694e-07	0	0.0621077																F10
	TRUE		251.102	2.674	0.126	2	1	1.88486e+08	10	0	0.0116179	No warnings	99.8838	0.116179	0	0	0	0	0	0	0	0	0																F12
	TRUE		251.102	2.688	0.118	3	1	1.83335e+08	10	0	0.155822	No warnings	99.8442	0	0	0	0	0	0	0	4.00655e-07	0	0.155822																F8
	TRUE		251.102	2.684	0.13	3	1	1.71458e+08	10	0	0.329947	No warnings	99.6701	0	0	0	0	0	0	0	8.48372e-07	0	0.329947																F4
	TRUE		251.102	2.682	0.12	2	1	1.54846e+08	10	0	0	No warnings	100	0	0	0	0	0	0	0	0	0	0																F2
	TRUE		251.102	2.685	0.133	2	1	1.33599e+08	10	0	0	No warnings	100	0	0	0	0	0	0	0	0	0	0																F6
	TRUE		251.102	2.689	0.129	3	1	1.24797e+08	10	0	0.0195125	No warnings	99.8049	0.195125	0	0	0	0	0	0	0	0	0																F14
	TRUE		251.102	2.692	0.126	3	1	1.06314e+08	10	0	0.0072546	No warnings	99.9275	0.072546	0	0	0	0	0	0	0	0	0																F16
	TRUE		C11 H20 N5 O P	Full match	No results	No results	No match	0.13	269.141	270.148	8.351	2.09452e+08	5	0			No warnings	No warnings	No warnings	No warnings	No warnings	No warnings	No warnings	No warnings	0	0	0.1	0	0	0	0	0	0.0534491	0	0.512665	0	0.402153	0	0.129174	0.102532	DDA for preferred ion		1.77255e+08	2.09452e+08	1.18196e+08	1.06133e+08	1.09178e+08	1.15843e+08	1.62751e+08
	Checked	Tags	Molecular Weight	RT [min]	FWHM [min]	Max. # MI	# Adducts	Area	Max. Exchange	Avg. Exchange	Rel. Exchange [%]	Status	Exchange Rate [%]: 0	Exchange Rate [%]: 1	Exchange Rate [%]: 2	Exchange Rate [%]: 3	Exchange Rate [%]: 4	Exchange Rate [%]: 5	Exchange Rate [%]: 6	Exchange Rate [%]: 7	Exchange Rate [%]: 8	Exchange Rate [%]: 9	Exchange Rate [%]: 10	Exchange Rate [%]: 11	Exchange Rate [%]: 12	Exchange Rate [%]: 13	Exchange Rate [%]: 14	Exchange Rate [%]: 15	Exchange Rate [%]: 16	Exchange Rate [%]: 17	Exchange Rate [%]: 18	Exchange Rate [%]: 19	Exchange Rate [%]: 20	Exchange Rate [%]: 21	Exchange Rate [%]: 22	Exchange Rate [%]: 23	Exchange Rate [%]: 24	Exchange Rate [%]: 25	Study File ID
	TRUE		269.141	8.38	0.546	1	1	2.09452e+08	11	0	0	No warnings	100	0	0	0	0	0	0	0	0	0	0	0															F4
	TRUE		269.141	8.402	0.429	2	1	1.77255e+08	11	0	0.0534491	No warnings	99.902	0	0	0	1.90934e-06	5.905e-07	0.0979883	0	0	0	0	0															F2
	TRUE		269.141	8.312	0.429	3	1	1.71705e+08	11	0	0.102532	No warnings	99.8139	0	0	0	3.58349e-06	1.10826e-06	0.183907	0	0	0	0	0.00221722															F16
	TRUE		269.141	8.406	0.385	3	1	1.62751e+08	11	0	0.129174	No warnings	99.7632	0	0	0	4.61442e-06	1.4271e-06	0.236815	0	0	0	0	0															F14
	TRUE		269.141	8.425	0.338	3	1	1.18196e+08	11	0.1	0.512665	No warnings	97.325	1.93395	0	0	5.09657e-05	0.741031	0	0	0	0	0	0															F6
	TRUE		269.141	8.374	0.288	2	1	1.15843e+08	11	0	0	No warnings	100	0	0	0	0	0	0	0	0	0	0	0															F12
	TRUE		269.141	8.386	0.29	4	1	1.09178e+08	11	0	0.402153	No warnings	99.2292	0	0	0	1.1373e-05	0.201264	0.569553	0	0	0	0	0															F10
	TRUE		269.141	8.391	0.277	2	1	1.06133e+08	11	0	0	No warnings	100	0	0	0	0	0	0	0	0	0	0	0															F8
	TRUE	Otonecine	C9 H15 N O3	Full match	No results	No results	Full match	0.17	185.105	186.113	1.703	1.92053e+08	12	0			Contaminating mass	Contaminating mass	Contaminating mass	Contaminating mass	Irregular exchange	No warnings	Irregular exchange	No warnings	2.8	2.9	2.1	2.9	2.7	2.9	2.9	2.9	31.4896	32.2386	23.6108	31.7273	30.318	31.9494	31.6897	31.7535	DDA for preferred ion		1.05481e+08	1.92053e+08	2.32264e+07	1.61548e+08	5.77976e+07	1.66139e+08	8.32753e+07
	Checked	Tags	Molecular Weight	RT [min]	FWHM [min]	Max. # MI	# Adducts	Area	Max. Exchange	Avg. Exchange	Rel. Exchange [%]	Status	Exchange Rate [%]: 0	Exchange Rate [%]: 1	Exchange Rate [%]: 2	Exchange Rate [%]: 3	Exchange Rate [%]: 4	Exchange Rate [%]: 5	Exchange Rate [%]: 6	Exchange Rate [%]: 7	Exchange Rate [%]: 8	Exchange Rate [%]: 9	Exchange Rate [%]: 10	Exchange Rate [%]: 11	Exchange Rate [%]: 12	Exchange Rate [%]: 13	Exchange Rate [%]: 14	Exchange Rate [%]: 15	Exchange Rate [%]: 16	Exchange Rate [%]: 17	Exchange Rate [%]: 18	Exchange Rate [%]: 19	Exchange Rate [%]: 20	Exchange Rate [%]: 21	Exchange Rate [%]: 22	Exchange Rate [%]: 23	Exchange Rate [%]: 24	Exchange Rate [%]: 25	Study File ID
	TRUE		185.105	1.666	0.257	2	4	1.92053e+08	9	2.9	32.2386	Contaminating mass	3.28434	0	0	96.7157	0	0	0	0	0	0																	F4
	TRUE		185.105	1.763	0.241	2	4	1.66139e+08	9	2.9	31.9494	No warnings	4.31026	0.00220049	2.87531e-06	95.4581	0.166791	0	0	0	0.0626773	0																	F12
	TRUE		185.105	1.765	0.298	2	4	1.61548e+08	9	2.9	31.7273	Contaminating mass	4.81813	0	0	95.1819	0	0	0	0	0	0																	F8
	TRUE		185.105	1.762	0.142	2	4	1.05481e+08	9	2.8	31.4896	Contaminating mass	5.53128	0	0	94.4687	0	0	0	0	0	0																	F2
	TRUE		185.105	1.838	0.194	2	4	1.03055e+08	9	2.9	31.7535	No warnings	4.73937	0	0	95.2606	0	0	0	0	0	0																	F16
	TRUE		185.105	1.716	0.065	2	4	8.32753e+07	9	2.9	31.6897	Irregular exchange	4.9308	0	0	95.0692	0	0	0	0	0	0																	F14
	TRUE		185.105	1.737	0.057	1	4	5.77976e+07	9	2.7	30.318	Irregular exchange	9.04467	0.0017787	0	90.9536	0	0	0	0	0	0																	F10
	TRUE		185.105	1.626	0.095	2	4	2.32264e+07	9	2.1	23.6108	Contaminating mass	29.1676	0	0	70.8324	0	0	0	0	0	0																	F6
	TRUE		C9 H20 N10 O	Full match	No results	No results	No results	-1.28	284.182	285.189	2.728	1.90689e+08	0	0			No warnings	No warnings	No warnings	No warnings	No warnings	No warnings	No warnings	No warnings	0	0	0	0	0	0	0	0	0.00421139	0.102404	0.0585894	0	0.0207065	0.0446477	0	0.103573	DDA for preferred ion		1.90689e+08	1.87016e+08	1.48039e+08	1.76111e+08	1.78281e+08	1.85097e+08	1.78718e+08
	Checked	Tags	Molecular Weight	RT [min]	FWHM [min]	Max. # MI	# Adducts	Area	Max. Exchange	Avg. Exchange	Rel. Exchange [%]	Status	Exchange Rate [%]: 0	Exchange Rate [%]: 1	Exchange Rate [%]: 2	Exchange Rate [%]: 3	Exchange Rate [%]: 4	Exchange Rate [%]: 5	Exchange Rate [%]: 6	Exchange Rate [%]: 7	Exchange Rate [%]: 8	Exchange Rate [%]: 9	Exchange Rate [%]: 10	Exchange Rate [%]: 11	Exchange Rate [%]: 12	Exchange Rate [%]: 13	Exchange Rate [%]: 14	Exchange Rate [%]: 15	Exchange Rate [%]: 16	Exchange Rate [%]: 17	Exchange Rate [%]: 18	Exchange Rate [%]: 19	Exchange Rate [%]: 20	Exchange Rate [%]: 21	Exchange Rate [%]: 22	Exchange Rate [%]: 23	Exchange Rate [%]: 24	Exchange Rate [%]: 25	Study File ID
	TRUE		284.182	2.744	0.291	1	3	1.90689e+08	9	0	0.00421139	No warnings	99.9954	0	0	0	0	0	0	0	0.0030973	0.00145824																	F2
	TRUE		284.182	2.717	0.249	2	2	1.87016e+08	9	0	0.102404	No warnings	99.8683	0	0	0	2.49135e-06	2.73892e-05	0	0.131642	0	0																	F4
	TRUE		284.182	2.732	0.226	2	3	1.85097e+08	9	0	0.0446477	No warnings	99.9426	0	0	0	1.03573e-06	2.06336e-05	0	0.0573889	0	0																	F12
	TRUE		284.182	2.718	0.315	1	3	1.78718e+08	9	0	0	No warnings	100	0	0	0	0	0	0	0	0	0																	F14
	TRUE		284.182	2.743	0.206	2	3	1.78281e+08	9	0	0.0207065	No warnings	99.9721	0	0	0	3.14989e-07	0	0.0197245	0	0.00555766	0.00261659																	F10
	TRUE		284.182	2.728	0.238	1	3	1.76111e+08	9	0	0	No warnings	100	0	0	0	0	0	0	0	0	0																	F8
	TRUE		284.182	2.729	0.31	2	3	1.48039e+08	9	0	0.0585894	No warnings	99.9247	0	0	0	1.35915e-06	2.70766e-05	0	0.0753091	0	0																	F6
	TRUE		284.182	2.718	0.246	2	3	1.45769e+08	9	0	0.103573	No warnings	99.8668	0	0	0	2.52856e-06	2.61896e-05	0	0.133145	0	0																	F16
	TRUE	8-Mercaptomenthone	C10 H18 O S	No results	No results	No results	Full match	-4.61	186.107	187.114	2.475	1.89934e+08	2	0			Contaminating mass	Contaminating mass	Contaminating mass	Contaminating mass	Low pattern fit	Low pattern fit	Irregular exchange	Irregular exchange	3.1	2.5	2.8	3.9	3.9	3.1	2.5	2.4	31.2135	24.9991	28.441	39.1464	39.4735	30.6233	24.8269	24.3693	DDA for preferred ion		1.81189e+08	1.89934e+08	1.4407e+08	1.72382e+08	1.7034e+08	1.75048e+08	1.67082e+08
	Checked	Tags	Molecular Weight	RT [min]	FWHM [min]	Max. # MI	# Adducts	Area	Max. Exchange	Avg. Exchange	Rel. Exchange [%]	Status	Exchange Rate [%]: 0	Exchange Rate [%]: 1	Exchange Rate [%]: 2	Exchange Rate [%]: 3	Exchange Rate [%]: 4	Exchange Rate [%]: 5	Exchange Rate [%]: 6	Exchange Rate [%]: 7	Exchange Rate [%]: 8	Exchange Rate [%]: 9	Exchange Rate [%]: 10	Exchange Rate [%]: 11	Exchange Rate [%]: 12	Exchange Rate [%]: 13	Exchange Rate [%]: 14	Exchange Rate [%]: 15	Exchange Rate [%]: 16	Exchange Rate [%]: 17	Exchange Rate [%]: 18	Exchange Rate [%]: 19	Exchange Rate [%]: 20	Exchange Rate [%]: 21	Exchange Rate [%]: 22	Exchange Rate [%]: 23	Exchange Rate [%]: 24	Exchange Rate [%]: 25	Study File ID
	TRUE		186.107	2.51	0.054	1	2	1.89934e+08	10	2.5	24.9991	Contaminating mass	74.8503	0	0	0.206378	0	0.0122262	0	0	0	0	24.9311																F4
	TRUE		186.107	2.521	0.052	1	2	1.81189e+08	10	3.1	31.2135	Contaminating mass	68.6476	0	0	0.188746	0	0	0	0.00894185	0.0205886	0	31.1341																F2
	TRUE		186.107	2.491	0.058	1	2	1.75048e+08	10	3.1	30.6233	Low pattern fit	69.2271	0	0	0.207762	0	0	0	0	0.0206973	0	30.5445																F12
	TRUE		186.107	2.507	0.072	2	2	1.72382e+08	10	3.9	39.1464	Contaminating mass	60.1697	0	0	0.359469	0	0	0	1.44084	0	0	38.03																F8
	TRUE		186.107	2.507	0.068	1	2	1.7034e+08	10	3.9	39.4735	Low pattern fit	60.37	0	0	0.216977	0	0	0	0	0.022976	0	39.39																F10
	TRUE		186.107	2.495	0.061	1	2	1.67082e+08	10	2.5	24.8269	Irregular exchange	75.009	0	0	0.218286	0	0.0224592	0	0	0	0	24.7502																F14
	TRUE		186.107	2.498	0.056	1	2	1.55271e+08	10	2.4	24.3693	Irregular exchange	75.4881	0	0	0.199129	0	0	0	0	0.0158047	0	24.297																F16
	TRUE		186.107	2.514	0.053	1	2	1.4407e+08	10	2.8	28.441	Contaminating mass	71.559	0	0	0	0	0	0	0	0	0	28.441																F6
	TRUE		C17 H30 N6 O8 S	Full match	No results	No results	No results	-0.32	478.184	479.192	3.116	1.84493e+08	0	0			No warnings	No warnings	No warnings	No warnings	No warnings	No warnings	No warnings	No warnings	0	0	0	0	0.1	0	0	0	0	0	0	0	0.379266	0.0354599	0.282437	0.108703	DDA for preferred ion		1.72183e+08	1.64911e+08	1.32635e+08	1.77682e+08	1.77174e+08	1.69064e+08	1.44615e+08
	Checked	Tags	Molecular Weight	RT [min]	FWHM [min]	Max. # MI	# Adducts	Area	Max. Exchange	Avg. Exchange	Rel. Exchange [%]	Status	Exchange Rate [%]: 0	Exchange Rate [%]: 1	Exchange Rate [%]: 2	Exchange Rate [%]: 3	Exchange Rate [%]: 4	Exchange Rate [%]: 5	Exchange Rate [%]: 6	Exchange Rate [%]: 7	Exchange Rate [%]: 8	Exchange Rate [%]: 9	Exchange Rate [%]: 10	Exchange Rate [%]: 11	Exchange Rate [%]: 12	Exchange Rate [%]: 13	Exchange Rate [%]: 14	Exchange Rate [%]: 15	Exchange Rate [%]: 16	Exchange Rate [%]: 17	Exchange Rate [%]: 18	Exchange Rate [%]: 19	Exchange Rate [%]: 20	Exchange Rate [%]: 21	Exchange Rate [%]: 22	Exchange Rate [%]: 23	Exchange Rate [%]: 24	Exchange Rate [%]: 25	Study File ID
	TRUE		478.184	3.107	0.269	2	2	1.77682e+08	17	0	0	No warnings	100	0	0	0	0	0	0	0	0	0	0	0	0	0	0	0	0	0									F8
	TRUE		478.184	3.126	0.211	2	2	1.77174e+08	17	0.1	0.379266	No warnings	93.5525	6.44752	0	0	0	0	0	0	0	0	0	0	0	0	0	0	0	0									F10
	TRUE		478.184	3.115	0.269	2	2	1.72183e+08	17	0	0	No warnings	100	0	0	0	0	0	0	0	0	0	0	0	0	0	0	0	0	0									F2
	TRUE		478.184	3.124	0.223	2	2	1.69064e+08	17	0	0.0354599	No warnings	99.3972	0.602818	0	0	0	0	0	0	0	0	0	0	0	0	0	0	0	0									F12
	TRUE		478.184	3.13	0.243	2	2	1.64911e+08	17	0	0	No warnings	100	0	0	0	0	0	0	0	0	0	0	0	0	0	0	0	0	0									F4
	TRUE		478.184	3.102	0.2	2	2	1.44615e+08	17	0	0.282437	No warnings	95.1986	4.80143	0	0	0	0	0	0	0	0	0	0	0	0	0	0	0	0									F14
	TRUE		478.184	3.105	0.216	2	2	1.32635e+08	17	0	0	No warnings	100	0	0	0	0	0	0	0	0	0	0	0	0	0	0	0	0	0									F6
	TRUE		478.184	3.121	0.214	2	2	1.21453e+08	17	0	0.108703	No warnings	98.1521	1.84795	0	0	0	0	0	0	0	0	0	0	0	0	0	0	0	0									F16
	TRUE		C9 H20 N5 O2 P	Full match	No results	No results	No results	-1.79	261.135	284.124	3.456	1.8291e+08	0	0			Contaminating mass	Contaminating mass	No warnings	Contaminating mass	Irregular exchange	No warnings	No warnings	Irregular exchange	3.2	2.6	0	7.5	2.9	0	0	2.4	35.0341	29.407	0	83.8649	32.7523	0	0	27.1408	DDA for other ion		1.17712e+07	9.4751e+06	7.75003e+06	1.8291e+08	1.44848e+07	9.70316e+06	1.02652e+06
	Checked	Tags	Molecular Weight	RT [min]	FWHM [min]	Max. # MI	# Adducts	Area	Max. Exchange	Avg. Exchange	Rel. Exchange [%]	Status	Exchange Rate [%]: 0	Exchange Rate [%]: 1	Exchange Rate [%]: 2	Exchange Rate [%]: 3	Exchange Rate [%]: 4	Exchange Rate [%]: 5	Exchange Rate [%]: 6	Exchange Rate [%]: 7	Exchange Rate [%]: 8	Exchange Rate [%]: 9	Exchange Rate [%]: 10	Exchange Rate [%]: 11	Exchange Rate [%]: 12	Exchange Rate [%]: 13	Exchange Rate [%]: 14	Exchange Rate [%]: 15	Exchange Rate [%]: 16	Exchange Rate [%]: 17	Exchange Rate [%]: 18	Exchange Rate [%]: 19	Exchange Rate [%]: 20	Exchange Rate [%]: 21	Exchange Rate [%]: 22	Exchange Rate [%]: 23	Exchange Rate [%]: 24	Exchange Rate [%]: 25	Study File ID
	TRUE		261.135	3.262	0.2	3	2	1.8291e+08	9	7.5	83.8649	Contaminating mass	5.52427	0	0	0	0	1.39301e-05	0.00056834	1.02093	93.4542	0																	F8
	TRUE		261.135	3.378	0.378	2	1	1.44848e+07	9	2.9	32.7523	Irregular exchange	63.1536	0	0	0	0	0	0.000109975	0	36.8463	0																	F10
	TRUE		261.135	3.392	0.271	2	1	1.17712e+07	9	3.2	35.0341	Contaminating mass	60.5866	0	0	0	0	0	0.000117637	0	39.4133	0																	F2
	TRUE		261.135	3.377	0.301	2	1	9.9999e+06	9	2.4	27.1408	Irregular exchange	69.4666	0	0	0	0	0	9.11333e-05	0	30.5333	0																	F16
	TRUE		261.135	3.472	0.31	1	1	9.70316e+06	9	0	0	No warnings	100	0	0	0	0	0	0	0	0	0																	F12
	TRUE		261.135	3.311	0.151	2	1	9.4751e+06	9	2.6	29.407	Contaminating mass	66.9171	0	0	0	0	0	9.87425e-05	0	33.0828	0																	F4
	TRUE		261.135	3.607	0.07	1	2	7.75003e+06	9	0	0	No warnings	100	0	0	0	0	0	0	0	0	0																	F6
	TRUE		261.135	3.599	0.051	1	2	1.02652e+06	9	0	0	No warnings	100	0	0	0	0	0	0	0	0	0																	F14
	TRUE	(1S,6S)-6-Aminooctahydro-1-indolizinyl acetate	C10 H18 N2 O2	No results	No results	No results	Full match	0.76	198.137	199.144	2.512	1.82327e+08	1	0			No warnings	No warnings	No warnings	No warnings	No warnings	No warnings	No warnings	No warnings	0	0	0	0	0	0	0.1	0	0.225985	0.195319	0.308419	0.275541	0.293314	0.2455	0.843965	0.482536	DDA for preferred ion		1.80119e+08	1.82327e+08	1.42647e+08	1.73033e+08	1.71128e+08	1.74052e+08	1.58087e+08
	Checked	Tags	Molecular Weight	RT [min]	FWHM [min]	Max. # MI	# Adducts	Area	Max. Exchange	Avg. Exchange	Rel. Exchange [%]	Status	Exchange Rate [%]: 0	Exchange Rate [%]: 1	Exchange Rate [%]: 2	Exchange Rate [%]: 3	Exchange Rate [%]: 4	Exchange Rate [%]: 5	Exchange Rate [%]: 6	Exchange Rate [%]: 7	Exchange Rate [%]: 8	Exchange Rate [%]: 9	Exchange Rate [%]: 10	Exchange Rate [%]: 11	Exchange Rate [%]: 12	Exchange Rate [%]: 13	Exchange Rate [%]: 14	Exchange Rate [%]: 15	Exchange Rate [%]: 16	Exchange Rate [%]: 17	Exchange Rate [%]: 18	Exchange Rate [%]: 19	Exchange Rate [%]: 20	Exchange Rate [%]: 21	Exchange Rate [%]: 22	Exchange Rate [%]: 23	Exchange Rate [%]: 24	Exchange Rate [%]: 25	Study File ID
	TRUE		198.137	2.516	0.054	2	5	1.82327e+08	10	0	0.195319	No warnings	99.8045	0	0	0	0	0	0	0	0	0.00147816	0.193989																F4
	TRUE		198.137	2.526	0.052	2	5	1.80119e+08	10	0	0.225985	No warnings	99.7738	0	0	0	0	0	0	0	0	0.0016908	0.224463																F2
	TRUE		198.137	2.495	0.058	2	4	1.74052e+08	10	0	0.2455	No warnings	99.7525	0	0	0	0	0	1.94695e-06	0.00610017	0	0.0020928	0.239345																F12
	TRUE		198.137	2.509	0.072	2	5	1.73033e+08	10	0	0.275541	No warnings	99.7243	0	0	0	0	0	0	0	5.0844e-08	0.00206737	0.27368																F8
	TRUE		198.137	2.509	0.068	2	5	1.71128e+08	10	0	0.293314	No warnings	99.6961	0	0	0	0	0	1.11534e-05	0.0349459	3.17599e-08	0.00127726	0.267696																F10
	TRUE		198.137	2.5	0.061	3	4	1.58087e+08	10	0.1	0.843965	No warnings	99.0137	0	0	0	0	0	2.07713e-06	0	0.709724	0.00351792	0.273018																F14
	TRUE		198.137	2.501	0.056	2	5	1.4574e+08	10	0	0.482536	No warnings	99.4396	0	5.56202e-06	0.00990134	0	0	1.0648e-06	0	0.352877	0.0030726	0.194497																F16
	TRUE		198.137	2.52	0.053	2	5	1.42647e+08	10	0	0.308419	No warnings	99.691	0	0	0	0	0	0	0	0	0.00581793	0.303183																F6
	TRUE	oxiracetam	C6 H10 N2 O3	Full match	No results	No results	Full match	0.02	158.069	176.103	8.368	1.78642e+08	6	0			No warnings	No warnings	No warnings	No warnings	No warnings	No warnings	No warnings	No warnings	0	0	0	0	0	0	0	0	0.00279116	0	0	0	0	0.00332055	0	0	DDA for preferred ion		1.07488e+08	1.78446e+08	6.74627e+07	9.85257e+07	1.02628e+08	1.57554e+08	7.68577e+07
	Checked	Tags	Molecular Weight	RT [min]	FWHM [min]	Max. # MI	# Adducts	Area	Max. Exchange	Avg. Exchange	Rel. Exchange [%]	Status	Exchange Rate [%]: 0	Exchange Rate [%]: 1	Exchange Rate [%]: 2	Exchange Rate [%]: 3	Exchange Rate [%]: 4	Exchange Rate [%]: 5	Exchange Rate [%]: 6	Exchange Rate [%]: 7	Exchange Rate [%]: 8	Exchange Rate [%]: 9	Exchange Rate [%]: 10	Exchange Rate [%]: 11	Exchange Rate [%]: 12	Exchange Rate [%]: 13	Exchange Rate [%]: 14	Exchange Rate [%]: 15	Exchange Rate [%]: 16	Exchange Rate [%]: 17	Exchange Rate [%]: 18	Exchange Rate [%]: 19	Exchange Rate [%]: 20	Exchange Rate [%]: 21	Exchange Rate [%]: 22	Exchange Rate [%]: 23	Exchange Rate [%]: 24	Exchange Rate [%]: 25	Study File ID
	TRUE		158.069	8.373	0.156	2	2	1.78446e+08	6	0	0	No warnings	100	0	0	0	0	0	0																				F4
	TRUE		158.069	8.368	0.135	2	2	1.57554e+08	6	0	0.00332055	No warnings	99.9965	0	0	0	0	0.00126359	0.00226756																				F12
	TRUE		158.069	8.364	0.142	2	2	1.07488e+08	6	0	0.00279116	No warnings	99.997	0	0	0	0	0.00106214	0.00190605																				F2
	TRUE		158.069	8.37	0.159	2	2	1.02628e+08	6	0	0	No warnings	100	0	0	0	0	0	0																				F10
	TRUE		158.069	8.367	0.158	2	2	9.85257e+07	6	0	0	No warnings	100	0	0	0	0	0	0																				F8
	TRUE		158.069	8.365	0.131	2	2	8.4518e+07	6	0	0	No warnings	100	0	0	0	0	0	0																				F16
	TRUE		158.069	8.364	0.125	2	2	7.68577e+07	6	0	0	No warnings	100	0	0	0	0	0	0																				F14
	TRUE		158.069	8.362	0.131	1	2	6.74627e+07	6	0	0	No warnings	100	0	0	0	0	0	0																				F6
	TRUE		C8 H20 N O3 P	Full match	No results	No results	No results	1.5	209.118	210.126	5.44	1.7819e+08	0	0			Contaminating mass	Contaminating mass	Contaminating mass	Contaminating mass	No warnings	No warnings	No warnings	No warnings	1	1	1	1	1	1	1	1	12.2533	12.2429	12.2646	12.2488	12.3048	12.2924	12.3399	12.2691	DDA for preferred ion		1.71757e+08	1.68048e+08	1.66131e+08	1.74538e+08	1.66687e+08	1.68473e+08	1.65866e+08
	Checked	Tags	Molecular Weight	RT [min]	FWHM [min]	Max. # MI	# Adducts	Area	Max. Exchange	Avg. Exchange	Rel. Exchange [%]	Status	Exchange Rate [%]: 0	Exchange Rate [%]: 1	Exchange Rate [%]: 2	Exchange Rate [%]: 3	Exchange Rate [%]: 4	Exchange Rate [%]: 5	Exchange Rate [%]: 6	Exchange Rate [%]: 7	Exchange Rate [%]: 8	Exchange Rate [%]: 9	Exchange Rate [%]: 10	Exchange Rate [%]: 11	Exchange Rate [%]: 12	Exchange Rate [%]: 13	Exchange Rate [%]: 14	Exchange Rate [%]: 15	Exchange Rate [%]: 16	Exchange Rate [%]: 17	Exchange Rate [%]: 18	Exchange Rate [%]: 19	Exchange Rate [%]: 20	Exchange Rate [%]: 21	Exchange Rate [%]: 22	Exchange Rate [%]: 23	Exchange Rate [%]: 24	Exchange Rate [%]: 25	Study File ID
	TRUE		209.118	5.403	0.151	2	1	1.7819e+08	8	1	12.2691	No warnings	1.84726	98.1527	0	0	0	0	0	0	0																		F16
	TRUE		209.118	5.406	0.17	2	1	1.74538e+08	8	1	12.2488	Contaminating mass	2.00976	97.9902	0	0	0	0	0	0	0																		F8
	TRUE		209.118	5.409	0.179	2	2	1.71757e+08	8	1	12.2533	Contaminating mass	1.9735	98.0265	0	0	0	0	0	0	0																		F2
	TRUE		209.118	5.416	0.172	2	1	1.68473e+08	8	1	12.2924	No warnings	1.66059	98.3394	0	0	0	0	0	0	0																		F12
	TRUE		209.118	5.407	0.161	2	1	1.68048e+08	8	1	12.2429	Contaminating mass	2.05672	97.9433	0	0	0	0	0	0	0																		F4
	TRUE		209.118	5.427	0.191	2	2	1.66687e+08	8	1	12.3048	No warnings	1.56152	98.4385	0	0	0	0	0	0	0																		F10
	TRUE		209.118	5.4	0.182	2	2	1.66131e+08	8	1	12.2646	Contaminating mass	1.88348	98.1165	0	0	0	0	0	0	0																		F6
	TRUE		209.118	5.402	0.166	2	1	1.65866e+08	8	1	12.3399	No warnings	1.28099	98.719	0	0	0	0	0	0	0																		F14
	TRUE	4-(3,4-dimethoxyphenyl)-3-methyl-1H-pyrazol-5-amine	C12 H15 N3 O2	No match	Full match	No results	Partial match	-2.68	233.116	234.123	2.487	1.76303e+08	1	3	83.7	9.2	Contaminating mass	Contaminating mass	Contaminating mass	Contaminating mass	Irregular exchange	Irregular exchange	Irregular exchange	Irregular exchange	1.2	2.2	3	2.5	1.7	1.7	1.8	2.7	9.63927	18.4084	24.6567	20.4286	14.1421	13.9312	15.3633	22.717	DDA for preferred ion		1.0996e+08	1.21397e+08	1.57141e+08	1.48439e+08	1.08952e+08	1.20446e+08	1.20953e+08
	Checked	Tags	Molecular Weight	RT [min]	FWHM [min]	Max. # MI	# Adducts	Area	Max. Exchange	Avg. Exchange	Rel. Exchange [%]	Status	Exchange Rate [%]: 0	Exchange Rate [%]: 1	Exchange Rate [%]: 2	Exchange Rate [%]: 3	Exchange Rate [%]: 4	Exchange Rate [%]: 5	Exchange Rate [%]: 6	Exchange Rate [%]: 7	Exchange Rate [%]: 8	Exchange Rate [%]: 9	Exchange Rate [%]: 10	Exchange Rate [%]: 11	Exchange Rate [%]: 12	Exchange Rate [%]: 13	Exchange Rate [%]: 14	Exchange Rate [%]: 15	Exchange Rate [%]: 16	Exchange Rate [%]: 17	Exchange Rate [%]: 18	Exchange Rate [%]: 19	Exchange Rate [%]: 20	Exchange Rate [%]: 21	Exchange Rate [%]: 22	Exchange Rate [%]: 23	Exchange Rate [%]: 24	Exchange Rate [%]: 25	Study File ID
	TRUE		233.116	2.573	0.524	1	2	1.76303e+08	12	2.7	22.717	Irregular exchange	77.283	0	0	0	0	0	0	0	0	0	0	0	22.717														F16
	TRUE		233.116	2.599	0.629	2	2	1.57141e+08	12	3	24.6567	Contaminating mass	75.1312	0	0	0	1.47951e-05	0	0.424238	0	0	0	0	0	24.4445														F6
	TRUE		233.116	2.569	0.404	2	2	1.48439e+08	12	2.5	20.4286	Contaminating mass	79.2394	0	0	0	2.3158e-05	0	0.664036	0	0	0	0	0	20.0966														F8
	TRUE		233.116	2.548	0.222	1	2	1.21397e+08	12	2.2	18.4084	Contaminating mass	81.5916	0	0	0	0	0	0	0	0	0	0	0	18.4084														F4
	TRUE		233.116	2.55	0.299	2	2	1.20953e+08	12	1.8	15.3633	Irregular exchange	84.5629	0	0	0	5.14468e-06	0	0.147519	0	0	0	0	0	15.2896														F14
	TRUE		233.116	2.625	0.314	2	2	1.20446e+08	12	1.7	13.9312	Irregular exchange	85.5003	0.440134	0	0	1.15092e-05	0	0.330017	0	0	0	0	0	13.7295														F12
	TRUE		233.116	2.623	0.321	1	2	1.0996e+08	12	1.2	9.63927	Contaminating mass	90.3607	0	0	0	0	0	0	0	0	0	0	0	9.63927														F2
	TRUE		233.116	2.618	0.305	2	2	1.08952e+08	12	1.7	14.1421	Irregular exchange	85.706	0	0	0	1.0593e-05	0	0.303745	0	0	0	0	0	13.9903														F10
	TRUE	Cytidine	C9 H13 N3 O5	Full match	Full match	Full match	Full match	-0.41	243.085	244.093	5.242	1.74211e+08	6	2	99.5	10	No warnings	No warnings	No warnings	No warnings	No warnings	No warnings	No warnings	No warnings	0	0	0	0	0	0	0	0	0	0	0	0	0	0.113573	0	0.0255368	DDA for preferred ion		1.11952e+08	1.74211e+08	9.59168e+07	1.05499e+08	1.36718e+08	1.6421e+08	7.90586e+07
	Checked	Tags	Molecular Weight	RT [min]	FWHM [min]	Max. # MI	# Adducts	Area	Max. Exchange	Avg. Exchange	Rel. Exchange [%]	Status	Exchange Rate [%]: 0	Exchange Rate [%]: 1	Exchange Rate [%]: 2	Exchange Rate [%]: 3	Exchange Rate [%]: 4	Exchange Rate [%]: 5	Exchange Rate [%]: 6	Exchange Rate [%]: 7	Exchange Rate [%]: 8	Exchange Rate [%]: 9	Exchange Rate [%]: 10	Exchange Rate [%]: 11	Exchange Rate [%]: 12	Exchange Rate [%]: 13	Exchange Rate [%]: 14	Exchange Rate [%]: 15	Exchange Rate [%]: 16	Exchange Rate [%]: 17	Exchange Rate [%]: 18	Exchange Rate [%]: 19	Exchange Rate [%]: 20	Exchange Rate [%]: 21	Exchange Rate [%]: 22	Exchange Rate [%]: 23	Exchange Rate [%]: 24	Exchange Rate [%]: 25	Study File ID
	TRUE		243.085	5.249	0.171	2	3	1.74211e+08	9	0	0	No warnings	100	0	0	0	0	0	0	0	0	0																	F4
	TRUE		243.085	5.253	0.188	2	3	1.6421e+08	9	0	0.113573	No warnings	99.8864	0	0	0	0	0	0	0	2.94503e-06	0.113571																	F12
	TRUE		243.085	5.252	0.168	2	3	1.36718e+08	9	0	0	No warnings	100	0	0	0	0	0	0	0	0	0																	F10
	TRUE		243.085	5.236	0.174	2	3	1.11952e+08	9	0	0	No warnings	100	0	0	0	0	0	0	0	0	0																	F2
	TRUE		243.085	5.239	0.2	2	3	1.05499e+08	9	0	0	No warnings	100	0	0	0	0	0	0	0	0	0																	F8
	TRUE		243.085	5.249	0.192	2	3	9.59168e+07	9	0	0	No warnings	100	0	0	0	0	0	0	0	0	0																	F6
	TRUE		243.085	5.248	0.231	2	3	7.90586e+07	9	0	0	No warnings	100	0	0	0	0	0	0	0	0	0																	F14
	TRUE		243.085	5.249	0.175	2	3	7.25146e+07	9	0	0.0255368	No warnings	99.7702	0.229831	0	0	0	0	0	0	0	0																	F16
	TRUE	ZV4	C5 H11 N O	Full match	No results	Partial match	Full match	-1.12	101.084	102.091	9.896	1.72396e+08	11	0			No warnings	No warnings	No warnings	No warnings	No warnings	No warnings	No warnings	No warnings	0	0	0	0	0	0	0	0.1	0	0	0	0	0	0	0	1.00715	DDA for preferred ion		1.54019e+07	7.45411e+07	2.13412e+07	2.30802e+07	1.86435e+07	1.15071e+07	3.20387e+07
	Checked	Tags	Molecular Weight	RT [min]	FWHM [min]	Max. # MI	# Adducts	Area	Max. Exchange	Avg. Exchange	Rel. Exchange [%]	Status	Exchange Rate [%]: 0	Exchange Rate [%]: 1	Exchange Rate [%]: 2	Exchange Rate [%]: 3	Exchange Rate [%]: 4	Exchange Rate [%]: 5	Exchange Rate [%]: 6	Exchange Rate [%]: 7	Exchange Rate [%]: 8	Exchange Rate [%]: 9	Exchange Rate [%]: 10	Exchange Rate [%]: 11	Exchange Rate [%]: 12	Exchange Rate [%]: 13	Exchange Rate [%]: 14	Exchange Rate [%]: 15	Exchange Rate [%]: 16	Exchange Rate [%]: 17	Exchange Rate [%]: 18	Exchange Rate [%]: 19	Exchange Rate [%]: 20	Exchange Rate [%]: 21	Exchange Rate [%]: 22	Exchange Rate [%]: 23	Exchange Rate [%]: 24	Exchange Rate [%]: 25	Study File ID
	TRUE		101.084	9.898	0.015	2	1	1.72396e+08	5	0.1	1.00715	No warnings	94.9643	5.03573	0	0	0	0																					F16
	TRUE		101.084	9.906	0.167	2	1	7.45411e+07	5	0	0	No warnings	100	0	0	0	0	0																					F4
	TRUE		101.084	9.898	0.143	2	1	3.20387e+07	5	0	0	No warnings	100	0	0	0	0	0																					F14
	TRUE		101.084	9.911	0.172	2	1	2.30802e+07	5	0	0	No warnings	100	0	0	0	0	0																					F8
	TRUE		101.084	9.859	0.169	2	1	2.13412e+07	5	0	0	No warnings	100	0	0	0	0	0																					F6
	TRUE		101.084	10.005	0.189	1	1	1.86435e+07	5	0	0	No warnings	100	0	0	0	0	0																					F10
	TRUE		101.084	9.939	0.167	1	1	1.54019e+07	5	0	0	No warnings	100	0	0	0	0	0																					F2
	TRUE		101.084	9.886	0.266	1	1	1.15071e+07	5	0	0	No warnings	100	0	0	0	0	0																					F12
	TRUE	Nicotinic acid	C6 H5 N O2	Full match	Full match	Full match	Full match	-0.06	123.032	124.039	2.63	1.72327e+08	5	2	95	73.6	No warnings	No warnings	No warnings	No warnings	No warnings	No warnings	No warnings	No warnings	0	0	0.1	0	0	0	0	0.1	0.315355	0.274684	0.851071	0.478253	0.364023	0.343607	0.624575	0.919015	DDA for preferred ion		1.31593e+08	1.4502e+08	1.17752e+08	1.72327e+08	1.65428e+08	1.43363e+08	1.26078e+08
	Checked	Tags	Molecular Weight	RT [min]	FWHM [min]	Max. # MI	# Adducts	Area	Max. Exchange	Avg. Exchange	Rel. Exchange [%]	Status	Exchange Rate [%]: 0	Exchange Rate [%]: 1	Exchange Rate [%]: 2	Exchange Rate [%]: 3	Exchange Rate [%]: 4	Exchange Rate [%]: 5	Exchange Rate [%]: 6	Exchange Rate [%]: 7	Exchange Rate [%]: 8	Exchange Rate [%]: 9	Exchange Rate [%]: 10	Exchange Rate [%]: 11	Exchange Rate [%]: 12	Exchange Rate [%]: 13	Exchange Rate [%]: 14	Exchange Rate [%]: 15	Exchange Rate [%]: 16	Exchange Rate [%]: 17	Exchange Rate [%]: 18	Exchange Rate [%]: 19	Exchange Rate [%]: 20	Exchange Rate [%]: 21	Exchange Rate [%]: 22	Exchange Rate [%]: 23	Exchange Rate [%]: 24	Exchange Rate [%]: 25	Study File ID
	TRUE		123.032	2.637	0.133	3	2	1.72327e+08	6	0	0.478253	No warnings	98.9657	0	0.834125	0	0	0	0.200211																				F8
	TRUE		123.032	2.633	0.128	2	2	1.65428e+08	6	0	0.364023	No warnings	99.2948	0	0.511619	0	0	0.000398421	0.193151																				F10
	TRUE		123.032	2.628	0.142	3	2	1.4502e+08	6	0	0.274684	No warnings	99.7076	0	0.0265038	0	0	1.99349e-05	0.265833																				F4
	TRUE		123.032	2.634	0.142	3	2	1.43363e+08	6	0	0.343607	No warnings	99.6499	0	0.00971606	0	0	2.3452e-06	0.340366																				F12
	TRUE		123.032	2.619	0.132	2	2	1.35493e+08	6	0.1	0.919015	No warnings	97.7121	0	2.05328	0	0	0	0.234588																				F16
	TRUE		123.032	2.627	0.137	2	2	1.31593e+08	6	0	0.315355	No warnings	99.6295	0	0.00123894	0.108632	0	0	0.260626																				F2
	TRUE		123.032	2.63	0.138	4	2	1.26078e+08	6	0	0.624575	No warnings	98.808	0	0.85114	0	0	0	0.340862																				F14
	TRUE		123.032	2.642	0.146	2	2	1.17752e+08	6	0.1	0.851071	No warnings	97.7814	0	2.05134	0	0	0	0.167291																				F6
	TRUE	N-Acetyl-L-glutamic acid	C7 H11 N O5	Full match	No results	Full match	Full match	-0.36	189.064	190.071	8.138	1.7051e+08	8	0			Contaminating mass	Contaminating mass	Contaminating mass	Contaminating mass	Irregular exchange	Irregular exchange	Irregular exchange	Irregular exchange	0.9	0.9	1	0.8	0.9	0.8	1.2	1.5	12.6615	13.1177	14.6369	10.8216	12.1733	11.7362	16.4559	21.8949	DDA for preferred ion		1.24736e+08	1.37281e+08	1.16691e+08	1.20669e+08	1.36531e+08	1.7051e+08	1.17163e+08
	Checked	Tags	Molecular Weight	RT [min]	FWHM [min]	Max. # MI	# Adducts	Area	Max. Exchange	Avg. Exchange	Rel. Exchange [%]	Status	Exchange Rate [%]: 0	Exchange Rate [%]: 1	Exchange Rate [%]: 2	Exchange Rate [%]: 3	Exchange Rate [%]: 4	Exchange Rate [%]: 5	Exchange Rate [%]: 6	Exchange Rate [%]: 7	Exchange Rate [%]: 8	Exchange Rate [%]: 9	Exchange Rate [%]: 10	Exchange Rate [%]: 11	Exchange Rate [%]: 12	Exchange Rate [%]: 13	Exchange Rate [%]: 14	Exchange Rate [%]: 15	Exchange Rate [%]: 16	Exchange Rate [%]: 17	Exchange Rate [%]: 18	Exchange Rate [%]: 19	Exchange Rate [%]: 20	Exchange Rate [%]: 21	Exchange Rate [%]: 22	Exchange Rate [%]: 23	Exchange Rate [%]: 24	Exchange Rate [%]: 25	Study File ID
	TRUE		189.064	8.147	0.15	4	3	1.7051e+08	7	0.8	11.7362	Irregular exchange	78.0303	0	0	6.04397	15.607	0.31873	0	0																			F12
	TRUE		189.064	8.171	0.132	4	3	1.3783e+08	7	1.5	21.8949	Irregular exchange	61.1868	0	0	1.98844	36.8248	0	0	0																			F16
	TRUE		189.064	8.138	0.148	4	3	1.37281e+08	7	0.9	13.1177	Contaminating mass	75.2192	0	0	8.08779	15.9046	0.788408	0	0																			F4
	TRUE		189.064	8.164	0.156	4	3	1.36531e+08	7	0.9	12.1733	Irregular exchange	78.4409	2.8956e-05	0	2.16004	18.2621	1.13688	0	0																			F10
	TRUE		189.064	8.143	0.147	3	3	1.24736e+08	7	0.9	12.6615	Contaminating mass	76.54	0	0	5.20924	18.2507	0	0	0																			F2
	TRUE		189.064	8.162	0.126	4	3	1.20669e+08	7	0.8	10.8216	Contaminating mass	80.1403	9.89513e-06	0	5.19125	13.165	1.50351	0	0																			F8
	TRUE		189.064	8.154	0.164	4	3	1.17163e+08	7	1.2	16.4559	Irregular exchange	70.6807	0	0	4.04539	23.3146	1.95933	0	0																			F14
	TRUE		189.064	8.148	0.149	4	3	1.16691e+08	7	1	14.6369	Contaminating mass	73.5538	0	0	3.65116	22.4706	0.324432	0	0																			F6
	TRUE	N-Methylpyrrolidone	C5 H9 N O	No results	No results	Partial match	Full match	0.51	99.0685	199.144	2.509	1.67591e+08	6	0			No warnings	No warnings	No warnings	No warnings	No warnings	No warnings	No warnings	No warnings	0	0	0	0	0	0	0	0	0.242641	0.208116	0.313716	0.138086	0.471918	0.259911	0.172965	0.204096	DDA for other ion		1.65662e+08	1.67591e+08	1.38969e+08	1.60496e+08	1.65973e+08	1.59712e+08	1.47382e+08
	Checked	Tags	Molecular Weight	RT [min]	FWHM [min]	Max. # MI	# Adducts	Area	Max. Exchange	Avg. Exchange	Rel. Exchange [%]	Status	Exchange Rate [%]: 0	Exchange Rate [%]: 1	Exchange Rate [%]: 2	Exchange Rate [%]: 3	Exchange Rate [%]: 4	Exchange Rate [%]: 5	Exchange Rate [%]: 6	Exchange Rate [%]: 7	Exchange Rate [%]: 8	Exchange Rate [%]: 9	Exchange Rate [%]: 10	Exchange Rate [%]: 11	Exchange Rate [%]: 12	Exchange Rate [%]: 13	Exchange Rate [%]: 14	Exchange Rate [%]: 15	Exchange Rate [%]: 16	Exchange Rate [%]: 17	Exchange Rate [%]: 18	Exchange Rate [%]: 19	Exchange Rate [%]: 20	Exchange Rate [%]: 21	Exchange Rate [%]: 22	Exchange Rate [%]: 23	Exchange Rate [%]: 24	Exchange Rate [%]: 25	Study File ID
	TRUE		99.0685	2.516	0.054	2	3	1.67591e+08	5	0	0.208116	No warnings	99.7919	0	0	0	0	0.208116																					F4
	TRUE		99.0685	2.509	0.068	2	3	1.65973e+08	5	0	0.471918	No warnings	99.5281	0	0	0	6.21077e-08	0.471918																					F10
	TRUE		99.0685	2.526	0.052	2	3	1.65662e+08	5	0	0.242641	No warnings	99.7574	0	0	0	0	0.242641																					F2
	TRUE		99.0685	2.509	0.072	2	3	1.60496e+08	5	0	0.138086	No warnings	99.8619	0	0	0	0	0.138086																					F8
	TRUE		99.0685	2.495	0.058	2	3	1.59712e+08	5	0	0.259911	No warnings	99.7401	0	0	0	0	0.259911																					F12
	TRUE		99.0685	2.5	0.061	2	3	1.47382e+08	5	0	0.172965	No warnings	99.827	0	0	0	0	0.172965																					F14
	TRUE		99.0685	2.52	0.053	2	3	1.38969e+08	5	0	0.313716	No warnings	99.6863	0	0	0	0	0.313716																					F6
	TRUE		99.0685	2.5	0.056	2	3	1.35775e+08	5	0	0.204096	No warnings	99.7959	0	0	0	0	0.204096																					F16
	TRUE		C12 H26 N6 O P2	Full match	No results	No results	No results	1.08	332.165	333.172	5.936	1.64789e+08	0	0			No warnings	No warnings	No warnings	No warnings	No warnings	Not detected	No warnings	No warnings	0	0	0	0	0		0	0	0	0	0	0	0		0	0	DDA for preferred ion		1.6258e+08	1.64789e+08	1.11182e+08	1.38237e+08	1.46384e+08		1.49931e+08
	Checked	Tags	Molecular Weight	RT [min]	FWHM [min]	Max. # MI	# Adducts	Area	Max. Exchange	Avg. Exchange	Rel. Exchange [%]	Status	Exchange Rate [%]: 0	Exchange Rate [%]: 1	Exchange Rate [%]: 2	Exchange Rate [%]: 3	Exchange Rate [%]: 4	Exchange Rate [%]: 5	Exchange Rate [%]: 6	Exchange Rate [%]: 7	Exchange Rate [%]: 8	Exchange Rate [%]: 9	Exchange Rate [%]: 10	Exchange Rate [%]: 11	Exchange Rate [%]: 12	Exchange Rate [%]: 13	Exchange Rate [%]: 14	Exchange Rate [%]: 15	Exchange Rate [%]: 16	Exchange Rate [%]: 17	Exchange Rate [%]: 18	Exchange Rate [%]: 19	Exchange Rate [%]: 20	Exchange Rate [%]: 21	Exchange Rate [%]: 22	Exchange Rate [%]: 23	Exchange Rate [%]: 24	Exchange Rate [%]: 25	Study File ID
	TRUE		332.165	5.965	0.416	1	1	1.64789e+08	12	0	0	No warnings	100	0	0	0	0	0	0	0	0	0	0	0	0														F4
	TRUE		332.165	5.933	0.518	1	1	1.6258e+08	12	0	0	No warnings	100	0	0	0	0	0	0	0	0	0	0	0	0														F2
	TRUE		332.165	5.904	0.459	1	1	1.53751e+08	12	0	0	No warnings	100	0	0	0	0	0	0	0	0	0	0	0	0														F16
	TRUE		332.165	5.924	0.368	1	1	1.49931e+08	12	0	0	No warnings	100	0	0	0	0	0	0	0	0	0	0	0	0														F14
	TRUE		332.165	5.893	0.449	1	1	1.46384e+08	12	0	0	No warnings	100	0	0	0	0	0	0	0	0	0	0	0	0														F10
	TRUE		332.165	5.936	0.407	1	1	1.38237e+08	12	0	0	No warnings	100	0	0	0	0	0	0	0	0	0	0	0	0														F8
	TRUE		332.165	5.842	0.234	1	1	1.11182e+08	12	0	0	No warnings	100	0	0	0	0	0	0	0	0	0	0	0	0														F6
	TRUE		C6 H11 N3 O2	Full match	No results	No results	No results	-0.02	157.085	158.092	6.043	1.63656e+08	0	0			No warnings	No warnings	No warnings	No warnings	No warnings	No warnings	No warnings	No warnings	0	0	0	0	0	0	0	0	0	0	0	0	0	0	0	0	DDA for preferred ion		4.51958e+07	6.38944e+07	1.1318e+08	1.61369e+08	5.67138e+07	1.08617e+08	1.20543e+08
	Checked	Tags	Molecular Weight	RT [min]	FWHM [min]	Max. # MI	# Adducts	Area	Max. Exchange	Avg. Exchange	Rel. Exchange [%]	Status	Exchange Rate [%]: 0	Exchange Rate [%]: 1	Exchange Rate [%]: 2	Exchange Rate [%]: 3	Exchange Rate [%]: 4	Exchange Rate [%]: 5	Exchange Rate [%]: 6	Exchange Rate [%]: 7	Exchange Rate [%]: 8	Exchange Rate [%]: 9	Exchange Rate [%]: 10	Exchange Rate [%]: 11	Exchange Rate [%]: 12	Exchange Rate [%]: 13	Exchange Rate [%]: 14	Exchange Rate [%]: 15	Exchange Rate [%]: 16	Exchange Rate [%]: 17	Exchange Rate [%]: 18	Exchange Rate [%]: 19	Exchange Rate [%]: 20	Exchange Rate [%]: 21	Exchange Rate [%]: 22	Exchange Rate [%]: 23	Exchange Rate [%]: 24	Exchange Rate [%]: 25	Study File ID
	TRUE		157.085	6.037	0.129	2	1	1.61369e+08	6	0	0	No warnings	100	0	0	0	0	0	0																				F8
	TRUE		157.085	6.05	0.153	2	1	1.30167e+08	6	0	0	No warnings	100	0	0	0	0	0	0																				F16
	TRUE		157.085	6.048	0.127	2	1	1.20543e+08	6	0	0	No warnings	100	0	0	0	0	0	0																				F14
	TRUE		157.085	6.044	0.14	2	1	1.1318e+08	6	0	0	No warnings	100	0	0	0	0	0	0																				F6
	TRUE		157.085	6.054	0.139	2	1	1.08617e+08	6	0	0	No warnings	100	0	0	0	0	0	0																				F12
	TRUE		157.085	6.045	0.145	1	1	6.38944e+07	6	0	0	No warnings	100	0	0	0	0	0	0																				F4
	TRUE		157.085	6.049	0.129	2	1	5.67138e+07	6	0	0	No warnings	100	0	0	0	0	0	0																				F10
	TRUE		157.085	6.055	0.108	1	1	4.51958e+07	6	0	0	No warnings	100	0	0	0	0	0	0																				F2
	TRUE	Cyproheptadine	C21 H21 N	No results	Invalid mass	No results	No results	5.02	287.169	288.176	6.973	1.62877e+08	0	3	97.6	9.9	Contaminating mass	Contaminating mass	No warnings	Contaminating mass	No warnings	Not detected	Low pattern fit	No warnings	16	0.1	0	0.3	16		0	0	76.1899	0.642614	0	1.21814	76.1899		0	0	DDA for preferred ion		200296	6.35819e+07	1.48701e+07	2.14335e+07	992206		3.07246e+07
	Checked	Tags	Molecular Weight	RT [min]	FWHM [min]	Max. # MI	# Adducts	Area	Max. Exchange	Avg. Exchange	Rel. Exchange [%]	Status	Exchange Rate [%]: 0	Exchange Rate [%]: 1	Exchange Rate [%]: 2	Exchange Rate [%]: 3	Exchange Rate [%]: 4	Exchange Rate [%]: 5	Exchange Rate [%]: 6	Exchange Rate [%]: 7	Exchange Rate [%]: 8	Exchange Rate [%]: 9	Exchange Rate [%]: 10	Exchange Rate [%]: 11	Exchange Rate [%]: 12	Exchange Rate [%]: 13	Exchange Rate [%]: 14	Exchange Rate [%]: 15	Exchange Rate [%]: 16	Exchange Rate [%]: 17	Exchange Rate [%]: 18	Exchange Rate [%]: 19	Exchange Rate [%]: 20	Exchange Rate [%]: 21	Exchange Rate [%]: 22	Exchange Rate [%]: 23	Exchange Rate [%]: 24	Exchange Rate [%]: 25	Study File ID
	TRUE		287.169	6.972	0.067	2	1	6.35819e+07	21	0.1	0.642614	Contaminating mass	99.1566	0	0	0	0	0	0	0	0	0	0	0	0	0	0	9.54397e-05	0.843341	0	0	0	0	0					F4
	TRUE		287.169	7.002	0.055	1	1	5.08388e+07	21	0	0	No warnings	100	0	0	0	0	0	0	0	0	0	0	0	0	0	0	0	0	0	0	0	0	0					F16
	TRUE		287.169	6.922	0.034	1	1	3.07246e+07	21	0	0	Low pattern fit	100	0	0	0	0	0	0	0	0	0	0	0	0	0	0	0	0	0	0	0	0	0					F14
	TRUE		287.169	7.027	0.035	2	1	2.14335e+07	21	0.3	1.21814	Contaminating mass	98.4012	0	0	0	0	0	0	0	0	0	0	0	0	0	0	0.000180916	1.59864	0	0	0	0	0					F8
	TRUE		287.169	7.007	0.024	1	1	1.48701e+07	21	0	0	No warnings	100	0	0	0	0	0	0	0	0	0	0	0	0	0	0	0	0	0	0	0	0	0					F6
	TRUE		287.169	6.946	0.06	1	1	992206	21	16	76.1899	No warnings	0	0	0	0	0	0	0	0	0	0	0	0	0	0	1.72544e-05	0.0113142	99.9887	0	0	0	0	0					F10
	TRUE		287.169	6.964	0.033	1	1	200296	21	16	76.1899	Contaminating mass	0	0	0	0	0	0	0	0	0	0	0	0	0	0	1.72544e-05	0.0113142	99.9887	0	0	0	0	0					F2
	TRUE		C2 H8 N4 P2	Full match	No results	No results	No results	-2.24	150.022	151.029	6.688	1.57404e+08	0	0			Contaminating mass	Contaminating mass	Contaminating mass	Contaminating mass	Low pattern fit	No warnings	Low pattern fit	Low pattern fit	0.6	0.5	0.6	0.6	0.7	0.6	0.6	0.6	28.6121	26.6054	31.1501	30.0719	32.6529	30.1212	30.3762	31.7737	DDA for preferred ion		1.03777e+08	1.63866e+07	3.33717e+07	1.0515e+08	1.54043e+08	4.69926e+07	1.57404e+08
	Checked	Tags	Molecular Weight	RT [min]	FWHM [min]	Max. # MI	# Adducts	Area	Max. Exchange	Avg. Exchange	Rel. Exchange [%]	Status	Exchange Rate [%]: 0	Exchange Rate [%]: 1	Exchange Rate [%]: 2	Exchange Rate [%]: 3	Exchange Rate [%]: 4	Exchange Rate [%]: 5	Exchange Rate [%]: 6	Exchange Rate [%]: 7	Exchange Rate [%]: 8	Exchange Rate [%]: 9	Exchange Rate [%]: 10	Exchange Rate [%]: 11	Exchange Rate [%]: 12	Exchange Rate [%]: 13	Exchange Rate [%]: 14	Exchange Rate [%]: 15	Exchange Rate [%]: 16	Exchange Rate [%]: 17	Exchange Rate [%]: 18	Exchange Rate [%]: 19	Exchange Rate [%]: 20	Exchange Rate [%]: 21	Exchange Rate [%]: 22	Exchange Rate [%]: 23	Exchange Rate [%]: 24	Exchange Rate [%]: 25	Study File ID
	TRUE		150.022	6.619	0.093	2	1	1.57404e+08	2	0.6	30.3762	Low pattern fit	39.2475	60.7525	0																								F14
	TRUE		150.022	6.665	0.072	2	1	1.54043e+08	2	0.7	32.6529	Low pattern fit	34.6942	65.3058	0																								F10
	TRUE		150.022	6.613	0.111	2	1	1.18941e+08	2	0.6	31.7737	Low pattern fit	36.4525	63.5475	0																								F16
	TRUE		150.022	6.614	0.091	2	1	1.0515e+08	2	0.6	30.0719	Contaminating mass	39.8563	60.1437	0																								F8
	TRUE		150.022	6.732	0.059	2	1	1.03777e+08	2	0.6	28.6121	Contaminating mass	42.7758	57.2242	0																								F2
	TRUE		150.022	6.728	0.037	2	1	4.69926e+07	2	0.6	30.1212	No warnings	39.7576	60.2424	0																								F12
	TRUE		150.022	6.688	0.108	2	1	3.33717e+07	2	0.6	31.1501	Contaminating mass	37.6997	62.3003	0																								F6
	TRUE		150.022	6.816	0.037	2	1	1.63866e+07	2	0.5	26.6054	Contaminating mass	46.7893	53.2107	0																								F4
	TRUE	Erucamide	C22 H43 N O	Full match	Full match	No results	No results	-0.58	337.334	338.342	1.413	1.57292e+08	0	1	88.2	81.1	No warnings	No warnings	No warnings	No warnings	No warnings	No warnings	No warnings	No warnings	0	0	0	0	0	0	0	0	0	0	0	0	0	0	0	0	DDA for preferred ion		2.89746e+06	1.3174e+06	4.74867e+06	4.02231e+06	1.57292e+08	764753	6.54221e+06
	Checked	Tags	Molecular Weight	RT [min]	FWHM [min]	Max. # MI	# Adducts	Area	Max. Exchange	Avg. Exchange	Rel. Exchange [%]	Status	Exchange Rate [%]: 0	Exchange Rate [%]: 1	Exchange Rate [%]: 2	Exchange Rate [%]: 3	Exchange Rate [%]: 4	Exchange Rate [%]: 5	Exchange Rate [%]: 6	Exchange Rate [%]: 7	Exchange Rate [%]: 8	Exchange Rate [%]: 9	Exchange Rate [%]: 10	Exchange Rate [%]: 11	Exchange Rate [%]: 12	Exchange Rate [%]: 13	Exchange Rate [%]: 14	Exchange Rate [%]: 15	Exchange Rate [%]: 16	Exchange Rate [%]: 17	Exchange Rate [%]: 18	Exchange Rate [%]: 19	Exchange Rate [%]: 20	Exchange Rate [%]: 21	Exchange Rate [%]: 22	Exchange Rate [%]: 23	Exchange Rate [%]: 24	Exchange Rate [%]: 25	Study File ID
	TRUE		337.334	1.482	0.186	2	1	1.57292e+08	22	0	0	No warnings	100	0	0	0	0	0	0	0	0	0	0	0	0	0	0	0	0	0	0	0	0	0	0				F10
	TRUE		337.334	1.419	0.071	1	1	6.54221e+06	22	0	0	No warnings	100	0	0	0	0	0	0	0	0	0	0	0	0	0	0	0	0	0	0	0	0	0	0				F14
	TRUE		337.334	1.411	0.098	2	1	4.74867e+06	22	0	0	No warnings	100	0	0	0	0	0	0	0	0	0	0	0	0	0	0	0	0	0	0	0	0	0	0				F6
	TRUE		337.334	1.398	0.097	2	1	4.17424e+06	22	0	0	No warnings	100	0	0	0	0	0	0	0	0	0	0	0	0	0	0	0	0	0	0	0	0	0	0				F16
	TRUE		337.334	1.41	0.088	2	1	4.02231e+06	22	0	0	No warnings	100	0	0	0	0	0	0	0	0	0	0	0	0	0	0	0	0	0	0	0	0	0	0				F8
	TRUE		337.334	1.413	0.127	2	1	2.89746e+06	22	0	0	No warnings	100	0	0	0	0	0	0	0	0	0	0	0	0	0	0	0	0	0	0	0	0	0	0				F2
	TRUE		337.334	1.414	0.155	1	1	1.3174e+06	22	0	0	No warnings	100	0	0	0	0	0	0	0	0	0	0	0	0	0	0	0	0	0	0	0	0	0	0				F4
	TRUE		337.334	1.407	0.103	1	1	764753	22	0	0	No warnings	100	0	0	0	0	0	0	0	0	0	0	0	0	0	0	0	0	0	0	0	0	0	0				F12
	TRUE	8-hydroxy-deoxyguanosine	C10 H13 N5 O5	Full match	No results	Partial match	Full match	-0.74	283.091	284.099	6.015	1.56821e+08	6	0			No warnings	No warnings	No warnings	No warnings	No warnings	No warnings	No warnings	No warnings	0	0	0	0	0.1	0	0	0.1	0	0	0	0	1.3739	0.396128	0.377102	0.931648	DDA for preferred ion		1.56821e+08	1.34013e+08	1.06686e+08	1.23886e+08	1.3175e+08	1.30912e+08	9.82024e+07
	Checked	Tags	Molecular Weight	RT [min]	FWHM [min]	Max. # MI	# Adducts	Area	Max. Exchange	Avg. Exchange	Rel. Exchange [%]	Status	Exchange Rate [%]: 0	Exchange Rate [%]: 1	Exchange Rate [%]: 2	Exchange Rate [%]: 3	Exchange Rate [%]: 4	Exchange Rate [%]: 5	Exchange Rate [%]: 6	Exchange Rate [%]: 7	Exchange Rate [%]: 8	Exchange Rate [%]: 9	Exchange Rate [%]: 10	Exchange Rate [%]: 11	Exchange Rate [%]: 12	Exchange Rate [%]: 13	Exchange Rate [%]: 14	Exchange Rate [%]: 15	Exchange Rate [%]: 16	Exchange Rate [%]: 17	Exchange Rate [%]: 18	Exchange Rate [%]: 19	Exchange Rate [%]: 20	Exchange Rate [%]: 21	Exchange Rate [%]: 22	Exchange Rate [%]: 23	Exchange Rate [%]: 24	Exchange Rate [%]: 25	Study File ID
	TRUE		283.091	6.018	0.188	2	3	1.56821e+08	10	0	0	No warnings	100	0	0	0	0	0	0	0	0	0	0																F2
	TRUE		283.091	6.031	0.19	2	3	1.34013e+08	10	0	0	No warnings	100	0	0	0	0	0	0	0	0	0	0																F4
	TRUE		283.091	6.031	0.166	3	3	1.3175e+08	10	0.1	1.3739	No warnings	86.5933	13.0744	0.332335	0	0	0	0	0	0	0	0																F10
	TRUE		283.091	6.033	0.174	2	3	1.30912e+08	10	0	0.396128	No warnings	96.0387	3.96128	0	0	0	0	0	0	0	0	0																F12
	TRUE		283.091	5.999	0.216	1	3	1.23886e+08	10	0	0	No warnings	100	0	0	0	0	0	0	0	0	0	0																F8
	TRUE		283.091	6.015	0.192	2	3	1.06686e+08	10	0	0	No warnings	100	0	0	0	0	0	0	0	0	0	0																F6
	TRUE		283.091	6.023	0.167	2	3	9.82024e+07	10	0	0.377102	No warnings	96.229	3.77102	0	0	0	0	0	0	0	0	0																F14
	TRUE		283.091	6.014	0.205	2	2	8.65573e+07	10	0.1	0.931648	No warnings	90.6835	9.31648	0	0	0	0	0	0	0	0	0																F16
	TRUE	Triethanolamine	C6 H15 N O3	Full match	Full match	No results	Full match	-0.22	149.105	150.112	3.069	1.56036e+08	1	1	84.1	67.4	No warnings	No warnings	No warnings	No warnings	No warnings	No warnings	No warnings	No warnings	0	0	0	0	0	0	0	0	0	0.0371175	0	0.0193451	0	0	0	0.147351	DDA for preferred ion		1.79512e+07	4.89196e+07	2.5458e+07	1.56036e+08	1.21155e+07	1.28404e+07	1.84651e+07
	Checked	Tags	Molecular Weight	RT [min]	FWHM [min]	Max. # MI	# Adducts	Area	Max. Exchange	Avg. Exchange	Rel. Exchange [%]	Status	Exchange Rate [%]: 0	Exchange Rate [%]: 1	Exchange Rate [%]: 2	Exchange Rate [%]: 3	Exchange Rate [%]: 4	Exchange Rate [%]: 5	Exchange Rate [%]: 6	Exchange Rate [%]: 7	Exchange Rate [%]: 8	Exchange Rate [%]: 9	Exchange Rate [%]: 10	Exchange Rate [%]: 11	Exchange Rate [%]: 12	Exchange Rate [%]: 13	Exchange Rate [%]: 14	Exchange Rate [%]: 15	Exchange Rate [%]: 16	Exchange Rate [%]: 17	Exchange Rate [%]: 18	Exchange Rate [%]: 19	Exchange Rate [%]: 20	Exchange Rate [%]: 21	Exchange Rate [%]: 22	Exchange Rate [%]: 23	Exchange Rate [%]: 24	Exchange Rate [%]: 25	Study File ID
	TRUE		149.105	3.07	0.119	2	1	1.56036e+08	6	0	0.0193451	No warnings	99.8839	0.116071	0	0	0	0	0																				F8
	TRUE		149.105	3.077	0.124	2	1	4.89196e+07	6	0	0.0371175	No warnings	99.7773	0.222705	0	0	0	0	0																				F4
	TRUE		149.105	3.051	0.121	2	1	2.71567e+07	6	0	0.147351	No warnings	99.1159	0.884106	0	0	0	0	0																				F16
	TRUE		149.105	3.068	0.127	1	1	2.5458e+07	6	0	0	No warnings	100	0	0	0	0	0	0																				F6
	TRUE		149.105	3.059	0.118	1	1	1.84651e+07	6	0	0	No warnings	100	0	0	0	0	0	0																				F14
	TRUE		149.105	3.082	0.119	1	1	1.79512e+07	6	0	0	No warnings	100	0	0	0	0	0	0																				F2
	TRUE		149.105	3.068	0.129	1	1	1.28404e+07	6	0	0	No warnings	100	0	0	0	0	0	0																				F12
	TRUE		149.105	3.082	0.107	1	1	1.21155e+07	6	0	0	No warnings	100	0	0	0	0	0	0																				F10
	TRUE		C12 H29 N9 O4 S	Full match	No results	No results	No results	3.4	395.208	396.215	12.954	1.53172e+08	0	0			No warnings	No warnings	No warnings	No warnings	Low pattern fit	No warnings	No warnings	No warnings	0	0	0	0	0	0	0	0	0	0	0	0	0	0	0	0	DDA for preferred ion		1.41118e+08	1.46997e+08	1.00429e+08	7.73043e+07	1.44893e+08	1.53172e+08	1.12911e+08
	Checked	Tags	Molecular Weight	RT [min]	FWHM [min]	Max. # MI	# Adducts	Area	Max. Exchange	Avg. Exchange	Rel. Exchange [%]	Status	Exchange Rate [%]: 0	Exchange Rate [%]: 1	Exchange Rate [%]: 2	Exchange Rate [%]: 3	Exchange Rate [%]: 4	Exchange Rate [%]: 5	Exchange Rate [%]: 6	Exchange Rate [%]: 7	Exchange Rate [%]: 8	Exchange Rate [%]: 9	Exchange Rate [%]: 10	Exchange Rate [%]: 11	Exchange Rate [%]: 12	Exchange Rate [%]: 13	Exchange Rate [%]: 14	Exchange Rate [%]: 15	Exchange Rate [%]: 16	Exchange Rate [%]: 17	Exchange Rate [%]: 18	Exchange Rate [%]: 19	Exchange Rate [%]: 20	Exchange Rate [%]: 21	Exchange Rate [%]: 22	Exchange Rate [%]: 23	Exchange Rate [%]: 24	Exchange Rate [%]: 25	Study File ID
	TRUE		395.208	13.101	0.456	1	1	1.53172e+08	12	0	0	No warnings	100	0	0	0	0	0	0	0	0	0	0	0	0														F12
	TRUE		395.208	13.088	0.269	1	1	1.46997e+08	12	0	0	No warnings	100	0	0	0	0	0	0	0	0	0	0	0	0														F4
	TRUE		395.208	13.061	0.248	1	1	1.44893e+08	12	0	0	Low pattern fit	100	0	0	0	0	0	0	0	0	0	0	0	0														F10
	TRUE		395.208	13.025	0.279	1	1	1.41118e+08	12	0	0	No warnings	100	0	0	0	0	0	0	0	0	0	0	0	0														F2
	TRUE		395.208	13.05	0.259	1	1	1.12911e+08	12	0	0	No warnings	100	0	0	0	0	0	0	0	0	0	0	0	0														F14
	TRUE		395.208	13.055	0.364	1	1	1.00429e+08	12	0	0	No warnings	100	0	0	0	0	0	0	0	0	0	0	0	0														F6
	TRUE		395.208	12.981	0.293	1	1	7.73043e+07	12	0	0	No warnings	100	0	0	0	0	0	0	0	0	0	0	0	0														F8
	TRUE		395.208	12.974	0.237	1	1	7.02061e+07	12	0	0	No warnings	100	0	0	0	0	0	0	0	0	0	0	0	0														F16
	TRUE	Choline Alfoscerate	C8 H20 N O6 P	Full match	No results	No results	Full match	-0.48	257.103	258.11	7.308	1.43987e+08	3	0			No warnings	No warnings	No warnings	No warnings	No warnings	No warnings	No warnings	No warnings	0	0	0	0	0	0	0	0	0	0	0	0	0.0465955	0	0	0	DDA for preferred ion		3.74899e+07	1.093e+08	3.07977e+07	4.45443e+07	1.43987e+08	1.17694e+08	2.08361e+07
	Checked	Tags	Molecular Weight	RT [min]	FWHM [min]	Max. # MI	# Adducts	Area	Max. Exchange	Avg. Exchange	Rel. Exchange [%]	Status	Exchange Rate [%]: 0	Exchange Rate [%]: 1	Exchange Rate [%]: 2	Exchange Rate [%]: 3	Exchange Rate [%]: 4	Exchange Rate [%]: 5	Exchange Rate [%]: 6	Exchange Rate [%]: 7	Exchange Rate [%]: 8	Exchange Rate [%]: 9	Exchange Rate [%]: 10	Exchange Rate [%]: 11	Exchange Rate [%]: 12	Exchange Rate [%]: 13	Exchange Rate [%]: 14	Exchange Rate [%]: 15	Exchange Rate [%]: 16	Exchange Rate [%]: 17	Exchange Rate [%]: 18	Exchange Rate [%]: 19	Exchange Rate [%]: 20	Exchange Rate [%]: 21	Exchange Rate [%]: 22	Exchange Rate [%]: 23	Exchange Rate [%]: 24	Exchange Rate [%]: 25	Study File ID
	TRUE		257.103	7.294	0.169	2	2	1.43987e+08	8	0	0.0465955	No warnings	99.6272	0.372764	0	0	0	0	0	0	0																		F10
	TRUE		257.103	7.291	0.164	2	1	1.17694e+08	8	0	0	No warnings	100	0	0	0	0	0	0	0	0																		F12
	TRUE		257.103	7.316	0.157	2	2	1.093e+08	8	0	0	No warnings	100	0	0	0	0	0	0	0	0																		F4
	TRUE		257.103	7.304	0.151	2	1	4.45443e+07	8	0	0	No warnings	100	0	0	0	0	0	0	0	0																		F8
	TRUE		257.103	7.295	0.164	2	1	3.74899e+07	8	0	0	No warnings	100	0	0	0	0	0	0	0	0																		F2
	TRUE		257.103	7.304	0.142	2	1	3.07977e+07	8	0	0	No warnings	100	0	0	0	0	0	0	0	0																		F6
	TRUE		257.103	7.293	0.148	1	1	2.36681e+07	8	0	0	No warnings	100	0	0	0	0	0	0	0	0																		F16
	TRUE		257.103	7.29	0.146	1	1	2.08361e+07	8	0	0	No warnings	100	0	0	0	0	0	0	0	0																		F14
	TRUE	1-(beta-D-Ribofuranosyl)-1,2-dihydropyrimidine	C9 H14 N2 O4	Full match	No results	No results	Full match	-0.37	214.095	215.103	2.979	1.41985e+08	1	0			Contaminating mass	Contaminating mass	Contaminating mass	Contaminating mass	Irregular exchange	Irregular exchange	Irregular exchange	Irregular exchange	3.6	4.1	2.4	2.1	3.7	2.7	2.6	2.4	40.4843	45.5173	26.9129	23.4174	40.8777	29.8026	28.9287	27.0256	DDA for preferred ion		7.76437e+07	7.0672e+07	1.09124e+08	1.41985e+08	8.12863e+07	1.14009e+08	1.14783e+08
	Checked	Tags	Molecular Weight	RT [min]	FWHM [min]	Max. # MI	# Adducts	Area	Max. Exchange	Avg. Exchange	Rel. Exchange [%]	Status	Exchange Rate [%]: 0	Exchange Rate [%]: 1	Exchange Rate [%]: 2	Exchange Rate [%]: 3	Exchange Rate [%]: 4	Exchange Rate [%]: 5	Exchange Rate [%]: 6	Exchange Rate [%]: 7	Exchange Rate [%]: 8	Exchange Rate [%]: 9	Exchange Rate [%]: 10	Exchange Rate [%]: 11	Exchange Rate [%]: 12	Exchange Rate [%]: 13	Exchange Rate [%]: 14	Exchange Rate [%]: 15	Exchange Rate [%]: 16	Exchange Rate [%]: 17	Exchange Rate [%]: 18	Exchange Rate [%]: 19	Exchange Rate [%]: 20	Exchange Rate [%]: 21	Exchange Rate [%]: 22	Exchange Rate [%]: 23	Exchange Rate [%]: 24	Exchange Rate [%]: 25	Study File ID
	TRUE		214.095	2.932	0.29	4	1	1.41985e+08	9	2.1	23.4174	Contaminating mass	76.568	0	0	0	0	0	1.46344e-05	8.61622e-05	0.130999	23.3009																	F8
	TRUE		214.095	2.915	0.249	5	1	1.14783e+08	9	2.6	28.9287	Irregular exchange	70.9791	0	0	0	0.10315	0	0	0.000106776	0.313467	28.6041																	F14
	TRUE		214.095	2.914	0.249	4	1	1.14009e+08	9	2.7	29.8026	Irregular exchange	70.1506	0	0	0	0	0	1.86118e-05	0.000109438	0.420618	29.4287																	F12
	TRUE		214.095	2.934	0.248	4	1	1.12203e+08	9	2.4	27.0256	Irregular exchange	72.9324	0	0	0	0	0	1.68777e-05	9.92438e-05	0.3777	26.6898																	F16
	TRUE		214.095	2.918	0.251	4	1	1.09124e+08	9	2.4	26.9129	Contaminating mass	73.0399	0	0	0	0	0	1.68049e-05	9.87889e-05	0.424091	26.5359																	F6
	TRUE		214.095	2.886	0.129	3	1	8.12863e+07	9	3.7	40.8777	Irregular exchange	59.0578	0	0	0	0	0	2.58288e-05	0.000144194	0.579881	40.3622																	F10
	TRUE		214.095	2.889	0.144	3	1	7.76437e+07	9	3.6	40.4843	Contaminating mass	59.4676	0	0	0	0	0	2.60764e-05	0.000133317	0.432364	40.0999																	F2
	TRUE		214.095	2.886	0.141	3	1	7.0672e+07	9	4.1	45.5173	Contaminating mass	54.4077	0	0	0	0	0	2.84239e-05	0.000167116	0.675088	44.917																	F4
	TRUE		C23 H40 N4 O3	Full match	No results	No results	No results	-0.59	420.31	421.317	1.418	1.41747e+08	0	0			No warnings	No warnings	No warnings	No warnings	No warnings	No warnings	No warnings	No warnings	0	0	0	0	0	0	0	0	0.0141314	0	0	0	0	0	0.00448534	0	DDA for preferred ion		1.05779e+07	1.07412e+08	1.41747e+08	7.89228e+07	1.19266e+07	1.22865e+08	9.6519e+07
	Checked	Tags	Molecular Weight	RT [min]	FWHM [min]	Max. # MI	# Adducts	Area	Max. Exchange	Avg. Exchange	Rel. Exchange [%]	Status	Exchange Rate [%]: 0	Exchange Rate [%]: 1	Exchange Rate [%]: 2	Exchange Rate [%]: 3	Exchange Rate [%]: 4	Exchange Rate [%]: 5	Exchange Rate [%]: 6	Exchange Rate [%]: 7	Exchange Rate [%]: 8	Exchange Rate [%]: 9	Exchange Rate [%]: 10	Exchange Rate [%]: 11	Exchange Rate [%]: 12	Exchange Rate [%]: 13	Exchange Rate [%]: 14	Exchange Rate [%]: 15	Exchange Rate [%]: 16	Exchange Rate [%]: 17	Exchange Rate [%]: 18	Exchange Rate [%]: 19	Exchange Rate [%]: 20	Exchange Rate [%]: 21	Exchange Rate [%]: 22	Exchange Rate [%]: 23	Exchange Rate [%]: 24	Exchange Rate [%]: 25	Study File ID
	TRUE		420.31	1.417	0.096	3	1	1.41747e+08	23	0	0	No warnings	100	0	0	0	0	0	0	0	0	0	0	0	0	0	0	0	0	0	0	0	0	0	0	0			F6
	TRUE		420.31	1.408	0.115	3	1	1.22865e+08	23	0	0	No warnings	100	0	0	0	0	0	0	0	0	0	0	0	0	0	0	0	0	0	0	0	0	0	0	0			F12
	TRUE		420.31	1.424	0.108	3	1	1.07412e+08	23	0	0	No warnings	100	0	0	0	0	0	0	0	0	0	0	0	0	0	0	0	0	0	0	0	0	0	0	0			F4
	TRUE		420.31	1.414	0.088	3	1	1.02807e+08	23	0	0	No warnings	100	0	0	0	0	0	0	0	0	0	0	0	0	0	0	0	0	0	0	0	0	0	0	0			F16
	TRUE		420.31	1.424	0.072	3	1	9.6519e+07	23	0	0.00448534	No warnings	99.8968	0.103163	0	0	0	0	0	0	0	0	0	0	0	0	0	0	0	0	0	0	0	0	0	0			F14
	TRUE		420.31	1.417	0.089	3	1	7.89228e+07	23	0	0	No warnings	100	0	0	0	0	0	0	0	0	0	0	0	0	0	0	0	0	0	0	0	0	0	0	0			F8
	TRUE		420.31	1.412	0.105	3	1	1.19266e+07	23	0	0	No warnings	100	0	0	0	0	0	0	0	0	0	0	0	0	0	0	0	0	0	0	0	0	0	0	0			F10
	TRUE		420.31	1.419	0.113	2	1	1.05779e+07	23	0	0.0141314	No warnings	99.675	0.325022	0	0	0	0	0	0	0	0	0	0	0	0	0	0	0	0	0	0	0	0	0	0			F2
	TRUE	4-Nitroaniline	C6 H6 N2 O2	Full match	No results	No results	Full match	-0.12	138.043	139.05	2.559	1.41438e+08	8	0			No warnings	No warnings	No warnings	Low pattern fit	No warnings	No warnings	No warnings	Low pattern fit	0	0	0	0	0	0	0	0.1	0.00801647	0.00802302	0.00460139	0.0155314	0.00585432	0.00564636	0.0076697	1.65032	DDA for preferred ion		1.04864e+07	1.1077e+07	1.21736e+07	9.36492e+06	1.32621e+07	1.27794e+07	1.06274e+07
	Checked	Tags	Molecular Weight	RT [min]	FWHM [min]	Max. # MI	# Adducts	Area	Max. Exchange	Avg. Exchange	Rel. Exchange [%]	Status	Exchange Rate [%]: 0	Exchange Rate [%]: 1	Exchange Rate [%]: 2	Exchange Rate [%]: 3	Exchange Rate [%]: 4	Exchange Rate [%]: 5	Exchange Rate [%]: 6	Exchange Rate [%]: 7	Exchange Rate [%]: 8	Exchange Rate [%]: 9	Exchange Rate [%]: 10	Exchange Rate [%]: 11	Exchange Rate [%]: 12	Exchange Rate [%]: 13	Exchange Rate [%]: 14	Exchange Rate [%]: 15	Exchange Rate [%]: 16	Exchange Rate [%]: 17	Exchange Rate [%]: 18	Exchange Rate [%]: 19	Exchange Rate [%]: 20	Exchange Rate [%]: 21	Exchange Rate [%]: 22	Exchange Rate [%]: 23	Exchange Rate [%]: 24	Exchange Rate [%]: 25	Study File ID
	TRUE		138.043	2.665	0.551	1	2	1.41438e+08	6	0.1	1.65032	Low pattern fit	90.1414	9.84994	0	0	0	0	0.00866706																				F16
	TRUE		138.043	2.569	0.143	1	2	1.32621e+07	6	0	0.00585432	No warnings	99.9941	0	0	0	0	0	0.00585432																				F10
	TRUE		138.043	2.616	0.099	1	2	1.27794e+07	6	0	0.00564636	No warnings	99.9944	0	0	0	0	0	0.00564636																				F12
	TRUE		138.043	2.572	0.1	2	2	1.21736e+07	6	0	0.00460139	No warnings	99.9954	0	0	0	0	0	0.00460139																				F6
	TRUE		138.043	2.606	0.09	1	2	1.1077e+07	6	0	0.00802302	No warnings	99.992	0	0	0	0	0	0.00802302																				F4
	TRUE		138.043	2.616	0.113	1	2	1.06274e+07	6	0	0.0076697	No warnings	99.9923	0	0	0	0	0	0.0076697																				F14
	TRUE		138.043	2.588	0.099	2	2	1.04864e+07	6	0	0.00801647	No warnings	99.992	0	0	0	0	0	0.00801647																				F2
	TRUE		138.043	2.64	0.105	1	1	9.36492e+06	6	0	0.0155314	Low pattern fit	99.9845	0	0	0	0	0	0.0155314																				F8
	TRUE	(1S,2R,5S)-2-Isopropyl-5-methylcyclohexyl 3-oxobutanoate	C14 H24 O3	Full match	No results	No results	Full match	0.9	240.173	241.18	1.47	1.41236e+08	1	0			Contaminating mass	Contaminating mass	Contaminating mass	Contaminating mass	Irregular exchange	Irregular exchange	Irregular exchange	Irregular exchange	3	2.5	2.8	2.7	2.8	3	2.7	2.7	21.7384	17.7532	19.8021	19.1029	20.1994	21.1447	19.3294	19.5886	DDA for other ion		2.49274e+07	3.06377e+07	2.09192e+07	4.36143e+07	8.99815e+07	1.86917e+07	1.24749e+08
	Checked	Tags	Molecular Weight	RT [min]	FWHM [min]	Max. # MI	# Adducts	Area	Max. Exchange	Avg. Exchange	Rel. Exchange [%]	Status	Exchange Rate [%]: 0	Exchange Rate [%]: 1	Exchange Rate [%]: 2	Exchange Rate [%]: 3	Exchange Rate [%]: 4	Exchange Rate [%]: 5	Exchange Rate [%]: 6	Exchange Rate [%]: 7	Exchange Rate [%]: 8	Exchange Rate [%]: 9	Exchange Rate [%]: 10	Exchange Rate [%]: 11	Exchange Rate [%]: 12	Exchange Rate [%]: 13	Exchange Rate [%]: 14	Exchange Rate [%]: 15	Exchange Rate [%]: 16	Exchange Rate [%]: 17	Exchange Rate [%]: 18	Exchange Rate [%]: 19	Exchange Rate [%]: 20	Exchange Rate [%]: 21	Exchange Rate [%]: 22	Exchange Rate [%]: 23	Exchange Rate [%]: 24	Exchange Rate [%]: 25	Study File ID
	TRUE		240.173	1.528	0.063	5	2	1.41236e+08	14	2.7	19.5886	Irregular exchange	11.0447	0	0	88.0698	0	0	1.2514e-05	0	0.29076	0	0	0.206988	0	0	0.38771												F16
	TRUE		240.173	1.535	0.06	6	2	1.24749e+08	14	2.7	19.3294	Irregular exchange	15.4198	0	0	80.7876	1.86464	0	0	0	0.859551	0	0	0.347835	0	0	0.720583												F14
	TRUE		240.173	1.536	0.057	6	2	8.99815e+07	14	2.8	20.1994	Irregular exchange	8.99765	0	0	89.2333	0	0.055585	2.25377e-05	0	1.4364	0	0	0.185536	0	0	0.0915525												F10
	TRUE		240.173	1.53	0.055	4	2	4.36143e+07	14	2.7	19.1029	Contaminating mass	14.9817	0	0	83.0749	0	0	5.12629e-05	0	1.19108	0	0	0.614768	0	0	0.137486												F8
	TRUE		240.173	1.541	0.054	4	2	3.06377e+07	14	2.5	17.7532	Contaminating mass	22.0557	0	0	75.5818	0	0	7.50656e-05	0	1.74414	0	0	0.270051	0	0	0.348237												F4
	TRUE		240.173	1.533	0.055	4	2	2.49274e+07	14	3	21.7384	Contaminating mass	14.7847	0	0	75.9994	2.79994e-05	0.976984	0.000160137	0	6.55551	0	0	1.51858	0	0	0.164649												F2
	TRUE		240.173	1.531	0.053	4	2	2.09192e+07	14	2.8	19.8021	Contaminating mass	20.5391	0	0	73.3436	0	0	0.000153912	0	3.51529	0	0	2.45	0	0	0.151854												F6
	TRUE		240.173	1.529	0.054	4	2	1.86917e+07	14	3	21.1447	Irregular exchange	15.1263	0	0	77.6197	0	0	0.000248007	0	5.61729	0	0	1.56103	0	0	0.075378												F12
	TRUE	Val-Ser	C8 H16 N2 O4	Full match	No results	No results	Full match	0.01	204.111	205.118	6.524	1.36871e+08	12	0			No warnings	No warnings	No warnings	No warnings	No warnings	No warnings	No warnings	No warnings	0	0	0	0	0	0	0	0	0	0	0	0	0	0	0	0	DDA for preferred ion		6.33249e+07	7.06064e+07	7.69432e+07	8.91294e+07	5.34259e+07	1.36871e+08	7.29857e+07
	Checked	Tags	Molecular Weight	RT [min]	FWHM [min]	Max. # MI	# Adducts	Area	Max. Exchange	Avg. Exchange	Rel. Exchange [%]	Status	Exchange Rate [%]: 0	Exchange Rate [%]: 1	Exchange Rate [%]: 2	Exchange Rate [%]: 3	Exchange Rate [%]: 4	Exchange Rate [%]: 5	Exchange Rate [%]: 6	Exchange Rate [%]: 7	Exchange Rate [%]: 8	Exchange Rate [%]: 9	Exchange Rate [%]: 10	Exchange Rate [%]: 11	Exchange Rate [%]: 12	Exchange Rate [%]: 13	Exchange Rate [%]: 14	Exchange Rate [%]: 15	Exchange Rate [%]: 16	Exchange Rate [%]: 17	Exchange Rate [%]: 18	Exchange Rate [%]: 19	Exchange Rate [%]: 20	Exchange Rate [%]: 21	Exchange Rate [%]: 22	Exchange Rate [%]: 23	Exchange Rate [%]: 24	Exchange Rate [%]: 25	Study File ID
	TRUE		204.111	6.414	0.193	1	1	1.36871e+08	8	0	0	No warnings	100	0	0	0	0	0	0	0	0																		F12
	TRUE		204.111	6.461	0.193	1	1	8.91294e+07	8	0	0	No warnings	100	0	0	0	0	0	0	0	0																		F8
	TRUE		204.111	6.514	0.299	1	1	7.69432e+07	8	0	0	No warnings	100	0	0	0	0	0	0	0	0																		F6
	TRUE		204.111	6.473	0.121	1	1	7.29857e+07	8	0	0	No warnings	100	0	0	0	0	0	0	0	0																		F14
	TRUE		204.111	6.533	0.17	1	1	7.06064e+07	8	0	0	No warnings	100	0	0	0	0	0	0	0	0																		F4
	TRUE		204.111	6.529	0.108	1	1	6.33249e+07	8	0	0	No warnings	100	0	0	0	0	0	0	0	0																		F2
	TRUE		204.111	6.498	0.146	1	1	5.34259e+07	8	0	0	No warnings	100	0	0	0	0	0	0	0	0																		F10
	TRUE		204.111	6.598	0.14	1	1	2.32827e+07	8	0	0	No warnings	100	0	0	0	0	0	0	0	0																		F16
	TRUE		C7 H16 N3 O3 P	Full match	No results	No results	No match	-0.55	221.093	222.1	6.806	1.35128e+08	1	0			No warnings	Contaminating mass	Contaminating mass	Contaminating mass	Low pattern fit	Low pattern fit	No warnings	Low pattern fit	0	3.3	1.9	1.7	2.1	2.9	0	4	0	47.4597	27.53	24.0177	29.9232	40.9266	0	57.1425	No MS2		1.14248e+06	1.34055e+08	1.09873e+07	4.94197e+07	2.38744e+07	1.35128e+08	1.03436e+06
	Checked	Tags	Molecular Weight	RT [min]	FWHM [min]	Max. # MI	# Adducts	Area	Max. Exchange	Avg. Exchange	Rel. Exchange [%]	Status	Exchange Rate [%]: 0	Exchange Rate [%]: 1	Exchange Rate [%]: 2	Exchange Rate [%]: 3	Exchange Rate [%]: 4	Exchange Rate [%]: 5	Exchange Rate [%]: 6	Exchange Rate [%]: 7	Exchange Rate [%]: 8	Exchange Rate [%]: 9	Exchange Rate [%]: 10	Exchange Rate [%]: 11	Exchange Rate [%]: 12	Exchange Rate [%]: 13	Exchange Rate [%]: 14	Exchange Rate [%]: 15	Exchange Rate [%]: 16	Exchange Rate [%]: 17	Exchange Rate [%]: 18	Exchange Rate [%]: 19	Exchange Rate [%]: 20	Exchange Rate [%]: 21	Exchange Rate [%]: 22	Exchange Rate [%]: 23	Exchange Rate [%]: 24	Exchange Rate [%]: 25	Study File ID
	TRUE		221.093	6.991	0.444	2	1	1.35128e+08	7	2.9	40.9266	Low pattern fit	41.6169	0	0	27.8322	0	0	10.8671	19.6839																			F12
	TRUE		221.093	6.87	0.496	2	1	1.34055e+08	7	3.3	47.4597	Contaminating mass	32.6207	0	0	31.6852	0	0	12.6965	22.9976																			F4
	TRUE		221.093	6.958	0.358	2	1	4.94197e+07	7	1.7	24.0177	Contaminating mass	59.1358	0	0	28.3704	0	0	4.44411	8.04974																			F8
	TRUE		221.093	6.999	0.439	1	1	3.07992e+07	7	4	57.1425	Low pattern fit	0	0.00127822	0	72.5585	0	0	9.76058	17.6796																			F16
	TRUE		221.093	6.977	0.267	2	1	2.38744e+07	7	2.1	29.9232	Low pattern fit	40.7862	0	0	50.4821	0	0	3.10589	5.62578																			F10
	TRUE		221.093	6.746	0.133	1	1	1.09873e+07	7	1.9	27.53	Contaminating mass	70.9962	0	0	0	0	0	10.3168	18.687																			F6
	TRUE		221.093	6.832	0.059	1	1	1.14248e+06	7	0	0	No warnings	100	0	0	0	0	0	0	0																			F2
	TRUE		221.093	6.733	0.041	1	1	1.03436e+06	7	0	0	No warnings	100	0	0	0	0	0	0	0																			F14
	TRUE		C32 H51 N7 O16	Full match	No results	No results	No results	-0.13	789.339	395.677	10.338	1.34322e+08	0	0			No warnings	No warnings	No warnings	No warnings	No warnings	No warnings	No warnings	No warnings	0	0	0	0	0	0	0	0	0.0441958	0	0	0	0.0217112	0	0	0.0610301	DDA for other ion		1.14852e+08	5.98024e+07	1.84795e+07	2.48137e+07	1.34322e+08	1.33857e+08	2.52226e+07
	Checked	Tags	Molecular Weight	RT [min]	FWHM [min]	Max. # MI	# Adducts	Area	Max. Exchange	Avg. Exchange	Rel. Exchange [%]	Status	Exchange Rate [%]: 0	Exchange Rate [%]: 1	Exchange Rate [%]: 2	Exchange Rate [%]: 3	Exchange Rate [%]: 4	Exchange Rate [%]: 5	Exchange Rate [%]: 6	Exchange Rate [%]: 7	Exchange Rate [%]: 8	Exchange Rate [%]: 9	Exchange Rate [%]: 10	Exchange Rate [%]: 11	Exchange Rate [%]: 12	Exchange Rate [%]: 13	Exchange Rate [%]: 14	Exchange Rate [%]: 15	Exchange Rate [%]: 16	Exchange Rate [%]: 17	Exchange Rate [%]: 18	Exchange Rate [%]: 19	Exchange Rate [%]: 20	Exchange Rate [%]: 21	Exchange Rate [%]: 22	Exchange Rate [%]: 23	Exchange Rate [%]: 24	Exchange Rate [%]: 25	Study File ID
	TRUE		789.339	10.324	0.111	4	2	1.34322e+08	25	0	0.0217112	No warnings	99.4572	0.542779	0	0	0	0	0	0	0	0	0	0	0	0	0	0	0	0	0	0	0	0	0	0	0	0	F10
	TRUE		789.339	10.337	0.111	4	2	1.33857e+08	25	0	0	No warnings	100	0	0	0	0	0	0	0	0	0	0	0	0	0	0	0	0	0	0	0	0	0	0	0	0	0	F12
	TRUE		789.339	10.316	0.104	4	2	1.14852e+08	25	0	0.0441958	No warnings	99.0021	0.890844	0.107025	0	0	0	0	0	0	0	0	0	0	0	0	0	0	0	0	0	0	0	0	0	0	0	F2
	TRUE		789.339	10.349	0.097	4	2	5.98024e+07	25	0	0	No warnings	100	0	0	0	0	0	0	0	0	0	0	0	0	0	0	0	0	0	0	0	0	0	0	0	0	0	F4
	TRUE		789.339	10.373	0.085	3	2	2.52226e+07	25	0	0	No warnings	100	0	0	0	0	0	0	0	0	0	0	0	0	0	0	0	0	0	0	0	0	0	0	0	0	0	F14
	TRUE		789.339	10.404	0.088	3	1	2.48137e+07	25	0	0	No warnings	100	0	0	0	0	0	0	0	0	0	0	0	0	0	0	0	0	0	0	0	0	0	0	0	0	0	F8
	TRUE		789.339	10.394	0.079	3	1	1.84795e+07	25	0	0	No warnings	100	0	0	0	0	0	0	0	0	0	0	0	0	0	0	0	0	0	0	0	0	0	0	0	0	0	F6
	TRUE		789.339	10.399	0.084	3	1	1.42605e+07	25	0	0.0610301	No warnings	98.4742	1.52575	0	0	0	0	0	0	0	0	0	0	0	0	0	0	0	0	0	0	0	0	0	0	0	0	F16
	TRUE		C2 H N6 O5 P3 S	Full match	No results	No results	No results	3.18	313.895	314.902	15.242	1.32645e+08	0	0			No warnings	No warnings	No warnings	No warnings	No warnings	No warnings	No warnings	No warnings	0	0	0	0	0	0	0	0	0	0	0	0	0	0	0	0	DDA for preferred ion		1.32645e+08	5.65299e+07	7.44363e+07	5.76846e+07	8.82971e+07	7.23346e+07	5.86577e+07
	Checked	Tags	Molecular Weight	RT [min]	FWHM [min]	Max. # MI	# Adducts	Area	Max. Exchange	Avg. Exchange	Rel. Exchange [%]	Status	Exchange Rate [%]: 0	Exchange Rate [%]: 1	Exchange Rate [%]: 2	Exchange Rate [%]: 3	Exchange Rate [%]: 4	Exchange Rate [%]: 5	Exchange Rate [%]: 6	Exchange Rate [%]: 7	Exchange Rate [%]: 8	Exchange Rate [%]: 9	Exchange Rate [%]: 10	Exchange Rate [%]: 11	Exchange Rate [%]: 12	Exchange Rate [%]: 13	Exchange Rate [%]: 14	Exchange Rate [%]: 15	Exchange Rate [%]: 16	Exchange Rate [%]: 17	Exchange Rate [%]: 18	Exchange Rate [%]: 19	Exchange Rate [%]: 20	Exchange Rate [%]: 21	Exchange Rate [%]: 22	Exchange Rate [%]: 23	Exchange Rate [%]: 24	Exchange Rate [%]: 25	Study File ID
	TRUE		313.895	15.242	0.252	1	1	1.32645e+08	2	0	0	No warnings	100	0	0																								F2
	TRUE		313.895	15.254	0.217	1	1	8.82971e+07	2	0	0	No warnings	100	0	0																								F10
	TRUE		313.895	15.245	0.204	1	1	7.44363e+07	2	0	0	No warnings	100	0	0																								F6
	TRUE		313.895	15.274	0.224	1	1	7.23346e+07	2	0	0	No warnings	100	0	0																								F12
	TRUE		313.895	15.269	0.2	1	1	5.86577e+07	2	0	0	No warnings	100	0	0																								F14
	TRUE		313.895	15.259	0.17	1	1	5.76846e+07	2	0	0	No warnings	100	0	0																								F8
	TRUE		313.895	15.28	0.205	1	1	5.65299e+07	2	0	0	No warnings	100	0	0																								F4
	TRUE		313.895	15.282	0.157	1	1	3.81948e+07	2	0	0	No warnings	100	0	0																								F16
	TRUE	6-HYDROXYMETHYL-7,8-DIHYDROPTERIN	C7 H9 N5 O2	Full match	No results	Partial match	Full match	0.03	195.076	196.083	3.491	1.31909e+08	1	0			No warnings	No warnings	No warnings	No warnings	No warnings	No warnings	No warnings	No warnings	0	0	0	0	0	0	0	0	0.00045806	0	0.00154019	0.00060353	0.631155	0	0.123928	0.00364541	DDA for preferred ion		6.27969e+07	7.16376e+07	5.66505e+07	8.63688e+07	1.31909e+08	4.92535e+07	4.24105e+07
	Checked	Tags	Molecular Weight	RT [min]	FWHM [min]	Max. # MI	# Adducts	Area	Max. Exchange	Avg. Exchange	Rel. Exchange [%]	Status	Exchange Rate [%]: 0	Exchange Rate [%]: 1	Exchange Rate [%]: 2	Exchange Rate [%]: 3	Exchange Rate [%]: 4	Exchange Rate [%]: 5	Exchange Rate [%]: 6	Exchange Rate [%]: 7	Exchange Rate [%]: 8	Exchange Rate [%]: 9	Exchange Rate [%]: 10	Exchange Rate [%]: 11	Exchange Rate [%]: 12	Exchange Rate [%]: 13	Exchange Rate [%]: 14	Exchange Rate [%]: 15	Exchange Rate [%]: 16	Exchange Rate [%]: 17	Exchange Rate [%]: 18	Exchange Rate [%]: 19	Exchange Rate [%]: 20	Exchange Rate [%]: 21	Exchange Rate [%]: 22	Exchange Rate [%]: 23	Exchange Rate [%]: 24	Exchange Rate [%]: 25	Study File ID
	TRUE		195.076	3.502	0.183	2	1	1.31909e+08	7	0	0.631155	No warnings	95.5819	4.41808	0	0	0	0	0	0																			F10
	TRUE		195.076	3.497	0.171	2	1	8.63688e+07	7	0	0.00060353	No warnings	99.9994	0	0	0	0	0	0	0.00060353																			F8
	TRUE		195.076	3.498	0.203	2	1	7.16376e+07	7	0	0	No warnings	100	0	0	0	0	0	0	0																			F4
	TRUE		195.076	3.495	0.193	2	1	6.27969e+07	7	0	0.00045806	No warnings	99.9995	0	0	0	0	0	0	0.00045806																			F2
	TRUE		195.076	3.488	0.179	2	1	5.66505e+07	7	0	0.00154019	No warnings	99.9985	0	0	0	0	0	0	0.00154019																			F6
	TRUE		195.076	3.471	0.171	2	1	4.92535e+07	7	0	0	No warnings	100	0	0	0	0	0	0	0																			F12
	TRUE		195.076	3.495	0.177	2	1	4.24105e+07	7	0	0.123928	No warnings	99.1378	0.86131	0	0	0	0	0	0.000883396																			F14
	TRUE		195.076	3.503	0.173	1	1	1.54789e+07	7	0	0.00364541	No warnings	99.9964	0	0	0	0	0	0	0.00364541																			F16
	TRUE		C15 H32 N2 O2	Full match	No results	No results	No results	-0.76	272.246	273.253	1.522	1.31658e+08	0	0			No warnings	No warnings	No warnings	No warnings	No warnings	No warnings	No warnings	No warnings	0	0	0	0	0	0	0	0	0	0.148454	0	0	0	0	0	0	DDA for preferred ion		1.85703e+07	3.49353e+07	1.67301e+07	2.90574e+07	3.84176e+07	8.01575e+06	1.31658e+08
	Checked	Tags	Molecular Weight	RT [min]	FWHM [min]	Max. # MI	# Adducts	Area	Max. Exchange	Avg. Exchange	Rel. Exchange [%]	Status	Exchange Rate [%]: 0	Exchange Rate [%]: 1	Exchange Rate [%]: 2	Exchange Rate [%]: 3	Exchange Rate [%]: 4	Exchange Rate [%]: 5	Exchange Rate [%]: 6	Exchange Rate [%]: 7	Exchange Rate [%]: 8	Exchange Rate [%]: 9	Exchange Rate [%]: 10	Exchange Rate [%]: 11	Exchange Rate [%]: 12	Exchange Rate [%]: 13	Exchange Rate [%]: 14	Exchange Rate [%]: 15	Exchange Rate [%]: 16	Exchange Rate [%]: 17	Exchange Rate [%]: 18	Exchange Rate [%]: 19	Exchange Rate [%]: 20	Exchange Rate [%]: 21	Exchange Rate [%]: 22	Exchange Rate [%]: 23	Exchange Rate [%]: 24	Exchange Rate [%]: 25	Study File ID
	TRUE		272.246	1.516	0.097	2	3	1.31658e+08	15	0	0	No warnings	100	0	0	0	0	0	0	0	0	0	0	0	0	0	0	0											F14
	TRUE		272.246	1.506	0.093	2	3	1.00366e+08	15	0	0	No warnings	100	0	0	0	0	0	0	0	0	0	0	0	0	0	0	0											F16
	TRUE		272.246	1.521	0.093	2	3	3.84176e+07	15	0	0	No warnings	100	0	0	0	0	0	0	0	0	0	0	0	0	0	0	0											F10
	TRUE		272.246	1.527	0.089	3	2	3.49353e+07	15	0	0.148454	No warnings	99.5546	0	0	0	0.000178198	0.44522	0	0	0	0	0	0	0	0	0	0											F4
	TRUE		272.246	1.515	0.097	2	3	2.90574e+07	15	0	0	No warnings	100	0	0	0	0	0	0	0	0	0	0	0	0	0	0	0											F8
	TRUE		272.246	1.526	0.097	2	3	1.85703e+07	15	0	0	No warnings	100	0	0	0	0	0	0	0	0	0	0	0	0	0	0	0											F2
	TRUE		272.246	1.516	0.11	2	2	1.67301e+07	15	0	0	No warnings	100	0	0	0	0	0	0	0	0	0	0	0	0	0	0	0											F6
	TRUE		272.246	1.516	0.093	2	1	8.01575e+06	15	0	0	No warnings	100	0	0	0	0	0	0	0	0	0	0	0	0	0	0	0											F12
	TRUE		C5 H N8 O17 P3 S	Full match	No results	No results	No results	-0.39	569.839	570.846	15.256	1.3097e+08	0	0			No warnings	No warnings	No warnings	No warnings	No warnings	No warnings	No warnings	No warnings	0	0	0	0	0	0	0	0	0.0191927	0.0165022	0.0122638	0.0138686	0.0179345	0.0178594	0.0114817	0.0142025	DDA for preferred ion		1.3097e+08	3.71539e+07	5.86373e+07	5.13408e+07	9.06651e+07	5.69398e+07	6.40017e+07
	Checked	Tags	Molecular Weight	RT [min]	FWHM [min]	Max. # MI	# Adducts	Area	Max. Exchange	Avg. Exchange	Rel. Exchange [%]	Status	Exchange Rate [%]: 0	Exchange Rate [%]: 1	Exchange Rate [%]: 2	Exchange Rate [%]: 3	Exchange Rate [%]: 4	Exchange Rate [%]: 5	Exchange Rate [%]: 6	Exchange Rate [%]: 7	Exchange Rate [%]: 8	Exchange Rate [%]: 9	Exchange Rate [%]: 10	Exchange Rate [%]: 11	Exchange Rate [%]: 12	Exchange Rate [%]: 13	Exchange Rate [%]: 14	Exchange Rate [%]: 15	Exchange Rate [%]: 16	Exchange Rate [%]: 17	Exchange Rate [%]: 18	Exchange Rate [%]: 19	Exchange Rate [%]: 20	Exchange Rate [%]: 21	Exchange Rate [%]: 22	Exchange Rate [%]: 23	Exchange Rate [%]: 24	Exchange Rate [%]: 25	Study File ID
	TRUE		569.839	15.237	0.178	2	1	1.3097e+08	5	0	0.0191927	No warnings	99.9808	0	0	0	0	0.0191927																					F2
	TRUE		569.839	15.237	0.183	2	1	9.06651e+07	5	0	0.0179345	No warnings	99.9821	0	0	0	0	0.0179345																					F10
	TRUE		569.839	15.254	0.253	1	1	6.40017e+07	5	0	0.0114817	No warnings	99.9885	0	0	0	0	0.0114817																					F14
	TRUE		569.839	15.256	0.192	2	1	5.86373e+07	5	0	0.0122638	No warnings	99.9877	0	0	0	0	0.0122638																					F6
	TRUE		569.839	15.284	0.151	2	1	5.69398e+07	5	0	0.0178594	No warnings	99.9821	0	0	0	0	0.0178594																					F12
	TRUE		569.839	15.275	0.172	2	1	5.13408e+07	5	0	0.0138686	No warnings	99.9861	0	0	0	0	0.0138686																					F8
	TRUE		569.839	15.275	0.184	2	1	3.71539e+07	5	0	0.0165022	No warnings	99.9835	0	0	0	0	0.0165022																					F4
	TRUE		569.839	15.292	0.156	2	1	2.94277e+07	5	0	0.0142025	No warnings	99.9858	0	0	0	0	0.0142025																					F16
	TRUE	N^5^-formyl-N^5^-hydroxy-L-ornithine	C6 H12 N2 O4	No results	No results	No results	Invalid mass	5.67	176.081	177.088	6.95	1.24894e+08	1	0			Not detected	Contaminating mass	Not detected	Contaminating mass	No warnings	No warnings	No warnings	No warnings		1		1	1	1	1	1		16.6667		16.6667	16.6667	16.6667	16.6667	16.6667	DDA for preferred ion		1.24894e+08	842867		2.19295e+06	276054	621349	405205
	Checked	Tags	Molecular Weight	RT [min]	FWHM [min]	Max. # MI	# Adducts	Area	Max. Exchange	Avg. Exchange	Rel. Exchange [%]	Status	Exchange Rate [%]: 0	Exchange Rate [%]: 1	Exchange Rate [%]: 2	Exchange Rate [%]: 3	Exchange Rate [%]: 4	Exchange Rate [%]: 5	Exchange Rate [%]: 6	Exchange Rate [%]: 7	Exchange Rate [%]: 8	Exchange Rate [%]: 9	Exchange Rate [%]: 10	Exchange Rate [%]: 11	Exchange Rate [%]: 12	Exchange Rate [%]: 13	Exchange Rate [%]: 14	Exchange Rate [%]: 15	Exchange Rate [%]: 16	Exchange Rate [%]: 17	Exchange Rate [%]: 18	Exchange Rate [%]: 19	Exchange Rate [%]: 20	Exchange Rate [%]: 21	Exchange Rate [%]: 22	Exchange Rate [%]: 23	Exchange Rate [%]: 24	Exchange Rate [%]: 25	Study File ID
	TRUE		176.081	7.044	0.023	1	1	2.76097e+06	6	1	16.6667	No warnings	0	100	0	0	0	0	0																				F16
	TRUE		176.081	7.122	0.023	1	1	2.19295e+06	6	1	16.6667	Contaminating mass	0	100	0	0	0	0	0																				F8
	TRUE		176.081	6.792	0.026	1	1	842867	6	1	16.6667	Contaminating mass	0	100	0	0	0	0	0																				F4
	TRUE		176.081	6.795	0.011	1	1	621349	6	1	16.6667	No warnings	0	100	0	0	0	0	0																				F12
	TRUE		176.081	6.765	0.038	1	1	405205	6	1	16.6667	No warnings	0	100	0	0	0	0	0																				F14
	TRUE		176.081	6.789	0.028	1	1	276054	6	1	16.6667	No warnings	0	100	0	0	0	0	0																				F10
	TRUE	lys-leu	C12 H25 N3 O3	No results	No results	No results	Full match	-2.98	259.189	242.186	2.49	1.23557e+08	4	0			Contaminating mass	Contaminating mass	Contaminating mass	Contaminating mass	Irregular exchange	Irregular exchange	Irregular exchange	Irregular exchange	1.6	1.6	1.5	1.5	1.6	1.6	1.6	1.5	13.0434	13.0106	12.7233	12.7682	12.9844	12.967	12.9497	12.8009	DDA for preferred ion		1.12378e+08	1.05823e+08	8.16319e+07	1.08862e+08	1.10847e+08	1.23557e+08	1.02742e+08
	Checked	Tags	Molecular Weight	RT [min]	FWHM [min]	Max. # MI	# Adducts	Area	Max. Exchange	Avg. Exchange	Rel. Exchange [%]	Status	Exchange Rate [%]: 0	Exchange Rate [%]: 1	Exchange Rate [%]: 2	Exchange Rate [%]: 3	Exchange Rate [%]: 4	Exchange Rate [%]: 5	Exchange Rate [%]: 6	Exchange Rate [%]: 7	Exchange Rate [%]: 8	Exchange Rate [%]: 9	Exchange Rate [%]: 10	Exchange Rate [%]: 11	Exchange Rate [%]: 12	Exchange Rate [%]: 13	Exchange Rate [%]: 14	Exchange Rate [%]: 15	Exchange Rate [%]: 16	Exchange Rate [%]: 17	Exchange Rate [%]: 18	Exchange Rate [%]: 19	Exchange Rate [%]: 20	Exchange Rate [%]: 21	Exchange Rate [%]: 22	Exchange Rate [%]: 23	Exchange Rate [%]: 24	Exchange Rate [%]: 25	Study File ID
	TRUE		259.189	2.48	0.043	3	3	1.23557e+08	12	1.6	12.967	Irregular exchange	20.7792	2.83817	76.3827	0	0	0	0	0	0	0	0	0	0														F12
	TRUE		259.189	2.489	0.038	3	3	1.12378e+08	12	1.6	13.0434	Contaminating mass	20.2578	2.96379	76.7784	0	0	0	0	0	0	0	0	0	0														F2
	TRUE		259.189	2.494	0.04	3	3	1.10847e+08	12	1.6	12.9844	Irregular exchange	20.7067	2.77325	76.5201	0	0	0	0	0	0	0	0	0	0														F10
	TRUE		259.189	2.493	0.041	3	3	1.08862e+08	12	1.5	12.7682	Contaminating mass	21.8941	2.9928	75.1131	0	0	0	0	0	0	0	0	0	0														F8
	TRUE		259.189	2.485	0.04	3	3	1.05823e+08	12	1.6	13.0106	Contaminating mass	21.1716	1.52995	77.2984	0	0	0	0	0	0	0	0	0	0														F4
	TRUE		259.189	2.486	0.038	3	3	1.02742e+08	12	1.6	12.9497	Irregular exchange	20.875	2.85407	76.271	0	0	0	0	0	0	0	0	0	0														F14
	TRUE		259.189	2.488	0.038	3	3	9.1198e+07	12	1.5	12.8009	Irregular exchange	21.7829	2.82393	75.3932	0	0	0	0	0	0	0	0	0	0														F16
	TRUE		259.189	2.486	0.039	3	3	8.16319e+07	12	1.5	12.7233	Contaminating mass	22.3817	2.55749	75.0609	0	0	0	0	0	0	0	0	0	0														F6
	TRUE	Casimiroin	C12 H11 N O4	Full match	No results	No results	Full match	3.84	233.07	234.077	15.176	1.21674e+08	3	0			No warnings	No warnings	No warnings	No warnings	No warnings	No warnings	No warnings	No warnings	0	0	0	0	0	0	0	0	0	0	0	0	0	0	0	0	DDA for preferred ion		1.21674e+08	8.10742e+07	7.77321e+07	7.36395e+07	1.0626e+08	1.05031e+08	7.56805e+07
	Checked	Tags	Molecular Weight	RT [min]	FWHM [min]	Max. # MI	# Adducts	Area	Max. Exchange	Avg. Exchange	Rel. Exchange [%]	Status	Exchange Rate [%]: 0	Exchange Rate [%]: 1	Exchange Rate [%]: 2	Exchange Rate [%]: 3	Exchange Rate [%]: 4	Exchange Rate [%]: 5	Exchange Rate [%]: 6	Exchange Rate [%]: 7	Exchange Rate [%]: 8	Exchange Rate [%]: 9	Exchange Rate [%]: 10	Exchange Rate [%]: 11	Exchange Rate [%]: 12	Exchange Rate [%]: 13	Exchange Rate [%]: 14	Exchange Rate [%]: 15	Exchange Rate [%]: 16	Exchange Rate [%]: 17	Exchange Rate [%]: 18	Exchange Rate [%]: 19	Exchange Rate [%]: 20	Exchange Rate [%]: 21	Exchange Rate [%]: 22	Exchange Rate [%]: 23	Exchange Rate [%]: 24	Exchange Rate [%]: 25	Study File ID
	TRUE		233.07	15.219	0.44	1	3	1.21674e+08	12	0	0	No warnings	100	0	0	0	0	0	0	0	0	0	0	0	0														F2
	TRUE		233.07	15.2	0.379	1	3	1.0626e+08	12	0	0	No warnings	100	0	0	0	0	0	0	0	0	0	0	0	0														F10
	TRUE		233.07	15.255	0.451	1	3	1.05031e+08	12	0	0	No warnings	100	0	0	0	0	0	0	0	0	0	0	0	0														F12
	TRUE		233.07	15.292	0.358	1	3	8.10742e+07	12	0	0	No warnings	100	0	0	0	0	0	0	0	0	0	0	0	0														F4
	TRUE		233.07	15.206	0.204	1	3	7.77321e+07	12	0	0	No warnings	100	0	0	0	0	0	0	0	0	0	0	0	0														F6
	TRUE		233.07	15.248	0.382	1	3	7.56805e+07	12	0	0	No warnings	100	0	0	0	0	0	0	0	0	0	0	0	0														F14
	TRUE		233.07	15.281	0.338	1	3	7.4544e+07	12	0	0	No warnings	100	0	0	0	0	0	0	0	0	0	0	0	0														F16
	TRUE		233.07	15.245	0.251	1	3	7.36395e+07	12	0	0	No warnings	100	0	0	0	0	0	0	0	0	0	0	0	0														F8
	TRUE	2-Heptyl-4,5-dimethylthiazole	C12 H21 N S	No results	No results	No results	Full match	1.71	211.14	244.173	2.489	1.14506e+08	2	0			Contaminating mass	Contaminating mass	Contaminating mass	Contaminating mass	No warnings	No warnings	No warnings	No warnings	1	1	1	1	1	1	1	1	7.95295	8.06074	8.46987	8.15236	8.16459	8.53547	8.63448	8.48561	DDA for preferred ion		9.08247e+07	8.61151e+07	7.3054e+07	9.17036e+07	8.92333e+07	1.14506e+08	9.85299e+07
	Checked	Tags	Molecular Weight	RT [min]	FWHM [min]	Max. # MI	# Adducts	Area	Max. Exchange	Avg. Exchange	Rel. Exchange [%]	Status	Exchange Rate [%]: 0	Exchange Rate [%]: 1	Exchange Rate [%]: 2	Exchange Rate [%]: 3	Exchange Rate [%]: 4	Exchange Rate [%]: 5	Exchange Rate [%]: 6	Exchange Rate [%]: 7	Exchange Rate [%]: 8	Exchange Rate [%]: 9	Exchange Rate [%]: 10	Exchange Rate [%]: 11	Exchange Rate [%]: 12	Exchange Rate [%]: 13	Exchange Rate [%]: 14	Exchange Rate [%]: 15	Exchange Rate [%]: 16	Exchange Rate [%]: 17	Exchange Rate [%]: 18	Exchange Rate [%]: 19	Exchange Rate [%]: 20	Exchange Rate [%]: 21	Exchange Rate [%]: 22	Exchange Rate [%]: 23	Exchange Rate [%]: 24	Exchange Rate [%]: 25	Study File ID
	TRUE		211.14	2.48	0.043	3	2	1.14506e+08	12	1	8.53547	No warnings	3.35263	95.6998	0	0.000272743	0.213283	0	0	0	0.733975	0	0	0	0														F12
	TRUE		211.14	2.487	0.038	2	2	9.85299e+07	12	1	8.63448	No warnings	3.52386	94.6908	1.13149e-05	0.000386068	0.903717	0.5809	0	0	0.300302	0	0	0	0														F14
	TRUE		211.14	2.493	0.041	2	2	9.17036e+07	12	1	8.15236	Contaminating mass	5.18357	94.1583	0	0.000170795	0.398501	0	0	0	0.259439	0	0	0	0														F8
	TRUE		211.14	2.49	0.038	2	2	9.08247e+07	12	1	7.95295	Contaminating mass	4.7174	95.2608	0	0	0	0	0	0	0.0218228	0	0	0	0														F2
	TRUE		211.14	2.494	0.04	2	2	8.92333e+07	12	1	8.16459	No warnings	4.36043	94.8609	0	0.000333573	0.778294	0	0	0	0	0	0	0	0														F10
	TRUE		211.14	2.485	0.04	3	2	8.61151e+07	12	1	8.06074	Contaminating mass	4.76239	94.7404	0	0.000399457	0.496804	0	0	0	0	0	0	0	0														F4
	TRUE		211.14	2.489	0.038	2	2	8.21086e+07	12	1	8.48561	No warnings	4.34402	93.9527	0	0.000491401	1.14654	0.387663	0	0	0.168586	0	0	0	0														F16
	TRUE		211.14	2.487	0.039	2	2	7.3054e+07	12	1	8.46987	Contaminating mass	3.81473	95.4063	0	0	0	0	0	0	0.779015	0	0	0	0														F6
	TRUE		C H3 N4 O14 P3 S	Full match	No results	No results	No results	3.63	419.859	420.867	15.258	1.14005e+08	0	0			No warnings	No warnings	No warnings	No warnings	No warnings	No warnings	No warnings	No warnings	0	0	0	0	0	0	0	0	0	0	0	0	0	0	0	0	DDA for preferred ion		5.52698e+07	1.61355e+07	2.83874e+07	2.36332e+07	3.94818e+07	2.58409e+07	2.40568e+07
	Checked	Tags	Molecular Weight	RT [min]	FWHM [min]	Max. # MI	# Adducts	Area	Max. Exchange	Avg. Exchange	Rel. Exchange [%]	Status	Exchange Rate [%]: 0	Exchange Rate [%]: 1	Exchange Rate [%]: 2	Exchange Rate [%]: 3	Exchange Rate [%]: 4	Exchange Rate [%]: 5	Exchange Rate [%]: 6	Exchange Rate [%]: 7	Exchange Rate [%]: 8	Exchange Rate [%]: 9	Exchange Rate [%]: 10	Exchange Rate [%]: 11	Exchange Rate [%]: 12	Exchange Rate [%]: 13	Exchange Rate [%]: 14	Exchange Rate [%]: 15	Exchange Rate [%]: 16	Exchange Rate [%]: 17	Exchange Rate [%]: 18	Exchange Rate [%]: 19	Exchange Rate [%]: 20	Exchange Rate [%]: 21	Exchange Rate [%]: 22	Exchange Rate [%]: 23	Exchange Rate [%]: 24	Exchange Rate [%]: 25	Study File ID
	TRUE		419.859	15.225	0.187	1	1	5.52698e+07	1	0	0	No warnings	100	0																									F2
	TRUE		419.859	15.24	0.168	1	1	3.94818e+07	1	0	0	No warnings	100	0																									F10
	TRUE		419.859	15.259	0.173	1	1	2.83874e+07	1	0	0	No warnings	100	0																									F6
	TRUE		419.859	15.258	0.117	1	1	2.58409e+07	1	0	0	No warnings	100	0																									F12
	TRUE		419.859	15.258	0.134	1	1	2.40568e+07	1	0	0	No warnings	100	0																									F14
	TRUE		419.859	15.276	0.173	1	1	2.36332e+07	1	0	0	No warnings	100	0																									F8
	TRUE		419.859	15.281	0.176	1	1	1.61355e+07	1	0	0	No warnings	100	0																									F4
	TRUE		419.859	15.287	0.124	1	1	1.44753e+07	1	0	0	No warnings	100	0																									F16
	TRUE	PEG n6	C12 H26 O7	Full match	Full match	No results	Full match	-0.57	282.168	300.201	1.652	1.12264e+08	1	1	70	44.2	Contaminating mass	Contaminating mass	Contaminating mass	Contaminating mass	Irregular exchange	Irregular exchange	Irregular exchange	Irregular exchange	2.4	3.4	2.7	3	2.9	2.2	2.3	1.8	20.2223	28.6037	22.7717	24.8102	23.8957	18.3693	19.0334	15.3289	DDA for preferred ion		8.98802e+07	6.45447e+07	7.60698e+07	7.64421e+07	7.45585e+07	1.12264e+08	9.89982e+07
	Checked	Tags	Molecular Weight	RT [min]	FWHM [min]	Max. # MI	# Adducts	Area	Max. Exchange	Avg. Exchange	Rel. Exchange [%]	Status	Exchange Rate [%]: 0	Exchange Rate [%]: 1	Exchange Rate [%]: 2	Exchange Rate [%]: 3	Exchange Rate [%]: 4	Exchange Rate [%]: 5	Exchange Rate [%]: 6	Exchange Rate [%]: 7	Exchange Rate [%]: 8	Exchange Rate [%]: 9	Exchange Rate [%]: 10	Exchange Rate [%]: 11	Exchange Rate [%]: 12	Exchange Rate [%]: 13	Exchange Rate [%]: 14	Exchange Rate [%]: 15	Exchange Rate [%]: 16	Exchange Rate [%]: 17	Exchange Rate [%]: 18	Exchange Rate [%]: 19	Exchange Rate [%]: 20	Exchange Rate [%]: 21	Exchange Rate [%]: 22	Exchange Rate [%]: 23	Exchange Rate [%]: 24	Exchange Rate [%]: 25	Study File ID
	TRUE		282.168	1.652	0.053	4	2	1.12264e+08	12	2.2	18.3693	Irregular exchange	54.4345	0	0.916939	1.92538	0.793818	41.9294	0	0	0	0	0	0	0														F12
	TRUE		282.168	1.649	0.058	4	2	1.11959e+08	12	1.8	15.3289	Irregular exchange	62.749	0	0.444551	0	0.974379	35.8321	0	0	0	0	0	0	0														F16
	TRUE		282.168	1.654	0.06	4	2	9.89982e+07	12	2.3	19.0334	Irregular exchange	52.9665	0	0.828074	1.43145	1.41924	43.3547	0	0	0	0	0	0	0														F14
	TRUE		282.168	1.642	0.073	4	2	8.98802e+07	12	2.4	20.2223	Contaminating mass	49.1208	0	0.670487	4.60696	0.503195	45.0986	0	0	0	0	0	0	0														F2
	TRUE		282.168	1.633	0.072	4	2	7.64421e+07	12	3	24.8102	Contaminating mass	37.7581	0	1.81014	3.48967	1.07754	55.8646	0	0	0	0	0	0	0														F8
	TRUE		282.168	1.636	0.072	4	2	7.60698e+07	12	2.7	22.7717	Contaminating mass	42.9786	0	0.649747	4.25385	1.38966	50.7281	0	0	0	0	0	0	0														F6
	TRUE		282.168	1.639	0.071	4	2	7.45585e+07	12	2.9	23.8957	Irregular exchange	40.9384	0	0.0814906	3.228	1.85943	53.8927	0	0	0	0	0	0	0														F10
	TRUE		282.168	1.643	0.071	5	2	6.45447e+07	12	3.4	28.6037	Contaminating mass	29.622	0	0.385108	3.39755	2.26131	64.0208	0	0	0	0	0.313199	0	0														F4
	TRUE	Cytidine	C9 H13 N3 O5	No match	Invalid mass	No results	No results	156141	281.041	282.048	5.265	1.12061e+08	0	3	70.5	8.5	No warnings	No warnings	No warnings	No warnings	No warnings	No warnings	No warnings	No warnings	0	0	0	0	0	0	0	0	0	0	0	0	0	0	0	0	DDA for preferred ion		6.74452e+07	1.12061e+08	5.94611e+07	6.5504e+07	8.49673e+07	1.06543e+08	4.98163e+07
	Checked	Tags	Molecular Weight	RT [min]	FWHM [min]	Max. # MI	# Adducts	Area	Max. Exchange	Avg. Exchange	Rel. Exchange [%]	Status	Exchange Rate [%]: 0	Exchange Rate [%]: 1	Exchange Rate [%]: 2	Exchange Rate [%]: 3	Exchange Rate [%]: 4	Exchange Rate [%]: 5	Exchange Rate [%]: 6	Exchange Rate [%]: 7	Exchange Rate [%]: 8	Exchange Rate [%]: 9	Exchange Rate [%]: 10	Exchange Rate [%]: 11	Exchange Rate [%]: 12	Exchange Rate [%]: 13	Exchange Rate [%]: 14	Exchange Rate [%]: 15	Exchange Rate [%]: 16	Exchange Rate [%]: 17	Exchange Rate [%]: 18	Exchange Rate [%]: 19	Exchange Rate [%]: 20	Exchange Rate [%]: 21	Exchange Rate [%]: 22	Exchange Rate [%]: 23	Exchange Rate [%]: 24	Exchange Rate [%]: 25	Study File ID
	TRUE		281.041	5.249	0.171	2	1	1.12061e+08	9	0	0	No warnings	100	0	0	0	0	0	0	0	0	0																	F4
	TRUE		281.041	5.253	0.188	2	1	1.06543e+08	9	0	0	No warnings	100	0	0	0	0	0	0	0	0	0																	F12
	TRUE		281.041	5.252	0.168	2	1	8.49673e+07	9	0	0	No warnings	100	0	0	0	0	0	0	0	0	0																	F10
	TRUE		281.041	5.236	0.174	2	1	6.74452e+07	9	0	0	No warnings	100	0	0	0	0	0	0	0	0	0																	F2
	TRUE		281.041	5.239	0.2	2	1	6.5504e+07	9	0	0	No warnings	100	0	0	0	0	0	0	0	0	0																	F8
	TRUE		281.041	5.249	0.192	2	1	5.94611e+07	9	0	0	No warnings	100	0	0	0	0	0	0	0	0	0																	F6
	TRUE		281.041	5.248	0.231	2	1	4.98163e+07	9	0	0	No warnings	100	0	0	0	0	0	0	0	0	0																	F14
	TRUE		281.041	5.249	0.175	2	1	4.58981e+07	9	0	0	No warnings	100	0	0	0	0	0	0	0	0	0																	F16
	TRUE	Nicotinamide adenine dinucleotide (NAD+)	C21 H27 N7 O14 P2	Full match	Full match	No results	Partial match	-1.11	663.108	664.116	7.936	1.09905e+08	1	1	96.5	87.3	No warnings	No warnings	No warnings	No warnings	No warnings	No warnings	No warnings	No warnings	0	0	0	0	0	0	0	0	0	0	0	0	0	0	0	0	DDA for preferred ion		5.62056e+07	1.05491e+08	4.39861e+07	5.09042e+07	7.17332e+07	1.09905e+08	6.8598e+07
	Checked	Tags	Molecular Weight	RT [min]	FWHM [min]	Max. # MI	# Adducts	Area	Max. Exchange	Avg. Exchange	Rel. Exchange [%]	Status	Exchange Rate [%]: 0	Exchange Rate [%]: 1	Exchange Rate [%]: 2	Exchange Rate [%]: 3	Exchange Rate [%]: 4	Exchange Rate [%]: 5	Exchange Rate [%]: 6	Exchange Rate [%]: 7	Exchange Rate [%]: 8	Exchange Rate [%]: 9	Exchange Rate [%]: 10	Exchange Rate [%]: 11	Exchange Rate [%]: 12	Exchange Rate [%]: 13	Exchange Rate [%]: 14	Exchange Rate [%]: 15	Exchange Rate [%]: 16	Exchange Rate [%]: 17	Exchange Rate [%]: 18	Exchange Rate [%]: 19	Exchange Rate [%]: 20	Exchange Rate [%]: 21	Exchange Rate [%]: 22	Exchange Rate [%]: 23	Exchange Rate [%]: 24	Exchange Rate [%]: 25	Study File ID
	TRUE		663.108	7.964	0.158	2	2	1.09905e+08	21	0	0	No warnings	100	0	0	0	0	0	0	0	0	0	0	0	0	0	0	0	0	0	0	0	0	0					F12
	TRUE		663.108	7.947	0.179	2	2	1.05491e+08	21	0	0	No warnings	100	0	0	0	0	0	0	0	0	0	0	0	0	0	0	0	0	0	0	0	0	0					F4
	TRUE		663.108	7.969	0.15	2	2	7.17332e+07	21	0	0	No warnings	100	0	0	0	0	0	0	0	0	0	0	0	0	0	0	0	0	0	0	0	0	0					F10
	TRUE		663.108	7.936	0.136	2	2	6.8598e+07	21	0	0	No warnings	100	0	0	0	0	0	0	0	0	0	0	0	0	0	0	0	0	0	0	0	0	0					F14
	TRUE		663.108	7.967	0.15	2	2	6.34063e+07	21	0	0	No warnings	100	0	0	0	0	0	0	0	0	0	0	0	0	0	0	0	0	0	0	0	0	0					F16
	TRUE		663.108	7.931	0.16	2	2	5.62056e+07	21	0	0	No warnings	100	0	0	0	0	0	0	0	0	0	0	0	0	0	0	0	0	0	0	0	0	0					F2
	TRUE		663.108	7.973	0.174	2	2	5.09042e+07	21	0	0	No warnings	100	0	0	0	0	0	0	0	0	0	0	0	0	0	0	0	0	0	0	0	0	0					F8
	TRUE		663.108	7.951	0.168	2	2	4.39861e+07	21	0	0	No warnings	100	0	0	0	0	0	0	0	0	0	0	0	0	0	0	0	0	0	0	0	0	0					F6
	TRUE		C4 H12 N2 O P2 S2	Full match	No results	No results	No results	4.9	229.988	248.022	10.414	1.09021e+08	0	0			No warnings	No warnings	No warnings	No warnings	No warnings	No warnings	No warnings	No warnings	0	0	0	0	0	0	0	0	0.189028	0	0	0	0	0	0	0	DDA for preferred ion		1.09021e+08	4.15952e+07	4.9134e+07	4.47642e+07	9.96672e+07	8.39574e+07	4.31141e+07
	Checked	Tags	Molecular Weight	RT [min]	FWHM [min]	Max. # MI	# Adducts	Area	Max. Exchange	Avg. Exchange	Rel. Exchange [%]	Status	Exchange Rate [%]: 0	Exchange Rate [%]: 1	Exchange Rate [%]: 2	Exchange Rate [%]: 3	Exchange Rate [%]: 4	Exchange Rate [%]: 5	Exchange Rate [%]: 6	Exchange Rate [%]: 7	Exchange Rate [%]: 8	Exchange Rate [%]: 9	Exchange Rate [%]: 10	Exchange Rate [%]: 11	Exchange Rate [%]: 12	Exchange Rate [%]: 13	Exchange Rate [%]: 14	Exchange Rate [%]: 15	Exchange Rate [%]: 16	Exchange Rate [%]: 17	Exchange Rate [%]: 18	Exchange Rate [%]: 19	Exchange Rate [%]: 20	Exchange Rate [%]: 21	Exchange Rate [%]: 22	Exchange Rate [%]: 23	Exchange Rate [%]: 24	Exchange Rate [%]: 25	Study File ID
	TRUE		229.988	10.364	0.163	2	6	1.09021e+08	4	0	0.189028	No warnings	99.6219	0	0.378056	0	0																						F2
	TRUE		229.988	10.382	0.102	2	5	9.96672e+07	4	0	0	No warnings	100	0	0	0	0																						F10
	TRUE		229.988	10.396	0.128	2	6	8.39574e+07	4	0	0	No warnings	100	0	0	0	0																						F12
	TRUE		229.988	10.442	0.123	2	5	4.9134e+07	4	0	0	No warnings	100	0	0	0	0																						F6
	TRUE		229.988	10.464	0.121	2	6	4.47642e+07	4	0	0	No warnings	100	0	0	0	0																						F8
	TRUE		229.988	10.426	0.114	2	5	4.31141e+07	4	0	0	No warnings	100	0	0	0	0																						F14
	TRUE		229.988	10.414	0.117	2	6	4.15952e+07	4	0	0	No warnings	100	0	0	0	0																						F4
	TRUE		229.988	10.457	0.113	2	4	2.90434e+07	4	0	0	No warnings	100	0	0	0	0																						F16
	TRUE		C6 H21 N8 O P	Full match	No results	No results	No results	-1.43	252.157	270.191	1.577	1.08762e+08	0	0			Contaminating mass	Contaminating mass	Contaminating mass	Contaminating mass	Irregular exchange	Irregular exchange	Irregular exchange	Irregular exchange	3	3.2	3	3	2.9	0.2	1.5	2.9	49.358	52.9415	49.8653	49.1996	49.142	3.76118	24.8589	48.463	DDA for other ion		1.03088e+08	2.20801e+07	1.05932e+08	8.75103e+07	6.87332e+07	2.92641e+06	1.93975e+06
	Checked	Tags	Molecular Weight	RT [min]	FWHM [min]	Max. # MI	# Adducts	Area	Max. Exchange	Avg. Exchange	Rel. Exchange [%]	Status	Exchange Rate [%]: 0	Exchange Rate [%]: 1	Exchange Rate [%]: 2	Exchange Rate [%]: 3	Exchange Rate [%]: 4	Exchange Rate [%]: 5	Exchange Rate [%]: 6	Exchange Rate [%]: 7	Exchange Rate [%]: 8	Exchange Rate [%]: 9	Exchange Rate [%]: 10	Exchange Rate [%]: 11	Exchange Rate [%]: 12	Exchange Rate [%]: 13	Exchange Rate [%]: 14	Exchange Rate [%]: 15	Exchange Rate [%]: 16	Exchange Rate [%]: 17	Exchange Rate [%]: 18	Exchange Rate [%]: 19	Exchange Rate [%]: 20	Exchange Rate [%]: 21	Exchange Rate [%]: 22	Exchange Rate [%]: 23	Exchange Rate [%]: 24	Exchange Rate [%]: 25	Study File ID
	TRUE		252.157	1.678	0.047	4	3	1.08762e+08	6	2.9	48.463	Irregular exchange	5.51695	0	0.683716	86.7933	5.99957	1.00649	0																				F16
	TRUE		252.157	1.678	0.043	4	3	1.05932e+08	6	3	49.8653	Contaminating mass	3.55823	0	0.149175	88.318	5.93344	2.0411	0																				F6
	TRUE		252.157	1.685	0.043	4	3	1.03088e+08	6	3	49.358	Contaminating mass	4.9959	0	0	85.9256	7.02115	2.05734	0																				F2
	TRUE		252.157	1.676	0.046	4	3	8.75103e+07	6	3	49.1996	Contaminating mass	5.47674	0	0	85.6026	6.2138	2.70687	0																				F8
	TRUE		252.157	1.683	0.042	4	3	6.87332e+07	6	2.9	49.142	Irregular exchange	5.79722	0.140779	0	84.5425	6.51403	3.00551	0																				F10
	TRUE		252.157	1.688	0.043	3	3	2.20801e+07	6	3.2	52.9415	Contaminating mass	1.42798	0	0	84.5688	6.07349	7.92978	0																				F4
	TRUE		252.157	1.584	0.066	2	3	2.92641e+06	6	0.2	3.76118	Irregular exchange	88.7165	0	11.2835	0	0	0	0																				F12
	TRUE		252.157	1.551	0.034	1	3	1.93975e+06	6	1.5	24.8589	Irregular exchange	70.1692	0	0	0.000382203	0	29.8304	0																				F14
	TRUE		C13 H35 N8 O2 P3	Full match	No results	No results	No results	-2.32	428.209	429.216	5.153	1.07414e+08	0	0			No warnings	No warnings	No warnings	No warnings	No warnings	No warnings	No warnings	No warnings	0	0	0	0	0	0	0	0	0	0	0	0	0	0	0	0	DDA for preferred ion		1.02935e+08	9.15238e+07	7.93984e+07	8.30762e+07	1.07414e+08	1.00015e+08	8.32062e+07
	Checked	Tags	Molecular Weight	RT [min]	FWHM [min]	Max. # MI	# Adducts	Area	Max. Exchange	Avg. Exchange	Rel. Exchange [%]	Status	Exchange Rate [%]: 0	Exchange Rate [%]: 1	Exchange Rate [%]: 2	Exchange Rate [%]: 3	Exchange Rate [%]: 4	Exchange Rate [%]: 5	Exchange Rate [%]: 6	Exchange Rate [%]: 7	Exchange Rate [%]: 8	Exchange Rate [%]: 9	Exchange Rate [%]: 10	Exchange Rate [%]: 11	Exchange Rate [%]: 12	Exchange Rate [%]: 13	Exchange Rate [%]: 14	Exchange Rate [%]: 15	Exchange Rate [%]: 16	Exchange Rate [%]: 17	Exchange Rate [%]: 18	Exchange Rate [%]: 19	Exchange Rate [%]: 20	Exchange Rate [%]: 21	Exchange Rate [%]: 22	Exchange Rate [%]: 23	Exchange Rate [%]: 24	Exchange Rate [%]: 25	Study File ID
	TRUE		428.209	5.145	0.341	1	1	1.07414e+08	13	0	0	No warnings	100	0	0	0	0	0	0	0	0	0	0	0	0	0													F10
	TRUE		428.209	5.144	0.271	1	1	1.02935e+08	13	0	0	No warnings	100	0	0	0	0	0	0	0	0	0	0	0	0	0													F2
	TRUE		428.209	5.166	0.188	1	1	1.00015e+08	13	0	0	No warnings	100	0	0	0	0	0	0	0	0	0	0	0	0	0													F12
	TRUE		428.209	5.146	0.269	1	1	9.28939e+07	13	0	0	No warnings	100	0	0	0	0	0	0	0	0	0	0	0	0	0													F16
	TRUE		428.209	5.127	0.263	1	1	9.15238e+07	13	0	0	No warnings	100	0	0	0	0	0	0	0	0	0	0	0	0	0													F4
	TRUE		428.209	5.134	0.237	1	1	8.32062e+07	13	0	0	No warnings	100	0	0	0	0	0	0	0	0	0	0	0	0	0													F14
	TRUE		428.209	5.107	0.25	1	1	8.30762e+07	13	0	0	No warnings	100	0	0	0	0	0	0	0	0	0	0	0	0	0													F8
	TRUE		428.209	5.158	0.241	1	1	7.93984e+07	13	0	0	No warnings	100	0	0	0	0	0	0	0	0	0	0	0	0	0													F6
	TRUE		C14 H21 N3 O7	Full match	No results	No results	No results	-0.72	343.138	344.145	6.633	1.07066e+08	0	0			No warnings	No warnings	No warnings	No warnings	No warnings	No warnings	No warnings	No warnings	0	0	0	0	0	0	0	0	0	0	0	0	0	0	0	0	DDA for preferred ion		3.58512e+07	9.25964e+07	5.64722e+07	7.59396e+07	4.09991e+07	1.07066e+08	6.36782e+07
	Checked	Tags	Molecular Weight	RT [min]	FWHM [min]	Max. # MI	# Adducts	Area	Max. Exchange	Avg. Exchange	Rel. Exchange [%]	Status	Exchange Rate [%]: 0	Exchange Rate [%]: 1	Exchange Rate [%]: 2	Exchange Rate [%]: 3	Exchange Rate [%]: 4	Exchange Rate [%]: 5	Exchange Rate [%]: 6	Exchange Rate [%]: 7	Exchange Rate [%]: 8	Exchange Rate [%]: 9	Exchange Rate [%]: 10	Exchange Rate [%]: 11	Exchange Rate [%]: 12	Exchange Rate [%]: 13	Exchange Rate [%]: 14	Exchange Rate [%]: 15	Exchange Rate [%]: 16	Exchange Rate [%]: 17	Exchange Rate [%]: 18	Exchange Rate [%]: 19	Exchange Rate [%]: 20	Exchange Rate [%]: 21	Exchange Rate [%]: 22	Exchange Rate [%]: 23	Exchange Rate [%]: 24	Exchange Rate [%]: 25	Study File ID
	TRUE		343.138	6.662	0.114	2	3	1.07066e+08	14	0	0	No warnings	100	0	0	0	0	0	0	0	0	0	0	0	0	0	0												F12
	TRUE		343.138	6.599	0.09	2	3	9.25964e+07	14	0	0	No warnings	100	0	0	0	0	0	0	0	0	0	0	0	0	0	0												F4
	TRUE		343.138	6.636	0.102	2	2	7.59396e+07	14	0	0	No warnings	100	0	0	0	0	0	0	0	0	0	0	0	0	0	0												F8
	TRUE		343.138	6.657	0.115	2	2	6.36782e+07	14	0	0	No warnings	100	0	0	0	0	0	0	0	0	0	0	0	0	0	0												F14
	TRUE		343.138	6.636	0.115	2	2	5.64722e+07	14	0	0	No warnings	100	0	0	0	0	0	0	0	0	0	0	0	0	0	0												F6
	TRUE		343.138	6.627	0.065	2	2	4.22262e+07	14	0	0	No warnings	100	0	0	0	0	0	0	0	0	0	0	0	0	0	0												F16
	TRUE		343.138	6.681	0.12	2	1	4.09991e+07	14	0	0	No warnings	100	0	0	0	0	0	0	0	0	0	0	0	0	0	0												F10
	TRUE		343.138	6.713	0.115	2	2	3.58512e+07	14	0	0	No warnings	100	0	0	0	0	0	0	0	0	0	0	0	0	0	0												F2
	TRUE	Meperidine-d5	C15 H16 [2]H5 N O2	No match	Invalid mass	No results	No results	-19.88	252.184	253.191	2.494	1.03755e+08	0	1	83.7	9.2	Contaminating mass	Contaminating mass	Not detected	Not detected	No warnings	No warnings	No warnings	No warnings	11	11			11	11	11	11	73.3332	73.3332			73.3332	73.3332	73.3332	73.3332	DDA for preferred ion		75610.6	302732	6.89608e+07	6.44685e+07	277900	337228	206398
	Checked	Tags	Molecular Weight	RT [min]	FWHM [min]	Max. # MI	# Adducts	Area	Max. Exchange	Avg. Exchange	Rel. Exchange [%]	Status	Exchange Rate [%]: 0	Exchange Rate [%]: 1	Exchange Rate [%]: 2	Exchange Rate [%]: 3	Exchange Rate [%]: 4	Exchange Rate [%]: 5	Exchange Rate [%]: 6	Exchange Rate [%]: 7	Exchange Rate [%]: 8	Exchange Rate [%]: 9	Exchange Rate [%]: 10	Exchange Rate [%]: 11	Exchange Rate [%]: 12	Exchange Rate [%]: 13	Exchange Rate [%]: 14	Exchange Rate [%]: 15	Exchange Rate [%]: 16	Exchange Rate [%]: 17	Exchange Rate [%]: 18	Exchange Rate [%]: 19	Exchange Rate [%]: 20	Exchange Rate [%]: 21	Exchange Rate [%]: 22	Exchange Rate [%]: 23	Exchange Rate [%]: 24	Exchange Rate [%]: 25	Study File ID
	TRUE		252.184	2.341	0.106	1	1	337228	15	11	73.3332	No warnings	0	0	0	0	0	0	0	0	0	0.00128016	0	99.9987	0	0	0	0											F12
	TRUE		252.184	2.296	0.194	1	1	302732	15	11	73.3332	Contaminating mass	0	0	0	0	0	0	0	0	0	0.00128016	0	99.9987	0	0	0	0											F4
	TRUE		252.184	2.387	0.094	1	1	290977	15	11	73.3332	No warnings	0	0	0	0	0	0	0	0	0	0.00128016	0	99.9987	0	0	0	0											F16
	TRUE		252.184	2.335	0.199	1	1	277900	15	11	73.3332	No warnings	0	0	0	0	0	0	0	0	0	0.00128016	0	99.9987	0	0	0	0											F10
	TRUE		252.184	2.35	0.116	1	1	206398	15	11	73.3332	No warnings	0	0	0	0	0	0	0	0	0	0.00128016	0	99.9987	0	0	0	0											F14
	TRUE		252.184	2.394	0.045	1	1	75610.6	15	11	73.3332	Contaminating mass	0	0	0	0	0	0	0	0	0	0.00128016	0	99.9987	0	0	0	0											F2
	TRUE	2,4-Diaminotoluene	C7 H10 N2	No results	No results	No results	Full match	4.06	122.085	245.177	2.484	1.0284e+08	10	0			No warnings	No warnings	No warnings	Contaminating mass	No warnings	No warnings	No warnings	No warnings	0	0	0	0.3	0	0.2	0.2	0.1	0.476754	0	0	3.99805	0	2.94655	3.05153	0.822412	DDA for preferred ion		9.55592e+07	8.72951e+07	6.60536e+07	9.07507e+07	9.02752e+07	1.0284e+08	8.61881e+07
	Checked	Tags	Molecular Weight	RT [min]	FWHM [min]	Max. # MI	# Adducts	Area	Max. Exchange	Avg. Exchange	Rel. Exchange [%]	Status	Exchange Rate [%]: 0	Exchange Rate [%]: 1	Exchange Rate [%]: 2	Exchange Rate [%]: 3	Exchange Rate [%]: 4	Exchange Rate [%]: 5	Exchange Rate [%]: 6	Exchange Rate [%]: 7	Exchange Rate [%]: 8	Exchange Rate [%]: 9	Exchange Rate [%]: 10	Exchange Rate [%]: 11	Exchange Rate [%]: 12	Exchange Rate [%]: 13	Exchange Rate [%]: 14	Exchange Rate [%]: 15	Exchange Rate [%]: 16	Exchange Rate [%]: 17	Exchange Rate [%]: 18	Exchange Rate [%]: 19	Exchange Rate [%]: 20	Exchange Rate [%]: 21	Exchange Rate [%]: 22	Exchange Rate [%]: 23	Exchange Rate [%]: 24	Exchange Rate [%]: 25	Study File ID
	TRUE		122.085	2.48	0.043	2	3	1.0284e+08	7	0.2	2.94655	No warnings	96.9925	0	0.0852997	0	0	0	0	2.92218																			F12
	TRUE		122.085	2.489	0.038	1	3	9.55592e+07	7	0	0.476754	No warnings	99.5232	0	0	0	0	0	0	0.476754																			F2
	TRUE		122.085	2.492	0.041	1	3	9.07507e+07	7	0.3	3.99805	Contaminating mass	96.002	0	0	0	0	0	0	3.99805																			F8
	TRUE		122.085	2.494	0.04	1	3	9.02752e+07	7	0	0	No warnings	100	0	0	0	0	0	0	0																			F10
	TRUE		122.085	2.485	0.04	1	3	8.72951e+07	7	0	0	No warnings	100	0	0	0	0	0	0	0																			F4
	TRUE		122.085	2.486	0.038	1	3	8.61881e+07	7	0.2	3.05153	No warnings	96.948	0	0	0	0	0.00149853	0	3.05046																			F14
	TRUE		122.085	2.488	0.038	1	3	7.71528e+07	7	0.1	0.822412	No warnings	99.1776	0	0	0	0	0	0	0.822412																			F16
	TRUE		122.085	2.486	0.039	1	3	6.60536e+07	7	0	0	No warnings	100	0	0	0	0	0	0	0																			F6
	TRUE	ACPC	C4 H7 N O2	Full match	No results	Full match	Full match	-1.29	101.048	102.055	6.737	1.00908e+08	11	0			No warnings	No warnings	No warnings	No warnings	No warnings	No warnings	No warnings	No warnings	0	0	0	0	0	0	0	0	0.15785	0.0562764	0.107622	0.328779	0.0837742	0.123187	0.111331	0.0757759	DDA for preferred ion		9.31961e+07	9.2432e+07	7.95879e+07	1.00908e+08	9.93879e+07	9.54686e+07	8.30815e+07
	Checked	Tags	Molecular Weight	RT [min]	FWHM [min]	Max. # MI	# Adducts	Area	Max. Exchange	Avg. Exchange	Rel. Exchange [%]	Status	Exchange Rate [%]: 0	Exchange Rate [%]: 1	Exchange Rate [%]: 2	Exchange Rate [%]: 3	Exchange Rate [%]: 4	Exchange Rate [%]: 5	Exchange Rate [%]: 6	Exchange Rate [%]: 7	Exchange Rate [%]: 8	Exchange Rate [%]: 9	Exchange Rate [%]: 10	Exchange Rate [%]: 11	Exchange Rate [%]: 12	Exchange Rate [%]: 13	Exchange Rate [%]: 14	Exchange Rate [%]: 15	Exchange Rate [%]: 16	Exchange Rate [%]: 17	Exchange Rate [%]: 18	Exchange Rate [%]: 19	Exchange Rate [%]: 20	Exchange Rate [%]: 21	Exchange Rate [%]: 22	Exchange Rate [%]: 23	Exchange Rate [%]: 24	Exchange Rate [%]: 25	Study File ID
	TRUE		101.048	6.711	0.126	2	1	1.00908e+08	4	0	0.328779	No warnings	98.9119	1.01249	0	0	0.0756565																						F8
	TRUE		101.048	6.723	0.168	2	1	9.93879e+07	4	0	0.0837742	No warnings	99.9162	0	0	0	0.0837742																						F10
	TRUE		101.048	6.731	0.083	2	1	9.54686e+07	4	0	0.123187	No warnings	99.8768	0	0	0	0.123187																						F12
	TRUE		101.048	6.717	0.144	1	1	9.31961e+07	4	0	0.15785	No warnings	99.8421	0	0	0	0.15785																						F2
	TRUE		101.048	6.689	0.174	2	1	9.2432e+07	4	0	0.0562764	No warnings	99.9437	0	0	0	0.0562764																						F4
	TRUE		101.048	6.727	0.089	2	1	8.30815e+07	4	0	0.111331	No warnings	99.8887	0	0	0	0.111331																						F14
	TRUE		101.048	6.685	0.126	2	1	8.04821e+07	4	0	0.0757759	No warnings	99.9242	0	0	0	0.0757759																						F16
	TRUE		101.048	6.71	0.114	2	1	7.95879e+07	4	0	0.107622	No warnings	99.8924	0	0	0	0.107622																						F6
	TRUE	MFCD00037215	C8 H14 N2 O5	Full match	No results	No results	Full match	-0.2	218.09	219.097	8.308	1.00382e+08	8	0			No warnings	No warnings	No warnings	No warnings	No warnings	No warnings	No warnings	No warnings	0	0	0	0	0	0	0	0.1	0	0.43011	0	0	0	0.00163471	0	1.01186	DDA for preferred ion		2.70127e+07	6.44203e+07	3.64849e+07	6.38849e+07	2.01417e+07	1.00382e+08	3.5268e+07
	Checked	Tags	Molecular Weight	RT [min]	FWHM [min]	Max. # MI	# Adducts	Area	Max. Exchange	Avg. Exchange	Rel. Exchange [%]	Status	Exchange Rate [%]: 0	Exchange Rate [%]: 1	Exchange Rate [%]: 2	Exchange Rate [%]: 3	Exchange Rate [%]: 4	Exchange Rate [%]: 5	Exchange Rate [%]: 6	Exchange Rate [%]: 7	Exchange Rate [%]: 8	Exchange Rate [%]: 9	Exchange Rate [%]: 10	Exchange Rate [%]: 11	Exchange Rate [%]: 12	Exchange Rate [%]: 13	Exchange Rate [%]: 14	Exchange Rate [%]: 15	Exchange Rate [%]: 16	Exchange Rate [%]: 17	Exchange Rate [%]: 18	Exchange Rate [%]: 19	Exchange Rate [%]: 20	Exchange Rate [%]: 21	Exchange Rate [%]: 22	Exchange Rate [%]: 23	Exchange Rate [%]: 24	Exchange Rate [%]: 25	Study File ID
	TRUE		218.09	8.342	0.161	2	1	1.00382e+08	8	0	0.00163471	No warnings	99.9983	0	0	0	0	0	0	0.000837664	0.000901759																		F12
	TRUE		218.09	8.316	0.159	3	1	6.44203e+07	8	0	0.43011	No warnings	99.5084	0	0	0	0	1.6866e-06	0	0.491553	0																		F4
	TRUE		218.09	8.295	0.177	1	1	6.38849e+07	8	0	0	No warnings	100	0	0	0	0	0	0	0	0																		F8
	TRUE		218.09	8.376	0.161	3	1	4.4882e+07	8	0.1	1.01186	No warnings	98.8436	0	0	0	0	3.96784e-06	0	1.15641	0																		F16
	TRUE		218.09	8.304	0.132	1	1	3.64849e+07	8	0	0	No warnings	100	0	0	0	0	0	0	0	0																		F6
	TRUE		218.09	8.302	0.144	2	1	3.5268e+07	8	0	0	No warnings	100	0	0	0	0	0	0	0	0																		F14
	TRUE		218.09	8.305	0.166	2	1	2.70127e+07	8	0	0	No warnings	100	0	0	0	0	0	0	0	0																		F2
	TRUE		218.09	8.302	0.135	1	1	2.01417e+07	8	0	0	No warnings	100	0	0	0	0	0	0	0	0																		F10
	TRUE		C3 H12 N4 O4	Full match	No results	No results	No results	0.08	168.086	169.093	7.053	9.52609e+07	0	0			No warnings	No warnings	No warnings	No warnings	No warnings	No warnings	No warnings	No warnings	0	0	0	0	0	0	0	0	0	0	0	0	0	0	0.00606007	0.00165613	DDA for preferred ion		8.50352e+07	8.80347e+07	8.20279e+07	9.15565e+07	9.49416e+07	9.22196e+07	9.52609e+07
	Checked	Tags	Molecular Weight	RT [min]	FWHM [min]	Max. # MI	# Adducts	Area	Max. Exchange	Avg. Exchange	Rel. Exchange [%]	Status	Exchange Rate [%]: 0	Exchange Rate [%]: 1	Exchange Rate [%]: 2	Exchange Rate [%]: 3	Exchange Rate [%]: 4	Exchange Rate [%]: 5	Exchange Rate [%]: 6	Exchange Rate [%]: 7	Exchange Rate [%]: 8	Exchange Rate [%]: 9	Exchange Rate [%]: 10	Exchange Rate [%]: 11	Exchange Rate [%]: 12	Exchange Rate [%]: 13	Exchange Rate [%]: 14	Exchange Rate [%]: 15	Exchange Rate [%]: 16	Exchange Rate [%]: 17	Exchange Rate [%]: 18	Exchange Rate [%]: 19	Exchange Rate [%]: 20	Exchange Rate [%]: 21	Exchange Rate [%]: 22	Exchange Rate [%]: 23	Exchange Rate [%]: 24	Exchange Rate [%]: 25	Study File ID
	TRUE		168.086	7.059	0.172	1	2	9.52609e+07	3	0	0.00606007	No warnings	99.9909	0	0.00909011	0																							F14
	TRUE		168.086	7.044	0.166	1	2	9.49416e+07	3	0	0	No warnings	100	0	0	0																							F10
	TRUE		168.086	7.043	0.178	1	2	9.22196e+07	3	0	0	No warnings	100	0	0	0																							F12
	TRUE		168.086	7.064	0.175	1	2	9.15565e+07	3	0	0	No warnings	100	0	0	0																							F8
	TRUE		168.086	7.08	0.16	1	2	8.80347e+07	3	0	0	No warnings	100	0	0	0																							F4
	TRUE		168.086	7.047	0.167	1	2	8.6297e+07	3	0	0.00165613	No warnings	99.9975	0	0.00248419	0																							F16
	TRUE		168.086	7.082	0.145	1	2	8.50352e+07	3	0	0	No warnings	100	0	0	0																							F2
	TRUE		168.086	7.065	0.157	1	2	8.20279e+07	3	0	0	No warnings	100	0	0	0																							F6
	TRUE		C3 H12 N4 O4	Full match	No results	No results	No results	0.17	168.086	169.093	8.401	9.32032e+07	0	0			Contaminating mass	Contaminating mass	Contaminating mass	Contaminating mass	No warnings	Irregular exchange	Irregular exchange	No warnings	1.7	1.8	0.7	1.8	0	0.8	0.6	0	57.5866	59.2773	22.1698	60.9098	0	26.8596	19.2425	0	DDA for preferred ion		6.13637e+07	6.97978e+07	3.30543e+07	9.32032e+07	8.61113e+06	6.52316e+07	4.07172e+07
	Checked	Tags	Molecular Weight	RT [min]	FWHM [min]	Max. # MI	# Adducts	Area	Max. Exchange	Avg. Exchange	Rel. Exchange [%]	Status	Exchange Rate [%]: 0	Exchange Rate [%]: 1	Exchange Rate [%]: 2	Exchange Rate [%]: 3	Exchange Rate [%]: 4	Exchange Rate [%]: 5	Exchange Rate [%]: 6	Exchange Rate [%]: 7	Exchange Rate [%]: 8	Exchange Rate [%]: 9	Exchange Rate [%]: 10	Exchange Rate [%]: 11	Exchange Rate [%]: 12	Exchange Rate [%]: 13	Exchange Rate [%]: 14	Exchange Rate [%]: 15	Exchange Rate [%]: 16	Exchange Rate [%]: 17	Exchange Rate [%]: 18	Exchange Rate [%]: 19	Exchange Rate [%]: 20	Exchange Rate [%]: 21	Exchange Rate [%]: 22	Exchange Rate [%]: 23	Exchange Rate [%]: 24	Exchange Rate [%]: 25	Study File ID
	TRUE		168.086	8.288	0.146	1	2	9.32032e+07	3	1.8	60.9098	Contaminating mass	8.63528	0	91.3647	0																							F8
	TRUE		168.086	8.304	0.055	1	2	6.97978e+07	3	1.8	59.2773	Contaminating mass	11.084	0	88.916	0																							F4
	TRUE		168.086	8.316	0.056	1	2	6.52316e+07	3	0.8	26.8596	Irregular exchange	59.7106	0	40.2894	0																							F12
	TRUE		168.086	8.304	0.056	1	2	6.13637e+07	3	1.7	57.5866	Contaminating mass	13.6201	0	86.3799	0																							F2
	TRUE		168.086	8.299	0.102	1	2	4.07172e+07	3	0.6	19.2425	Irregular exchange	71.1363	0	28.8637	0																							F14
	TRUE		168.086	8.31	0.05	1	2	3.30543e+07	3	0.7	22.1698	Contaminating mass	66.7453	0	33.2547	0																							F6
	TRUE		168.086	8.405	0.122	1	2	8.61113e+06	3	0	0	No warnings	100	0	0	0																							F10
	TRUE		168.086	8.416	0.138	1	2	8.56357e+06	3	0	0	No warnings	100	0	0	0																							F16
	TRUE		C3 H7 O7 P3 S2	Full match	No results	No results	No results	-0.12	311.885	312.892	15.44	9.29036e+07	0	0			No warnings	No warnings	No warnings	No warnings	No warnings	No warnings	No warnings	No warnings	0	0	0	0	0	0	0	0	0	0	0	0	0	0	0	0	DDA for preferred ion		9.29036e+07	5.66334e+07	5.85386e+07	5.62646e+07	8.42448e+07	6.1242e+07	5.51421e+07
	Checked	Tags	Molecular Weight	RT [min]	FWHM [min]	Max. # MI	# Adducts	Area	Max. Exchange	Avg. Exchange	Rel. Exchange [%]	Status	Exchange Rate [%]: 0	Exchange Rate [%]: 1	Exchange Rate [%]: 2	Exchange Rate [%]: 3	Exchange Rate [%]: 4	Exchange Rate [%]: 5	Exchange Rate [%]: 6	Exchange Rate [%]: 7	Exchange Rate [%]: 8	Exchange Rate [%]: 9	Exchange Rate [%]: 10	Exchange Rate [%]: 11	Exchange Rate [%]: 12	Exchange Rate [%]: 13	Exchange Rate [%]: 14	Exchange Rate [%]: 15	Exchange Rate [%]: 16	Exchange Rate [%]: 17	Exchange Rate [%]: 18	Exchange Rate [%]: 19	Exchange Rate [%]: 20	Exchange Rate [%]: 21	Exchange Rate [%]: 22	Exchange Rate [%]: 23	Exchange Rate [%]: 24	Exchange Rate [%]: 25	Study File ID
	TRUE		311.885	15.46	0.149	1	3	9.29036e+07	3	0	0	No warnings	100	0	0	0																							F2
	TRUE		311.885	15.394	0.129	1	3	8.42448e+07	3	0	0	No warnings	100	0	0	0																							F10
	TRUE		311.885	15.435	0.128	1	3	6.1242e+07	3	0	0	No warnings	100	0	0	0																							F12
	TRUE		311.885	15.368	0.128	1	2	5.85386e+07	3	0	0	No warnings	100	0	0	0																							F6
	TRUE		311.885	15.43	0.122	1	2	5.66334e+07	3	0	0	No warnings	100	0	0	0																							F4
	TRUE		311.885	15.396	0.133	1	2	5.62646e+07	3	0	0	No warnings	100	0	0	0																							F8
	TRUE		311.885	15.411	0.129	1	2	5.51421e+07	3	0	0	No warnings	100	0	0	0																							F14
	TRUE		311.885	15.423	0.129	1	2	3.7002e+07	3	0	0	No warnings	100	0	0	0																							F16
	TRUE		C13 H23 N O2	Full match	No results	No results	No results	-0.35	225.173	226.18	1.546	9.13458e+07	0	0			Contaminating mass	Contaminating mass	Contaminating mass	Contaminating mass	No warnings	Irregular exchange	No warnings	No warnings	0.5	0.5	0.3	0.4	0.3	0.5	0.2	0.3	3.61568	4.18919	2.33549	2.89583	2.0884	3.54219	1.44123	2.09198	DDA for preferred ion		2.01501e+07	2.07866e+07	1.55403e+07	3.46035e+07	7.05731e+07	1.59289e+07	8.40702e+07
	Checked	Tags	Molecular Weight	RT [min]	FWHM [min]	Max. # MI	# Adducts	Area	Max. Exchange	Avg. Exchange	Rel. Exchange [%]	Status	Exchange Rate [%]: 0	Exchange Rate [%]: 1	Exchange Rate [%]: 2	Exchange Rate [%]: 3	Exchange Rate [%]: 4	Exchange Rate [%]: 5	Exchange Rate [%]: 6	Exchange Rate [%]: 7	Exchange Rate [%]: 8	Exchange Rate [%]: 9	Exchange Rate [%]: 10	Exchange Rate [%]: 11	Exchange Rate [%]: 12	Exchange Rate [%]: 13	Exchange Rate [%]: 14	Exchange Rate [%]: 15	Exchange Rate [%]: 16	Exchange Rate [%]: 17	Exchange Rate [%]: 18	Exchange Rate [%]: 19	Exchange Rate [%]: 20	Exchange Rate [%]: 21	Exchange Rate [%]: 22	Exchange Rate [%]: 23	Exchange Rate [%]: 24	Exchange Rate [%]: 25	Study File ID
	TRUE		225.173	1.528	0.076	4	2	9.13458e+07	13	0.3	2.09198	No warnings	96.4651	0	0	0.216714	0	0	3.15831e-06	4.58532e-06	3.31819	0	0	0	0	0													F16
	TRUE		225.173	1.531	0.077	4	2	8.40702e+07	13	0.2	1.44123	No warnings	97.6252	0	0	0	3.13621e-06	2.12126e-05	0.145516	0	2.20058	0.0286793	0	0	0	0													F14
	TRUE		225.173	1.545	0.075	3	3	7.05731e+07	13	0.3	2.0884	No warnings	96.5591	0	0	0	4.2066e-06	2.36041e-05	0.189131	0	3.25178	0	0	0	0	0													F10
	TRUE		225.173	1.544	0.077	3	3	3.46035e+07	13	0.4	2.89583	Contaminating mass	95.0496	0	0	0.391464	0	0	5.78851e-05	4.82085e-05	4.55883	0	0	0	0	0													F8
	TRUE		225.173	1.554	0.076	3	2	2.07866e+07	13	0.5	4.18919	Contaminating mass	92.8416	0	0	0.56154	0	0	8.37609e-05	6.97587e-05	6.59673	0	0	0	0	0													F4
	TRUE		225.173	1.552	0.076	2	3	2.01501e+07	13	0.5	3.61568	Contaminating mass	94.1245	0	0	0	0	0	7.46016e-05	6.21305e-05	5.87538	0	0	0	0	0													F2
	TRUE		225.173	1.543	0.075	3	3	1.59289e+07	13	0.5	3.54219	Irregular exchange	93.8537	0	0	0.624343	0	0	7.01125e-05	5.83919e-05	5.52183	0	0	0	0	0													F12
	TRUE		225.173	1.543	0.08	2	3	1.55403e+07	13	0.3	2.33549	Contaminating mass	96.2048	0	0	0	0	0	4.81877e-05	4.01322e-05	3.79511	0	0	0	0	0													F6
	TRUE		C7 H17 N3 O7	Full match	No results	No results	No results	-3.32	255.106	256.113	5.256	8.9601e+07	0	0			Not detected	No warnings	No warnings	No warnings	Not detected	No warnings	No warnings	No warnings		0	0	0		0	0	0		0	0	0		0	0	0	DDA for preferred ion			1.07795e+07	1.52368e+07	919083		1.71707e+07	533557
	Checked	Tags	Molecular Weight	RT [min]	FWHM [min]	Max. # MI	# Adducts	Area	Max. Exchange	Avg. Exchange	Rel. Exchange [%]	Status	Exchange Rate [%]: 0	Exchange Rate [%]: 1	Exchange Rate [%]: 2	Exchange Rate [%]: 3	Exchange Rate [%]: 4	Exchange Rate [%]: 5	Exchange Rate [%]: 6	Exchange Rate [%]: 7	Exchange Rate [%]: 8	Exchange Rate [%]: 9	Exchange Rate [%]: 10	Exchange Rate [%]: 11	Exchange Rate [%]: 12	Exchange Rate [%]: 13	Exchange Rate [%]: 14	Exchange Rate [%]: 15	Exchange Rate [%]: 16	Exchange Rate [%]: 17	Exchange Rate [%]: 18	Exchange Rate [%]: 19	Exchange Rate [%]: 20	Exchange Rate [%]: 21	Exchange Rate [%]: 22	Exchange Rate [%]: 23	Exchange Rate [%]: 24	Exchange Rate [%]: 25	Study File ID
	TRUE		255.106	5.231	0.241	1	2	8.9601e+07	7	0	0	No warnings	100	0	0	0	0	0	0	0																			F16
	TRUE		255.106	5.269	0.059	1	2	1.71707e+07	7	0	0	No warnings	100	0	0	0	0	0	0	0																			F12
	TRUE		255.106	5.257	0.075	1	2	1.52368e+07	7	0	0	No warnings	100	0	0	0	0	0	0	0																			F6
	TRUE		255.106	5.297	0.054	1	2	1.07795e+07	7	0	0	No warnings	100	0	0	0	0	0	0	0																			F4
	TRUE		255.106	5.451	0.023	1	2	919083	7	0	0	No warnings	100	0	0	0	0	0	0	0																			F8
	TRUE		255.106	5.287	0.062	1	1	533557	7	0	0	No warnings	100	0	0	0	0	0	0	0																			F14
	TRUE	(2S)-3-(1H-Imidazol-4-yl)-2-({[(3S,4S,5R)-2,3,4-trihydroxy-5-(hydroxymethyl)tetrahydro-2-furanyl]methyl}amino)propanoic acid (non-preferred name)	C12 H19 N3 O7	Full match	No results	No results	Full match	-0.35	317.122	318.129	8.792	8.86814e+07	1	0			No warnings	No warnings	No warnings	Contaminating mass	No warnings	No warnings	No warnings	No warnings	0	0	0	0.2	0	0	0	0	0	0	0.308316	1.52243	0	0.247836	0	0	DDA for preferred ion		6.8512e+06	7.62512e+07	2.76122e+07	2.50969e+07	8.01868e+06	8.86814e+07	2.77377e+07
	Checked	Tags	Molecular Weight	RT [min]	FWHM [min]	Max. # MI	# Adducts	Area	Max. Exchange	Avg. Exchange	Rel. Exchange [%]	Status	Exchange Rate [%]: 0	Exchange Rate [%]: 1	Exchange Rate [%]: 2	Exchange Rate [%]: 3	Exchange Rate [%]: 4	Exchange Rate [%]: 5	Exchange Rate [%]: 6	Exchange Rate [%]: 7	Exchange Rate [%]: 8	Exchange Rate [%]: 9	Exchange Rate [%]: 10	Exchange Rate [%]: 11	Exchange Rate [%]: 12	Exchange Rate [%]: 13	Exchange Rate [%]: 14	Exchange Rate [%]: 15	Exchange Rate [%]: 16	Exchange Rate [%]: 17	Exchange Rate [%]: 18	Exchange Rate [%]: 19	Exchange Rate [%]: 20	Exchange Rate [%]: 21	Exchange Rate [%]: 22	Exchange Rate [%]: 23	Exchange Rate [%]: 24	Exchange Rate [%]: 25	Study File ID
	TRUE		317.122	8.794	0.235	3	2	8.86814e+07	12	0	0.247836	No warnings	99.7026	0	0	0	0	0	0	0	5.83359e-06	0	0.297399	0	0														F12
	TRUE		317.122	8.796	0.273	2	2	7.62512e+07	12	0	0	No warnings	100	0	0	0	0	0	0	0	0	0	0	0	0														F4
	TRUE		317.122	8.787	0.212	2	2	2.77377e+07	12	0	0	No warnings	100	0	0	0	0	0	0	0	0	0	0	0	0														F14
	TRUE		317.122	8.778	0.185	3	2	2.76122e+07	12	0	0.308316	No warnings	99.63	0	0	0	0	0	0	0	7.25717e-06	0	0.369974	0	0														F6
	TRUE		317.122	8.789	0.207	2	2	2.50969e+07	12	0.2	1.52243	Contaminating mass	98.1731	0	0	0	0	0	0	0	3.5835e-05	0	1.82688	0	0														F8
	TRUE		317.122	8.808	0.185	1	2	1.73247e+07	12	0	0	No warnings	100	0	0	0	0	0	0	0	0	0	0	0	0														F16
	TRUE		317.122	8.775	0.196	1	2	8.01868e+06	12	0	0	No warnings	100	0	0	0	0	0	0	0	0	0	0	0	0														F10
	TRUE		317.122	8.79	0.149	1	1	6.8512e+06	12	0	0	No warnings	100	0	0	0	0	0	0	0	0	0	0	0	0														F2
	TRUE		C4 H O12 P3	Full match	No results	No results	No results	-4.88	333.866	334.874	15.459	8.83567e+07	0	0			No warnings	No warnings	No warnings	No warnings	No warnings	No warnings	No warnings	No warnings	0	0	0	0.1	0	0	0	0	0	0	0.204482	2.03599	0	0.134732	0	0	DDA for preferred ion		6.13288e+07	1.97249e+07	3.86853e+07	3.75674e+07	6.26264e+07	5.86195e+07	3.81251e+07
	Checked	Tags	Molecular Weight	RT [min]	FWHM [min]	Max. # MI	# Adducts	Area	Max. Exchange	Avg. Exchange	Rel. Exchange [%]	Status	Exchange Rate [%]: 0	Exchange Rate [%]: 1	Exchange Rate [%]: 2	Exchange Rate [%]: 3	Exchange Rate [%]: 4	Exchange Rate [%]: 5	Exchange Rate [%]: 6	Exchange Rate [%]: 7	Exchange Rate [%]: 8	Exchange Rate [%]: 9	Exchange Rate [%]: 10	Exchange Rate [%]: 11	Exchange Rate [%]: 12	Exchange Rate [%]: 13	Exchange Rate [%]: 14	Exchange Rate [%]: 15	Exchange Rate [%]: 16	Exchange Rate [%]: 17	Exchange Rate [%]: 18	Exchange Rate [%]: 19	Exchange Rate [%]: 20	Exchange Rate [%]: 21	Exchange Rate [%]: 22	Exchange Rate [%]: 23	Exchange Rate [%]: 24	Exchange Rate [%]: 25	Study File ID
	TRUE		333.866	15.443	0.122	1	3	6.26264e+07	4	0	0	No warnings	100	0	0	0	0																						F10
	TRUE		333.866	15.466	0.131	1	4	6.13288e+07	4	0	0	No warnings	100	0	0	0	0																						F2
	TRUE		333.866	15.437	0.128	1	3	5.86195e+07	4	0	0.134732	No warnings	99.8204	5.09178e-07	5.87465e-06	0.179639	0																						F12
	TRUE		333.866	15.427	0.108	1	3	3.86853e+07	4	0	0.204482	No warnings	99.7274	7.76954e-07	8.88258e-06	0.272637	0																						F6
	TRUE		333.866	15.426	0.118	1	2	3.81251e+07	4	0	0	No warnings	100	0	0	0	0																						F14
	TRUE		333.866	15.349	0.098	1	3	3.75674e+07	4	0.1	2.03599	No warnings	97.964	0	0	0	2.03599																						F8
	TRUE		333.866	15.422	0.129	1	2	3.0061e+07	4	0	0	No warnings	100	0	0	0	0																						F16
	TRUE		333.866	15.438	0.069	1	2	1.97249e+07	4	0	0	No warnings	100	0	0	0	0																						F4
	TRUE		C4 H15 N7 O4 P2	Full match	No results	No results	No results	0.68	287.066	288.074	3.668	8.76912e+07	0	0			No warnings	No warnings	No warnings	No warnings	No warnings	No warnings	No warnings	No warnings	0	0	0	0	0	0	0	0	0	0	0	0	0	0	0	0	DDA for preferred ion		8.76912e+07	5.16e+07	4.88987e+07	6.15254e+07	5.51507e+07	8.05459e+07	7.78626e+07
	Checked	Tags	Molecular Weight	RT [min]	FWHM [min]	Max. # MI	# Adducts	Area	Max. Exchange	Avg. Exchange	Rel. Exchange [%]	Status	Exchange Rate [%]: 0	Exchange Rate [%]: 1	Exchange Rate [%]: 2	Exchange Rate [%]: 3	Exchange Rate [%]: 4	Exchange Rate [%]: 5	Exchange Rate [%]: 6	Exchange Rate [%]: 7	Exchange Rate [%]: 8	Exchange Rate [%]: 9	Exchange Rate [%]: 10	Exchange Rate [%]: 11	Exchange Rate [%]: 12	Exchange Rate [%]: 13	Exchange Rate [%]: 14	Exchange Rate [%]: 15	Exchange Rate [%]: 16	Exchange Rate [%]: 17	Exchange Rate [%]: 18	Exchange Rate [%]: 19	Exchange Rate [%]: 20	Exchange Rate [%]: 21	Exchange Rate [%]: 22	Exchange Rate [%]: 23	Exchange Rate [%]: 24	Exchange Rate [%]: 25	Study File ID
	TRUE		287.066	3.718	0.177	1	1	8.76912e+07	4	0	0	No warnings	100	0	0	0	0																						F2
	TRUE		287.066	3.669	0.19	1	1	8.05459e+07	4	0	0	No warnings	100	0	0	0	0																						F12
	TRUE		287.066	3.71	0.197	1	1	7.78626e+07	4	0	0	No warnings	100	0	0	0	0																						F14
	TRUE		287.066	3.699	0.187	1	1	6.15254e+07	4	0	0	No warnings	100	0	0	0	0																						F8
	TRUE		287.066	3.698	0.183	1	1	5.51507e+07	4	0	0	No warnings	100	0	0	0	0																						F10
	TRUE		287.066	3.656	0.14	1	1	5.16e+07	4	0	0	No warnings	100	0	0	0	0																						F4
	TRUE		287.066	3.668	0.171	1	1	4.88987e+07	4	0	0	No warnings	100	0	0	0	0																						F6
	TRUE		287.066	3.678	0.155	1	1	4.57033e+07	4	0	0	No warnings	100	0	0	0	0																						F16
	TRUE		C8 H18 N3 O7 P	Full match	No results	No results	No match	-0.81	299.088	282.085	3.617	8.72577e+07	1	0			No warnings	No warnings	Contaminating mass	No warnings	No warnings	No warnings	No warnings	No warnings	0	0	0.3	0	0.4	0	0	0	0	0	3.92657	0	4.59061	0	0	0.0376474	DDA for other ion		1.94771e+06	3.90811e+06	3.30823e+06	2.81563e+06	2.88762e+06	5.51069e+06	2.16337e+06
	Checked	Tags	Molecular Weight	RT [min]	FWHM [min]	Max. # MI	# Adducts	Area	Max. Exchange	Avg. Exchange	Rel. Exchange [%]	Status	Exchange Rate [%]: 0	Exchange Rate [%]: 1	Exchange Rate [%]: 2	Exchange Rate [%]: 3	Exchange Rate [%]: 4	Exchange Rate [%]: 5	Exchange Rate [%]: 6	Exchange Rate [%]: 7	Exchange Rate [%]: 8	Exchange Rate [%]: 9	Exchange Rate [%]: 10	Exchange Rate [%]: 11	Exchange Rate [%]: 12	Exchange Rate [%]: 13	Exchange Rate [%]: 14	Exchange Rate [%]: 15	Exchange Rate [%]: 16	Exchange Rate [%]: 17	Exchange Rate [%]: 18	Exchange Rate [%]: 19	Exchange Rate [%]: 20	Exchange Rate [%]: 21	Exchange Rate [%]: 22	Exchange Rate [%]: 23	Exchange Rate [%]: 24	Exchange Rate [%]: 25	Study File ID
	TRUE		299.088	3.801	0.326	2	2	8.72577e+07	8	0	0.0376474	No warnings	99.6988	0.301179	0	0	0	0	0	0	0																		F16
	TRUE		299.088	3.567	0.167	1	1	5.51069e+06	8	0	0	No warnings	100	0	0	0	0	0	0	0	0																		F12
	TRUE		299.088	3.588	0.115	1	1	3.90811e+06	8	0	0	No warnings	100	0	0	0	0	0	0	0	0																		F4
	TRUE		299.088	3.571	0.056	1	2	3.30823e+06	8	0.3	3.92657	Contaminating mass	68.5875	31.4125	0	0	0	0	0	0	0																		F6
	TRUE		299.088	3.602	0.046	1	2	2.88762e+06	8	0.4	4.59061	No warnings	63.2751	36.7249	0	0	0	0	0	0	0																		F10
	TRUE		299.088	3.589	0.107	1	1	2.81563e+06	8	0	0	No warnings	100	0	0	0	0	0	0	0	0																		F8
	TRUE		299.088	3.564	0.066	1	1	2.16337e+06	8	0	0	No warnings	100	0	0	0	0	0	0	0	0																		F14
	TRUE		299.088	3.595	0.051	1	1	1.94771e+06	8	0	0	No warnings	100	0	0	0	0	0	0	0	0																		F2
	TRUE	flugestone	C21 H29 F O4	No results	No results	No results	Full match	3.63	364.206	365.214	12.547	8.69603e+07	3	0			Contaminating mass	Contaminating mass	Contaminating mass	Contaminating mass	Low pattern fit	Low pattern fit	No warnings	No warnings	1	1	1	1	1	1	1	1	4.60462	4.59092	4.68799	4.62292	4.62801	4.6109	4.63353	4.65131	DDA for preferred ion		8.69603e+07	8.43412e+07	6.03343e+07	5.63139e+07	8.40774e+07	8.37296e+07	7.68642e+07
	Checked	Tags	Molecular Weight	RT [min]	FWHM [min]	Max. # MI	# Adducts	Area	Max. Exchange	Avg. Exchange	Rel. Exchange [%]	Status	Exchange Rate [%]: 0	Exchange Rate [%]: 1	Exchange Rate [%]: 2	Exchange Rate [%]: 3	Exchange Rate [%]: 4	Exchange Rate [%]: 5	Exchange Rate [%]: 6	Exchange Rate [%]: 7	Exchange Rate [%]: 8	Exchange Rate [%]: 9	Exchange Rate [%]: 10	Exchange Rate [%]: 11	Exchange Rate [%]: 12	Exchange Rate [%]: 13	Exchange Rate [%]: 14	Exchange Rate [%]: 15	Exchange Rate [%]: 16	Exchange Rate [%]: 17	Exchange Rate [%]: 18	Exchange Rate [%]: 19	Exchange Rate [%]: 20	Exchange Rate [%]: 21	Exchange Rate [%]: 22	Exchange Rate [%]: 23	Exchange Rate [%]: 24	Exchange Rate [%]: 25	Study File ID
	TRUE		364.206	12.57	0.181	2	1	8.69603e+07	21	1	4.60462	Contaminating mass	3.30294	96.6971	0	0	0	0	0	0	0	0	0	0	0	0	0	0	0	0	0	0	0	0					F2
	TRUE		364.206	12.56	0.2	2	1	8.43412e+07	21	1	4.59092	Contaminating mass	3.59074	96.4093	0	0	0	0	0	0	0	0	0	0	0	0	0	0	0	0	0	0	0	0					F4
	TRUE		364.206	12.558	0.177	2	1	8.40774e+07	21	1	4.62801	Low pattern fit	2.81178	97.1882	0	0	0	0	0	0	0	0	0	0	0	0	0	0	0	0	0	0	0	0					F10
	TRUE		364.206	12.567	0.191	2	1	8.37296e+07	21	1	4.6109	Low pattern fit	3.17114	96.8289	0	0	0	0	0	0	0	0	0	0	0	0	0	0	0	0	0	0	0	0					F12
	TRUE		364.206	12.561	0.168	2	1	7.68642e+07	21	1	4.63353	No warnings	2.69591	97.3041	0	0	0	0	0	0	0	0	0	0	0	0	0	0	0	0	0	0	0	0					F14
	TRUE		364.206	12.574	0.158	2	1	6.03343e+07	21	1	4.68799	Contaminating mass	1.55224	98.4478	0	0	0	0	0	0	0	0	0	0	0	0	0	0	0	0	0	0	0	0					F6
	TRUE		364.206	12.527	0.163	2	1	5.63139e+07	21	1	4.62292	Contaminating mass	2.91859	97.0814	0	0	0	0	0	0	0	0	0	0	0	0	0	0	0	0	0	0	0	0					F8
	TRUE		364.206	12.553	0.158	2	1	4.92141e+07	21	1	4.65131	No warnings	2.32252	97.6775	0	0	0	0	0	0	0	0	0	0	0	0	0	0	0	0	0	0	0	0					F16
	TRUE	4-(3,4-dimethoxyphenyl)-3-methyl-1H-pyrazol-5-amine	C12 H15 N3 O2	No match	Full match	No results	Partial match	-3.06	233.116	234.123	1.695	8.62443e+07	1	3	84.9	9.2	Contaminating mass	Contaminating mass	Contaminating mass	Contaminating mass	Irregular exchange	Irregular exchange	Irregular exchange	Irregular exchange	2	5.1	8	1.4	4.9	1.7	4.3	6.7	16.6086	42.504	66.8492	11.9324	40.9577	13.8013	35.4715	55.9206	DDA for preferred ion		4.87332e+07	7.67792e+07	4.95313e+07	4.11815e+07	8.62443e+07	4.66858e+07	5.25019e+07
	Checked	Tags	Molecular Weight	RT [min]	FWHM [min]	Max. # MI	# Adducts	Area	Max. Exchange	Avg. Exchange	Rel. Exchange [%]	Status	Exchange Rate [%]: 0	Exchange Rate [%]: 1	Exchange Rate [%]: 2	Exchange Rate [%]: 3	Exchange Rate [%]: 4	Exchange Rate [%]: 5	Exchange Rate [%]: 6	Exchange Rate [%]: 7	Exchange Rate [%]: 8	Exchange Rate [%]: 9	Exchange Rate [%]: 10	Exchange Rate [%]: 11	Exchange Rate [%]: 12	Exchange Rate [%]: 13	Exchange Rate [%]: 14	Exchange Rate [%]: 15	Exchange Rate [%]: 16	Exchange Rate [%]: 17	Exchange Rate [%]: 18	Exchange Rate [%]: 19	Exchange Rate [%]: 20	Exchange Rate [%]: 21	Exchange Rate [%]: 22	Exchange Rate [%]: 23	Exchange Rate [%]: 24	Exchange Rate [%]: 25	Study File ID
	TRUE		233.116	1.624	0.045	3	3	8.62443e+07	12	4.9	40.9577	Irregular exchange	42.3945	2.87353e-05	5.44777	15.0298	0	0	0	0	0	0.000167584	0	10.0273	27.1005														F10
	TRUE		233.116	1.631	0.046	2	3	7.67792e+07	12	5.1	42.504	Contaminating mass	46.2895	2.61053e-05	0.00844145	13.6541	0	0	0	0	0	0.000211313	0	11.5058	28.5419														F4
	TRUE		233.116	1.67	0.032	2	3	5.25019e+07	12	4.3	35.4715	Irregular exchange	63.0529	0	0	0	0	0	0	0	0	0.000239525	0	17.7065	19.2403														F14
	TRUE		233.116	1.631	0.072	3	3	4.95313e+07	12	8	66.8492	Contaminating mass	19.1284	8.99323e-06	0.00290806	4.70383	0	3.56532e-06	0.00125038	0.257944	29.7659	0	0	5.5445	40.5953														F6
	TRUE		233.116	1.676	0.021	2	3	4.87332e+07	12	2	16.6086	Contaminating mass	82.9831	0.333654	0	0	0	0	0	0	0	0	0	1.22937	15.4539														F2
	TRUE		233.116	1.701	0.042	1	3	4.66858e+07	12	1.7	13.8013	Irregular exchange	86.1202	0	0	0	0	0	0	0	0	0	0	0.942807	12.937														F12
	TRUE		233.116	1.697	0.042	2	3	4.11815e+07	12	1.4	11.9324	Contaminating mass	76.2491	12.827	0	0	0	0	0	0	0	0	0	0.725094	10.1988														F8
	TRUE		233.116	1.615	0.044	1	3	3.99413e+07	12	6.7	55.9206	Irregular exchange	26.1694	4.44513e-05	0.0143738	23.2498	0	0	0	0	0	0	0	5.52832	45.0381														F16
	TRUE	6-Amino-2-methyl-2-heptanyl (1,3-dimethyl-2,6-dioxo-1,2,3,6-tetrahydro-7H-purin-7-yl)acetate	C17 H27 N5 O4	No results	No results	No results	Full match	2.93	365.207	366.215	12.554	8.54942e+07	1	0			No warnings	No warnings	No warnings	No warnings	No warnings	No warnings	No warnings	No warnings	0	0	0	0	0	0	0	0	0	0	0.125182	0	0	0	0	0	DDA for preferred ion		8.54942e+07	8.25951e+07	6.21758e+07	5.50592e+07	8.52758e+07	8.39871e+07	7.66279e+07
	Checked	Tags	Molecular Weight	RT [min]	FWHM [min]	Max. # MI	# Adducts	Area	Max. Exchange	Avg. Exchange	Rel. Exchange [%]	Status	Exchange Rate [%]: 0	Exchange Rate [%]: 1	Exchange Rate [%]: 2	Exchange Rate [%]: 3	Exchange Rate [%]: 4	Exchange Rate [%]: 5	Exchange Rate [%]: 6	Exchange Rate [%]: 7	Exchange Rate [%]: 8	Exchange Rate [%]: 9	Exchange Rate [%]: 10	Exchange Rate [%]: 11	Exchange Rate [%]: 12	Exchange Rate [%]: 13	Exchange Rate [%]: 14	Exchange Rate [%]: 15	Exchange Rate [%]: 16	Exchange Rate [%]: 17	Exchange Rate [%]: 18	Exchange Rate [%]: 19	Exchange Rate [%]: 20	Exchange Rate [%]: 21	Exchange Rate [%]: 22	Exchange Rate [%]: 23	Exchange Rate [%]: 24	Exchange Rate [%]: 25	Study File ID
	TRUE		365.207	12.56	0.181	1	2	8.54942e+07	17	0	0	No warnings	100	0	0	0	0	0	0	0	0	0	0	0	0	0	0	0	0	0									F2
	TRUE		365.207	12.567	0.177	1	2	8.52758e+07	17	0	0	No warnings	100	0	0	0	0	0	0	0	0	0	0	0	0	0	0	0	0	0									F10
	TRUE		365.207	12.569	0.191	1	2	8.39871e+07	17	0	0	No warnings	100	0	0	0	0	0	0	0	0	0	0	0	0	0	0	0	0	0									F12
	TRUE		365.207	12.573	0.2	1	2	8.25951e+07	17	0	0	No warnings	100	0	0	0	0	0	0	0	0	0	0	0	0	0	0	0	0	0									F4
	TRUE		365.207	12.559	0.168	1	2	7.66279e+07	17	0	0	No warnings	100	0	0	0	0	0	0	0	0	0	0	0	0	0	0	0	0	0									F14
	TRUE		365.207	12.568	0.158	2	2	6.21758e+07	17	0	0.125182	No warnings	99.5743	0	0	0	0.00020507	0.425456	0	0	0	0	0	0	0	0	0	0	0	0									F6
	TRUE		365.207	12.526	0.163	1	2	5.50592e+07	17	0	0	No warnings	100	0	0	0	0	0	0	0	0	0	0	0	0	0	0	0	0	0									F8
	TRUE		365.207	12.552	0.158	1	2	4.94373e+07	17	0	0	No warnings	100	0	0	0	0	0	0	0	0	0	0	0	0	0	0	0	0	0									F16
	TRUE	Yellow OB	C17 H15 N3	No results	No results	No results	Full match	3.68	261.128	262.135	7.186	8.52159e+07	1	0			Contaminating mass	Contaminating mass	Contaminating mass	Contaminating mass	Irregular exchange	Irregular exchange	Irregular exchange	Irregular exchange	2.3	1.8	1.9	1.7	2.5	2.1	1.9	1.4	13.4623	10.364	11.2023	10.1377	14.5891	12.5906	11.253	8.30378	DDA for preferred ion		8.47729e+07	6.71366e+07	6.56375e+07	6.84971e+07	8.52159e+07	7.76077e+07	7.21935e+07
	Checked	Tags	Molecular Weight	RT [min]	FWHM [min]	Max. # MI	# Adducts	Area	Max. Exchange	Avg. Exchange	Rel. Exchange [%]	Status	Exchange Rate [%]: 0	Exchange Rate [%]: 1	Exchange Rate [%]: 2	Exchange Rate [%]: 3	Exchange Rate [%]: 4	Exchange Rate [%]: 5	Exchange Rate [%]: 6	Exchange Rate [%]: 7	Exchange Rate [%]: 8	Exchange Rate [%]: 9	Exchange Rate [%]: 10	Exchange Rate [%]: 11	Exchange Rate [%]: 12	Exchange Rate [%]: 13	Exchange Rate [%]: 14	Exchange Rate [%]: 15	Exchange Rate [%]: 16	Exchange Rate [%]: 17	Exchange Rate [%]: 18	Exchange Rate [%]: 19	Exchange Rate [%]: 20	Exchange Rate [%]: 21	Exchange Rate [%]: 22	Exchange Rate [%]: 23	Exchange Rate [%]: 24	Exchange Rate [%]: 25	Study File ID
	TRUE		261.128	7.184	0.158	2	3	8.52159e+07	17	2.5	14.5891	Irregular exchange	58.6571	0	0	0	4.4461e-05	0.0433473	41.2995	0	0	0	0	0	0	0	0	0	0	0									F10
	TRUE		261.128	7.19	0.156	2	3	8.47729e+07	17	2.3	13.4623	Contaminating mass	61.8502	0	0	0	4.10271e-05	0.0399994	38.1097	0	0	0	0	0	0	0	0	0	0	0									F2
	TRUE		261.128	7.179	0.156	2	3	7.76077e+07	17	2.1	12.5906	Irregular exchange	64.3204	0	0	0	3.83706e-05	0.0374094	35.6422	0	0	0	0	0	0	0	0	0	0	0									F12
	TRUE		261.128	7.178	0.149	2	3	7.21935e+07	17	1.9	11.253	Irregular exchange	68.1108	0	0	0	3.42943e-05	0.0334352	31.8557	0	0	0	0	0	0	0	0	0	0	0									F14
	TRUE		261.128	7.186	0.147	1	3	6.84971e+07	17	1.7	10.1377	Contaminating mass	71.2722	0	0	0	2.50703e-05	0.0262704	28.7015	0	0	0	0	0	0	0	0	0	0	0									F8
	TRUE		261.128	7.186	0.155	1	3	6.71366e+07	17	1.8	10.364	Contaminating mass	71.1442	0	0	0	3.07306e-05	0.0299608	28.5454	0	0	0	0	0	0	0	3.74164e-08	0.000103547	0	0.280268									F4
	TRUE		261.128	7.183	0.15	2	3	6.56375e+07	17	1.9	11.2023	Contaminating mass	68.6109	0	0	0	2.51405e-05	0.0271497	31.1681	0	0	0	0	0	0	0	0	7.15778e-05	0	0.193734									F6
	TRUE		261.128	7.169	0.127	1	3	5.51541e+07	17	1.4	8.30378	Irregular exchange	76.4685	0	0	0	2.53063e-05	0.0246724	23.5068	0	0	0	0	0	0	0	0	0	0	0									F16
	TRUE		C5 H14 N9 P S	Full match	No results	No results	No results	-1.47	263.083	264.09	8.503	8.44786e+07	0	0			No warnings	Contaminating mass	Contaminating mass	Contaminating mass	No warnings	No warnings	No warnings	Irregular exchange	0	1.1	0.2	0.9	2	2	2	2.2	0	21.4687	3.839	18.4606	39.9321	40.8159	40.2042	43.1434	DDA for preferred ion		3.48967e+07	2.25458e+07	2.43204e+07	3.6162e+07	8.44786e+07	5.56014e+07	5.55037e+07
	Checked	Tags	Molecular Weight	RT [min]	FWHM [min]	Max. # MI	# Adducts	Area	Max. Exchange	Avg. Exchange	Rel. Exchange [%]	Status	Exchange Rate [%]: 0	Exchange Rate [%]: 1	Exchange Rate [%]: 2	Exchange Rate [%]: 3	Exchange Rate [%]: 4	Exchange Rate [%]: 5	Exchange Rate [%]: 6	Exchange Rate [%]: 7	Exchange Rate [%]: 8	Exchange Rate [%]: 9	Exchange Rate [%]: 10	Exchange Rate [%]: 11	Exchange Rate [%]: 12	Exchange Rate [%]: 13	Exchange Rate [%]: 14	Exchange Rate [%]: 15	Exchange Rate [%]: 16	Exchange Rate [%]: 17	Exchange Rate [%]: 18	Exchange Rate [%]: 19	Exchange Rate [%]: 20	Exchange Rate [%]: 21	Exchange Rate [%]: 22	Exchange Rate [%]: 23	Exchange Rate [%]: 24	Exchange Rate [%]: 25	Study File ID
	TRUE		263.083	8.51	0.12	3	1	8.44786e+07	5	2	39.9321	No warnings	1.50855	0	95.814	2.67742	0	0																					F10
	TRUE		263.083	8.504	0.128	4	1	5.56014e+07	5	2	40.8159	No warnings	0.648083	0	94.9592	3.40973	0.983007	0																					F12
	TRUE		263.083	8.498	0.135	3	1	5.55037e+07	5	2	40.2042	No warnings	0.898302	0	96.2839	2.81778	0	0																					F14
	TRUE		263.083	8.493	0.118	4	1	5.09389e+07	5	2.2	43.1434	Irregular exchange	0.805511	0	89.1471	2.76658	7.28083	0																					F16
	TRUE		263.083	8.499	0.115	2	1	3.6162e+07	5	0.9	18.4606	Contaminating mass	76.9237	0	0	0.0025453	23.0738	0																					F8
	TRUE		263.083	8.509	0.127	1	1	3.48967e+07	5	0	0	No warnings	100	0	0	0	0	0																					F2
	TRUE		263.083	8.498	0.127	3	1	2.43204e+07	5	0.2	3.839	Contaminating mass	95.2011	0	0	0.000529313	4.79835	0																					F6
	TRUE		263.083	8.542	0.15	2	1	2.25458e+07	5	1.1	21.4687	Contaminating mass	73.1633	0	0	0.00296006	26.8337	0																					F4
	TRUE	N-Ethyl-4-methoxybenzamide	C10 H13 N O2	Full match	Full match	No results	Partial match	-0.34	179.095	180.102	2.808	8.44575e+07	22	1	84	52.4	No warnings	No warnings	No warnings	No warnings	No warnings	No warnings	No warnings	No warnings	0	0.1	0.1	0.1	0.1	0	0	0.1	0.370554	0.865776	0.570585	0.640816	0.655534	0.474627	0.455501	0.809549	DDA for preferred ion		7.77938e+07	7.52913e+07	7.312e+07	8.44575e+07	7.86841e+07	8.38762e+07	7.77635e+07
	Checked	Tags	Molecular Weight	RT [min]	FWHM [min]	Max. # MI	# Adducts	Area	Max. Exchange	Avg. Exchange	Rel. Exchange [%]	Status	Exchange Rate [%]: 0	Exchange Rate [%]: 1	Exchange Rate [%]: 2	Exchange Rate [%]: 3	Exchange Rate [%]: 4	Exchange Rate [%]: 5	Exchange Rate [%]: 6	Exchange Rate [%]: 7	Exchange Rate [%]: 8	Exchange Rate [%]: 9	Exchange Rate [%]: 10	Exchange Rate [%]: 11	Exchange Rate [%]: 12	Exchange Rate [%]: 13	Exchange Rate [%]: 14	Exchange Rate [%]: 15	Exchange Rate [%]: 16	Exchange Rate [%]: 17	Exchange Rate [%]: 18	Exchange Rate [%]: 19	Exchange Rate [%]: 20	Exchange Rate [%]: 21	Exchange Rate [%]: 22	Exchange Rate [%]: 23	Exchange Rate [%]: 24	Exchange Rate [%]: 25	Study File ID
	TRUE		179.095	2.807	0.116	4	1	8.44575e+07	10	0.1	0.640816	No warnings	98.3254	0.92544	0	0	0	1.92347e-08	2.09422e-06	0.510865	0.238331	0	0																F8
	TRUE		179.095	2.809	0.116	3	1	8.38762e+07	10	0	0.474627	No warnings	98.6967	0.811441	0	0	0	0	1.26073e-06	0	0.491853	0	0																F12
	TRUE		179.095	2.797	0.119	3	1	8.04471e+07	10	0.1	0.809549	No warnings	98.8385	0.170967	0	0	0	0	2.53904e-06	0	0.990563	0	0																F16
	TRUE		179.095	2.809	0.116	3	1	7.86841e+07	10	0.1	0.655534	No warnings	99.0863	0.107735	0	0	0	0	2.06583e-06	0	0.805949	0	0																F10
	TRUE		179.095	2.81	0.122	3	1	7.77938e+07	10	0	0.370554	No warnings	99.1242	0.471572	0	0	0	0	1.03617e-06	0	0.404245	0	0																F2
	TRUE		179.095	2.794	0.108	4	1	7.77635e+07	10	0	0.455501	No warnings	99.2937	0	0	0.219075	0	0	1.24886e-06	0	0.487221	0	0																F14
	TRUE		179.095	2.81	0.12	3	1	7.52913e+07	10	0.1	0.865776	No warnings	98.0894	0.946757	0	0	0	0	2.47063e-06	0	0.963873	0	0																F4
	TRUE		179.095	2.809	0.118	3	1	7.312e+07	10	0.1	0.570585	No warnings	99.2868	0	0	0	0	0	1.82817e-06	0	0.71323	0	0																F6
	TRUE	Magnolol	C18 H18 O2	No results	No results	No results	Full match	0.19	266.131	267.138	1.708	8.33923e+07	10	0			Contaminating mass	Contaminating mass	Contaminating mass	Contaminating mass	Irregular exchange	Irregular exchange	Irregular exchange	Irregular exchange	1.3	1.9	1.7	1.6	1.2	1.7	1.5	1.4	7.14456	10.3936	9.43526	8.98331	6.53767	9.2387	8.47319	7.50597	DDA for preferred ion		6.24941e+07	7.98005e+07	7.88468e+07	7.34585e+07	4.96245e+07	8.33923e+07	7.15445e+07
	Checked	Tags	Molecular Weight	RT [min]	FWHM [min]	Max. # MI	# Adducts	Area	Max. Exchange	Avg. Exchange	Rel. Exchange [%]	Status	Exchange Rate [%]: 0	Exchange Rate [%]: 1	Exchange Rate [%]: 2	Exchange Rate [%]: 3	Exchange Rate [%]: 4	Exchange Rate [%]: 5	Exchange Rate [%]: 6	Exchange Rate [%]: 7	Exchange Rate [%]: 8	Exchange Rate [%]: 9	Exchange Rate [%]: 10	Exchange Rate [%]: 11	Exchange Rate [%]: 12	Exchange Rate [%]: 13	Exchange Rate [%]: 14	Exchange Rate [%]: 15	Exchange Rate [%]: 16	Exchange Rate [%]: 17	Exchange Rate [%]: 18	Exchange Rate [%]: 19	Exchange Rate [%]: 20	Exchange Rate [%]: 21	Exchange Rate [%]: 22	Exchange Rate [%]: 23	Exchange Rate [%]: 24	Exchange Rate [%]: 25	Study File ID
	TRUE		266.131	1.701	0.053	3	2	8.33923e+07	18	1.7	9.2387	Irregular exchange	47.5369	0	0	51.8269	0	0	0	0	0	0	0	0	0	0	0	5.63654e-07	0	0.636234	0								F12
	TRUE		266.131	1.705	0.053	4	2	7.98005e+07	18	1.9	10.3936	Contaminating mass	47.2543	1.26406e-05	0	49.3926	1.35886	0	0.0390559	0	0	0	0	0	0	0	0	1.73214e-06	0	1.95518	0								F4
	TRUE		266.131	1.699	0.05	2	2	7.88468e+07	18	1.7	9.43526	Contaminating mass	44.7702	1.63086e-05	0	53.2926	1.75316	0	0	0	0	0	0	0	0	6.37844e-07	6.92689e-05	0	0.183952	0	0								F6
	TRUE		266.131	1.698	0.052	3	2	7.34585e+07	18	1.6	8.98331	Contaminating mass	48.5305	0	0	50.9487	0	0	0	0	0	0	0	0	0	0	0	4.61383e-07	0	0.520794	0								F8
	TRUE		266.131	1.688	0.053	2	2	7.15445e+07	18	1.5	8.47319	Irregular exchange	55.2064	0	0.0484759	43.4462	0	0	0	0	0	0	0	0	0	0	0	1.15075e-06	0	1.29893	0								F14
	TRUE		266.131	1.706	0.05	3	2	6.24941e+07	18	1.3	7.14456	Contaminating mass	60.6854	0	0	38.5533	0	0	0	0	0	0	0	0	0	0	0	6.74454e-07	0	0.761301	0								F2
	TRUE		266.131	1.702	0.052	3	2	6.00091e+07	18	1.4	7.50597	Irregular exchange	55.0609	0	0	44.8425	0	0	0.0966905	0	0	0	0	0	0	0	0	0	0	0	0								F16
	TRUE		266.131	1.705	0.054	2	2	4.96245e+07	18	1.2	6.53767	Irregular exchange	66.1802	0	0	32.6143	0	0	0	0	0	0	0	0	0	0	9.85325e-08	2.04545e-06	0.658643	0.546882	0								F10
	TRUE	Pentahomoserine	C5 H11 N O3	Full match	No results	Partial match	Full match	-0.68	133.074	134.081	2.48	8.30906e+07	6	0			No warnings	No warnings	No warnings	No warnings	No warnings	No warnings	No warnings	No warnings	0	0	0	0	0	0	0	0	0.0264783	0.0836162	0.0244279	0.029192	0.0390344	0.0390784	0.0298163	0.0420244	DDA for preferred ion		3.37797e+07	8.30906e+07	4.52983e+07	5.8329e+07	6.2961e+07	7.87014e+07	4.40908e+07
	Checked	Tags	Molecular Weight	RT [min]	FWHM [min]	Max. # MI	# Adducts	Area	Max. Exchange	Avg. Exchange	Rel. Exchange [%]	Status	Exchange Rate [%]: 0	Exchange Rate [%]: 1	Exchange Rate [%]: 2	Exchange Rate [%]: 3	Exchange Rate [%]: 4	Exchange Rate [%]: 5	Exchange Rate [%]: 6	Exchange Rate [%]: 7	Exchange Rate [%]: 8	Exchange Rate [%]: 9	Exchange Rate [%]: 10	Exchange Rate [%]: 11	Exchange Rate [%]: 12	Exchange Rate [%]: 13	Exchange Rate [%]: 14	Exchange Rate [%]: 15	Exchange Rate [%]: 16	Exchange Rate [%]: 17	Exchange Rate [%]: 18	Exchange Rate [%]: 19	Exchange Rate [%]: 20	Exchange Rate [%]: 21	Exchange Rate [%]: 22	Exchange Rate [%]: 23	Exchange Rate [%]: 24	Exchange Rate [%]: 25	Study File ID
	TRUE		133.074	2.476	0.042	2	2	8.30906e+07	5	0	0.0836162	No warnings	99.7066	0.253837	0	0	0.0334843	0.00606125																					F4
	TRUE		133.074	2.464	0.049	2	2	7.87014e+07	5	0	0.0390784	No warnings	99.9541	0	0	0	0.0341909	0.0117257																					F12
	TRUE		133.074	2.475	0.044	1	2	6.2961e+07	5	0	0.0390344	No warnings	99.9529	0	0	0	0.0403722	0.00673657																					F10
	TRUE		133.074	2.47	0.047	2	2	5.8329e+07	5	0	0.029192	No warnings	99.9639	0	0	0	0.0344878	0.00160177																					F8
	TRUE		133.074	2.467	0.046	1	2	4.52983e+07	5	0	0.0244279	No warnings	99.9695	0	0	0	0.0305348	0																					F6
	TRUE		133.074	2.465	0.046	1	2	4.51939e+07	5	0	0.0420244	No warnings	99.9475	0	0	0	0.0525305	0																					F16
	TRUE		133.074	2.48	0.047	1	2	4.40908e+07	5	0	0.0298163	No warnings	99.9627	0	0	0	0.0372704	0																					F14
	TRUE		133.074	2.482	0.041	1	2	3.37797e+07	5	0	0.0264783	No warnings	99.9681	0	0	0	0.0271968	0.00472085																					F2
	TRUE	Cytosine	C4 H5 N3 O	Full match	Full match	Full match	Partial match	-1.27	111.043	112.05	5.248	8.11105e+07	3	2	87.6	54.5	No warnings	No warnings	No warnings	No warnings	No warnings	No warnings	No warnings	No warnings	0	0	0	0	0	0	0	0	0	0	0	0	0	0	0	0	DDA for preferred ion		4.756e+07	8.00158e+07	4.37324e+07	4.73745e+07	6.0929e+07	7.88948e+07	3.25161e+07
	Checked	Tags	Molecular Weight	RT [min]	FWHM [min]	Max. # MI	# Adducts	Area	Max. Exchange	Avg. Exchange	Rel. Exchange [%]	Status	Exchange Rate [%]: 0	Exchange Rate [%]: 1	Exchange Rate [%]: 2	Exchange Rate [%]: 3	Exchange Rate [%]: 4	Exchange Rate [%]: 5	Exchange Rate [%]: 6	Exchange Rate [%]: 7	Exchange Rate [%]: 8	Exchange Rate [%]: 9	Exchange Rate [%]: 10	Exchange Rate [%]: 11	Exchange Rate [%]: 12	Exchange Rate [%]: 13	Exchange Rate [%]: 14	Exchange Rate [%]: 15	Exchange Rate [%]: 16	Exchange Rate [%]: 17	Exchange Rate [%]: 18	Exchange Rate [%]: 19	Exchange Rate [%]: 20	Exchange Rate [%]: 21	Exchange Rate [%]: 22	Exchange Rate [%]: 23	Exchange Rate [%]: 24	Exchange Rate [%]: 25	Study File ID
	TRUE		111.043	5.253	0.193	2	1	8.00158e+07	4	0	0	No warnings	100	0	0	0	0																						F4
	TRUE		111.043	5.263	0.165	2	1	7.88948e+07	4	0	0	No warnings	100	0	0	0	0																						F12
	TRUE		111.043	5.251	0.194	2	1	6.0929e+07	4	0	0	No warnings	100	0	0	0	0																						F10
	TRUE		111.043	5.233	0.152	2	1	4.756e+07	4	0	0	No warnings	100	0	0	0	0																						F2
	TRUE		111.043	5.245	0.16	2	1	4.73745e+07	4	0	0	No warnings	100	0	0	0	0																						F8
	TRUE		111.043	5.239	0.223	1	1	4.37324e+07	4	0	0	No warnings	100	0	0	0	0																						F6
	TRUE		111.043	5.244	0.173	1	1	3.25161e+07	4	0	0	No warnings	100	0	0	0	0																						F14
	TRUE		111.043	5.256	0.16	1	1	3.21424e+07	4	0	0	No warnings	100	0	0	0	0																						F16
	TRUE	D-(+)-Proline	C5 H9 N O2	Full match	Full match	Full match	Full match	-0.08	115.063	133.097	11.581	8.07375e+07	8	1	64.5	8.2	No warnings	No warnings	No warnings	No warnings	No warnings	No warnings	No warnings	No warnings	0	0.1	0	0.1	0	0	0.1	0	0.447527	1.86528	0.353221	1.42841	0.398689	0.781232	1.34065	0.540367	DDA for preferred ion		4.71364e+07	8.07375e+07	4.40788e+07	4.89195e+07	8.05603e+07	6.6385e+07	4.99609e+07
	Checked	Tags	Molecular Weight	RT [min]	FWHM [min]	Max. # MI	# Adducts	Area	Max. Exchange	Avg. Exchange	Rel. Exchange [%]	Status	Exchange Rate [%]: 0	Exchange Rate [%]: 1	Exchange Rate [%]: 2	Exchange Rate [%]: 3	Exchange Rate [%]: 4	Exchange Rate [%]: 5	Exchange Rate [%]: 6	Exchange Rate [%]: 7	Exchange Rate [%]: 8	Exchange Rate [%]: 9	Exchange Rate [%]: 10	Exchange Rate [%]: 11	Exchange Rate [%]: 12	Exchange Rate [%]: 13	Exchange Rate [%]: 14	Exchange Rate [%]: 15	Exchange Rate [%]: 16	Exchange Rate [%]: 17	Exchange Rate [%]: 18	Exchange Rate [%]: 19	Exchange Rate [%]: 20	Exchange Rate [%]: 21	Exchange Rate [%]: 22	Exchange Rate [%]: 23	Exchange Rate [%]: 24	Exchange Rate [%]: 25	Study File ID
	TRUE		115.063	11.607	0.215	1	2	8.07375e+07	5	0.1	1.86528	No warnings	97.6296	0.629864	0	0	0.00633035	1.73424																					F4
	TRUE		115.063	11.628	0.15	2	2	8.05603e+07	5	0	0.398689	No warnings	99.5998	0	0	0	0.00761707	0.392595																					F10
	TRUE		115.063	11.607	0.195	2	2	6.6385e+07	5	0	0.781232	No warnings	99.2172	0	0	0	0.00808008	0.774768																					F12
	TRUE		115.063	11.638	0.21	2	2	4.99609e+07	5	0.1	1.34065	No warnings	98.6569	0	0	0	0.0121394	1.33094																					F14
	TRUE		115.063	11.663	0.164	2	2	4.89195e+07	5	0.1	1.42841	No warnings	98.3672	0.251499	0	0	0.0157441	1.36552																					F8
	TRUE		115.063	11.621	0.187	2	2	4.71364e+07	5	0	0.447527	No warnings	99.5507	0	0	0	0.00893468	0.44038																					F2
	TRUE		115.063	11.644	0.248	1	2	4.40788e+07	5	0	0.353221	No warnings	99.6445	0	0	0	0.011173	0.344282																					F6
	TRUE		115.063	11.615	0.256	2	2	3.94754e+07	5	0	0.540367	No warnings	99.4596	0	0	0	0.000313742	0.540116																					F16
	TRUE	N-Methylpyrrolidone	C5 H9 N O	Full match	No results	Partial match	Full match	-1.21	99.0683	100.076	1.751	7.98684e+07	7	0			No warnings	No warnings	No warnings	No warnings	No warnings	No warnings	No warnings	No warnings	0	0	0	0	0	0.1	0	0	0.619102	0.670958	0.507156	0.511813	0.258367	1.26183	0.828159	0.462796	DDA for preferred ion		5.88434e+07	4.60078e+07	6.4294e+07	7.98684e+07	5.08599e+07	6.18709e+07	5.22656e+07
	Checked	Tags	Molecular Weight	RT [min]	FWHM [min]	Max. # MI	# Adducts	Area	Max. Exchange	Avg. Exchange	Rel. Exchange [%]	Status	Exchange Rate [%]: 0	Exchange Rate [%]: 1	Exchange Rate [%]: 2	Exchange Rate [%]: 3	Exchange Rate [%]: 4	Exchange Rate [%]: 5	Exchange Rate [%]: 6	Exchange Rate [%]: 7	Exchange Rate [%]: 8	Exchange Rate [%]: 9	Exchange Rate [%]: 10	Exchange Rate [%]: 11	Exchange Rate [%]: 12	Exchange Rate [%]: 13	Exchange Rate [%]: 14	Exchange Rate [%]: 15	Exchange Rate [%]: 16	Exchange Rate [%]: 17	Exchange Rate [%]: 18	Exchange Rate [%]: 19	Exchange Rate [%]: 20	Exchange Rate [%]: 21	Exchange Rate [%]: 22	Exchange Rate [%]: 23	Exchange Rate [%]: 24	Exchange Rate [%]: 25	Study File ID
	TRUE		99.0683	1.818	0.311	1	4	7.98684e+07	5	0	0.511813	No warnings	99.2657	0	2.00767e-05	0.555978	0.000300466	0.177978																					F8
	TRUE		99.0683	1.841	0.12	1	3	6.52593e+07	5	0	0.462796	No warnings	99.5369	0	0	0	0.00146843	0.461621																					F16
	TRUE		99.0683	1.774	0.184	1	4	6.4294e+07	5	0	0.507156	No warnings	96.3392	0	0	0	9.8685e-08	0.507156																					F6
	TRUE		99.0683	1.81	0.124	1	4	6.18709e+07	5	0.1	1.26183	No warnings	98.0349	0	1.17128	0	0.00237585	0.791411																					F12
	TRUE		99.0683	1.852	0.125	2	4	5.88434e+07	5	0	0.619102	No warnings	99.3805	0	0	0	0.00211493	0.61741																					F2
	TRUE		99.0683	1.841	0.121	1	4	5.22656e+07	5	0	0.828159	No warnings	98.8578	1.71079e-05	0.523173	0	0.000695752	0.61833																					F14
	TRUE		99.0683	1.823	0.118	1	4	5.08599e+07	5	0	0.258367	No warnings	99.7414	0	0	0	0.00138637	0.257258																					F10
	TRUE		99.0683	1.839	0.118	2	3	4.60078e+07	5	0	0.670958	No warnings	99.1564	0	1.55689e-05	0.431146	0.000870956	0.411567																					F4
	TRUE		C7 H16 N O2 P	Full match	No results	No results	No results	2.71	177.092	178.1	3.815	7.92616e+07	0	0			No warnings	No warnings	No warnings	No warnings	No warnings	No warnings	No warnings	No warnings	0	0	0	0	0	0	0	0	0.0258188	0.0264929	0.0402795	0	0.0756507	0.0472991	0.082712	0.0495501	DDA for preferred ion		4.86251e+07	4.56159e+07	4.58617e+07	4.52601e+07	4.95523e+07	4.75347e+07	5.18156e+07
	Checked	Tags	Molecular Weight	RT [min]	FWHM [min]	Max. # MI	# Adducts	Area	Max. Exchange	Avg. Exchange	Rel. Exchange [%]	Status	Exchange Rate [%]: 0	Exchange Rate [%]: 1	Exchange Rate [%]: 2	Exchange Rate [%]: 3	Exchange Rate [%]: 4	Exchange Rate [%]: 5	Exchange Rate [%]: 6	Exchange Rate [%]: 7	Exchange Rate [%]: 8	Exchange Rate [%]: 9	Exchange Rate [%]: 10	Exchange Rate [%]: 11	Exchange Rate [%]: 12	Exchange Rate [%]: 13	Exchange Rate [%]: 14	Exchange Rate [%]: 15	Exchange Rate [%]: 16	Exchange Rate [%]: 17	Exchange Rate [%]: 18	Exchange Rate [%]: 19	Exchange Rate [%]: 20	Exchange Rate [%]: 21	Exchange Rate [%]: 22	Exchange Rate [%]: 23	Exchange Rate [%]: 24	Exchange Rate [%]: 25	Study File ID
	TRUE		177.092	3.824	0.188	1	1	5.18156e+07	7	0	0.082712	No warnings	99.9123	0	0	0	0	0	0.0349902	0.0527204																			F14
	TRUE		177.092	3.827	0.184	1	1	4.95523e+07	7	0	0.0756507	No warnings	99.9198	0	0	0	0	0	0.032003	0.0482195																			F10
	TRUE		177.092	3.825	0.166	1	1	4.86251e+07	7	0	0.0258188	No warnings	99.9726	0	0	0	0	0	0.0109223	0.0164569																			F2
	TRUE		177.092	3.842	0.175	1	1	4.75347e+07	7	0	0.0472991	No warnings	99.9498	0	0	0	0	0	0.0200092	0.0301483																			F12
	TRUE		177.092	3.82	0.199	1	1	4.58617e+07	7	0	0.0402795	No warnings	99.9573	0	0	0	0	0	0.0170397	0.0256741																			F6
	TRUE		177.092	3.844	0.185	1	1	4.56159e+07	7	0	0.0264929	No warnings	99.9719	0	0	0	0	0	0.0112075	0.0168865																			F4
	TRUE		177.092	3.83	0.159	1	1	4.52601e+07	7	0	0	No warnings	100	0	0	0	0	0	0	0																			F8
	TRUE		177.092	3.848	0.178	1	1	4.44654e+07	7	0	0.0495501	No warnings	99.9475	0	0	0	0	0	0.0209615	0.0315831																			F16
	TRUE	Diethanolamine	C4 H11 N O2	Full match	Full match	No results	Full match	-1.14	105.079	106.086	7.679	7.82283e+07	2	1	65.6	43.5	No warnings	No warnings	No warnings	No warnings	No warnings	No warnings	No warnings	No warnings	0	0	0	0	0	0	0	0	0	0	0	0	0	0	0	0	DDA for preferred ion		3.02372e+07	2.9977e+07	2.40307e+07	7.82283e+07	2.58614e+07	3.82286e+07	2.35229e+07
	Checked	Tags	Molecular Weight	RT [min]	FWHM [min]	Max. # MI	# Adducts	Area	Max. Exchange	Avg. Exchange	Rel. Exchange [%]	Status	Exchange Rate [%]: 0	Exchange Rate [%]: 1	Exchange Rate [%]: 2	Exchange Rate [%]: 3	Exchange Rate [%]: 4	Exchange Rate [%]: 5	Exchange Rate [%]: 6	Exchange Rate [%]: 7	Exchange Rate [%]: 8	Exchange Rate [%]: 9	Exchange Rate [%]: 10	Exchange Rate [%]: 11	Exchange Rate [%]: 12	Exchange Rate [%]: 13	Exchange Rate [%]: 14	Exchange Rate [%]: 15	Exchange Rate [%]: 16	Exchange Rate [%]: 17	Exchange Rate [%]: 18	Exchange Rate [%]: 19	Exchange Rate [%]: 20	Exchange Rate [%]: 21	Exchange Rate [%]: 22	Exchange Rate [%]: 23	Exchange Rate [%]: 24	Exchange Rate [%]: 25	Study File ID
	TRUE		105.079	7.697	0.154	2	1	7.82283e+07	4	0	0	No warnings	100	0	0	0	0																						F8
	TRUE		105.079	7.706	0.189	1	1	3.82286e+07	4	0	0	No warnings	100	0	0	0	0																						F12
	TRUE		105.079	7.691	0.154	1	1	3.02372e+07	4	0	0	No warnings	100	0	0	0	0																						F2
	TRUE		105.079	7.722	0.163	1	1	2.9977e+07	4	0	0	No warnings	100	0	0	0	0																						F4
	TRUE		105.079	7.65	0.182	1	1	2.68644e+07	4	0	0	No warnings	100	0	0	0	0																						F16
	TRUE		105.079	7.727	0.169	1	1	2.58614e+07	4	0	0	No warnings	100	0	0	0	0																						F10
	TRUE		105.079	7.658	0.127	1	1	2.40307e+07	4	0	0	No warnings	100	0	0	0	0																						F6
	TRUE		105.079	7.707	0.162	1	1	2.35229e+07	4	0	0	No warnings	100	0	0	0	0																						F14
	TRUE		C19 H27 Cl N10 O10 P2 S2	Full match	No results	No results	No results	0.6	716.052	717.059	6.655	7.78941e+07	0	0			Low pattern fit	Low pattern fit	Low pattern fit	Low pattern fit	Low pattern fit	Low pattern fit	Low pattern fit	Low pattern fit	0	0	0	0	0	0	0	0	0	0	0	0	0	0	0	0	DDA for preferred ion		7.78941e+07	5.79987e+06	4.2191e+07	2.43747e+07	5.05302e+07	3.01537e+07	3.12347e+07
	Checked	Tags	Molecular Weight	RT [min]	FWHM [min]	Max. # MI	# Adducts	Area	Max. Exchange	Avg. Exchange	Rel. Exchange [%]	Status	Exchange Rate [%]: 0	Exchange Rate [%]: 1	Exchange Rate [%]: 2	Exchange Rate [%]: 3	Exchange Rate [%]: 4	Exchange Rate [%]: 5	Exchange Rate [%]: 6	Exchange Rate [%]: 7	Exchange Rate [%]: 8	Exchange Rate [%]: 9	Exchange Rate [%]: 10	Exchange Rate [%]: 11	Exchange Rate [%]: 12	Exchange Rate [%]: 13	Exchange Rate [%]: 14	Exchange Rate [%]: 15	Exchange Rate [%]: 16	Exchange Rate [%]: 17	Exchange Rate [%]: 18	Exchange Rate [%]: 19	Exchange Rate [%]: 20	Exchange Rate [%]: 21	Exchange Rate [%]: 22	Exchange Rate [%]: 23	Exchange Rate [%]: 24	Exchange Rate [%]: 25	Study File ID
	TRUE		716.052	6.758	0.166	1	1	7.78941e+07	19	0	0	Low pattern fit	100	0	0	0	0	0	0	0	0	0	0	0	0	0	0	0	0	0	0	0							F2
	TRUE		716.052	6.763	0.204	1	1	5.05302e+07	19	0	0	Low pattern fit	100	0	0	0	0	0	0	0	0	0	0	0	0	0	0	0	0	0	0	0							F10
	TRUE		716.052	6.655	0.288	1	1	4.2191e+07	19	0	0	Low pattern fit	100	0	0	0	0	0	0	0	0	0	0	0	0	0	0	0	0	0	0	0							F6
	TRUE		716.052	6.622	0.165	1	1	3.12347e+07	19	0	0	Low pattern fit	100	0	0	0	0	0	0	0	0	0	0	0	0	0	0	0	0	0	0	0							F14
	TRUE		716.052	6.678	0.155	1	1	3.01537e+07	19	0	0	Low pattern fit	100	0	0	0	0	0	0	0	0	0	0	0	0	0	0	0	0	0	0	0							F12
	TRUE		716.052	6.664	0.106	1	1	2.43747e+07	19	0	0	Low pattern fit	100	0	0	0	0	0	0	0	0	0	0	0	0	0	0	0	0	0	0	0							F8
	TRUE		716.052	6.542	0.065	1	1	8.56248e+06	19	0	0	Low pattern fit	100	0	0	0	0	0	0	0	0	0	0	0	0	0	0	0	0	0	0	0							F16
	TRUE		716.052	6.562	0.061	1	1	5.79987e+06	19	0	0	Low pattern fit	100	0	0	0	0	0	0	0	0	0	0	0	0	0	0	0	0	0	0	0							F4
	TRUE		C14 H26 O11 S	Full match	No results	No results	No match	1.75	402.12	403.128	6.328	7.37876e+07	1	0			No warnings	No warnings	No warnings	No warnings	No warnings	No warnings	No warnings	No warnings	0	0	0	0	6	6	6	6	0	0	0	0	42.8557	42.8558	42.8558	42.8558	DDA for preferred ion		4.26776e+07	8.23877e+06	3.21884e+07	4.99628e+07	7.37876e+07	2.93861e+07	3.13548e+07
	Checked	Tags	Molecular Weight	RT [min]	FWHM [min]	Max. # MI	# Adducts	Area	Max. Exchange	Avg. Exchange	Rel. Exchange [%]	Status	Exchange Rate [%]: 0	Exchange Rate [%]: 1	Exchange Rate [%]: 2	Exchange Rate [%]: 3	Exchange Rate [%]: 4	Exchange Rate [%]: 5	Exchange Rate [%]: 6	Exchange Rate [%]: 7	Exchange Rate [%]: 8	Exchange Rate [%]: 9	Exchange Rate [%]: 10	Exchange Rate [%]: 11	Exchange Rate [%]: 12	Exchange Rate [%]: 13	Exchange Rate [%]: 14	Exchange Rate [%]: 15	Exchange Rate [%]: 16	Exchange Rate [%]: 17	Exchange Rate [%]: 18	Exchange Rate [%]: 19	Exchange Rate [%]: 20	Exchange Rate [%]: 21	Exchange Rate [%]: 22	Exchange Rate [%]: 23	Exchange Rate [%]: 24	Exchange Rate [%]: 25	Study File ID
	TRUE		402.12	6.335	0.161	1	1	7.37876e+07	14	6	42.8557	No warnings	0	0	0.00167597	0	0.00691667	0	99.9914	0	0	0	0	0	0	0	0												F10
	TRUE		402.12	6.32	0.122	1	1	4.99628e+07	14	0	0	No warnings	100	0	0	0	0	0	0	0	0	0	0	0	0	0	0												F8
	TRUE		402.12	6.313	0.14	1	1	4.26776e+07	14	0	0	No warnings	100	0	0	0	0	0	0	0	0	0	0	0	0	0	0												F2
	TRUE		402.12	6.306	0.089	1	1	3.21884e+07	14	0	0	No warnings	100	0	0	0	0	0	0	0	0	0	0	0	0	0	0												F6
	TRUE		402.12	6.328	0.093	1	1	3.13548e+07	14	6	42.8558	No warnings	0	0	0.00214086	0	0.00528424	0	99.9926	0	0	0	0	0	0	0	0												F14
	TRUE		402.12	6.36	0.154	1	1	3.03549e+07	14	6	42.8558	No warnings	0	0	0.00214086	0	0.00528424	0	99.9926	0	0	0	0	0	0	0	0												F16
	TRUE		402.12	6.363	0.075	1	1	2.93861e+07	14	6	42.8558	No warnings	0	0	0.00214086	0	0.00528424	0	99.9926	0	0	0	0	0	0	0	0												F12
	TRUE		402.12	6.346	0.062	1	1	8.23877e+06	14	0	0	No warnings	100	0	0	0	0	0	0	0	0	0	0	0	0	0	0												F4
	TRUE	Brivaracetam	C11 H20 N2 O2	No results	No results	No results	Full match	-3.12	212.152	442.338	2.486	7.23173e+07	2	0			Contaminating mass	Contaminating mass	Contaminating mass	Contaminating mass	No warnings	No warnings	No warnings	No warnings	0.9	0.9	0.9	0.9	0.9	0.9	0.9	1	8.54941	8.61812	8.58473	8.5731	8.45195	8.37154	8.51945	8.67356	DDA for preferred ion		6.14756e+07	5.90577e+07	4.56809e+07	6.32038e+07	6.39387e+07	7.23173e+07	6.0457e+07
	Checked	Tags	Molecular Weight	RT [min]	FWHM [min]	Max. # MI	# Adducts	Area	Max. Exchange	Avg. Exchange	Rel. Exchange [%]	Status	Exchange Rate [%]: 0	Exchange Rate [%]: 1	Exchange Rate [%]: 2	Exchange Rate [%]: 3	Exchange Rate [%]: 4	Exchange Rate [%]: 5	Exchange Rate [%]: 6	Exchange Rate [%]: 7	Exchange Rate [%]: 8	Exchange Rate [%]: 9	Exchange Rate [%]: 10	Exchange Rate [%]: 11	Exchange Rate [%]: 12	Exchange Rate [%]: 13	Exchange Rate [%]: 14	Exchange Rate [%]: 15	Exchange Rate [%]: 16	Exchange Rate [%]: 17	Exchange Rate [%]: 18	Exchange Rate [%]: 19	Exchange Rate [%]: 20	Exchange Rate [%]: 21	Exchange Rate [%]: 22	Exchange Rate [%]: 23	Exchange Rate [%]: 24	Exchange Rate [%]: 25	Study File ID
	TRUE		212.152	2.476	0.042	2	2	7.23173e+07	11	0.9	8.37154	No warnings	8.20643	91.7631	0	0	0	0	0	0	0	0	0.0108368	0.019588															F12
	TRUE		212.152	2.493	0.035	2	2	6.39387e+07	11	0.9	8.45195	No warnings	7.07566	92.9195	0	0	0	0	0	0	0	0	0.00173944	0.00314411															F10
	TRUE		212.152	2.492	0.037	2	2	6.32038e+07	11	0.9	8.5731	Contaminating mass	5.98348	93.9867	0	0	0	0	0	0	0	0	0.0106199	0.019196															F8
	TRUE		212.152	2.489	0.035	2	2	6.14756e+07	11	0.9	8.54941	Contaminating mass	6.05435	93.9355	0	0	0	0	0	0	0	0	0.00361328	0.00653116															F2
	TRUE		212.152	2.485	0.035	2	2	6.0457e+07	11	0.9	8.51945	No warnings	6.4198	93.5663	0	0	0	0	0	0	0	0	0.00494049	0.00893017															F14
	TRUE		212.152	2.486	0.038	2	2	5.90577e+07	11	0.9	8.61812	Contaminating mass	5.35621	94.6277	0	0	0	0	0	0	0	0	0.00574408	0.0103827															F4
	TRUE		212.152	2.487	0.036	2	2	5.64698e+07	11	1	8.67356	No warnings	5.09124	94.8569	0	0	0	0	0	0	0	0	0.018482	0.033407															F16
	TRUE		212.152	2.486	0.036	2	2	4.56809e+07	11	0.9	8.58473	Contaminating mass	5.64928	94.3423	0	0	0	0	0	0	0	0	0.00300189	0.00542606															F6
	TRUE	Diisobutylphthalate	C16 H22 O4	Full match	Full match	Partial match	Partial match	-0.06	278.152	279.159	1.425	7.22277e+07	15	5	98.7	9.9	Contaminating mass	Contaminating mass	Contaminating mass	Contaminating mass	No warnings	No warnings	No warnings	No warnings	0.5	0.4	0.5	0.7	0.5	0.2	0.2	0.3	3.23175	2.66289	3.43714	4.35358	2.86398	1.50071	1.10597	1.64512	DDA for preferred ion		6.02064e+07	5.48007e+07	5.46786e+07	4.58003e+07	6.31841e+07	6.47382e+07	7.22277e+07
	Checked	Tags	Molecular Weight	RT [min]	FWHM [min]	Max. # MI	# Adducts	Area	Max. Exchange	Avg. Exchange	Rel. Exchange [%]	Status	Exchange Rate [%]: 0	Exchange Rate [%]: 1	Exchange Rate [%]: 2	Exchange Rate [%]: 3	Exchange Rate [%]: 4	Exchange Rate [%]: 5	Exchange Rate [%]: 6	Exchange Rate [%]: 7	Exchange Rate [%]: 8	Exchange Rate [%]: 9	Exchange Rate [%]: 10	Exchange Rate [%]: 11	Exchange Rate [%]: 12	Exchange Rate [%]: 13	Exchange Rate [%]: 14	Exchange Rate [%]: 15	Exchange Rate [%]: 16	Exchange Rate [%]: 17	Exchange Rate [%]: 18	Exchange Rate [%]: 19	Exchange Rate [%]: 20	Exchange Rate [%]: 21	Exchange Rate [%]: 22	Exchange Rate [%]: 23	Exchange Rate [%]: 24	Exchange Rate [%]: 25	Study File ID
	TRUE		278.152	1.438	0.098	4	2	7.22277e+07	16	0.2	1.10597	No warnings	98.5553	0	0	0	0	0	0	0	0	3.89553e-05	0	1.06382	0	0	0	0.10072	0.280145										F14
	TRUE		278.152	1.438	0.122	4	2	6.47382e+07	16	0.2	1.50071	No warnings	91.5584	7.03714	0	0	0	0	0	0	0	3.53255e-05	0	0.964696	0	0	0.284354	0.104418	0.050941										F12
	TRUE		278.152	1.44	0.116	4	2	6.31841e+07	16	0.5	2.86398	No warnings	76.5211	21.4605	0	0	0	0	0	0	0	5.7287e-05	0	1.56444	0	0	0	0.108525	0.345374										F10
	TRUE		278.152	1.457	0.119	4	2	6.02064e+07	16	0.5	3.23175	Contaminating mass	75.6964	21.1699	0	0	0	1.32198e-05	1.99454e-05	0	1.55479	0	0	1.40943	0	0	0	0.114721	0.0546892										F2
	TRUE		278.152	1.45	0.131	5	2	5.48007e+07	16	0.4	2.66289	Contaminating mass	85.6629	11.8065	0	0	0	0	0	0	0	9.56627e-05	0.40725	1.42148	0	0	0	0.138154	0.563615										F4
	TRUE		278.152	1.459	0.1	5	2	5.46786e+07	16	0.5	3.43714	Contaminating mass	78.1256	17.9294	0	0	0	0	0.765677	0	1.07618	0	0	1.93523	0	0	0	0.113749	0.0542261										F6
	TRUE		278.152	1.374	0.13	2	2	5.10495e+07	16	0.3	1.64512	No warnings	73.678	26.322	0	0	0	0	0	0	0	0	0	0	0	0	0	0	0										F16
	TRUE		278.152	1.457	0.107	4	2	4.58003e+07	16	0.7	4.35358	Contaminating mass	83.1378	11.6298	0	0	0	1.72732e-06	2.60611e-06	0	0.203152	0	0	4.779	0	0	0	0.169403	0.0807572										F8
	TRUE	2-{4-[(1S,3aR,4R,6aR)-4-(3,4-dimethoxyphenyl)-hexahydrofuro[3,4-c]furan-1-yl]-2-methoxyphenoxy}-6-(hydroxymethyl)oxane-3,4,5-triol	C27 H34 O11	No match	Invalid mass	No results	No results	71062.9	572.173	590.206	1.339	6.97436e+07	0	1	87.7	9.4	Not detected	Not detected	Not detected	Not detected	Not detected	No warnings	Not detected	Not detected						18								71.9993			DDA for preferred ion			6.97436e+07	5.68429e+07	5.66313e+07		35418.8
	Checked	Tags	Molecular Weight	RT [min]	FWHM [min]	Max. # MI	# Adducts	Area	Max. Exchange	Avg. Exchange	Rel. Exchange [%]	Status	Exchange Rate [%]: 0	Exchange Rate [%]: 1	Exchange Rate [%]: 2	Exchange Rate [%]: 3	Exchange Rate [%]: 4	Exchange Rate [%]: 5	Exchange Rate [%]: 6	Exchange Rate [%]: 7	Exchange Rate [%]: 8	Exchange Rate [%]: 9	Exchange Rate [%]: 10	Exchange Rate [%]: 11	Exchange Rate [%]: 12	Exchange Rate [%]: 13	Exchange Rate [%]: 14	Exchange Rate [%]: 15	Exchange Rate [%]: 16	Exchange Rate [%]: 17	Exchange Rate [%]: 18	Exchange Rate [%]: 19	Exchange Rate [%]: 20	Exchange Rate [%]: 21	Exchange Rate [%]: 22	Exchange Rate [%]: 23	Exchange Rate [%]: 24	Exchange Rate [%]: 25	Study File ID
	TRUE		572.173	1.277	0.029	1	1	35418.8	25	18	71.9993	No warnings	0	0	0	0	0	0	0	0	0	0	0	0	0	0	0	0.00416589	0.0026595	0	99.9932	0	0	0	0	0	0	0	F12
	TRUE		C7 H17 N O3	Full match	No results	No results	No results	0.36	163.121	164.128	10.558	6.90448e+07	0	0			No warnings	No warnings	No warnings	No warnings	No warnings	No warnings	No warnings	No warnings	0	0	0	0	0	0	0	0	0	0	0	0	0	0	0	0	DDA for preferred ion		8.57151e+06	3.55505e+07	5.60094e+06	6.90448e+07	8.37451e+06	1.92845e+07	7.89804e+06
	Checked	Tags	Molecular Weight	RT [min]	FWHM [min]	Max. # MI	# Adducts	Area	Max. Exchange	Avg. Exchange	Rel. Exchange [%]	Status	Exchange Rate [%]: 0	Exchange Rate [%]: 1	Exchange Rate [%]: 2	Exchange Rate [%]: 3	Exchange Rate [%]: 4	Exchange Rate [%]: 5	Exchange Rate [%]: 6	Exchange Rate [%]: 7	Exchange Rate [%]: 8	Exchange Rate [%]: 9	Exchange Rate [%]: 10	Exchange Rate [%]: 11	Exchange Rate [%]: 12	Exchange Rate [%]: 13	Exchange Rate [%]: 14	Exchange Rate [%]: 15	Exchange Rate [%]: 16	Exchange Rate [%]: 17	Exchange Rate [%]: 18	Exchange Rate [%]: 19	Exchange Rate [%]: 20	Exchange Rate [%]: 21	Exchange Rate [%]: 22	Exchange Rate [%]: 23	Exchange Rate [%]: 24	Exchange Rate [%]: 25	Study File ID
	TRUE		163.121	10.56	0.178	2	1	6.90448e+07	7	0	0	No warnings	100	0	0	0	0	0	0	0																			F8
	TRUE		163.121	10.55	0.199	2	1	3.55505e+07	7	0	0	No warnings	100	0	0	0	0	0	0	0																			F4
	TRUE		163.121	10.558	0.198	2	1	1.92845e+07	7	0	0	No warnings	100	0	0	0	0	0	0	0																			F12
	TRUE		163.121	10.519	0.222	1	1	9.76125e+06	7	0	0	No warnings	100	0	0	0	0	0	0	0																			F16
	TRUE		163.121	10.637	0.219	1	1	8.57151e+06	7	0	0	No warnings	100	0	0	0	0	0	0	0																			F2
	TRUE		163.121	10.569	0.234	1	1	8.37451e+06	7	0	0	No warnings	100	0	0	0	0	0	0	0																			F10
	TRUE		163.121	10.555	0.191	1	1	7.89804e+06	7	0	0	No warnings	100	0	0	0	0	0	0	0																			F14
	TRUE		163.121	10.566	0.231	1	1	5.60094e+06	7	0	0	No warnings	100	0	0	0	0	0	0	0																			F6
	TRUE		C8 H25 N7 P2	Full match	No results	No results	No match	-3.3	281.164	282.171	1.656	6.89622e+07	2	0			Contaminating mass	Contaminating mass	Contaminating mass	Contaminating mass	Irregular exchange	Irregular exchange	Irregular exchange	Irregular exchange	4.6	5.2	4.9	5.1	4.9	4.3	4.3	4.2	56.9457	65.5356	60.8701	63.394	61.2832	54.3558	53.6921	53.0704	DDA for preferred ion		5.66678e+07	4.96679e+07	5.00154e+07	5.25637e+07	5.19838e+07	6.89622e+07	6.45123e+07
	Checked	Tags	Molecular Weight	RT [min]	FWHM [min]	Max. # MI	# Adducts	Area	Max. Exchange	Avg. Exchange	Rel. Exchange [%]	Status	Exchange Rate [%]: 0	Exchange Rate [%]: 1	Exchange Rate [%]: 2	Exchange Rate [%]: 3	Exchange Rate [%]: 4	Exchange Rate [%]: 5	Exchange Rate [%]: 6	Exchange Rate [%]: 7	Exchange Rate [%]: 8	Exchange Rate [%]: 9	Exchange Rate [%]: 10	Exchange Rate [%]: 11	Exchange Rate [%]: 12	Exchange Rate [%]: 13	Exchange Rate [%]: 14	Exchange Rate [%]: 15	Exchange Rate [%]: 16	Exchange Rate [%]: 17	Exchange Rate [%]: 18	Exchange Rate [%]: 19	Exchange Rate [%]: 20	Exchange Rate [%]: 21	Exchange Rate [%]: 22	Exchange Rate [%]: 23	Exchange Rate [%]: 24	Exchange Rate [%]: 25	Study File ID
	TRUE		281.164	1.646	0.075	5	1	6.89622e+07	8	4.3	54.3558	Irregular exchange	10.5043	19.1482	0	2.12878	0	0	68.2187	0	0																		F12
	TRUE		281.164	1.652	0.073	6	1	6.45123e+07	8	4.3	53.6921	Irregular exchange	13.722	16.4963	0	1.22556	0	1.97328	66.5828	0	0																		F14
	TRUE		281.164	1.643	0.074	6	1	6.14708e+07	8	4.2	53.0704	Irregular exchange	8.78157	24.0935	0	0.150779	0	1.82764	65.1465	0	0																		F16
	TRUE		281.164	1.642	0.073	5	1	5.66678e+07	8	4.6	56.9457	Contaminating mass	8.51228	17.1266	0	2.28794	0	0.864194	71.209	0	0																		F2
	TRUE		281.164	1.639	0.072	4	1	5.25637e+07	8	5.1	63.394	Contaminating mass	5.21678	11.9752	0	0	8.00407e-05	1.67135	81.1366	0	0																		F8
	TRUE		281.164	1.646	0.071	6	1	5.19838e+07	8	4.9	61.2832	Irregular exchange	7.73786	11.9131	0	0.343161	0	2.71198	77.2939	0	0																		F10
	TRUE		281.164	1.642	0.072	5	1	5.00154e+07	8	4.9	60.8701	Contaminating mass	6.70952	13.5297	0	1.23957	0	1.41458	77.1066	0	0																		F6
	TRUE		281.164	1.647	0.071	5	1	4.96679e+07	8	5.2	65.5356	Contaminating mass	4.62439	8.60387	0	0.660373	0	2.98734	83.1146	0	0.00940982																		F4
	TRUE		C4 H14 N4 O4 S	Full match	No results	No results	No results	-0.55	214.073	215.081	10.64	6.81523e+07	0	0			No warnings	No warnings	No warnings	No warnings	No warnings	No warnings	No warnings	No warnings	0	0	0	0	0	0	0	0	0	0	0	0	0	0	0	0	DDA for preferred ion		6.81523e+07	6.00906e+07	6.2941e+07	6.35119e+07	6.63673e+07	6.20366e+07	5.9936e+07
	Checked	Tags	Molecular Weight	RT [min]	FWHM [min]	Max. # MI	# Adducts	Area	Max. Exchange	Avg. Exchange	Rel. Exchange [%]	Status	Exchange Rate [%]: 0	Exchange Rate [%]: 1	Exchange Rate [%]: 2	Exchange Rate [%]: 3	Exchange Rate [%]: 4	Exchange Rate [%]: 5	Exchange Rate [%]: 6	Exchange Rate [%]: 7	Exchange Rate [%]: 8	Exchange Rate [%]: 9	Exchange Rate [%]: 10	Exchange Rate [%]: 11	Exchange Rate [%]: 12	Exchange Rate [%]: 13	Exchange Rate [%]: 14	Exchange Rate [%]: 15	Exchange Rate [%]: 16	Exchange Rate [%]: 17	Exchange Rate [%]: 18	Exchange Rate [%]: 19	Exchange Rate [%]: 20	Exchange Rate [%]: 21	Exchange Rate [%]: 22	Exchange Rate [%]: 23	Exchange Rate [%]: 24	Exchange Rate [%]: 25	Study File ID
	TRUE		214.073	10.638	0.15	2	1	6.81523e+07	4	0	0	No warnings	100	0	0	0	0																						F2
	TRUE		214.073	10.64	0.145	2	1	6.63673e+07	4	0	0	No warnings	100	0	0	0	0																						F10
	TRUE		214.073	10.635	0.17	2	1	6.35119e+07	4	0	0	No warnings	100	0	0	0	0																						F8
	TRUE		214.073	10.613	0.151	2	1	6.2941e+07	4	0	0	No warnings	100	0	0	0	0																						F6
	TRUE		214.073	10.593	0.15	2	1	6.20366e+07	4	0	0	No warnings	100	0	0	0	0																						F12
	TRUE		214.073	10.572	0.176	2	1	6.00906e+07	4	0	0	No warnings	100	0	0	0	0																						F4
	TRUE		214.073	10.599	0.149	2	1	5.9936e+07	4	0	0	No warnings	100	0	0	0	0																						F14
	TRUE		214.073	10.62	0.092	2	1	5.28704e+07	4	0	0	No warnings	100	0	0	0	0																						F16
	TRUE	Adenosine	C10 H13 N5 O4	Full match	Full match	Full match	Not the top hit	-0.21	267.097	268.104	3.93	6.70714e+07	7	1	98	9.9	No warnings	No warnings	No warnings	Contaminating mass	No warnings	No warnings	No warnings	No warnings	0	0	0	1	0.2	0	0	0	0	0	0	10	1.50858	0.142031	0	0	DDA for preferred ion		5.97192e+07	6.49811e+07	6.10263e+07	2.58553e+06	4.16822e+07	5.29579e+07	6.70714e+07
	Checked	Tags	Molecular Weight	RT [min]	FWHM [min]	Max. # MI	# Adducts	Area	Max. Exchange	Avg. Exchange	Rel. Exchange [%]	Status	Exchange Rate [%]: 0	Exchange Rate [%]: 1	Exchange Rate [%]: 2	Exchange Rate [%]: 3	Exchange Rate [%]: 4	Exchange Rate [%]: 5	Exchange Rate [%]: 6	Exchange Rate [%]: 7	Exchange Rate [%]: 8	Exchange Rate [%]: 9	Exchange Rate [%]: 10	Exchange Rate [%]: 11	Exchange Rate [%]: 12	Exchange Rate [%]: 13	Exchange Rate [%]: 14	Exchange Rate [%]: 15	Exchange Rate [%]: 16	Exchange Rate [%]: 17	Exchange Rate [%]: 18	Exchange Rate [%]: 19	Exchange Rate [%]: 20	Exchange Rate [%]: 21	Exchange Rate [%]: 22	Exchange Rate [%]: 23	Exchange Rate [%]: 24	Exchange Rate [%]: 25	Study File ID
	TRUE		267.097	3.834	0.504	1	1	6.70714e+07	10	0	0	No warnings	100	0	0	0	0	0	0	0	0	0	0																F14
	TRUE		267.097	3.89	0.246	1	1	6.49811e+07	10	0	0	No warnings	100	0	0	0	0	0	0	0	0	0	0																F4
	TRUE		267.097	3.842	0.496	1	1	6.10263e+07	10	0	0	No warnings	100	0	0	0	0	0	0	0	0	0	0																F6
	TRUE		267.097	3.796	0.247	1	1	5.97192e+07	10	0	0	No warnings	100	0	0	0	0	0	0	0	0	0	0																F2
	TRUE		267.097	3.853	0.298	1	1	5.29579e+07	10	0	0.142031	No warnings	98.5797	1.42031	0	0	0	0	0	0	0	0	0																F12
	TRUE		267.097	3.779	0.009	2	1	4.16822e+07	10	0.2	1.50858	No warnings	84.9142	15.0858	0	0	0	0	0	0	0	0	0																F10
	TRUE		267.097	3.845	0.294	1	1	3.54186e+07	10	0	0	No warnings	100	0	0	0	0	0	0	0	0	0	0																F16
	TRUE		267.097	3.943	0.075	1	1	2.58553e+06	10	1	10	Contaminating mass	0	100	0	0	0	0	0	0	0	0	0																F8
	TRUE	gamma-Glu-gln	C10 H17 N3 O6	Full match	No results	No results	Full match	-0.45	275.112	276.119	8.049	6.66258e+07	9	0			No warnings	No warnings	No warnings	No warnings	No warnings	No warnings	No warnings	No warnings	0	0	0	0.1	0	0	0	0	0	0	0	0.915706	0	0	0	0	DDA for preferred ion		3.6559e+07	4.41927e+07	2.45632e+07	3.43604e+07	4.95197e+07	6.66258e+07	2.42353e+07
	Checked	Tags	Molecular Weight	RT [min]	FWHM [min]	Max. # MI	# Adducts	Area	Max. Exchange	Avg. Exchange	Rel. Exchange [%]	Status	Exchange Rate [%]: 0	Exchange Rate [%]: 1	Exchange Rate [%]: 2	Exchange Rate [%]: 3	Exchange Rate [%]: 4	Exchange Rate [%]: 5	Exchange Rate [%]: 6	Exchange Rate [%]: 7	Exchange Rate [%]: 8	Exchange Rate [%]: 9	Exchange Rate [%]: 10	Exchange Rate [%]: 11	Exchange Rate [%]: 12	Exchange Rate [%]: 13	Exchange Rate [%]: 14	Exchange Rate [%]: 15	Exchange Rate [%]: 16	Exchange Rate [%]: 17	Exchange Rate [%]: 18	Exchange Rate [%]: 19	Exchange Rate [%]: 20	Exchange Rate [%]: 21	Exchange Rate [%]: 22	Exchange Rate [%]: 23	Exchange Rate [%]: 24	Exchange Rate [%]: 25	Study File ID
	TRUE		275.112	8.049	0.141	1	2	6.66258e+07	10	0	0	No warnings	100	0	0	0	0	0	0	0	0	0	0																F12
	TRUE		275.112	8.055	0.134	1	2	4.95197e+07	10	0	0	No warnings	100	0	0	0	0	0	0	0	0	0	0																F10
	TRUE		275.112	8.045	0.167	1	2	4.41927e+07	10	0	0	No warnings	100	0	0	0	0	0	0	0	0	0	0																F4
	TRUE		275.112	8.055	0.141	2	2	3.6559e+07	10	0	0	No warnings	100	0	0	0	0	0	0	0	0	0	0																F2
	TRUE		275.112	8.055	0.173	2	2	3.43604e+07	10	0.1	0.915706	No warnings	96.9476	0	0	3.05235	0	0	0	0	0	0	0																F8
	TRUE		275.112	8.055	0.151	1	2	2.45632e+07	10	0	0	No warnings	100	0	0	0	0	0	0	0	0	0	0																F6
	TRUE		275.112	8.054	0.115	2	2	2.42353e+07	10	0	0	No warnings	100	0	0	0	0	0	0	0	0	0	0																F14
	TRUE		275.112	8.055	0.125	1	2	1.95358e+07	10	0	0	No warnings	100	0	0	0	0	0	0	0	0	0	0																F16
	TRUE	L-(-)-Threonine	C4 H9 N O3	Full match	No results	Full match	Full match	0.95	119.058	161.093	2.491	6.60228e+07	17	0			No warnings	Contaminating mass	No warnings	No warnings	No warnings	Irregular exchange	No warnings	No warnings	0	0.2	0	0	0	0.5	0	0	0.00922723	5.84146	0.00894884	0.013608	1.19588	12.2438	0.0110387	0.140475	DDA for other ion		1.02496e+07	6.33122e+07	4.83603e+06	7.70282e+06	2.91363e+07	6.60228e+07	4.66403e+06
	Checked	Tags	Molecular Weight	RT [min]	FWHM [min]	Max. # MI	# Adducts	Area	Max. Exchange	Avg. Exchange	Rel. Exchange [%]	Status	Exchange Rate [%]: 0	Exchange Rate [%]: 1	Exchange Rate [%]: 2	Exchange Rate [%]: 3	Exchange Rate [%]: 4	Exchange Rate [%]: 5	Exchange Rate [%]: 6	Exchange Rate [%]: 7	Exchange Rate [%]: 8	Exchange Rate [%]: 9	Exchange Rate [%]: 10	Exchange Rate [%]: 11	Exchange Rate [%]: 12	Exchange Rate [%]: 13	Exchange Rate [%]: 14	Exchange Rate [%]: 15	Exchange Rate [%]: 16	Exchange Rate [%]: 17	Exchange Rate [%]: 18	Exchange Rate [%]: 19	Exchange Rate [%]: 20	Exchange Rate [%]: 21	Exchange Rate [%]: 22	Exchange Rate [%]: 23	Exchange Rate [%]: 24	Exchange Rate [%]: 25	Study File ID
	TRUE		119.058	2.487	0.036	1	3	6.60228e+07	4	0.5	12.2438	Irregular exchange	87.7562	0	0	0	12.2438																						F12
	TRUE		119.058	2.612	0.039	1	3	6.33122e+07	4	0.2	5.84146	Contaminating mass	94.1585	0	0	0	5.84146																						F4
	TRUE		119.058	2.499	0.034	2	3	2.91363e+07	4	0	1.19588	No warnings	98.8012	0	0	0.0115871	1.18719																						F10
	TRUE		119.058	2.496	0.037	2	3	1.02496e+07	4	0	0.00922723	No warnings	99.9877	0	0	0.012303	0																						F2
	TRUE		119.058	2.5	0.038	1	3	7.70282e+06	4	0	0.013608	No warnings	99.9819	0	0	0.018144	0																						F8
	TRUE		119.058	2.493	0.04	1	3	4.83603e+06	4	0	0.00894884	No warnings	99.9881	0	0	0.0119318	0																						F6
	TRUE		119.058	2.492	0.037	1	3	4.66403e+06	4	0	0.0110387	No warnings	99.9853	0	0	0.0147182	0																						F14
	TRUE		119.058	2.502	0.028	1	2	3.66617e+06	4	0	0.140475	No warnings	99.8522	0	0	0.0291088	0.118643																						F16
	TRUE		C7 H16 O12 S	Full match	No results	No match	No match	-1.28	324.036	325.043	8.806	6.59917e+07	6	0			Contaminating mass	Contaminating mass	Contaminating mass	Contaminating mass	Irregular exchange	Irregular exchange	Irregular exchange	Irregular exchange	1.1	0.8	1.7	1.3	0.8	0.8	1	0.9	15.2789	11.9628	24.1412	18.0203	12.0014	11.6999	14.8044	13.1416	No MS2		4.86328e+07	4.44319e+07	3.9329e+07	4.1517e+07	6.59917e+07	6.3654e+07	4.80788e+07
	Checked	Tags	Molecular Weight	RT [min]	FWHM [min]	Max. # MI	# Adducts	Area	Max. Exchange	Avg. Exchange	Rel. Exchange [%]	Status	Exchange Rate [%]: 0	Exchange Rate [%]: 1	Exchange Rate [%]: 2	Exchange Rate [%]: 3	Exchange Rate [%]: 4	Exchange Rate [%]: 5	Exchange Rate [%]: 6	Exchange Rate [%]: 7	Exchange Rate [%]: 8	Exchange Rate [%]: 9	Exchange Rate [%]: 10	Exchange Rate [%]: 11	Exchange Rate [%]: 12	Exchange Rate [%]: 13	Exchange Rate [%]: 14	Exchange Rate [%]: 15	Exchange Rate [%]: 16	Exchange Rate [%]: 17	Exchange Rate [%]: 18	Exchange Rate [%]: 19	Exchange Rate [%]: 20	Exchange Rate [%]: 21	Exchange Rate [%]: 22	Exchange Rate [%]: 23	Exchange Rate [%]: 24	Exchange Rate [%]: 25	Study File ID
	TRUE		324.036	8.643	0.23	2	2	6.59917e+07	7	0.8	12.0014	Irregular exchange	73.9202	0	0	24.2064	0	0	1.72322	0.150171																			F10
	TRUE		324.036	8.669	0.21	2	2	6.3654e+07	7	0.8	11.6999	Irregular exchange	73.8705	0.263313	0	24.5545	0	0	1.20935	0.102346																			F12
	TRUE		324.036	8.654	0.22	2	2	4.86328e+07	7	1.1	15.2789	Contaminating mass	66.8467	0	0	30.7164	0	0	2.25587	0.181102																			F2
	TRUE		324.036	8.65	0.204	2	2	4.80788e+07	7	1	14.8044	Irregular exchange	67.8831	0.0754672	0	29.6241	0	0	2.23813	0.17915																			F14
	TRUE		324.036	8.671	0.222	2	2	4.44319e+07	7	0.8	11.9628	Contaminating mass	73.0994	0.0225073	0	25.8821	0	0	0.900996	0.0949729																			F4
	TRUE		324.036	8.662	0.195	2	2	4.1517e+07	7	1.3	18.0203	Contaminating mass	60.7982	0	0	36.4319	0	0	2.54338	0.226556																			F8
	TRUE		324.036	8.655	0.19	2	2	3.9329e+07	7	1.7	24.1412	Contaminating mass	46.3917	0	0	50.9628	0	0	2.41816	0.227324																			F6
	TRUE		324.036	8.673	0.196	2	2	2.85639e+07	7	0.9	13.1416	Irregular exchange	71.1196	0	0	27.1384	0	0	1.61807	0.123914																			F16
	TRUE	afegostat	C6 H13 N O3	Full match	No results	Partial match	Full match	-0.38	147.089	148.097	2.505	6.54317e+07	10	0			No warnings	No warnings	No warnings	No warnings	No warnings	No warnings	No warnings	No warnings	0	0	0	0	0	0	0	0	0.155959	0.0327371	0.0289082	0	0.023635	0.0589926	0.341536	0.311962	DDA for preferred ion		4.12151e+07	3.18024e+07	2.84083e+07	6.54317e+07	3.70554e+07	4.13794e+07	2.96982e+07
	Checked	Tags	Molecular Weight	RT [min]	FWHM [min]	Max. # MI	# Adducts	Area	Max. Exchange	Avg. Exchange	Rel. Exchange [%]	Status	Exchange Rate [%]: 0	Exchange Rate [%]: 1	Exchange Rate [%]: 2	Exchange Rate [%]: 3	Exchange Rate [%]: 4	Exchange Rate [%]: 5	Exchange Rate [%]: 6	Exchange Rate [%]: 7	Exchange Rate [%]: 8	Exchange Rate [%]: 9	Exchange Rate [%]: 10	Exchange Rate [%]: 11	Exchange Rate [%]: 12	Exchange Rate [%]: 13	Exchange Rate [%]: 14	Exchange Rate [%]: 15	Exchange Rate [%]: 16	Exchange Rate [%]: 17	Exchange Rate [%]: 18	Exchange Rate [%]: 19	Exchange Rate [%]: 20	Exchange Rate [%]: 21	Exchange Rate [%]: 22	Exchange Rate [%]: 23	Exchange Rate [%]: 24	Exchange Rate [%]: 25	Study File ID
	TRUE		147.089	2.505	0.041	2	3	6.54317e+07	6	0	0	No warnings	100	0	0	0	0	0	0																				F8
	TRUE		147.089	2.374	0.152	2	3	4.13794e+07	6	0	0.0589926	No warnings	99.7853	0.180864	0	0	0	0.0299615	0.00388076																				F12
	TRUE		147.089	2.403	0.129	2	3	4.12151e+07	6	0	0.155959	No warnings	99.1826	0.78809	0	0	0	0.0283437	0.000991343																				F2
	TRUE		147.089	2.404	0.134	2	3	3.70554e+07	6	0	0.023635	No warnings	99.9716	0	0	0	0	0.0283619	0																				F10
	TRUE		147.089	2.396	0.259	2	3	3.34051e+07	6	0	0.311962	No warnings	99.6274	0	0	4.2888e-07	0	0.36372	0.00886194																				F16
	TRUE		147.089	2.389	0.146	2	3	3.18024e+07	6	0	0.0327371	No warnings	99.9619	0	0	0	0	0.0320447	0.00603318																				F4
	TRUE		147.089	2.387	0.124	2	3	2.96982e+07	6	0	0.341536	No warnings	98.0911	1.87377	0	0	0	0.0350893	0																				F14
	TRUE		147.089	2.39	0.143	2	3	2.84083e+07	6	0	0.0289082	No warnings	99.966	0	0	0	0	0.0305254	0.00347036																				F6
	TRUE	Glucose 1-phosphate	C6 H13 O9 P	Full match	Full match	Not the top hit	Not the top hit	-0.37	260.03	261.037	9.415	6.47532e+07	53	2	93.1	67	No warnings	No warnings	No warnings	No warnings	No warnings	No warnings	No warnings	No warnings	0	0	0	0	0	0	0	0	0	0	0	0	0	0	0	0	DDA for preferred ion		4.32577e+07	3.5817e+07	3.4273e+07	2.70395e+07	6.47532e+07	4.04071e+07	3.00151e+07
	Checked	Tags	Molecular Weight	RT [min]	FWHM [min]	Max. # MI	# Adducts	Area	Max. Exchange	Avg. Exchange	Rel. Exchange [%]	Status	Exchange Rate [%]: 0	Exchange Rate [%]: 1	Exchange Rate [%]: 2	Exchange Rate [%]: 3	Exchange Rate [%]: 4	Exchange Rate [%]: 5	Exchange Rate [%]: 6	Exchange Rate [%]: 7	Exchange Rate [%]: 8	Exchange Rate [%]: 9	Exchange Rate [%]: 10	Exchange Rate [%]: 11	Exchange Rate [%]: 12	Exchange Rate [%]: 13	Exchange Rate [%]: 14	Exchange Rate [%]: 15	Exchange Rate [%]: 16	Exchange Rate [%]: 17	Exchange Rate [%]: 18	Exchange Rate [%]: 19	Exchange Rate [%]: 20	Exchange Rate [%]: 21	Exchange Rate [%]: 22	Exchange Rate [%]: 23	Exchange Rate [%]: 24	Exchange Rate [%]: 25	Study File ID
	TRUE		260.03	9.428	0.143	2	5	6.47532e+07	6	0	0	No warnings	100	0	0	0	0	0	0																				F10
	TRUE		260.03	9.405	0.146	2	5	4.32577e+07	6	0	0	No warnings	100	0	0	0	0	0	0																				F2
	TRUE		260.03	9.442	0.145	2	5	4.04071e+07	6	0	0	No warnings	100	0	0	0	0	0	0																				F12
	TRUE		260.03	9.414	0.152	2	5	3.5817e+07	6	0	0	No warnings	100	0	0	0	0	0	0																				F4
	TRUE		260.03	9.424	0.164	2	5	3.4273e+07	6	0	0	No warnings	100	0	0	0	0	0	0																				F6
	TRUE		260.03	9.414	0.156	2	5	3.00151e+07	6	0	0	No warnings	100	0	0	0	0	0	0																				F14
	TRUE		260.03	9.428	0.15	2	4	2.70395e+07	6	0	0	No warnings	100	0	0	0	0	0	0																				F8
	TRUE		260.03	9.481	0.159	1	4	1.4301e+07	6	0	0	No warnings	100	0	0	0	0	0	0																				F16
	TRUE	Dihydrothymine	C5 H8 N2 O2	Full match	No results	No results	Full match	-0.62	128.059	129.066	6.984	6.46983e+07	6	0			No warnings	No warnings	No warnings	No warnings	No warnings	No warnings	No warnings	No warnings	0	0	0	0	0	0	0	0	0.0864906	0.154596	0.0338753	0.0403674	0.071962	0.110284	0.0777368	0.092431	DDA for preferred ion		4.76854e+07	2.90023e+07	5.26247e+07	6.27939e+07	6.36926e+07	5.981e+07	6.46983e+07
	Checked	Tags	Molecular Weight	RT [min]	FWHM [min]	Max. # MI	# Adducts	Area	Max. Exchange	Avg. Exchange	Rel. Exchange [%]	Status	Exchange Rate [%]: 0	Exchange Rate [%]: 1	Exchange Rate [%]: 2	Exchange Rate [%]: 3	Exchange Rate [%]: 4	Exchange Rate [%]: 5	Exchange Rate [%]: 6	Exchange Rate [%]: 7	Exchange Rate [%]: 8	Exchange Rate [%]: 9	Exchange Rate [%]: 10	Exchange Rate [%]: 11	Exchange Rate [%]: 12	Exchange Rate [%]: 13	Exchange Rate [%]: 14	Exchange Rate [%]: 15	Exchange Rate [%]: 16	Exchange Rate [%]: 17	Exchange Rate [%]: 18	Exchange Rate [%]: 19	Exchange Rate [%]: 20	Exchange Rate [%]: 21	Exchange Rate [%]: 22	Exchange Rate [%]: 23	Exchange Rate [%]: 24	Exchange Rate [%]: 25	Study File ID
	TRUE		128.059	6.95	0.157	1	1	6.46983e+07	5	0	0.0777368	No warnings	99.9223	0	0	0	0	0.0777368																					F14
	TRUE		128.059	6.959	0.154	2	1	6.36926e+07	5	0	0.071962	No warnings	99.928	0	0	0	0	0.071962																					F10
	TRUE		128.059	6.968	0.174	2	1	6.27939e+07	5	0	0.0403674	No warnings	99.9596	0	0	0	0	0.0403674																					F8
	TRUE		128.059	6.948	0.176	1	1	5.981e+07	5	0	0.110284	No warnings	99.8897	0	0	0	0	0.110284																					F12
	TRUE		128.059	6.949	0.151	2	1	5.31006e+07	5	0	0.092431	No warnings	99.9076	0	0	0	0	0.092431																					F16
	TRUE		128.059	6.968	0.144	2	1	5.26247e+07	5	0	0.0338753	No warnings	99.9661	0	0	0	0	0.0338753																					F6
	TRUE		128.059	6.988	0.123	2	1	4.76854e+07	5	0	0.0864906	No warnings	99.9135	0	0	0	0	0.0864906																					F2
	TRUE		128.059	6.93	0.153	1	1	2.90023e+07	5	0	0.154596	No warnings	99.8454	0	0	0	0	0.154596																					F4
	TRUE	lys-leu	C12 H25 N3 O3	No results	No results	No results	Full match	-3.77	259.189	260.196	1.696	6.46285e+07	4	0			Contaminating mass	Contaminating mass	Contaminating mass	Contaminating mass	Irregular exchange	Irregular exchange	Irregular exchange	Irregular exchange	1.7	1.7	1.6	1.7	1.7	1.7	1.7	1.7	13.7572	14.0179	13.3507	13.8363	13.9699	14.4562	14.3043	14.2032	DDA for preferred ion		5.43761e+07	6.39583e+07	5.42544e+07	6.28973e+07	6.00356e+07	6.46285e+07	6.3642e+07
	Checked	Tags	Molecular Weight	RT [min]	FWHM [min]	Max. # MI	# Adducts	Area	Max. Exchange	Avg. Exchange	Rel. Exchange [%]	Status	Exchange Rate [%]: 0	Exchange Rate [%]: 1	Exchange Rate [%]: 2	Exchange Rate [%]: 3	Exchange Rate [%]: 4	Exchange Rate [%]: 5	Exchange Rate [%]: 6	Exchange Rate [%]: 7	Exchange Rate [%]: 8	Exchange Rate [%]: 9	Exchange Rate [%]: 10	Exchange Rate [%]: 11	Exchange Rate [%]: 12	Exchange Rate [%]: 13	Exchange Rate [%]: 14	Exchange Rate [%]: 15	Exchange Rate [%]: 16	Exchange Rate [%]: 17	Exchange Rate [%]: 18	Exchange Rate [%]: 19	Exchange Rate [%]: 20	Exchange Rate [%]: 21	Exchange Rate [%]: 22	Exchange Rate [%]: 23	Exchange Rate [%]: 24	Exchange Rate [%]: 25	Study File ID
	TRUE		259.189	1.7	0.04	2	3	6.46285e+07	12	1.7	14.4562	Irregular exchange	13.2628	0	86.7372	0	0	0	0	0	0	0	0	0	0														F12
	TRUE		259.189	1.702	0.04	2	4	6.39583e+07	12	1.7	14.0179	Contaminating mass	15.8928	0	84.1072	0	0	0	0	0	0	0	0	0	0														F4
	TRUE		259.189	1.7	0.04	2	3	6.3642e+07	12	1.7	14.3043	Irregular exchange	14.1745	0	85.8255	0	0	0	0	0	0	0	0	0	0														F14
	TRUE		259.189	1.69	0.041	2	3	6.28973e+07	12	1.7	13.8363	Contaminating mass	16.9824	0	83.0176	0	0	0	0	0	0	0	0	0	0														F8
	TRUE		259.189	1.699	0.041	2	3	6.00356e+07	12	1.7	13.9699	Irregular exchange	16.1803	0	83.8197	0	0	0	0	0	0	0	0	0	0														F10
	TRUE		259.189	1.693	0.042	2	3	5.76768e+07	12	1.7	14.2032	Irregular exchange	14.781	0	85.219	0	0	0	0	0	0	0	0	0	0														F16
	TRUE		259.189	1.698	0.04	2	3	5.43761e+07	12	1.7	13.7572	Contaminating mass	17.457	0	82.543	0	0	0	0	0	0	0	0	0	0														F2
	TRUE		259.189	1.69	0.04	2	3	5.42544e+07	12	1.6	13.3507	Contaminating mass	19.8955	0	80.1045	0	0	0	0	0	0	0	0	0	0														F6
	TRUE	nicotianamine	C12 H21 N3 O6	Full match	No results	No results	Full match	-0.5	303.143	304.15	8.543	6.35305e+07	2	0			No warnings	No warnings	No warnings	No warnings	No warnings	No warnings	No warnings	No warnings	0	0	0	0	0	0	0	0	0	0	0	0	0	0	0	0	DDA for preferred ion		1.572e+07	5.18427e+07	2.85066e+07	3.67973e+07	2.05193e+07	6.35305e+07	3.40903e+07
	Checked	Tags	Molecular Weight	RT [min]	FWHM [min]	Max. # MI	# Adducts	Area	Max. Exchange	Avg. Exchange	Rel. Exchange [%]	Status	Exchange Rate [%]: 0	Exchange Rate [%]: 1	Exchange Rate [%]: 2	Exchange Rate [%]: 3	Exchange Rate [%]: 4	Exchange Rate [%]: 5	Exchange Rate [%]: 6	Exchange Rate [%]: 7	Exchange Rate [%]: 8	Exchange Rate [%]: 9	Exchange Rate [%]: 10	Exchange Rate [%]: 11	Exchange Rate [%]: 12	Exchange Rate [%]: 13	Exchange Rate [%]: 14	Exchange Rate [%]: 15	Exchange Rate [%]: 16	Exchange Rate [%]: 17	Exchange Rate [%]: 18	Exchange Rate [%]: 19	Exchange Rate [%]: 20	Exchange Rate [%]: 21	Exchange Rate [%]: 22	Exchange Rate [%]: 23	Exchange Rate [%]: 24	Exchange Rate [%]: 25	Study File ID
	TRUE		303.143	8.553	0.155	2	3	6.35305e+07	12	0	0	No warnings	100	0	0	0	0	0	0	0	0	0	0	0	0														F12
	TRUE		303.143	8.55	0.167	2	3	5.18427e+07	12	0	0	No warnings	100	0	0	0	0	0	0	0	0	0	0	0	0														F4
	TRUE		303.143	8.539	0.181	2	2	3.67973e+07	12	0	0	No warnings	100	0	0	0	0	0	0	0	0	0	0	0	0														F8
	TRUE		303.143	8.543	0.148	2	3	3.40903e+07	12	0	0	No warnings	100	0	0	0	0	0	0	0	0	0	0	0	0														F14
	TRUE		303.143	8.536	0.162	2	3	2.85066e+07	12	0	0	No warnings	100	0	0	0	0	0	0	0	0	0	0	0	0														F6
	TRUE		303.143	8.547	0.155	2	2	2.553e+07	12	0	0	No warnings	100	0	0	0	0	0	0	0	0	0	0	0	0														F16
	TRUE		303.143	8.539	0.132	2	2	2.05193e+07	12	0	0	No warnings	100	0	0	0	0	0	0	0	0	0	0	0	0														F10
	TRUE		303.143	8.544	0.149	1	2	1.572e+07	12	0	0	No warnings	100	0	0	0	0	0	0	0	0	0	0	0	0														F2
	TRUE	3-[5-(1-Naphthyl)-1,3,4-oxadiazol-2-yl]-5-(2-thienyl)pyridine	C21 H13 N3 O S	Not the top hit	Full match	No results	No results	0.12	355.078	356.085	8.823	6.28085e+07	0	3	96.2	9.8	No warnings	No warnings	No warnings	No warnings	No warnings	No warnings	No warnings	No warnings	0	0	0	0	0	0	0	0	0	0	0	0	0	0.156733	0	0	DDA for preferred ion		4.7192e+06	5.00853e+07	1.87289e+07	1.12945e+07	6.34781e+06	6.28085e+07	1.88348e+07
	Checked	Tags	Molecular Weight	RT [min]	FWHM [min]	Max. # MI	# Adducts	Area	Max. Exchange	Avg. Exchange	Rel. Exchange [%]	Status	Exchange Rate [%]: 0	Exchange Rate [%]: 1	Exchange Rate [%]: 2	Exchange Rate [%]: 3	Exchange Rate [%]: 4	Exchange Rate [%]: 5	Exchange Rate [%]: 6	Exchange Rate [%]: 7	Exchange Rate [%]: 8	Exchange Rate [%]: 9	Exchange Rate [%]: 10	Exchange Rate [%]: 11	Exchange Rate [%]: 12	Exchange Rate [%]: 13	Exchange Rate [%]: 14	Exchange Rate [%]: 15	Exchange Rate [%]: 16	Exchange Rate [%]: 17	Exchange Rate [%]: 18	Exchange Rate [%]: 19	Exchange Rate [%]: 20	Exchange Rate [%]: 21	Exchange Rate [%]: 22	Exchange Rate [%]: 23	Exchange Rate [%]: 24	Exchange Rate [%]: 25	Study File ID
	TRUE		355.078	8.815	0.24	2	1	6.28085e+07	21	0	0.156733	No warnings	99.8268	0	0	0	0	0	0	0	0	0	0	0	0	0	0	0	9.08948e-07	1.35281e-05	0	0.173218	0	0					F12
	TRUE		355.078	8.826	0.195	1	1	5.00853e+07	21	0	0	No warnings	100	0	0	0	0	0	0	0	0	0	0	0	0	0	0	0	0	0	0	0	0	0					F4
	TRUE		355.078	8.823	0.166	1	1	1.88348e+07	21	0	0	No warnings	100	0	0	0	0	0	0	0	0	0	0	0	0	0	0	0	0	0	0	0	0	0					F14
	TRUE		355.078	8.814	0.149	1	1	1.87289e+07	21	0	0	No warnings	100	0	0	0	0	0	0	0	0	0	0	0	0	0	0	0	0	0	0	0	0	0					F6
	TRUE		355.078	8.818	0.15	1	1	1.12945e+07	21	0	0	No warnings	100	0	0	0	0	0	0	0	0	0	0	0	0	0	0	0	0	0	0	0	0	0					F8
	TRUE		355.078	8.813	0.115	1	1	6.71123e+06	21	0	0	No warnings	100	0	0	0	0	0	0	0	0	0	0	0	0	0	0	0	0	0	0	0	0	0					F16
	TRUE		355.078	8.812	0.199	1	1	6.34781e+06	21	0	0	No warnings	100	0	0	0	0	0	0	0	0	0	0	0	0	0	0	0	0	0	0	0	0	0					F10
	TRUE		355.078	8.808	0.138	1	1	4.7192e+06	21	0	0	No warnings	100	0	0	0	0	0	0	0	0	0	0	0	0	0	0	0	0	0	0	0	0	0					F2
	TRUE		C6 H4 N2 O9 P2 S2	Full match	No results	No results	No results	4.55	373.885	396.874	15.452	6.13054e+07	0	0			Contaminating mass	No warnings	Contaminating mass	Contaminating mass	No warnings	No warnings	Irregular exchange	No warnings	0.7	0	0.1	0.2	0	0.2	0.5	0.2	11.3227	0	2.19719	3.11938	0.154796	3.56657	8.04454	2.80936	DDA for other ion		6.13054e+07	1.19188e+07	1.88937e+07	2.53734e+07	1.44502e+07	2.44483e+07	2.92821e+07
	Checked	Tags	Molecular Weight	RT [min]	FWHM [min]	Max. # MI	# Adducts	Area	Max. Exchange	Avg. Exchange	Rel. Exchange [%]	Status	Exchange Rate [%]: 0	Exchange Rate [%]: 1	Exchange Rate [%]: 2	Exchange Rate [%]: 3	Exchange Rate [%]: 4	Exchange Rate [%]: 5	Exchange Rate [%]: 6	Exchange Rate [%]: 7	Exchange Rate [%]: 8	Exchange Rate [%]: 9	Exchange Rate [%]: 10	Exchange Rate [%]: 11	Exchange Rate [%]: 12	Exchange Rate [%]: 13	Exchange Rate [%]: 14	Exchange Rate [%]: 15	Exchange Rate [%]: 16	Exchange Rate [%]: 17	Exchange Rate [%]: 18	Exchange Rate [%]: 19	Exchange Rate [%]: 20	Exchange Rate [%]: 21	Exchange Rate [%]: 22	Exchange Rate [%]: 23	Exchange Rate [%]: 24	Exchange Rate [%]: 25	Study File ID
	TRUE		373.885	15.385	0.137	1	2	6.13054e+07	6	0.7	11.3227	Contaminating mass	86.89	0	0	0	0	10.7239	2.3861																				F2
	TRUE		373.885	15.348	0.097	1	2	2.92821e+07	6	0.5	8.04454	Irregular exchange	90.6852	0	0	0	0	7.62157	1.69323																				F14
	TRUE		373.885	15.38	0.09	1	2	2.53734e+07	6	0.2	3.11938	Contaminating mass	96.3875	0	0	0	0	2.95874	0.653766																				F8
	TRUE		373.885	15.379	0.105	1	2	2.44483e+07	6	0.2	3.56657	No warnings	95.8696	0	0	0	0	3.3829	0.74749																				F12
	TRUE		373.885	15.392	0.103	1	2	1.88937e+07	6	0.1	2.19719	Contaminating mass	97.4555	0	0	0	0	2.08404	0.460493																				F6
	TRUE		373.885	15.356	0.094	1	2	1.68578e+07	6	0.2	2.80936	No warnings	96.7465	0	0	0	0	2.66469	0.588792																				F16
	TRUE		373.885	15.433	0.096	1	2	1.44502e+07	6	0	0.154796	No warnings	99.8452	0	0	0	0	0	0.154796																				F10
	TRUE		373.885	15.425	0.112	1	2	1.19188e+07	6	0	0	No warnings	100	0	0	0	0	0	0																				F4
	TRUE		C10 H18 N P	Full match	No results	No results	No results	1.28	183.118	184.125	3.105	6.1114e+07	0	0			No warnings	No warnings	No warnings	No warnings	No warnings	No warnings	No warnings	No warnings	0	0	0	0	0	0	0	0	0	0	0	0	0	0	0	0.113208	DDA for preferred ion		4.96514e+07	6.1114e+07	4.73679e+07	5.37017e+07	4.82361e+07	5.45042e+07	5.10926e+07
	Checked	Tags	Molecular Weight	RT [min]	FWHM [min]	Max. # MI	# Adducts	Area	Max. Exchange	Avg. Exchange	Rel. Exchange [%]	Status	Exchange Rate [%]: 0	Exchange Rate [%]: 1	Exchange Rate [%]: 2	Exchange Rate [%]: 3	Exchange Rate [%]: 4	Exchange Rate [%]: 5	Exchange Rate [%]: 6	Exchange Rate [%]: 7	Exchange Rate [%]: 8	Exchange Rate [%]: 9	Exchange Rate [%]: 10	Exchange Rate [%]: 11	Exchange Rate [%]: 12	Exchange Rate [%]: 13	Exchange Rate [%]: 14	Exchange Rate [%]: 15	Exchange Rate [%]: 16	Exchange Rate [%]: 17	Exchange Rate [%]: 18	Exchange Rate [%]: 19	Exchange Rate [%]: 20	Exchange Rate [%]: 21	Exchange Rate [%]: 22	Exchange Rate [%]: 23	Exchange Rate [%]: 24	Exchange Rate [%]: 25	Study File ID
	TRUE		183.118	3.075	0.152	1	2	6.1114e+07	10	0	0	No warnings	100	0	0	0	0	0	0	0	0	0	0																F4
	TRUE		183.118	3.06	0.17	1	2	5.45042e+07	10	0	0	No warnings	100	0	0	0	0	0	0	0	0	0	0																F12
	TRUE		183.118	3.106	0.15	1	2	5.37017e+07	10	0	0	No warnings	100	0	0	0	0	0	0	0	0	0	0																F8
	TRUE		183.118	3.069	0.154	1	2	5.10926e+07	10	0	0	No warnings	100	0	0	0	0	0	0	0	0	0	0																F14
	TRUE		183.118	3.054	0.17	1	2	4.96514e+07	10	0	0	No warnings	100	0	0	0	0	0	0	0	0	0	0																F2
	TRUE		183.118	3.098	0.154	2	2	4.90295e+07	10	0	0.113208	No warnings	99.8868	0	0	0	0	0	0	0	0	0	0.113208																F16
	TRUE		183.118	3.116	0.154	1	2	4.82361e+07	10	0	0	No warnings	100	0	0	0	0	0	0	0	0	0	0																F10
	TRUE		183.118	3.112	0.156	1	2	4.73679e+07	10	0	0	No warnings	100	0	0	0	0	0	0	0	0	0	0																F6
	TRUE	β-Nicotinamide mononucleotide	C11 H15 N2 O8 P	Full match	Full match	No results	Full match	-0.63	334.056	335.064	8.607	6.09897e+07	1	1	99	9.9	No warnings	No warnings	No warnings	No warnings	No warnings	No warnings	No warnings	No warnings	0	0	0	0	0	0	0	0	0	0	0	0	0	0	0	0	DDA for preferred ion		4.61291e+07	3.58417e+07	3.61632e+07	3.82639e+07	6.09897e+07	5.41284e+07	4.34145e+07
	Checked	Tags	Molecular Weight	RT [min]	FWHM [min]	Max. # MI	# Adducts	Area	Max. Exchange	Avg. Exchange	Rel. Exchange [%]	Status	Exchange Rate [%]: 0	Exchange Rate [%]: 1	Exchange Rate [%]: 2	Exchange Rate [%]: 3	Exchange Rate [%]: 4	Exchange Rate [%]: 5	Exchange Rate [%]: 6	Exchange Rate [%]: 7	Exchange Rate [%]: 8	Exchange Rate [%]: 9	Exchange Rate [%]: 10	Exchange Rate [%]: 11	Exchange Rate [%]: 12	Exchange Rate [%]: 13	Exchange Rate [%]: 14	Exchange Rate [%]: 15	Exchange Rate [%]: 16	Exchange Rate [%]: 17	Exchange Rate [%]: 18	Exchange Rate [%]: 19	Exchange Rate [%]: 20	Exchange Rate [%]: 21	Exchange Rate [%]: 22	Exchange Rate [%]: 23	Exchange Rate [%]: 24	Exchange Rate [%]: 25	Study File ID
	TRUE		334.056	8.636	0.23	2	2	6.09897e+07	11	0	0	No warnings	100	0	0	0	0	0	0	0	0	0	0	0															F10
	TRUE		334.056	8.665	0.21	2	2	5.41284e+07	11	0	0	No warnings	100	0	0	0	0	0	0	0	0	0	0	0															F12
	TRUE		334.056	8.655	0.22	2	2	4.61291e+07	11	0	0	No warnings	100	0	0	0	0	0	0	0	0	0	0	0															F2
	TRUE		334.056	8.649	0.204	2	2	4.34145e+07	11	0	0	No warnings	100	0	0	0	0	0	0	0	0	0	0	0															F14
	TRUE		334.056	8.667	0.195	2	2	3.82639e+07	11	0	0	No warnings	100	0	0	0	0	0	0	0	0	0	0	0															F8
	TRUE		334.056	8.66	0.19	2	2	3.61632e+07	11	0	0	No warnings	100	0	0	0	0	0	0	0	0	0	0	0															F6
	TRUE		334.056	8.66	0.222	2	2	3.58417e+07	11	0	0	No warnings	100	0	0	0	0	0	0	0	0	0	0	0															F4
	TRUE		334.056	8.683	0.196	2	2	2.57226e+07	11	0	0	No warnings	100	0	0	0	0	0	0	0	0	0	0	0															F16
	TRUE	8-Mercaptomenthone	C10 H18 O S	No results	No results	No results	Full match	-4.6	186.107	187.114	1.925	5.99356e+07	2	0			Low pattern fit	Contaminating mass	Low pattern fit	Contaminating mass	No warnings	Low pattern fit	No warnings	Low pattern fit	0	0.3	0.1	0.3	0	0.3	0.4	0.2	0	2.77133	0.661094	3.04701	0.396563	3.45214	3.82329	1.55735	DDA for preferred ion		2.4137e+07	4.71798e+07	4.37023e+07	2.92471e+07	3.20873e+07	3.92743e+07	3.41034e+07
	Checked	Tags	Molecular Weight	RT [min]	FWHM [min]	Max. # MI	# Adducts	Area	Max. Exchange	Avg. Exchange	Rel. Exchange [%]	Status	Exchange Rate [%]: 0	Exchange Rate [%]: 1	Exchange Rate [%]: 2	Exchange Rate [%]: 3	Exchange Rate [%]: 4	Exchange Rate [%]: 5	Exchange Rate [%]: 6	Exchange Rate [%]: 7	Exchange Rate [%]: 8	Exchange Rate [%]: 9	Exchange Rate [%]: 10	Exchange Rate [%]: 11	Exchange Rate [%]: 12	Exchange Rate [%]: 13	Exchange Rate [%]: 14	Exchange Rate [%]: 15	Exchange Rate [%]: 16	Exchange Rate [%]: 17	Exchange Rate [%]: 18	Exchange Rate [%]: 19	Exchange Rate [%]: 20	Exchange Rate [%]: 21	Exchange Rate [%]: 22	Exchange Rate [%]: 23	Exchange Rate [%]: 24	Exchange Rate [%]: 25	Study File ID
	TRUE		186.107	1.926	0.16	1	2	5.99356e+07	10	0.2	1.55735	Low pattern fit	97.4949	0	1.11157e-05	0.0255728	1.54978	0	0	0	0	0	0.929765																F16
	TRUE		186.107	1.925	0.147	1	2	4.71798e+07	10	0.3	2.77133	Contaminating mass	97.1352	0	0	0.133568	0	0	0	0	0	0	2.73126																F4
	TRUE		186.107	1.924	0.124	1	1	4.37023e+07	10	0.1	0.661094	Low pattern fit	99.2961	0	0	0.0611544	0	0	0	0	0	0	0.642747																F6
	TRUE		186.107	1.921	0.149	1	2	3.92743e+07	10	0.3	3.45214	Low pattern fit	95.6351	0	0	0.115871	0	2.92935e-06	0.000154749	2.77186	0	0	1.47699																F12
	TRUE		186.107	1.93	0.115	1	2	3.41034e+07	10	0.4	3.82329	No warnings	96.0116	0	0	0.235899	0	0	0	0	0	0	3.75252																F14
	TRUE		186.107	1.94	0.098	1	1	3.20873e+07	10	0	0.396563	No warnings	99.6034	0	0	0	0	0	0	0	0	0	0.396563																F10
	TRUE		186.107	1.928	0.137	1	2	2.92471e+07	10	0.3	3.04701	Contaminating mass	94.6347	0	2.69374e-05	0.0925831	3.75569	0	0	0	0	0	1.51695																F8
	TRUE		186.107	1.922	0.113	1	1	2.4137e+07	10	0	0	Low pattern fit	100	0	0	0	0	0	0	0	0	0	0																F2
	TRUE	4-one	C9 H14 O2	Full match	No results	No results	Full match	-0.71	154.099	172.133	1.627	5.95054e+07	11	0			Contaminating mass	Contaminating mass	Contaminating mass	Contaminating mass	Irregular exchange	Irregular exchange	Irregular exchange	Irregular exchange	2.2	1.2	3.1	1.6	2.3	2.1	1.3	0.8	24.0792	12.8422	34.8737	18.3036	25.9321	23.4307	14.321	9.23903	DDA for preferred ion		3.97764e+07	4.62643e+07	2.23436e+07	3.34645e+07	2.6986e+07	3.45393e+07	5.54705e+07
	Checked	Tags	Molecular Weight	RT [min]	FWHM [min]	Max. # MI	# Adducts	Area	Max. Exchange	Avg. Exchange	Rel. Exchange [%]	Status	Exchange Rate [%]: 0	Exchange Rate [%]: 1	Exchange Rate [%]: 2	Exchange Rate [%]: 3	Exchange Rate [%]: 4	Exchange Rate [%]: 5	Exchange Rate [%]: 6	Exchange Rate [%]: 7	Exchange Rate [%]: 8	Exchange Rate [%]: 9	Exchange Rate [%]: 10	Exchange Rate [%]: 11	Exchange Rate [%]: 12	Exchange Rate [%]: 13	Exchange Rate [%]: 14	Exchange Rate [%]: 15	Exchange Rate [%]: 16	Exchange Rate [%]: 17	Exchange Rate [%]: 18	Exchange Rate [%]: 19	Exchange Rate [%]: 20	Exchange Rate [%]: 21	Exchange Rate [%]: 22	Exchange Rate [%]: 23	Exchange Rate [%]: 24	Exchange Rate [%]: 25	Study File ID
	TRUE		154.099	1.611	0.089	4	2	5.95054e+07	9	0.8	9.23903	Irregular exchange	88.809	0	0	1.31078	0	0	1.26497e-06	3.42297e-06	9.7027	0.177484																	F16
	TRUE		154.099	1.62	0.084	4	2	5.54705e+07	9	1.3	14.321	Irregular exchange	83.6704	0	0	0.574086	0	0	2.2168e-06	5.07567e-06	14.633	1.12253																	F14
	TRUE		154.099	1.634	0.092	4	2	4.62643e+07	9	1.2	12.8422	Contaminating mass	84.6182	0	0	1.65239	0	0	1.7618e-06	4.57381e-06	12.942	0.787368																	F4
	TRUE		154.099	1.62	0.077	4	2	3.97764e+07	9	2.2	24.0792	Contaminating mass	71.5487	0	0	2.42754	0	0	4.54528e-06	8.1359e-06	24.7842	1.2396																	F2
	TRUE		154.099	1.627	0.092	4	2	3.45393e+07	9	2.1	23.4307	Irregular exchange	72.5787	3.26774e-05	0	1.88442	0	0	4.46762e-06	8.07618e-06	24.6087	0.92815																	F12
	TRUE		154.099	1.614	0.082	4	2	3.34645e+07	9	1.6	18.3036	Contaminating mass	78.3322	0	0	1.85123	0	0	3.18864e-06	6.4343e-06	19.1698	0.646701																	F8
	TRUE		154.099	1.607	0.088	4	2	2.6986e+07	9	2.3	25.9321	Irregular exchange	70.0961	0	0	1.46093	0	0	4.85805e-06	8.91261e-06	26.9807	1.46231																	F10
	TRUE		154.099	1.616	0.092	4	2	2.23436e+07	9	3.1	34.8737	Contaminating mass	60.3626	0	0	1.03429	0	0	6.25904e-06	1.22841e-05	36.6676	1.93552																	F6
	TRUE	Acetylcarnitine	C9 H17 N O4	Full match	No results	No results	Full match	0.89	203.116	204.123	1.692	5.89959e+07	3	0			Contaminating mass	Contaminating mass	Contaminating mass	Contaminating mass	No warnings	No warnings	No warnings	No warnings	7.8	7.6	7.9	7.4	7.9	7.8	7.8	7.9	87.1407	84.141	87.6121	82.1822	87.4928	86.3119	86.9668	87.2306	DDA for preferred ion		5.53129e+07	1.52418e+07	5.15579e+07	5.89959e+07	5.34311e+07	3.38104e+07	3.4223e+07
	Checked	Tags	Molecular Weight	RT [min]	FWHM [min]	Max. # MI	# Adducts	Area	Max. Exchange	Avg. Exchange	Rel. Exchange [%]	Status	Exchange Rate [%]: 0	Exchange Rate [%]: 1	Exchange Rate [%]: 2	Exchange Rate [%]: 3	Exchange Rate [%]: 4	Exchange Rate [%]: 5	Exchange Rate [%]: 6	Exchange Rate [%]: 7	Exchange Rate [%]: 8	Exchange Rate [%]: 9	Exchange Rate [%]: 10	Exchange Rate [%]: 11	Exchange Rate [%]: 12	Exchange Rate [%]: 13	Exchange Rate [%]: 14	Exchange Rate [%]: 15	Exchange Rate [%]: 16	Exchange Rate [%]: 17	Exchange Rate [%]: 18	Exchange Rate [%]: 19	Exchange Rate [%]: 20	Exchange Rate [%]: 21	Exchange Rate [%]: 22	Exchange Rate [%]: 23	Exchange Rate [%]: 24	Exchange Rate [%]: 25	Study File ID
	TRUE		203.116	1.689	0.041	2	1	5.89959e+07	9	7.4	82.1822	Contaminating mass	7.54498	0	0	0	0	0	0.000162619	0	92.4549	0																	F8
	TRUE		203.116	1.694	0.039	2	1	5.64365e+07	9	7.9	87.2306	No warnings	1.86551	0	0	0	0	0	0.000191953	0	98.1343	0																	F16
	TRUE		203.116	1.698	0.038	2	1	5.53129e+07	9	7.8	87.1407	Contaminating mass	1.96664	0	0	0	0	0	0.000157458	0	98.0332	0																	F2
	TRUE		203.116	1.694	0.037	3	1	5.34311e+07	9	7.9	87.4928	No warnings	2.06441	0	0	0	0	0	3.68754e-05	0.000157555	93.985	3.95043																	F10
	TRUE		203.116	1.69	0.039	3	1	5.15579e+07	9	7.9	87.6121	Contaminating mass	1.4364	0	0	0	0	0	9.71838e-05	0	98.5635	0																	F6
	TRUE		203.116	1.696	0.04	2	1	3.4223e+07	9	7.8	86.9668	No warnings	2.16233	0	0	0	0	0	0.000183939	0	97.8375	0																	F14
	TRUE		203.116	1.693	0.04	2	1	3.38104e+07	9	7.8	86.3119	No warnings	2.89911	0	0	0	0	0	0.000215779	0	97.1007	0																	F12
	TRUE		203.116	1.699	0.034	2	1	1.52418e+07	9	7.6	84.141	Contaminating mass	5.34127	0	0	0	0	0	0.000210352	0	94.6585	0																	F4
	TRUE		C3 H5 N2 O10 P3 S	Full match	No results	No results	No results	-1.6	353.887	354.895	15.234	5.8194e+07	0	0			No warnings	No warnings	No warnings	No warnings	No warnings	No warnings	No warnings	No warnings	0	0	0	0	0	0	0	0	0	0	0	0	0	0	0	0	DDA for preferred ion		5.05797e+07	1.47242e+07	2.32829e+07	2.09209e+07	3.7798e+07	2.1871e+07	2.07546e+07
	Checked	Tags	Molecular Weight	RT [min]	FWHM [min]	Max. # MI	# Adducts	Area	Max. Exchange	Avg. Exchange	Rel. Exchange [%]	Status	Exchange Rate [%]: 0	Exchange Rate [%]: 1	Exchange Rate [%]: 2	Exchange Rate [%]: 3	Exchange Rate [%]: 4	Exchange Rate [%]: 5	Exchange Rate [%]: 6	Exchange Rate [%]: 7	Exchange Rate [%]: 8	Exchange Rate [%]: 9	Exchange Rate [%]: 10	Exchange Rate [%]: 11	Exchange Rate [%]: 12	Exchange Rate [%]: 13	Exchange Rate [%]: 14	Exchange Rate [%]: 15	Exchange Rate [%]: 16	Exchange Rate [%]: 17	Exchange Rate [%]: 18	Exchange Rate [%]: 19	Exchange Rate [%]: 20	Exchange Rate [%]: 21	Exchange Rate [%]: 22	Exchange Rate [%]: 23	Exchange Rate [%]: 24	Exchange Rate [%]: 25	Study File ID
	TRUE		353.887	15.234	0.306	1	1	5.05797e+07	3	0	0	No warnings	100	0	0	0																							F2
	TRUE		353.887	15.235	0.266	1	1	3.7798e+07	3	0	0	No warnings	100	0	0	0																							F10
	TRUE		353.887	15.253	0.195	1	1	2.32829e+07	3	0	0	No warnings	100	0	0	0																							F6
	TRUE		353.887	15.262	0.173	1	1	2.1871e+07	3	0	0	No warnings	100	0	0	0																							F12
	TRUE		353.887	15.26	0.186	1	1	2.09209e+07	3	0	0	No warnings	100	0	0	0																							F8
	TRUE		353.887	15.269	0.172	1	1	2.07546e+07	3	0	0	No warnings	100	0	0	0																							F14
	TRUE		353.887	15.276	0.172	1	1	1.47242e+07	3	0	0	No warnings	100	0	0	0																							F4
	TRUE		353.887	15.298	0.127	1	1	1.23672e+07	3	0	0	No warnings	100	0	0	0																							F16
	TRUE		C6 H8 N4 O5 P2	Invalid mass	No results	No match	No match	-5.1	277.996	296.029	9.027	5.80409e+07	2	0			No warnings	No warnings	No warnings	No warnings	No warnings	No warnings	No warnings	No warnings	0	0	0	0	0	0	0	0	0	0	0	0	0	0	0	0	DDA for preferred ion		3.84451e+07	1.02998e+07	8.13239e+06	1.37429e+07	5.80409e+07	2.88149e+07	8.90366e+06
[truncated: 8,378 more rows]
[truncated: 10 more columns]

## Sheet: SAM and MTA isotope abundance
S-Adenosylmethionine
Checked	Tags	Molecular Weight	RT [min]	FWHM [min]	Max. # MI	# Adducts	Area	Max. Exchange	Avg. Exchange	Rel. Exchange [%]	Status	Exchange Rate [%]: 0	Exchange Rate [%]: 1	Exchange Rate [%]: 2	Study File ID
TRUE		398.137	8.666	0.217	3	1	9.54002e+07	15	0.7	4.63736	No warnings	38.965	52.5096	8.5254	F10
[truncated: 30 more rows]

## Sheet: Features Negative Mode
Tags	Checked	Name	Formula	Annot. Source: Predicted Compositions	Annot. Source: mzCloud Search	Annot. Source: Metabolika Search	Annot. Source: ChemSpider Search	Annot. DeltaMass [ppm]	Calc. MW	m/z	RT [min]	Area (Max.)	# ChemSpider Results	# mzCloud Results	mzCloud Best Match	mzCloud Best Match Confidence	Labeling Status: Polar_Delia_Segev_C13-DMSP_1.raw (F2)	Labeling Status: Polar_Delia_Segev_C13-DMSP_2.raw (F3)	Labeling Status: Polar_Delia_Segev_C13-DMSP_3.raw (F4)	Labeling Status: Polar_Delia_Segev_C13-DMSP_4.raw (F5)	Labeling Status: Polar_Delia_Segev_DMSP_1.raw (F10)	Labeling Status: Polar_Delia_Segev_DMSP_2.raw (F11)	Labeling Status: Polar_Delia_Segev_DMSP_3.raw (F12)	Labeling Status: Polar_Delia_Segev_DMSP_4.raw (F13)	Avg. Exchange: Polar_Delia_Segev_C13-DMSP_1.raw (F2)	Avg. Exchange: Polar_Delia_Segev_C13-DMSP_2.raw (F3)	Avg. Exchange: Polar_Delia_Segev_C13-DMSP_3.raw (F4)	Avg. Exchange: Polar_Delia_Segev_C13-DMSP_4.raw (F5)	Avg. Exchange: Polar_Delia_Segev_DMSP_1.raw (F10)	Avg. Exchange: Polar_Delia_Segev_DMSP_2.raw (F11)	Avg. Exchange: Polar_Delia_Segev_DMSP_3.raw (F12)	Avg. Exchange: Polar_Delia_Segev_DMSP_4.raw (F13)	Rel. Exchange [%]: Polar_Delia_Segev_C13-DMSP_1.raw (F2)	Rel. Exchange [%]: Polar_Delia_Segev_C13-DMSP_2.raw (F3)	Rel. Exchange [%]: Polar_Delia_Segev_C13-DMSP_3.raw (F4)	Rel. Exchange [%]: Polar_Delia_Segev_C13-DMSP_4.raw (F5)	Rel. Exchange [%]: Polar_Delia_Segev_DMSP_1.raw (F10)	Rel. Exchange [%]: Polar_Delia_Segev_DMSP_2.raw (F11)	Rel. Exchange [%]: Polar_Delia_Segev_DMSP_3.raw (F12)	Rel. Exchange [%]: Polar_Delia_Segev_DMSP_4.raw (F13)	MS2	Area: Polar_Delia_Segev_blank.raw (F1)	Area: Polar_Delia_Segev_C13-DMSP_1.raw (F2)	Area: Polar_Delia_Segev_C13-DMSP_2.raw (F3)	Area: Polar_Delia_Segev_C13-DMSP_3.raw (F4)	Area: Polar_Delia_Segev_C13-DMSP_4.raw (F5)	Area: Polar_Delia_Segev_DMSP_1.raw (F10)	Area: Polar_Delia_Segev_DMSP_2.raw (F11)	Area: Polar_Delia_Segev_DMSP_3.raw (F12)
[truncated: 10,392 more rows]
[truncated: 10 more columns]
