# Supplementary material for: Algal methylated compounds shorten the lag phase of Phaeobacter inhibens bacteria
Source: Nat Microbiol. 2024 Jul 5;9(8):2006–21. doi: 10.1038/s41564-024-01742-6 (PMC11306105; doi:10.1038/s41564-024-01742-6)
Supplement: Supplementary file 7 — Unprocessed OD600 measurements. [file 41564_2024_1742_MOESM7_ESM.xlsx]

## Sheet: Figure 2A, B and C
# data represent OD600 absorption values, measured for wildtype Phaeobacter inhibens
# column headers indicate control conditions without added DMSP (Ctrl), or treatment conditions with added DMSP, followed by the DMSP concentration (in uM) and the replicate number
# time is given in hours
time	Ctrl_1	Ctrl_2	Ctrl_3	Ctrl_4	DMSP_0.0002_1	DMSP_0.0002_2	DMSP_0.0002_3	DMSP_0.0002_4	DMSP_0.002_1	DMSP_0.002_2	DMSP_0.002_3	DMSP_0.002_4	DMSP_0.02_1	DMSP_0.02_2	DMSP_0.02_3	DMSP_0.02_4	DMSP_0.2_1	DMSP_0.2_2	DMSP_0.2_3	DMSP_0.2_4	DMSP_2_1	DMSP_2_2	DMSP_2_3	DMSP_2_4	DMSP_20_1	DMSP_20_2	DMSP_20_3	DMSP_20_4	DMSP_200_1	DMSP_200_2	DMSP_200_3	DMSP_200_4
0	0.00501839	0.0045037	0.00442647	0.00391177	0.00643385	0.00741178	0.00671693	0.00730882	0.00563605	0.00676839	0.00627944	0.00620221	0.0048125	0.00609927	0.00504412	0.00609929	0.0067684	0.00738603	0.00380883	0.00792648	0.0029853	0.00290811	0.00308826	0.00290808	0.00277941	0.00193015	0.00231619	0.00190442	0.00506985	0.00543014	0.00432352	0.00566178
0.35	0.0027022	0.00295958	0.00288235	0.00236765	0.00450369	0.00470959	0.0040147	0.00499266	0.00370589	0.0044522	0.00434929	0.00427205	0.00326839	0.00455515	0.00350001	0.0037831	0.00252205	0.00391176	0.00265072	0.00252206	0.00182722	0.00175	0.00231618	0.00175	0.00162132	0.00154412	0.00154411	0.00113237	0.00352574	0.00388602	0.00277941	0.00334559
0.7	0.00193013	0.00180147	0.0021103	0.00198161	0.00334558	0.00393751	0.00285662	0.0030625	0.00254778	0.00329412	0.00319118	0.00272794	0.0021103	0.00339707	0.00272793	0.00223898	0.00329413	0.00313972	0.0034228	0.00522426	0.00066911	0.00136397	0.0011581	0.00097793	0.00084928	0.00077207	0.00038603	0.0003603	0.00198162	0.00272794	0.00162132	0.00218751
1.05	0.00115808	0.00102943	0.00172427	0.0015956	0.00257354	0.00277943	0.00208458	0.00190442	0.0013897	0.00175	0.00164706	0.00156986	0.00172427	0.00301104	0.00272793	0.00146693	0.00290809	0.00275368	0.00226472	0.00406618	0.00066911	0.00059192	0.0011581	0.00059192	0.00046324	0.00077207	0.00038603	0.00074634	0.00159558	0.00156986	0.00123529	0.00141547
1.4	0.00115808	0.00102943	0.00095219	0.00082353	0.00141546	0.00200736	0.00169854	0.00151839	0.00100367	0.00175	0.00126105	0.00118382	0.00095219	0.00146692	0.00079778	0.0010809	0.00213605	0.00275368	0.00303676	0.00252206	0.00028308	0.00059192	0.00038603	0.00059192	0.00046324	0.00038604	0	0.00074634	0.00120957	0.00118382	0.00084925	0.00064339
1.74	0.00077205	0.00141547	0.00056616	0.00043749	0.00102942	0.00123531	0.00169854	0.00113235	0.00061766	0.00136397	0.00126105	0.00118382	0.00095219	0.00146692	0.00079778	0.0010809	0.00136397	0.0042978	0.00458088	0.00174999	-0.00010293	0.00020589	-1e-08	0.00059192	0.00046324	0.00038604	-0.00038601	0.00074634	0.00120957	0.00041175	0.00123529	0.00064339
2.09	0.00077205	0.00025736	0.00095219	0.00082353	0.00102942	0.00123531	0.00169854	0.00113235	0.00100367	0.00097793	0.0020331	0.00118382	0.00095219	0.00108088	0.00118382	0.0010809	0.00020589	0.00120956	0.00303676	0.00136398	-0.00010293	0.00020589	-1e-08	0.00059192	0.00046324	0	0	0.00074634	0.0004375	0.00041175	0.00046324	0.00064339
2.44	0.00038601	-0.00012868	0.00056616	0.00082353	0.00180147	0.00084928	0.0013125	0.00074631	0.00061766	0.00097793	0.00087501	0.00118382	0.00056616	0.00069484	0.00041177	0.0010809	-0.00018014	0.00043749	0.0034228	0.00136398	-0.00010293	0.00020589	-1e-08	0.00059192	7.721e-05	-0.00038604	-0.00038601	0.0003603	0.00082354	2.574e-05	7.721e-05	0.00025736
2.79	0	-0.00012868	0.00018015	0.00043749	0.00064339	0.00084928	0.00169854	0.00074631	0.00023162	0.00020589	0.00087501	0.00118382	0.00056616	0.00030881	0.00079778	0.00069486	-0.00018014	0.00352575	0.00226472	0.00136398	-0.00048897	0.00020589	-0.00038602	0.00020589	7.721e-05	0.00038604	0	0.0003603	0.0004375	2.574e-05	0.00046324	0.00025736
3.14	0.00038601	0.00025736	0.00095219	0.00082353	0.00102942	0.00162132	0.00208458	0.00036028	0.00023162	0.00059192	0.00164706	0.00079778	0.00056616	0.00030881	0.00079778	0.00069486	0.00020589	5.148e-05	0.0007206	0.00020587	-0.00048897	0.00020589	-1e-08	0.00059192	0.00046324	0.00270223	0	0.0003603	0.0004375	2.574e-05	7.721e-05	0.00025736
3.49	0	-0.00012868	0.00056616	0.00043749	0.00025735	0.00084928	0.0013125	0.00036028	0.00023162	0.00059192	0.00048898	0.00041177	0.00056616	0.00030881	0.00156985	0.00069486	0.00097794	0.00043749	0.0007206	0.00368014	-0.00048897	0.00020589	-1e-08	0.00020589	7.721e-05	0	0	0.0003603	0.0004375	-0.0003603	7.721e-05	0.00064339
3.84	0	-0.00012868	0.00018015	0.00043749	0.00064339	0.00084928	0.0013125	-2.573e-05	0.00023162	0.00020589	0.00010294	0.00079778	0.00018015	0.00030881	0.00041177	0.00030883	0.0005919	0.00043749	0.00187868	0.00020587	-0.00048897	-0.00018015	-0.00038602	0.00020589	7.721e-05	-0.00038604	-0.00038601	0.0003603	0.0004375	-0.0003603	0.00046324	0.00025736
4.18	0.00038601	0.00025736	-0.00020589	0.00043749	-0.00051469	0.00046324	0.00054043	-2.573e-05	-0.00015441	-0.00018015	0.00126105	2.574e-05	0.00018015	0.00030881	2.574e-05	0.00030883	-0.00056618	5.148e-05	0.00033456	-0.00018014	-0.00048897	-0.00018015	-0.00038602	-0.00018015	7.721e-05	0	-0.00038601	0.0003603	5.146e-05	-0.0003603	0.00046324	-0.00012868
4.53	0	-0.00012868	-0.00020589	-0.00033455	-0.00012869	7.721e-05	0.00092647	-2.573e-05	-0.00015441	0.00020589	0.00048898	2.574e-05	0.00018015	-7.72e-05	2.574e-05	0.00030883	-0.00056618	0.00043749	0.0007206	-0.00018014	-0.000875	-0.00018015	-0.00038602	-0.00018015	-0.00030883	-0.00038604	-0.00077205	-2.574e-05	5.146e-05	-0.0003603	-0.00030883	-0.00012868
4.88	-0.00038603	-0.00012868	-0.00020589	0.00043749	0.00102942	7.721e-05	0.00054043	-2.573e-05	-0.00015441	-0.00018015	0.00048898	0.00079778	0.00018015	-7.72e-05	2.574e-05	0.00030883	0.00020589	-0.00033456	0.00187868	-0.00018014	-0.00010293	-0.00018015	-0.00038602	0.00020589	0.00046324	0	0	0.0003603	5.146e-05	-0.0003603	-0.00030883	-0.00012868
5.23	0	-0.00012868	0.00018015	0.00043749	-0.00012869	7.721e-05	0.00092647	0.00074631	-0.00015441	0.00020589	0.00010294	2.574e-05	0.00018015	-7.72e-05	2.574e-05	0.00030883	-0.00018014	-0.00033456	0.00149264	-0.00018014	-0.00010293	-0.00018015	-1e-08	0.00020589	7.721e-05	0.00038604	0	0.0003603	0.0004375	2.574e-05	7.721e-05	0.00025736
5.58	0	-0.00012868	-0.00020589	5.146e-05	0.00025735	-0.00030883	-0.00023161	-2.573e-05	-0.00054045	-0.00018015	-0.0002831	-0.0003603	-0.00020589	-7.72e-05	2.574e-05	-7.721e-05	-0.00056618	5.148e-05	-0.00043751	-0.00133825	-0.00048897	-0.00018015	-0.00038602	-0.00018015	-0.00030883	-0.00038604	-0.00038601	-2.574e-05	5.146e-05	-0.0003603	7.721e-05	-0.00051469
5.93	0	-0.00012868	0.00018015	5.146e-05	-0.00012869	-0.00030883	0.00015442	-2.573e-05	-0.00015441	-0.00018015	0.00010294	2.574e-05	0.00018015	0.00030881	0.00041177	-7.721e-05	-0.00056618	-0.00072059	-5.147e-05	0.00020587	-0.00010293	-0.00018015	-1e-08	-0.00018015	7.721e-05	0	0	-2.574e-05	5.146e-05	2.574e-05	0.00046324	0.00025736
6.27	0	-0.00012868	0.00018015	5.146e-05	0.00064339	7.721e-05	0.00054043	-2.573e-05	-0.00015441	0.00020589	0.00010294	2.574e-05	-0.00020589	0.00030881	-0.0003603	0.00030883	0.00020589	0.00043749	0.00149264	0.00136398	-0.00010293	0.00020589	-0.00038602	-0.00018015	7.721e-05	-0.00038604	0	-2.574e-05	5.146e-05	2.574e-05	0.00046324	-0.00012868
6.62	0	-0.00012868	0.00018015	-0.00033455	-0.00051469	-0.00030883	-0.00061765	-2.573e-05	-0.00015441	-0.00018015	-0.0006691	-0.0003603	-0.00020589	-0.00046324	2.574e-05	-7.721e-05	-0.0021103	-0.00110663	-0.00082352	-0.00056618	-0.00010293	-0.00018015	-1e-08	-0.00018015	7.721e-05	0	0	-2.574e-05	-0.00033454	-0.0003603	-0.00069487	-0.00012868
6.97	0	0.00064339	0.00018015	5.146e-05	-0.00051469	7.721e-05	-0.00023161	-2.573e-05	-0.00015441	0.00020589	0.00010294	2.574e-05	0.00018015	-7.72e-05	2.574e-05	-7.721e-05	-0.00056618	-0.00033456	-0.00043751	-0.00018014	0.00028308	0.00020589	-1e-08	0.00020589	7.721e-05	0	0	-2.574e-05	-0.00033454	2.574e-05	7.721e-05	-0.00012868
7.32	0	0.00025736	0.00018015	0.00043749	-0.00012869	7.721e-05	-0.00023161	-2.573e-05	0.00061766	-0.00018015	-0.0002831	2.574e-05	-0.00020589	0.00146692	2.574e-05	-7.721e-05	0.00136397	-0.00072059	-0.00043751	-0.00018014	-0.00010293	-0.00018015	-1e-08	-0.00018015	-0.00030883	0	0	-2.574e-05	5.146e-05	2.574e-05	0.00046324	-0.00012868
7.67	0.00038601	-0.00051469	-0.00020589	-0.00033455	0.00025735	7.721e-05	-0.00023161	0.00036028	0.00023162	-0.00018015	0.00010294	2.574e-05	0.00018015	-0.00046324	-0.0003603	-7.721e-05	0.00097794	5.148e-05	-5.147e-05	-0.00288237	0.00028308	0.00020589	-1e-08	-0.00018015	0.00046324	0	0	-2.574e-05	5.146e-05	2.574e-05	-0.00030883	0.00025736
8.02	0	0.00025736	0.00018015	0.00120957	-0.00012869	-0.00069484	-0.00023161	-2.573e-05	0.00023162	-0.00018015	-0.0002831	0.00041177	-0.00020589	0.00030881	-0.0003603	0.00030883	-0.00018014	0.00198164	-5.147e-05	0.00174999	-0.00010293	0.00020589	-1e-08	0.00020589	7.721e-05	0	0	-0.00041175	0.0004375	0.00041175	0.00046324	0.00025736
8.36	0	0.00025736	-0.00020589	-0.00033455	-0.00051469	0.00046324	-0.00023161	-0.00041177	0.00023162	0.00020589	-0.0002831	2.574e-05	-0.00020589	-0.00046324	2.574e-05	-0.00046322	0.00175001	-0.00033456	0.00033456	0.00059191	0.00028308	-0.00018015	0.0011581	-0.00018015	-0.00030883	0	0.00038603	-2.574e-05	5.146e-05	2.574e-05	-0.00030883	-0.00012868
8.71	0	0.00025736	0.00018015	-0.00033455	0.00025735	7.721e-05	0.00015442	-2.573e-05	-0.00015441	0.00020589	0.00010294	-0.0003603	0.00018015	-7.72e-05	0.00041177	-7.721e-05	-0.00133823	0.00043749	-0.00159559	-0.00018014	0.00028308	0.00020589	-1e-08	0.00020589	-0.00030883	0.00038604	0.00038603	-2.574e-05	5.146e-05	0.00041175	7.721e-05	0.00025736
9.06	0	-0.00012868	-0.00020589	-0.00072059	0.00025735	0.00084928	-0.00061765	-2.573e-05	0.00023162	0.00020589	0.00010294	-0.0003603	-0.00020589	-0.00046324	-0.0003603	-0.00046322	0.00097794	-0.00033456	-0.00082352	-0.00095221	0.00028308	0.00020589	-1e-08	0.00020589	7.721e-05	0	0	-2.574e-05	-0.00033454	2.574e-05	-0.00030883	-0.00012868
9.41	0	-0.00012868	-0.00020589	-0.00033455	-0.00051469	-0.00030883	-0.00061765	-0.00041177	0.00023162	-0.00018015	0.00010294	2.574e-05	0.00018015	-7.72e-05	0.00041177	-7.721e-05	0.0005919	0.00082353	-0.00120955	0.0029081	0.00066911	0.00020589	0.00038603	0.00020589	7.721e-05	0.00038604	0.00038603	-2.574e-05	-0.00033454	0.00041175	7.721e-05	0.00025736
9.76	0.00038601	0.00064339	0.00018015	0.0015956	-0.00051469	0.00046324	0.00015442	0.00036028	0.00023162	0.00059192	-0.0002831	-0.0003603	0.00018015	-7.72e-05	0.00041177	0.00030883	0.00097794	0.00120956	-0.00120955	0.00406618	0.00066911	0.00097796	0.00038603	0.00059192	7.721e-05	0.00077207	0.00077207	-2.574e-05	5.146e-05	0.00079779	-0.00030883	0.00025736
10.11	0	0.00025736	-0.00020589	-0.00033455	-0.00012869	7.721e-05	-0.00061765	-2.573e-05	-0.00054045	-0.00018015	-0.0002831	-0.0003603	0.00018015	-7.72e-05	0.00041177	-7.721e-05	-0.00172426	5.148e-05	-0.00159559	-0.00056618	0.00066911	0.00059192	0.00038603	0.00059192	7.721e-05	0.00038604	0.00038603	-2.574e-05	5.146e-05	0.00079779	7.721e-05	0.00025736
10.46	0	0.00025736	-0.00020589	-0.00033455	-0.00051469	-0.00030883	-0.00061765	-2.573e-05	-0.00015441	-0.00018015	-0.0002831	2.574e-05	0.00018015	0.00069484	2.574e-05	0.00030883	0.00020589	0.00082353	-0.00082352	0.00097794	0.00105515	0.00097796	0.00077207	0.00097793	0.00046324	0.00115808	0.00115811	0.0003603	0.0004375	0.00041175	7.721e-05	0.00025736
10.8	0	0.00025736	-0.00020589	-0.00072059	-0.00051469	0.00046324	0.00054043	-2.573e-05	-0.00015441	-0.00018015	0.00010294	2.574e-05	0.00018015	-7.72e-05	0.00041177	-7.721e-05	0.00252205	0.00082353	-0.00043751	0.00020587	0.00144119	0.00136397	0.0011581	0.00097793	0.00084928	0.00154412	0.00154411	0.00074634	0.0004375	0.00079779	7.721e-05	0.00064339
11.15	0.00038601	0.00064339	0.00018015	-0.00033455	-0.00051469	7.721e-05	-0.00023161	-2.573e-05	-0.00015441	-0.00018015	0.00010294	2.574e-05	0.00018015	0.00030881	0.00041177	-7.721e-05	-0.00172426	0.00120956	-0.00120955	0.00097794	0.00105515	0.00136397	0.00077207	0.00059192	0.00162132	0.00154412	0.00154411	0.0003603	0.00082354	0.00079779	0.00046324	0.00064339
11.5	0.00038601	0.00102943	0.00018015	5.146e-05	-0.00051469	0.00084928	0.00015442	-2.573e-05	0.00023162	0.00020589	0.00048898	-0.0003603	0.00056616	0.00030881	0.00079778	0.00030883	0.00020589	0.00120956	-0.00082352	-0.00056618	0.00144119	0.00136397	0.00077207	0.00136397	0.00084928	0.00154412	0.00154411	0.00074634	0.00120957	0.00118382	0.00162132	0.00102943
11.85	0.00077205	0.00102943	0.00056616	5.146e-05	0.00025735	0.00123531	0.00054043	0.00074631	0.00061766	0.00097793	0.00087501	0.00079778	0.00095219	0.00108088	0.00156985	0.00069486	-0.00172426	0.00120956	-0.00082352	0.00020587	0.00144119	0.00175	0.0011581	0.00136397	0.00084928	0.00193015	0.00154411	0.00113237	0.00082354	0.00156986	0.00084925	0.00141547
12.2	0.00077205	0.00102943	0.00095219	0.00043749	0.00141546	0.00162132	0.0013125	0.00113235	0.00100367	0.00097793	0.00087501	0.00118382	0.00133823	0.00069484	0.00272793	0.00146693	0.00213605	0.0015956	-0.00043751	0.00020587	0.00221323	0.00175	0.0011581	0.00175	0.00123529	0.00231619	0.00231619	0.00151841	0.00159558	0.0023419	0.00162132	0.00180147
12.55	0.00193013	0.00141547	0.00172427	0.00120957	0.00257354	0.0023934	0.00208458	0.00267647	0.00254778	0.00252205	0.00241913	0.00272794	0.00249631	0.00223896	0.00234193	0.00223898	0.00097794	0.00120956	-5.147e-05	0.00213602	0.00182722	0.00213604	0.00154414	0.00175	0.00123529	0.00193015	0.00231619	0.00113237	0.00236765	0.00272794	0.00200736	0.00257355
12.89	0.00193013	0.00257355	0.00249631	0.00120957	0.00295958	0.00393751	0.00285662	0.00344854	0.00331986	0.00329412	0.00319118	0.00388605	0.00365442	0.00301104	0.00427205	0.00301105	0.00175001	0.0015956	0.00033456	0.0029081	0.00259927	0.00252208	0.00193015	0.00252205	0.00277941	0.00270223	0.00308823	0.00151841	0.00275369	0.00388602	0.0023934	0.00295958
13.24	0.00193013	0.00218751	0.00133823	0.00120957	0.00334558	0.00316544	0.00247058	0.0030625	0.00331986	0.00290808	0.00280517	0.00311397	0.00326839	0.00301104	0.00388604	0.00301105	0.00136397	0.00236764	0.0007206	0.00097794	0.00337134	0.00252208	0.00231618	0.00290808	0.00162132	0.00347427	0.00347427	0.00151841	0.00352574	0.00350001	0.00316544	0.00295958
13.59	0.00231616	0.00295958	0.00172427	0.0015956	0.00334558	0.00355148	0.00285662	0.00267647	0.00331986	0.00290808	0.00280517	0.00350001	0.00326839	0.00301104	0.00311397	0.00339706	0.00252205	0.00275368	0.00149264	0.0029081	0.00337134	0.00329412	0.00270222	0.00329412	0.0023934	0.00424634	0.00424634	0.00229045	0.00352574	0.00465809	0.00355148	0.00373163
13.94	0.00231616	0.00257355	0.0021103	0.00198161	0.00257354	0.00355148	0.00285662	0.0030625	0.00293382	0.00290808	0.00319118	0.00350001	0.00326839	0.002625	0.00350001	0.00301105	0.00522428	0.00236764	0.00110661	0.00445221	0.00375735	0.00329412	0.00308826	0.00329412	0.0023934	0.00463235	0.00501838	0.00267649	0.00352574	0.00427206	0.00355148	0.0045037
14.29	0.00231616	0.00295958	0.0021103	0.00236765	0.00295958	0.00393751	0.00324266	0.00344854	0.00331986	0.00406619	0.00434929	0.00465809	0.00442647	0.00339707	0.00543016	0.0037831	0.00329413	0.00275368	0.00187868	0.0029081	0.00452942	0.00445223	0.00347426	0.00368016	0.00355148	0.00579046	0.00579046	0.00344853	0.00468384	0.00504413	0.0050956	0.0045037
14.64	0.00308824	0.00411766	0.00249631	0.00236765	0.00334558	0.00432355	0.0040147	0.00383455	0.00447794	0.00406619	0.00473532	0.00465809	0.00442647	0.00378308	0.00581617	0.00416913	0.00290809	0.00391176	0.00265072	0.0029081	0.00491546	0.00406619	0.0038603	0.00483824	0.00355148	0.00617647	0.00617649	0.00383457	0.00545589	0.00581617	0.00548163	0.00527574
14.99	0.00347427	0.00373163	0.00288235	0.00236765	0.00334558	0.00432355	0.00362869	0.00344854	0.0040919	0.00406619	0.00434929	0.00465809	0.00442647	0.00378308	0.00620221	0.00416913	0.00831252	0.00313972	0.00303676	0.00522426	0.00530146	0.00483824	0.00424634	0.00483824	0.00432352	0.00656251	0.00733458	0.00422061	0.00584193	0.00697428	0.00586764	0.00604782
15.33	0.00347427	0.0045037	0.00326839	0.00313972	0.00334558	0.00509559	0.0040147	0.00422058	0.00486397	0.00483824	0.00473532	0.00543016	0.00519854	0.00455515	0.00697428	0.00494121	0.0067684	0.00468383	0.00380883	0.00368014	0.00607354	0.00599635	0.00617649	0.00561031	0.0050956	0.00772062	0.00772061	0.00499265	0.00661397	0.00697428	0.00625368	0.00643385
15.68	0.00386028	0.00488971	0.00365442	0.00313972	0.00450369	0.00548163	0.00440074	0.00422058	0.00525001	0.00522427	0.00550737	0.00581617	0.00558458	0.00494119	0.00697428	0.00532721	0.00638236	0.00468383	0.00419487	0.00406618	0.00723162	0.00599635	0.00579045	0.00638236	0.00625368	0.0088787	0.00926473	0.00615076	0.00738604	0.00967648	0.00741179	0.0072059
16.03	0.00424632	0.00488971	0.00326839	0.00352573	0.00411766	0.00586767	0.00517281	0.00422058	0.00525001	0.00483824	0.00473532	0.00543016	0.00635662	0.00455515	0.00658824	0.00532721	0.00754044	0.00584191	0.00458088	0.00329413	0.00761766	0.00638238	0.00617649	0.00715443	0.00702575	0.00965074	0.00926473	0.0065368	0.00777208	0.0085184	0.00741179	0.00759193
16.38	0.00463235	0.00527574	0.00404043	0.00391177	0.00411766	0.00586767	0.00517281	0.00460662	0.00525001	0.00522427	0.00512133	0.00581617	0.00635662	0.00571323	0.00697428	0.00532721	0.00792648	0.00661399	0.00535295	0.00406618	0.0103199	0.00676839	0.00733457	0.00754047	0.00779779	0.0108089	0.0108089	0.0069228	0.00970223	0.00929045	0.0089559	0.00836398
16.73	0.00463235	0.00566178	0.0048125	0.00391177	0.00450369	0.0062537	0.00478677	0.00537869	0.00563605	0.00599632	0.00550737	0.00658824	0.00712869	0.00571323	0.00736031	0.00609929	0.0133309	0.00622795	0.006125	0.00561029	0.00954781	0.00754047	0.00887869	0.00869855	0.00818383	0.0119669	0.0119669	0.00769488	0.0116324	0.0112206	0.00972795	0.00875002
17.08	0.00501839	0.00604782	0.0048125	0.0042978	0.00527574	0.0062537	0.00555885	0.0057647	0.00640809	0.00638236	0.00627944	0.00736029	0.0075147	0.00571323	0.00813236	0.00648532	0.00985663	0.00700002	0.00651103	0.00522426	0.0103199	0.00831251	0.00849265	0.00985663	0.0089559	0.0135111	0.012739	0.00846692	0.0135625	0.0112206	0.0108861	0.00990813
17.42	0.0054044	0.00643385	0.00519854	0.00506985	0.00604781	0.00741178	0.00555885	0.00653677	0.00718016	0.00715443	0.00705148	0.0085184	0.00828677	0.00687131	0.00813236	0.00725737	0.0160331	0.00777207	0.00766914	0.00638237	0.011864	0.00908458	0.0100368	0.0110147	0.0108861	0.0150552	0.0146692	0.0103971	0.0124044	0.0123787	0.0128162	0.0110662
17.77	0.0054044	0.00681986	0.00519854	0.00506985	0.00643385	0.00741178	0.00594486	0.00653677	0.00718016	0.00676839	0.00627944	0.0085184	0.00905882	0.00648531	0.0085184	0.0076434	0.0156471	0.00854414	0.00844119	0.0067684	0.0130221	0.00985663	0.0111949	0.0121728	0.0120441	0.0177574	0.0162133	0.0123272	0.0139486	0.0146949	0.0139743	0.0126103
18.12	0.00656251	0.0072059	0.00597058	0.00545588	0.00643385	0.00779782	0.00633089	0.00692281	0.00756617	0.00792647	0.00743752	0.00890443	0.010989	0.00764339	0.00929044	0.00841545	0.0183493	0.0100883	0.00959927	0.00869853	0.0153383	0.0121728	0.012353	0.0133309	0.0135883	0.0196876	0.0185294	0.0138713	0.0154927	0.016625	0.0155184	0.0137684
18.47	0.00656251	0.00759193	0.00597058	0.00584192	0.00681986	0.00856987	0.00633089	0.00692281	0.00795221	0.00831251	0.00743752	0.00967648	0.010603	0.00841546	0.00967648	0.00918752	0.0202795	0.0120184	0.0107574	0.00908457	0.0172684	0.0133309	0.0142831	0.014875	0.0155184	0.0216177	0.0204596	0.0150295	0.0178089	0.0177831	0.0170625	0.0153125
18.82	0.00772059	0.00836398	0.00674266	0.00661399	0.00759193	0.00856987	0.00671693	0.00769485	0.00949633	0.00792647	0.00820956	0.0104485	0.0117611	0.00880147	0.0100625	0.00995959	0.0252978	0.0127905	0.0123015	0.0117868	0.0195846	0.014875	0.0158272	0.0171912	0.0174486	0.0239339	0.0227758	0.0173456	0.020125	0.0200993	0.0197647	0.0172427
19.17	0.00849266	0.00990813	0.0075147	0.00738604	0.0106802	0.0105	0.00748897	0.00846693	0.0102684	0.00947059	0.00975371	0.0123787	0.0133052	0.0103456	0.0119927	0.0111177	0.0264559	0.0151066	0.0142317	0.0129449	0.0215147	0.0168052	0.0173714	0.0187353	0.0197647	0.0266361	0.0247059	0.0192758	0.0228273	0.0228015	0.0224669	0.0195589
19.52	0.00926471	0.0118382	0.00905882	0.00893015	0.0102941	0.0128162	0.00980516	0.0103971	0.0125846	0.0114007	0.0120699	0.0143088	0.0160074	0.0126618	0.0143088	0.0134339	0.0291581	0.0178089	0.0165478	0.014875	0.0242169	0.0187353	0.0196875	0.0214375	0.0220809	0.0293383	0.0277942	0.021978	0.0263015	0.0270478	0.0259412	0.0226471
19.86	0.0104228	0.0126103	0.00983089	0.0100883	0.0118382	0.0139743	0.0109632	0.0119412	0.0141287	0.0125588	0.013228	0.015853	0.0171655	0.0142059	0.0154669	0.014978	0.0318603	0.019353	0.018478	0.0171912	0.0269192	0.0206655	0.0212317	0.0237537	0.0247831	0.0328126	0.0304964	0.0246802	0.0293897	0.02975	0.0290295	0.0249633
20.21	0.0135111	0.0149265	0.0117611	0.0124044	0.0145405	0.0162905	0.0136655	0.0146434	0.0172169	0.015261	0.0159302	0.0189412	0.0202537	0.0165221	0.0185552	0.0176802	0.0341765	0.0220552	0.0215662	0.0206655	0.0296214	0.0233677	0.0243199	0.0264559	0.0278714	0.0359008	0.0339706	0.0277684	0.0336361	0.0343824	0.0332758	0.0292096
20.56	0.0146691	0.0164706	0.0133052	0.0135625	0.0156985	0.0178346	0.0152096	0.0158015	0.018375	0.0164191	0.0174743	0.0208714	0.0221839	0.0184522	0.0204853	0.0192243	0.0368787	0.0243713	0.0250405	0.0218236	0.0327096	0.0260699	0.0270221	0.0291581	0.0313457	0.0416913	0.038217	0.0312427	0.0378824	0.0386287	0.0371361	0.0326839
20.91	0.0162132	0.0184008	0.0148493	0.0154927	0.0184008	0.0205368	0.0171397	0.0181177	0.0203052	0.0191214	0.0201765	0.0235736	0.0248861	0.0211544	0.0235736	0.0219265	0.0388089	0.0282317	0.0273567	0.0260699	0.0357979	0.0287721	0.0297243	0.0322464	0.0348199	0.0443935	0.0420773	0.0354891	0.0429008	0.0436471	0.0417684	0.0373162
21.26	0.0181434	0.0203309	0.0163934	0.0170368	0.0195589	0.0220809	0.0182978	0.0192758	0.0222353	0.0202794	0.0213346	0.0251177	0.0264302	0.0226986	0.0247316	0.0234706	0.0426692	0.0313199	0.0300589	0.0295442	0.0392721	0.0314743	0.0324265	0.0357206	0.0386802	0.0490258	0.0467096	0.0397354	0.0475332	0.0482795	0.0464008	0.0415626
21.61	0.0196875	0.0222611	0.0183236	0.0189669	0.0207169	0.023625	0.0194559	0.0204339	0.0237795	0.0214375	0.0232648	0.0270478	0.0283603	0.0246287	0.0270478	0.0254008	0.0453714	0.0336361	0.0335331	0.0330184	0.0431324	0.0357206	0.0362868	0.039967	0.0433126	0.0540442	0.050956	0.0443677	0.0525515	0.0536839	0.0518052	0.0461949
21.95	0.0227758	0.0249633	0.0206397	0.0216692	0.0238052	0.0270993	0.0225442	0.0239081	0.0272537	0.0249118	0.026739	0.0305221	0.0318346	0.0277169	0.0309081	0.028875	0.0480736	0.0378824	0.0370074	0.0368787	0.0473788	0.0395809	0.0401471	0.0438273	0.0479449	0.0594486	0.0563604	0.0497721	0.0595001	0.0602464	0.0583678	0.0519854
22.3	0.025864	0.0276655	0.0233419	0.0247574	0.0268934	0.0301876	0.0256324	0.0266103	0.031114	0.027614	0.0298273	0.0343824	0.0356949	0.0311912	0.0347684	0.0323493	0.0523199	0.0417427	0.0416398	0.040353	0.0520111	0.0434413	0.0447795	0.0484596	0.0537354	0.0656251	0.0621508	0.0551766	0.0660626	0.0668089	0.0649302	0.0585479
22.65	0.0285662	0.0315258	0.0264302	0.0282317	0.0326839	0.0344339	0.0294927	0.0300846	0.0349743	0.0318603	0.0340736	0.0382427	0.0403273	0.0354376	0.0390148	0.0365957	0.0577244	0.0463751	0.0470442	0.0457574	0.0574155	0.0476876	0.0490258	0.053478	0.0595258	0.0721876	0.0679413	0.060967	0.0733972	0.0745295	0.0726508	0.0651104
23	0.0324265	0.0350001	0.0295184	0.0317059	0.034228	0.0379082	0.0325809	0.0335589	0.0384486	0.0353346	0.0375479	0.042489	0.0441876	0.0392978	0.0432611	0.040842	0.0608126	0.0502354	0.0520626	0.0503898	0.06282	0.053092	0.0544302	0.0592685	0.0649302	0.0791362	0.0745038	0.0671435	0.0811178	0.0830222	0.0803714	0.072445
23.35	0.0359008	0.0392464	0.0333787	0.0355662	0.0380883	0.0421545	0.0368273	0.0370331	0.043081	0.0391949	0.0421802	0.0467354	0.0484339	0.0435442	0.0478935	0.0447023	0.066217	0.0560258	0.056695	0.0557942	0.0697685	0.0584964	0.0594486	0.0650589	0.0718788	0.0868567	0.0818384	0.0748641	0.0899965	0.0919009	0.0888641	0.0805516
23.7	0.0397611	0.0431067	0.037239	0.0394265	0.0423346	0.0464008	0.0406876	0.0408934	0.0469412	0.0434412	0.0460405	0.0513677	0.0530663	0.0481765	0.0529119	0.0493346	0.0708494	0.0614302	0.0624854	0.0615846	0.076717	0.0642869	0.064853	0.0716214	0.0792134	0.0945773	0.089559	0.0821987	0.0988751	0.101166	0.0985149	0.0894303
24.05	0.0447795	0.0481251	0.0414853	0.0440589	0.046967	0.0514192	0.045706	0.0455258	0.0523457	0.0480736	0.0514449	0.0563861	0.0588567	0.053581	0.0583163	0.054353	0.0766398	0.0679928	0.0686619	0.0673751	0.0840516	0.0704634	0.0710295	0.078956	0.0865479	0.102684	0.0980516	0.0899193	0.106982	0.108886	0.106621	0.098695
24.39	0.0490258	0.0531435	0.0457317	0.0486913	0.0515994	0.0556656	0.0503383	0.0497721	0.056978	0.053092	0.0560773	0.0614045	0.0638751	0.0582133	0.0637207	0.0593714	0.0820443	0.0749413	0.0756104	0.0750957	0.0921582	0.0777979	0.0779781	0.0866766	0.0942685	0.110791	0.105772	0.0980259	0.112386	0.114677	0.11164	0.104872
24.74	0.0540442	0.0577758	0.050364	0.0537096	0.0566177	0.0606839	0.0549707	0.0544045	0.0623824	0.0577244	0.0614817	0.0668089	0.0696656	0.0636177	0.0691251	0.0647758	0.0889928	0.0822758	0.082945	0.0824303	0.0998788	0.0851325	0.0853126	0.0940112	0.101989	0.118897	0.113493	0.106133	0.118563	0.120853	0.11743	0.110276
25.09	0.0590626	0.0631802	0.0549964	0.0591141	0.0616361	0.0660883	0.0599891	0.0598089	0.0677869	0.0635148	0.0672722	0.0729854	0.075456	0.0694082	0.0764597	0.0709523	0.0959413	0.0899965	0.0895075	0.0893788	0.108371	0.0932391	0.0934192	0.102118	0.10971	0.126618	0.121213	0.114625	0.125511	0.128188	0.124379	0.116838
25.44	0.064853	0.0689707	0.0604008	0.0645185	0.0678126	0.0726509	0.0657795	0.0648273	0.0739633	0.0689192	0.0734487	0.0795479	0.0820185	0.0755847	0.0826361	0.0771288	0.10289	0.0961729	0.0980001	0.0967134	0.116864	0.101346	0.101912	0.110996	0.117816	0.134338	0.128548	0.121574	0.13246	0.135908	0.131713	0.123787
25.79	0.0710295	0.0751472	0.0658052	0.071081	0.0736031	0.0780553	0.071956	0.0706178	0.0805258	0.0750957	0.0800112	0.0864965	0.088967	0.0817611	0.0903568	0.0840773	0.110224	0.103121	0.106107	0.10482	0.124971	0.109452	0.109246	0.118331	0.124765	0.142059	0.136269	0.130066	0.139022	0.142471	0.13789	0.130349
26.14	0.077206	0.0824818	0.0719817	0.0776435	0.0805516	0.0857759	0.0789045	0.0771803	0.0874744	0.0824303	0.0873457	0.094217	0.0963016	0.0898678	0.0980773	0.0914119	0.119103	0.110456	0.112669	0.111769	0.134622	0.117559	0.117739	0.126438	0.132486	0.147849	0.145919	0.135085	0.140952	0.141699	0.139434	0.13614
26.48	0.0837685	0.0886582	0.0781582	0.0845921	0.0871141	0.0923384	0.0858531	0.0837428	0.0944229	0.0893788	0.0946803	0.101166	0.104022	0.0968163	0.105798	0.0983605	0.125666	0.117791	0.119232	0.119875	0.140026	0.124894	0.124302	0.134158	0.135574	0.143603	0.147077	0.130838	0.137092	0.138224	0.136346	0.13421
26.83	0.0914891	0.0963788	0.0851067	0.0919266	0.0940626	0.099673	0.0928016	0.0906913	0.102144	0.0963273	0.102401	0.1085	0.110971	0.104151	0.113133	0.105309	0.132614	0.123967	0.12618	0.125666	0.145816	0.131842	0.131636	0.139563	0.132099	0.140129	0.142445	0.127364	0.134004	0.13475	0.132486	0.131122
27.18	0.0988237	0.104099	0.0924413	0.0992612	0.101011	0.107394	0.100522	0.0976398	0.109478	0.103662	0.109735	0.115449	0.117533	0.110713	0.120467	0.111872	0.138019	0.130144	0.130813	0.131842	0.143886	0.136861	0.136269	0.137247	0.127853	0.136269	0.138585	0.12389	0.132074	0.13282	0.130169	0.128419
27.53	0.106158	0.111048	0.0993898	0.106596	0.10796	0.11357	0.107085	0.104588	0.116427	0.110996	0.116684	0.122783	0.124868	0.117276	0.127802	0.118048	0.142651	0.130916	0.127724	0.129526	0.13964	0.133386	0.135883	0.133386	0.125151	0.133952	0.135883	0.12196	0.129372	0.131276	0.128239	0.126489
27.88	0.112721	0.118383	0.106338	0.113544	0.114908	0.120905	0.114419	0.110765	0.122989	0.116787	0.12286	0.129346	0.130272	0.12268	0.132434	0.123452	0.143423	0.126283	0.123478	0.124508	0.135394	0.128368	0.130864	0.129526	0.122449	0.13125	0.13318	0.119258	0.127441	0.129346	0.126309	0.123787
28.23	0.119283	0.123787	0.112515	0.120107	0.120313	0.126309	0.120596	0.116941	0.129166	0.122963	0.127879	0.131662	0.128728	0.123066	0.129732	0.12268	0.141493	0.122423	0.120776	0.122577	0.131919	0.124894	0.126618	0.126438	0.120519	0.129706	0.130864	0.117713	0.126283	0.127802	0.124765	0.122629
28.58	0.125074	0.128033	0.118691	0.125897	0.122243	0.127081	0.12407	0.121188	0.128394	0.124894	0.125949	0.128188	0.124868	0.11882	0.126258	0.118434	0.136474	0.118949	0.118074	0.120647	0.129217	0.122577	0.124688	0.124122	0.118974	0.128162	0.129706	0.117713	0.125511	0.12703	0.124379	0.121471
28.92	0.124302	0.124945	0.120622	0.124739	0.117997	0.123221	0.120596	0.121188	0.124147	0.120647	0.122474	0.124713	0.121394	0.115732	0.123169	0.115346	0.136088	0.116633	0.115371	0.116787	0.126901	0.119489	0.121599	0.122577	0.118588	0.12739	0.128548	0.115783	0.124353	0.125872	0.123221	0.120313
29.27	0.120441	0.121471	0.116761	0.121265	0.114522	0.120133	0.117894	0.117327	0.121445	0.117559	0.119386	0.122011	0.119077	0.113416	0.120853	0.112644	0.133772	0.116246	0.114599	0.114471	0.125357	0.118331	0.119669	0.121033	0.117816	0.126232	0.127004	0.115011	0.123967	0.125099	0.122449	0.119541
29.62	0.117353	0.118383	0.113673	0.117791	0.112206	0.11743	0.114805	0.114625	0.118743	0.115243	0.11707	0.119309	0.116761	0.111099	0.118537	0.111099	0.131842	0.113544	0.112669	0.112927	0.123813	0.116401	0.117739	0.120261	0.116658	0.125074	0.126232	0.114239	0.123195	0.124327	0.121677	0.119155
29.97	0.114265	0.11568	0.110971	0.115088	0.10989	0.1155	0.112489	0.111923	0.116427	0.112541	0.114754	0.116993	0.114831	0.109555	0.116607	0.109169	0.129912	0.113158	0.111897	0.111769	0.122269	0.115629	0.116581	0.118331	0.115114	0.123916	0.125074	0.113467	0.122423	0.123169	0.120519	0.117997
30.32	0.111949	0.11375	0.108655	0.112772	0.10796	0.112798	0.110173	0.109993	0.114496	0.110996	0.11321	0.115449	0.113673	0.108011	0.115449	0.107625	0.12914	0.112	0.110353	0.11061	0.12111	0.114471	0.115809	0.117559	0.114342	0.122758	0.12353	0.111923	0.120879	0.122011	0.119746	0.116838
30.67	0.110019	0.11182	0.106338	0.110842	0.106802	0.111254	0.108629	0.108063	0.113338	0.109452	0.112052	0.114677	0.113287	0.107239	0.114291	0.106853	0.128368	0.11007	0.108809	0.109066	0.119952	0.113699	0.115037	0.116015	0.11357	0.121599	0.122758	0.111151	0.119721	0.121239	0.118588	0.116066
31.01	0.109246	0.110276	0.104794	0.109298	0.10603	0.110868	0.107471	0.107291	0.11218	0.10868	0.110894	0.113519	0.111743	0.106467	0.113519	0.106081	0.126824	0.108912	0.108037	0.107522	0.118794	0.111383	0.113493	0.114857	0.112798	0.120827	0.121599	0.109993	0.118949	0.120081	0.11743	0.115294
31.36	0.107702	0.10989	0.104022	0.108912	0.105258	0.10971	0.107085	0.106133	0.111408	0.107522	0.109735	0.11236	0.110971	0.105695	0.111974	0.105309	0.126824	0.10814	0.106493	0.109066	0.117636	0.110996	0.113107	0.114085	0.112026	0.119669	0.120827	0.109607	0.118563	0.119695	0.116658	0.114522
31.71	0.10693	0.108732	0.10325	0.107754	0.104099	0.108938	0.105927	0.105746	0.11025	0.107136	0.109349	0.111974	0.110199	0.104537	0.111588	0.104151	0.125666	0.107368	0.106107	0.106364	0.116864	0.110224	0.112335	0.113313	0.111254	0.119283	0.120055	0.108835	0.118177	0.118537	0.115886	0.11375
32.06	0.10693	0.10796	0.102864	0.107368	0.103327	0.108552	0.105155	0.10536	0.109478	0.106364	0.108577	0.110816	0.109427	0.104151	0.11043	0.103379	0.124122	0.106596	0.104563	0.105978	0.11532	0.109452	0.110019	0.112155	0.110096	0.118125	0.119669	0.108063	0.117019	0.117765	0.115114	0.113364
32.41	0.105772	0.107188	0.102092	0.106596	0.102941	0.107394	0.104383	0.104588	0.108706	0.105592	0.107419	0.110044	0.108655	0.103379	0.11043	0.102607	0.123735	0.106596	0.104563	0.105206	0.114934	0.108294	0.110019	0.111383	0.109324	0.117353	0.118511	0.107291	0.116633	0.116993	0.114342	0.112592
32.76	0.105386	0.10603	0.10132	0.105824	0.102169	0.106235	0.103224	0.10343	0.107548	0.104434	0.106647	0.109272	0.107883	0.102607	0.109272	0.102221	0.122963	0.105824	0.104563	0.103662	0.114162	0.107136	0.10886	0.11061	0.108938	0.116967	0.118125	0.106905	0.11586	0.116221	0.11357	0.111434
33.11	0.103842	0.10603	0.100162	0.105052	0.101397	0.105849	0.102838	0.103044	0.107162	0.103662	0.105875	0.1085	0.10711	0.102221	0.1085	0.101449	0.124122	0.104666	0.103405	0.103662	0.11339	0.10675	0.10886	0.109838	0.108166	0.116195	0.116967	0.106133	0.114702	0.115449	0.113184	0.111048
33.45	0.104228	0.105258	0.0997759	0.10428	0.101011	0.105463	0.102066	0.102658	0.10639	0.103276	0.105489	0.107728	0.106724	0.101449	0.108114	0.100677	0.121805	0.103508	0.102246	0.102504	0.112618	0.105978	0.107702	0.109452	0.10778	0.115809	0.116967	0.10536	0.114702	0.115063	0.112412	0.110662
33.8	0.103456	0.104485	0.0997759	0.10428	0.100239	0.105077	0.100908	0.1015	0.106004	0.102504	0.104331	0.106956	0.106338	0.101063	0.107342	0.100291	0.121805	0.103508	0.102246	0.10289	0.112232	0.105978	0.107316	0.10868	0.107008	0.115037	0.116195	0.104588	0.114316	0.114677	0.112026	0.10989
34.15	0.102684	0.103713	0.0993898	0.103508	0.0994671	0.104305	0.101294	0.101114	0.105618	0.102504	0.103945	0.10657	0.105566	0.100291	0.10657	0.100291	0.122577	0.102735	0.10186	0.101732	0.11146	0.105206	0.107316	0.107908	0.107008	0.114265	0.115423	0.104202	0.11393	0.114291	0.11164	0.109504
34.5	0.102298	0.103327	0.0978457	0.102735	0.099081	0.103147	0.100522	0.100342	0.104846	0.101732	0.103559	0.105798	0.104794	0.100291	0.105798	0.0995185	0.122191	0.102349	0.101474	0.101732	0.110688	0.10482	0.106544	0.107136	0.106235	0.113879	0.114651	0.10343	0.112772	0.112746	0.110868	0.108732
34.85	0.101526	0.102941	0.0978457	0.102349	0.098695	0.102761	0.0997501	0.099956	0.104074	0.10096	0.103173	0.105412	0.104794	0.0991325	0.105412	0.0987465	0.121419	0.103121	0.100702	0.100574	0.109916	0.103662	0.105772	0.106364	0.105463	0.112721	0.114265	0.103044	0.112386	0.11236	0.110482	0.108346
35.2	0.101526	0.102941	0.0978457	0.102349	0.098695	0.102761	0.0997501	0.099956	0.103688	0.10096	0.102787	0.105026	0.104408	0.0995185	0.105412	0.0987465	0.121033	0.101191	0.100702	0.100574	0.109916	0.103276	0.105	0.105978	0.104305	0.111949	0.114265	0.102658	0.112386	0.111974	0.110096	0.10796
35.54	0.100754	0.102169	0.0974597	0.101963	0.0979229	0.101989	0.0993641	0.099956	0.102916	0.100188	0.102015	0.104254	0.103636	0.0983605	0.10464	0.0979744	0.120647	0.101191	0.0995443	0.100188	0.108758	0.103276	0.105386	0.105592	0.103919	0.111177	0.112721	0.1015	0.112	0.111974	0.108938	0.107574
35.89	0.100754	0.101783	0.0970737	0.101191	0.0975369	0.101989	0.0989781	0.0987979	0.102916	0.100188	0.102015	0.103868	0.10325	0.0983605	0.104254	0.0979744	0.122191	0.100033	0.0995443	0.10096	0.107985	0.101732	0.103842	0.10482	0.103147	0.110405	0.112721	0.1015	0.110842	0.110816	0.110096	0.106802
36.24	0.0999818	0.101397	0.0970737	0.101191	0.0971509	0.101217	0.0985921	0.099184	0.102916	0.0994156	0.101243	0.103482	0.102864	0.0979744	0.103868	0.0972024	0.121419	0.100419	0.0991583	0.0994156	0.107213	0.101346	0.10307	0.104434	0.102761	0.110019	0.111563	0.100342	0.110842	0.11043	0.108166	0.106416
36.59	0.100368	0.101397	0.0966876	0.100805	0.0971509	0.101217	0.0985921	0.099184	0.102916	0.0998016	0.101629	0.103482	0.102864	0.0979744	0.103868	0.0975884	0.121805	0.0996472	0.0983862	0.0982575	0.106827	0.10096	0.102684	0.103276	0.101989	0.109246	0.111177	0.0999561	0.110456	0.110044	0.10778	0.10603
36.94	0.0999818	0.101011	0.0966876	0.100805	0.0979229	0.102375	0.0993641	0.099956	0.103302	0.100574	0.102015	0.103868	0.10325	0.0983605	0.103868	0.0979744	0.121419	0.0996472	0.0983862	0.0986435	0.106055	0.100574	0.102684	0.10289	0.101603	0.108474	0.110019	0.0987979	0.110842	0.110044	0.107394	0.10603
37.29	0.0999818	0.101397	0.0970737	0.100805	0.098695	0.102761	0.100136	0.100728	0.103688	0.101346	0.102787	0.10464	0.103636	0.0987465	0.10464	0.0983605	0.121805	0.0992612	0.0983862	0.0986435	0.105283	0.0994156	0.102298	0.102504	0.100831	0.107702	0.109633	0.0987979	0.110456	0.110044	0.107394	0.10603
37.64	0.0995957	0.100625	0.0959156	0.100033	0.0979229	0.101603	0.0993641	0.099956	0.102916	0.100574	0.102015	0.103868	0.102864	0.0979744	0.103868	0.0975884	0.120261	0.0996472	0.0972281	0.0967134	0.104511	0.0990296	0.101526	0.101732	0.100445	0.107316	0.10886	0.0980259	0.109298	0.1085	0.106621	0.104872
37.98	0.0995957	0.0998531	0.0959156	0.0996472	0.0975369	0.101989	0.0985921	0.09957	0.102144	0.0998016	0.101243	0.103096	0.102092	0.0972023	0.10271	0.0972024	0.119875	0.0981031	0.096456	0.0974854	0.103739	0.0982575	0.0999818	0.100574	0.0992869	0.106544	0.10886	0.0968678	0.109298	0.1085	0.105849	0.104485
38.33	0.0980516	0.099081	0.0947575	0.0988751	0.0967648	0.100445	0.09782	0.0987979	0.100985	0.0994156	0.100085	0.102324	0.10132	0.0968163	0.101938	0.0960443	0.119103	0.096945	0.095684	0.0967134	0.103353	0.0978715	0.0999818	0.100188	0.0985149	0.106544	0.107702	0.0968678	0.10814	0.107728	0.105077	0.103713
38.68	0.0992097	0.098695	0.0943714	0.0981031	0.0959928	0.100445	0.0970479	0.0984119	0.100599	0.0986435	0.0996987	0.101938	0.100548	0.0960443	0.101552	0.0956582	0.117945	0.096945	0.0952979	0.0951692	0.102581	0.0970994	0.0995957	0.0994156	0.0981288	0.105	0.10693	0.0957097	0.106982	0.106956	0.104305	0.103327
39.03	0.0972795	0.097923	0.0939854	0.0977171	0.0956068	0.0992869	0.0966619	0.0976398	0.100599	0.0978715	0.0993127	0.101166	0.0997759	0.0956582	0.100394	0.0952722	0.117945	0.0957869	0.0945259	0.0947832	0.101809	0.0963274	0.0984376	0.0982575	0.0973568	0.104228	0.106158	0.0953237	0.106596	0.106184	0.103919	0.102555
39.38	0.0961215	0.0975369	0.0932134	0.096945	0.0952207	0.0992869	0.0962759	0.0972538	0.0998273	0.0978715	0.0989266	0.10078	0.0993898	0.0952722	0.100007	0.0952722	0.116401	0.0954009	0.0941399	0.0943972	0.100651	0.0951693	0.0976656	0.0978715	0.0969707	0.103456	0.105386	0.0945516	0.10621	0.105798	0.103533	0.102169
39.73	0.0953494	0.0967648	0.0928273	0.096559	0.0948347	0.0985149	0.0955038	0.0968678	0.0990553	0.0963273	0.0977685	0.100007	0.0990038	0.0945001	0.0992354	0.0945002	0.116015	0.0950149	0.0933678	0.0936251	0.100265	0.0947832	0.0968935	0.0974855	0.0958127	0.102684	0.105	0.0941656	0.105052	0.10464	0.102761	0.101397
40.07	0.0949634	0.0959928	0.0920553	0.0957869	0.0940626	0.0977428	0.0951178	0.0964818	0.0982832	0.0963273	0.0969965	0.0992354	0.0982318	0.0937281	0.0984634	0.0937281	0.117173	0.0938568	0.0925957	0.091695	0.0991068	0.0936252	0.0961215	0.0963273	0.0954266	0.101912	0.103842	0.0933935	0.105438	0.10464	0.102375	0.101011
40.42	0.0945773	0.0948347	0.0916693	0.0954009	0.0936766	0.0973568	0.0947318	0.0960957	0.0975112	0.0959413	0.0969965	0.0988494	0.0974597	0.0933421	0.0973053	0.093342	0.116401	0.0926987	0.0914376	0.092081	0.0987207	0.0940112	0.0961215	0.0963273	0.0950406	0.101526	0.103456	0.0930075	0.105052	0.103868	0.101603	0.100625
40.77	0.0934193	0.0940626	0.0908972	0.0942428	0.0925185	0.0961987	0.0931876	0.0941656	0.0963531	0.0943972	0.0954524	0.0976913	0.0963016	0.0917979	0.0965332	0.092184	0.115243	0.0926987	0.0918237	0.092081	0.0979487	0.0924671	0.0949634	0.0955553	0.0942685	0.100754	0.102684	0.0926215	0.104666	0.103482	0.100831	0.0998531
41.12	0.0922612	0.0936766	0.0901251	0.0934707	0.0917465	0.0950406	0.0924156	0.0937795	0.095581	0.0936252	0.0942943	0.0969193	0.0951435	0.0914119	0.0957612	0.0914119	0.114085	0.0919266	0.0910516	0.0905369	0.0971766	0.092081	0.0941913	0.0947832	0.0934965	0.100368	0.101912	0.0918494	0.103121	0.101938	0.100059	0.099081
41.47	0.0918751	0.0929046	0.0893531	0.0926987	0.0905884	0.0942685	0.0912575	0.0922354	0.0944229	0.092467	0.0935222	0.0957612	0.0943714	0.0902538	0.0946031	0.0906398	0.114471	0.0911546	0.0902796	0.0901509	0.0967906	0.091309	0.0934192	0.0940112	0.0934965	0.0999818	0.101526	0.0914634	0.102735	0.101552	0.0992869	0.098309
41.82	0.0911031	0.0925185	0.088581	0.0919266	0.0905884	0.0938825	0.0908715	0.0918494	0.0940369	0.092081	0.0931362	0.0949891	0.0939854	0.0898678	0.094217	0.0898678	0.112927	0.0903825	0.0895075	0.0901509	0.0960185	0.090923	0.0934192	0.0936252	0.0931104	0.0995957	0.10114	0.0910774	0.101191	0.10078	0.0989009	0.097923
42.17	0.0911031	0.0921325	0.088581	0.0919266	0.0905884	0.0942685	0.0908715	0.0922354	0.0940369	0.092081	0.0931362	0.0949891	0.0943714	0.0902538	0.094217	0.0902538	0.112541	0.0907685	0.0895075	0.0882207	0.0956325	0.0905369	0.0926472	0.0928531	0.0923384	0.0984377	0.100368	0.0906913	0.101577	0.10078	0.0989009	0.097923
42.51	0.090717	0.0913604	0.0878089	0.0907685	0.0890443	0.0931104	0.0900994	0.0910773	0.0928788	0.091695	0.0919781	0.094217	0.0932134	0.0910259	0.093445	0.0894818	0.112155	0.0896104	0.0887354	0.0893788	0.0952465	0.0905369	0.0922612	0.0924671	0.0919524	0.0980516	0.100368	0.0903053	0.100419	0.100394	0.0981288	0.0967648
42.86	0.0895589	0.0909744	0.0878089	0.0903825	0.0890443	0.0927244	0.0897134	0.0906913	0.0924928	0.0905369	0.091206	0.093831	0.0928273	0.0887097	0.0922869	0.0887097	0.111769	0.0899965	0.0879634	0.0901509	0.0948604	0.0897648	0.0914891	0.092081	0.0915663	0.0976656	0.0999818	0.0899193	0.100033	0.0996215	0.0977428	0.0963788
43.21	0.0891729	0.0902023	0.0870369	0.0899965	0.0890443	0.0923384	0.0893273	0.0922354	0.0921068	0.0905369	0.091206	0.093445	0.0924413	0.0887097	0.0922869	0.0887097	0.112155	0.0888384	0.0883494	0.0882207	0.0940884	0.0886068	0.0911031	0.091309	0.0907943	0.0968935	0.0992097	0.0891472	0.100033	0.0992354	0.0973568	0.0963788
43.56	0.0884009	0.0894303	0.0866509	0.0892244	0.0875001	0.0915663	0.0881693	0.0895332	0.0913347	0.0897648	0.090434	0.0922869	0.0912832	0.0875516	0.0911288	0.0879377	0.111769	0.0880663	0.0871913	0.0874487	0.0937023	0.0889928	0.0911031	0.091309	0.0907943	0.0968935	0.0984376	0.0887612	0.0992612	0.0988494	0.0965847	0.0956068
43.91	0.0876288	0.0890443	0.0854928	0.0888384	0.0871141	0.0907943	0.0873972	0.0891472	0.0905626	0.0889928	0.0896619	0.0919009	0.0905112	0.0867795	0.0907428	0.0871656	0.11061	0.0876803	0.0868053	0.0870626	0.0933163	0.0886068	0.090331	0.0909229	0.0900222	0.0961215	0.0980516	0.0879891	0.0988751	0.0984634	0.0958127	0.0948347
44.26	0.0872428	0.0886582	0.0854928	0.0884523	0.0871141	0.0896362	0.0873972	0.0887611	0.0901766	0.0886068	0.0896619	0.0915148	0.0905112	0.0867795	0.0903568	0.0867795	0.111769	0.0876803	0.0868053	0.0859045	0.0929303	0.0882207	0.089559	0.0901509	0.0892501	0.0957354	0.0976656	0.0879891	0.0984891	0.0976913	0.0958127	0.0944487
44.6	0.0872428	0.0886582	0.0854928	0.0884523	0.0863421	0.0900222	0.0870112	0.0883751	0.0901766	0.0886068	0.0892759	0.0911288	0.0901251	0.0863935	0.0899707	0.0867795	0.110224	0.0872942	0.0860332	0.0870626	0.0925442	0.0878347	0.090331	0.0901509	0.0900222	0.0957354	0.0972796	0.0879891	0.0984891	0.0976913	0.0954266	0.0944487
44.95	0.0872428	0.0882722	0.0847207	0.0876803	0.085956	0.0892502	0.0866251	0.0876031	0.0897906	0.0882207	0.0885038	0.0907428	0.0901251	0.0863935	0.0895847	0.0860075	0.109838	0.0876803	0.0856472	0.0862906	0.0921582	0.0870626	0.089559	0.0897648	0.0896362	0.0953494	0.0968935	0.0872171	0.0981031	0.0973053	0.0950406	0.0940626
45.3	0.0864707	0.0878862	0.0839486	0.0869082	0.08557	0.0888641	0.0858531	0.087217	0.0890185	0.0870626	0.0881178	0.0899707	0.088967	0.0852354	0.0888126	0.0856215	0.11061	0.0865222	0.0860332	0.0847465	0.0917722	0.0862906	0.0887869	0.0889928	0.0888641	0.0949634	0.0965075	0.086831	0.096945	0.0961472	0.0942685	0.0932906
45.65	0.0856987	0.0875001	0.0835626	0.0865222	0.0851839	0.0888641	0.085467	0.086445	0.0886325	0.0870626	0.0873457	0.0895847	0.088967	0.0848494	0.0888126	0.0852354	0.108294	0.0857501	0.0844891	0.0851325	0.0913862	0.0862906	0.0884009	0.0886068	0.0884781	0.0941913	0.0961215	0.086445	0.096559	0.0957612	0.0938825	0.0925185
46	0.0853126	0.0863421	0.0831766	0.0861362	0.0844119	0.088092	0.084695	0.0856729	0.0878604	0.0862906	0.0873457	0.0888127	0.088195	0.0844634	0.0876545	0.0844634	0.10868	0.0857501	0.0864192	0.0843604	0.0906141	0.0859046	0.0884009	0.0882207	0.087706	0.0938053	0.0957354	0.086059	0.0961729	0.0953752	0.0934965	0.0921325
46.35	0.0845406	0.0863421	0.0827906	0.0853641	0.0840259	0.087706	0.0839229	0.0852869	0.0870884	0.0855185	0.0861877	0.0884266	0.0874229	0.0836913	0.0872685	0.0840773	0.10868	0.0857501	0.0841031	0.0835884	0.0906141	0.0855185	0.0880149	0.0878347	0.087706	0.0934193	0.0953494	0.0849009	0.0954009	0.0949891	0.0927244	0.0917465
46.7	0.0837685	0.08557	0.0824045	0.0853641	0.0832538	0.086934	0.0835369	0.0849009	0.0863163	0.0851325	0.0858016	0.0876545	0.0870369	0.0833052	0.0868825	0.0833053	0.106364	0.0853641	0.0837171	0.0839744	0.0902281	0.0859046	0.0876288	0.0874487	0.08732	0.0930332	0.0949634	0.0849009	0.0954009	0.0946031	0.0927244	0.0913604
47.04	0.0837685	0.085184	0.0820185	0.0845921	0.0828678	0.0861619	0.0831509	0.0841288	0.0859303	0.0847465	0.0850295	0.0868825	0.0862648	0.0825332	0.0861104	0.0829193	0.106364	0.084592	0.082945	0.0843604	0.0898421	0.0843604	0.0868567	0.0870626	0.0865479	0.0926472	0.0945774	0.0845149	0.0950148	0.094217	0.0923384	0.0909744
47.39	0.0829964	0.0847979	0.0816325	0.084206	0.0820957	0.0857759	0.0819928	0.0833567	0.0851582	0.0839744	0.0842575	0.0864965	0.0854928	0.0821472	0.0853384	0.0825332	0.106364	0.08382	0.0825589	0.0843604	0.089456	0.0847465	0.0860847	0.0866766	0.0861619	0.0922612	0.0941913	0.0845149	0.0942428	0.093831	0.0911803	0.0902023
47.74	0.0822244	0.0844119	0.0808604	0.0834339	0.0817097	0.0853898	0.0812207	0.0829707	0.0847722	0.0832023	0.0838715	0.0857244	0.0851067	0.0813751	0.0849523	0.0817612	0.105978	0.084206	0.0821729	0.0820442	0.08907	0.0839744	0.0860847	0.0862906	0.0857759	0.0918751	0.0934193	0.0837428	0.0934707	0.093059	0.0907942	0.0902023
48.09	0.0822244	0.0836398	0.0804744	0.0834339	0.0809376	0.0846178	0.0812207	0.0821986	0.0843861	0.0828163	0.0830994	0.0849523	0.0847207	0.0809891	0.0841803	0.0809891	0.105978	0.083434	0.0817869	0.0828163	0.0886839	0.0839744	0.0856987	0.0859045	0.0853898	0.0914891	0.0930332	0.0837428	0.0938568	0.0926729	0.0907942	0.0898163
48.44	0.0818383	0.0832538	0.0800884	0.0826619	0.0805516	0.0834597	0.0800626	0.0814266	0.0836141	0.0820442	0.0827134	0.0845663	0.0839486	0.0806031	0.0834082	0.080217	0.104434	0.083434	0.0814008	0.0828163	0.0879119	0.0835884	0.0853126	0.0855185	0.0853898	0.0911031	0.0926472	0.0833567	0.0930847	0.0922869	0.0900222	0.0886582
48.79	0.0810663	0.0824818	0.0797023	0.0822759	0.0797795	0.0830736	0.0796766	0.0814266	0.082842	0.0812722	0.0819413	0.0837942	0.0831766	0.079831	0.0830222	0.079831	0.103662	0.0826619	0.0806288	0.0801141	0.0875259	0.0832023	0.0849266	0.0851325	0.0850038	0.0907171	0.0922612	0.0829707	0.0926987	0.0915148	0.0896362	0.0886582
49.13	0.0806803	0.0824818	0.0789302	0.0818898	0.0793935	0.0823016	0.0789045	0.0806545	0.082456	0.0812722	0.0815553	0.0834082	0.0827906	0.0790589	0.0826361	0.079445	0.105206	0.0818899	0.0806288	0.0808862	0.0871398	0.0824303	0.0845406	0.0847465	0.0842317	0.090331	0.0914891	0.0821987	0.0923126	0.0907428	0.0892501	0.0882722
49.48	0.0802942	0.0820957	0.0789302	0.0815038	0.0790075	0.0823016	0.0789045	0.0802685	0.082456	0.0808861	0.0815553	0.0834082	0.0827906	0.0790589	0.0822501	0.079059	0.103662	0.0815038	0.0806288	0.0808862	0.0867538	0.0824303	0.0837685	0.0843604	0.0838457	0.089945	0.0914891	0.0821987	0.0919266	0.0907428	0.0888641	0.0878862
49.83	0.0799082	0.0813236	0.0785442	0.0811178	0.0805516	0.0815295	0.0785185	0.0798825	0.081684	0.0805001	0.0811693	0.0830222	0.0824045	0.0786729	0.0818641	0.0786729	0.10289	0.0818899	0.0798567	0.0797281	0.0863678	0.0816582	0.0833825	0.0843604	0.0838457	0.0895589	0.090331	0.0818126	0.0919266	0.0899707	0.0884781	0.0875001
50.18	0.0795222	0.0809376	0.0781582	0.0811178	0.0782354	0.0819156	0.0781325	0.0791104	0.081684	0.0797281	0.0803972	0.0822501	0.0820185	0.0782869	0.081092	0.0782869	0.10289	0.0807317	0.0798567	0.07857	0.0859817	0.0816582	0.0829965	0.0835884	0.0834597	0.0891729	0.0907171	0.0818126	0.0915406	0.0899707	0.0884781	0.0871141
50.53	0.0795222	0.0809376	0.0777722	0.0803457	0.0782354	0.0815295	0.0777464	0.0787244	0.0812979	0.0797281	0.0803972	0.0818641	0.0812464	0.0775148	0.081092	0.0779009	0.10289	0.0803457	0.0790847	0.0805001	0.0855957	0.0812722	0.0826104	0.0832023	0.0830736	0.0884009	0.089945	0.0810406	0.0907685	0.0891987	0.087706	0.0863421
50.88	0.0783641	0.0805516	0.0777722	0.0803457	0.0774634	0.0815295	0.0773604	0.0783384	0.0805258	0.079342	0.0796251	0.0818641	0.0808604	0.0775148	0.080706	0.0775148	0.104434	0.0799597	0.0802428	0.0781839	0.0852097	0.0812722	0.0826104	0.0832023	0.0823016	0.0880148	0.089945	0.0806546	0.0911546	0.0891987	0.087706	0.0863421
51.23	0.0783641	0.0801656	0.0770001	0.0795737	0.0770773	0.0807575	0.0792906	0.0783384	0.0801398	0.078956	0.0792391	0.081092	0.0808604	0.0767427	0.08032	0.0775148	0.101346	0.0788016	0.0786987	0.0777979	0.0848237	0.0808862	0.0822244	0.0824303	0.0823016	0.0876288	0.0891729	0.0802685	0.0907685	0.0888126	0.086934	0.085956
51.57	0.0783641	0.0797795	0.0766141	0.0791876	0.0766913	0.0803714	0.0765884	0.0775663	0.0797538	0.07857	0.0788531	0.080706	0.0800884	0.0767427	0.0795479	0.0767428	0.101732	0.0795737	0.0783126	0.0774119	0.0848237	0.0805001	0.0818384	0.0820442	0.0819156	0.0872428	0.0887869	0.0798825	0.0899965	0.0884266	0.086934	0.08557
51.92	0.077592	0.0793935	0.0762281	0.0791876	0.0759192	0.0792134	0.0762023	0.0771803	0.0793678	0.0777979	0.078467	0.08032	0.0797023	0.0759707	0.0791619	0.0763567	0.101346	0.0791876	0.0783126	0.0766398	0.0840516	0.079342	0.0814523	0.0816582	0.0811435	0.0868567	0.0884009	0.0794965	0.0892244	0.0880406	0.0865479	0.085184
52.27	0.077206	0.0786214	0.075842	0.0780295	0.0759192	0.0792134	0.0758163	0.0767942	0.0785957	0.0774119	0.078467	0.079934	0.0793163	0.0755847	0.0787759	0.0759707	0.10289	0.0784156	0.0775405	0.0766398	0.0832795	0.079342	0.0810663	0.0816582	0.0807575	0.0864707	0.0876288	0.0791104	0.0888384	0.0872685	0.0857759	0.0847979
52.62	0.0768199	0.0786214	0.075842	0.0780295	0.0759192	0.0799854	0.0758163	0.0767942	0.0789817	0.0777979	0.078467	0.08032	0.0793163	0.0755847	0.0791619	0.0763567	0.100188	0.0780295	0.0771545	0.0766398	0.0832795	0.079342	0.0802942	0.0808861	0.0803714	0.0860847	0.0876288	0.0787244	0.0888384	0.0868825	0.0857759	0.0844119
52.97	0.077206	0.0782354	0.075456	0.0780295	0.0763053	0.0799854	0.0762023	0.0767942	0.0793678	0.0777979	0.078467	0.08032	0.0797023	0.0759707	0.0791619	0.0759707	0.10096	0.0776435	0.0771545	0.0762538	0.0832795	0.07857	0.0814523	0.0808861	0.0803714	0.0856987	0.0876288	0.0798825	0.0896104	0.0872685	0.0857759	0.0847979
53.32	0.0764339	0.0782354	0.07507	0.0776435	0.0755332	0.0792134	0.0750442	0.0760222	0.0782097	0.0770259	0.077695	0.0795479	0.0785442	0.0751986	0.0783898	0.0755847	0.100574	0.0772575	0.0771545	0.0762538	0.0828935	0.07857	0.0799082	0.0805001	0.0803714	0.0860847	0.0868567	0.0783384	0.0880663	0.0868825	0.0853898	0.0840259
53.66	0.0760479	0.0774634	0.0746839	0.0772575	0.0747611	0.0780553	0.0746582	0.0760222	0.0778236	0.0766398	0.0769229	0.0787758	0.0781582	0.0748126	0.0776178	0.0751987	0.0994156	0.0776435	0.0759964	0.0750957	0.0821214	0.0777979	0.0795222	0.0801141	0.0795994	0.0849266	0.0860847	0.0775663	0.0880663	0.0861104	0.0846178	0.0836398
54.01	0.0756619	0.0766913	0.0742979	0.0768714	0.0743751	0.0772832	0.0742722	0.0752501	0.0770516	0.0758677	0.0761508	0.0783898	0.0777722	0.0740405	0.0768457	0.0748126	0.100574	0.0764854	0.0763825	0.0743237	0.0817354	0.0777979	0.0791362	0.0797281	0.0795994	0.0845406	0.0856987	0.0771803	0.0876803	0.0861104	0.0842317	0.0832538
54.36	0.0756619	0.0766913	0.0739119	0.0764854	0.0739891	0.0772832	0.0735001	0.0744781	0.0766656	0.0750957	0.0757648	0.0776178	0.0770001	0.0736545	0.0764597	0.0740406	0.100574	0.0760994	0.0763825	0.0739376	0.0813494	0.0770259	0.0791362	0.079342	0.0788273	0.0841546	0.0856987	0.0775663	0.0869082	0.0853383	0.0842317	0.0828678
54.71	0.0748898	0.0766913	0.0735258	0.0757133	0.0736031	0.0768972	0.0735001	0.074092	0.0762795	0.0750957	0.0757648	0.0772317	0.0770001	0.0732685	0.0764597	0.0736545	0.0998016	0.0760994	0.0748383	0.0739376	0.0809634	0.0774119	0.0783641	0.078956	0.0784413	0.0837685	0.0849266	0.0764082	0.0869082	0.0853383	0.0838457	0.0824818
55.06	0.0741177	0.0759192	0.0731398	0.0753273	0.073217	0.0761251	0.0731141	0.073706	0.0758935	0.0747097	0.0753788	0.0768457	0.0762281	0.0728825	0.0756876	0.0732685	0.0998016	0.0753273	0.0752244	0.0739376	0.0805773	0.0762538	0.0779781	0.07857	0.0780553	0.0833825	0.0845406	0.0764082	0.0865222	0.0845663	0.0830736	0.0817097
55.41	0.0741177	0.0755332	0.0727538	0.0749413	0.072445	0.0757391	0.071956	0.07332	0.0755075	0.0739376	0.0749928	0.0764597	0.0762281	0.0728825	0.0756876	0.0728825	0.0978715	0.0753273	0.0744523	0.0727795	0.0801913	0.0762538	0.077592	0.0777979	0.0776692	0.0829964	0.0845406	0.0760222	0.0857501	0.0845663	0.0830736	0.0817097
55.76	0.0737317	0.0751472	0.0723677	0.0745553	0.0720589	0.0757391	0.071956	0.0729339	0.0751214	0.0739376	0.0746067	0.0760736	0.075456	0.0721104	0.0749156	0.0724965	0.0978715	0.0741692	0.0740663	0.0723935	0.0798053	0.0754817	0.077206	0.0777979	0.0772832	0.0826104	0.0837685	0.0752501	0.0853641	0.0837942	0.0823016	0.0813236
56.1	0.0733457	0.0747611	0.0719817	0.0745553	0.0720589	0.0753531	0.071956	0.0729339	0.0747354	0.0739376	0.0742207	0.0756876	0.075456	0.0736545	0.0749156	0.0724965	0.0978715	0.0741692	0.0736803	0.0731655	0.0794192	0.0754817	0.07682	0.0774119	0.0768972	0.0822244	0.0837685	0.0752501	0.0857501	0.0837942	0.0823016	0.0809376
56.45	0.0729597	0.0743751	0.0719817	0.0737832	0.0712869	0.0753531	0.0711839	0.0721619	0.0739633	0.0731655	0.0734487	0.0753016	0.07507	0.0713383	0.0737575	0.0717244	0.0974854	0.0737832	0.0729082	0.0727795	0.0805773	0.0747097	0.0760479	0.0770259	0.0765111	0.0818384	0.0833825	0.0748641	0.0849781	0.0834082	0.0815295	0.0805516
56.8	0.0725736	0.0739891	0.0715957	0.0733972	0.0712869	0.074581	0.0711839	0.0717758	0.0739633	0.0727795	0.0734487	0.0749156	0.0746839	0.0713383	0.0741435	0.0713383	0.0970994	0.0730111	0.0736803	0.0720075	0.0786472	0.0750957	0.0760479	0.0766398	0.0761251	0.0814523	0.0826104	0.0744781	0.0853641	0.0830222	0.0815295	0.0805516
57.15	0.0725736	0.0736031	0.0708236	0.0730111	0.0709009	0.074195	0.0704119	0.0713898	0.0739633	0.0723935	0.0726766	0.0745295	0.0742979	0.0705663	0.0733714	0.0713383	0.0959413	0.0737832	0.0729082	0.0716214	0.0782612	0.0743237	0.0756619	0.0762538	0.0757391	0.0806803	0.0826104	0.074092	0.084206	0.0826362	0.0811435	0.0797795
57.5	0.0721876	0.073217	0.0712097	0.0733972	0.0705148	0.0738089	0.071956	0.0717758	0.0735773	0.0720075	0.0726766	0.0741435	0.0739119	0.0705663	0.0737575	0.0709523	0.0951693	0.0730111	0.0721361	0.0716214	0.0782612	0.0743237	0.0756619	0.0758677	0.0757391	0.0810663	0.0822244	0.074092	0.0845921	0.0826362	0.0807575	0.0801656
57.85	0.0718016	0.072831	0.0704376	0.0726251	0.0701288	0.0730369	0.0700259	0.0710038	0.0728053	0.0716214	0.0722906	0.0741435	0.0735259	0.0701802	0.0729854	0.0705663	0.0951693	0.0730111	0.0717501	0.0708494	0.0774891	0.0731655	0.0745038	0.0754817	0.074967	0.0802942	0.0814523	0.07332	0.08382	0.0822501	0.0807575	0.0797795
58.19	0.0710295	0.072831	0.0700516	0.0722391	0.0701288	0.0738089	0.0696398	0.0725479	0.0728053	0.0716214	0.0722906	0.0737575	0.0731398	0.0697942	0.0729854	0.0705663	0.0947832	0.0722391	0.0713641	0.0704633	0.0774891	0.0731655	0.0748898	0.0750957	0.074581	0.0799082	0.0814523	0.07332	0.083434	0.0814781	0.0803714	0.0793935
58.54	0.0710295	0.072445	0.0696656	0.0718531	0.0693567	0.0722648	0.0692538	0.0702317	0.0720332	0.0712354	0.0715185	0.0733714	0.0727538	0.0694082	0.0718273	0.0701803	0.0959413	0.0730111	0.0713641	0.0708494	0.0771031	0.0731655	0.0745038	0.0747097	0.074195	0.0795222	0.0810663	0.0729339	0.083434	0.0814781	0.0799854	0.0790075
58.89	0.0706435	0.0720589	0.0696656	0.071467	0.0689707	0.0722648	0.0688678	0.0698457	0.0720332	0.0708494	0.0711325	0.0725994	0.0723677	0.0690222	0.0718273	0.0694082	0.0947832	0.071853	0.070592	0.0696913	0.076717	0.0727795	0.0741178	0.0747097	0.074195	0.0791362	0.0806803	0.0725479	0.0826619	0.081092	0.0795994	0.0786214
59.24	0.0702574	0.0716729	0.0692795	0.071467	0.0685847	0.0718788	0.0684817	0.0698457	0.0712611	0.0704633	0.0707465	0.0725994	0.0719817	0.0686361	0.0714413	0.0690222	0.0943972	0.071467	0.070206	0.0700773	0.076331	0.0727795	0.0741178	0.0743236	0.0738089	0.0787501	0.0802942	0.0721619	0.0830479	0.081092	0.0792134	0.0786214
59.59	0.0698714	0.0712869	0.0688935	0.071081	0.0685847	0.0718788	0.0684817	0.0694597	0.0716472	0.0704633	0.0711325	0.0722133	0.0719817	0.0686361	0.0714413	0.0690222	0.0943972	0.071081	0.070978	0.0693053	0.076331	0.0723935	0.0733457	0.0739376	0.0734229	0.0787501	0.0799082	0.0717759	0.0818898	0.080706	0.0788273	0.0778494
59.94	0.0706435	0.0709009	0.0688935	0.071081	0.0681986	0.0714928	0.0680957	0.0690736	0.0708751	0.0696913	0.0703604	0.0722133	0.0715957	0.0682501	0.0710553	0.0686361	0.0947832	0.070695	0.070206	0.0685332	0.075945	0.0716214	0.0733457	0.0735516	0.0734229	0.0783641	0.0795222	0.0717759	0.0826619	0.080706	0.0788273	0.0778494
60.28	0.0698714	0.0712869	0.0688935	0.071081	0.0689707	0.0718788	0.0684817	0.0698457	0.0716472	0.0704633	0.0711325	0.0725994	0.0719817	0.0690222	0.0714413	0.0690222	0.0947832	0.071081	0.070206	0.0685332	0.0755589	0.0716214	0.0729597	0.0731655	0.0726508	0.0779781	0.0795222	0.0713898	0.0822759	0.080706	0.0792134	0.0782354
60.63	0.0706435	0.0712869	0.0688935	0.071081	0.0701288	0.0734229	0.0700259	0.0710038	0.0728053	0.0716214	0.0722906	0.0733714	0.0727538	0.0697942	0.0722133	0.0701803	0.0947832	0.070695	0.0694339	0.0700773	0.0751729	0.0708494	0.0729597	0.0727795	0.0722648	0.077592	0.0787501	0.0706178	0.0822759	0.081092	0.0792134	0.0782354
60.98	0.0702574	0.0716729	0.0688935	0.071081	0.0705148	0.0734229	0.0704119	0.0713898	0.0731913	0.0720075	0.0726766	0.0741435	0.0731398	0.0701802	0.0729854	0.0709523	0.0943972	0.0699229	0.06982	0.0685332	0.0747869	0.0704634	0.0721876	0.0727795	0.0718788	0.077206	0.0787501	0.0706178	0.0822759	0.081092	0.0792134	0.0782354
61.33	0.0702574	0.0712869	0.0688935	0.071081	0.0712869	0.0738089	0.0707979	0.0717758	0.0735773	0.0723935	0.0730626	0.0745295	0.0735259	0.0701802	0.0729854	0.0709523	0.0932391	0.071467	0.070206	0.0693053	0.0747869	0.0704634	0.0721876	0.0723935	0.0718788	0.077206	0.0783641	0.0702317	0.0826619	0.081092	0.0795994	0.0786214
61.68	0.0702574	0.0709009	0.0685074	0.071081	0.0705148	0.0738089	0.0707979	0.0713898	0.0731913	0.0720075	0.0726766	0.0745295	0.0735259	0.0701802	0.0729854	0.0705663	0.0936252	0.070695	0.06982	0.0681472	0.0747869	0.0700773	0.0718016	0.0720075	0.0718788	0.07682	0.0783641	0.0702317	0.0822759	0.080706	0.0792134	0.0782354
62.03	0.0690994	0.0705148	0.0681214	0.0703089	0.0697428	0.0726509	0.0692538	0.0702317	0.0720332	0.0708494	0.0711325	0.0729854	0.0719817	0.0690222	0.0718273	0.0694082	0.0928531	0.0699229	0.0686619	0.0681472	0.0740148	0.0704634	0.0710295	0.0720075	0.0711067	0.0760479	0.077592	0.0694597	0.0815038	0.079934	0.0784413	0.0774634
62.38	0.0690994	0.0705148	0.0681214	0.070695	0.0697428	0.0730369	0.0696398	0.0706178	0.0720332	0.0712354	0.0715185	0.0733714	0.0723677	0.0694082	0.0725994	0.0697942	0.0928531	0.0699229	0.0686619	0.0685332	0.0740148	0.0700773	0.0710295	0.0716214	0.0711067	0.0760479	0.077592	0.0694597	0.0815038	0.08032	0.0784413	0.0778494
62.72	0.0690994	0.0697428	0.0673494	0.0699229	0.0693567	0.0722648	0.0692538	0.0698457	0.0716472	0.0704633	0.0711325	0.0725994	0.0719817	0.0690222	0.0710553	0.0694082	0.0932391	0.0687648	0.0686619	0.0673751	0.0736288	0.0685332	0.0706435	0.0708494	0.0703347	0.0760479	0.07682	0.0690737	0.0807318	0.0795479	0.0780553	0.0770773
63.07	0.0687133	0.0697428	0.0677354	0.0699229	0.0697428	0.0726509	0.0692538	0.0702317	0.0716472	0.0708494	0.0715185	0.0729854	0.0719817	0.0686361	0.0714413	0.0694082	0.092081	0.0687648	0.0678898	0.0669891	0.0732427	0.0689192	0.0706435	0.0708494	0.0699486	0.0752759	0.07682	0.0690737	0.0811178	0.079934	0.0780553	0.0770773
63.42	0.0679413	0.0693567	0.0669633	0.0695369	0.0689707	0.0722648	0.0688678	0.0698457	0.0712611	0.0700773	0.0707465	0.0725994	0.0712097	0.0682501	0.0710553	0.0686361	0.092081	0.0683788	0.0671178	0.066603	0.0724707	0.0689192	0.0706435	0.0704633	0.0699486	0.0748898	0.0760479	0.0686876	0.0803457	0.0791619	0.0776692	0.0766913
63.77	0.0675552	0.0689707	0.0665773	0.0687648	0.0681986	0.0714928	0.0680957	0.0690736	0.0704891	0.0696913	0.0703604	0.0714413	0.0708236	0.067478	0.0702832	0.0682501	0.092081	0.0679928	0.0671178	0.0669891	0.0720847	0.0685332	0.0702575	0.0700773	0.0695626	0.0748898	0.0756619	0.0683016	0.0799597	0.0783898	0.0768972	0.0759192
64.12	0.0671692	0.0685847	0.0661913	0.0683788	0.0674266	0.0714928	0.0673236	0.0683016	0.0701031	0.0689192	0.0692023	0.0710553	0.0700516	0.067092	0.0698972	0.0674781	0.091309	0.0672207	0.0675038	0.066217	0.0720847	0.0681472	0.0698714	0.0700773	0.0695626	0.0745038	0.0756619	0.0679155	0.0799597	0.0783898	0.0765111	0.0755332
64.47	0.0671692	0.0681986	0.0658052	0.0679927	0.0670406	0.0703347	0.0669376	0.0675295	0.069331	0.0685332	0.0688163	0.0702832	0.0700516	0.066706	0.0691251	0.0674781	0.0909229	0.0668346	0.0667317	0.066603	0.0716986	0.0685332	0.0687134	0.0693052	0.0691766	0.0741177	0.0756619	0.0679155	0.0795737	0.0780038	0.0761251	0.0751472
64.81	0.0667832	0.0674266	0.0654192	0.0676067	0.0666545	0.0699486	0.0665516	0.0675295	0.069331	0.0677611	0.0684303	0.0698972	0.0692795	0.0663199	0.0691251	0.066706	0.0901509	0.0672207	0.0667317	0.065445	0.0713126	0.0673751	0.0687134	0.0693052	0.0687906	0.0737317	0.0748898	0.0675295	0.0795737	0.0776178	0.0761251	0.0751472
65.16	0.0663971	0.0674266	0.0646472	0.0672207	0.0662685	0.0691766	0.0657795	0.0663714	0.0685589	0.0673751	0.0680442	0.0691251	0.0688935	0.0655479	0.068353	0.0659339	0.0897648	0.0668346	0.0659596	0.065445	0.0713126	0.0673751	0.0687134	0.0689192	0.0684045	0.0733457	0.0745038	0.0671435	0.0784156	0.0772317	0.0757391	0.0743751
65.51	0.0656251	0.0670406	0.0646472	0.0668347	0.0658825	0.0687906	0.0653935	0.0663714	0.0681729	0.0669891	0.0676582	0.0691251	0.0685074	0.0651618	0.068353	0.0659339	0.0889928	0.0668346	0.0655736	0.0650589	0.0709266	0.066603	0.0679413	0.0685332	0.0680185	0.0729597	0.0745038	0.0667575	0.0788016	0.0768457	0.074967	0.0743751
65.86	0.0656251	0.0666545	0.0646472	0.0664486	0.0654964	0.0684045	0.0653935	0.0655994	0.0677869	0.0669891	0.0672722	0.0687391	0.0681214	0.0651618	0.067581	0.0655479	0.0905369	0.0660626	0.0655736	0.0646729	0.0705405	0.066603	0.0675553	0.0681472	0.0676324	0.0725736	0.0741178	0.0667575	0.0784156	0.0764597	0.074967	0.0739891
66.21	0.0652391	0.0666545	0.0642611	0.0664486	0.0651104	0.0684045	0.0650075	0.0655994	0.0677869	0.066603	0.0668861	0.068353	0.0681214	0.0647758	0.067581	0.0655479	0.0893788	0.0660626	0.0648016	0.0646729	0.0705405	0.066603	0.0679413	0.0677611	0.0676324	0.0725736	0.0741178	0.0663714	0.0788016	0.0764597	0.074581	0.0739891
66.56	0.064853	0.0662685	0.0638751	0.0660626	0.0651104	0.0684045	0.0646214	0.0652133	0.0674008	0.066217	0.0668861	0.068353	0.0677354	0.0647758	0.0671949	0.0651619	0.0893788	0.0652905	0.0648016	0.0631288	0.0701545	0.065831	0.0675553	0.0677611	0.0672464	0.0721876	0.0737317	0.0659854	0.0776435	0.0760736	0.074195	0.0736031
66.91	0.064853	0.0658825	0.0634891	0.0656766	0.0643384	0.0680185	0.0642354	0.0648273	0.0670148	0.065831	0.0665001	0.067967	0.0673494	0.0640038	0.0668089	0.0643898	0.0878347	0.0664486	0.0644155	0.0642869	0.0697685	0.066217	0.0667832	0.0673751	0.0668604	0.0718016	0.0733457	0.0655994	0.0768714	0.0756876	0.074195	0.073217
67.25	0.064081	0.0654964	0.063103	0.0652905	0.0639523	0.0672464	0.0638494	0.0644413	0.0666288	0.0650589	0.0657281	0.0671949	0.0669633	0.0636177	0.0664229	0.0640038	0.0882207	0.0652905	0.0644155	0.0631288	0.0693825	0.0650589	0.0663972	0.0669891	0.0664744	0.0714155	0.0729597	0.0648273	0.0764854	0.0753016	0.0738089	0.072831
67.6	0.064467	0.0651104	0.062717	0.0649045	0.0635663	0.0668604	0.0638494	0.0640552	0.0662428	0.0646729	0.065342	0.0671949	0.0661913	0.0632317	0.0660369	0.0636178	0.0886068	0.0645185	0.0636435	0.0623567	0.0689964	0.0650589	0.0663972	0.0669891	0.0664744	0.0714155	0.0725737	0.0648273	0.0772575	0.0753016	0.0734229	0.072445
67.95	0.0636949	0.0651104	0.062717	0.0649045	0.0631802	0.0664744	0.0630773	0.0636692	0.0658567	0.0646729	0.064956	0.0668089	0.0658052	0.0628457	0.0656508	0.0636178	0.0878347	0.0641324	0.0636435	0.0623567	0.0693825	0.0646729	0.0663972	0.066603	0.0660883	0.0710295	0.0729597	0.0648273	0.0760994	0.0749156	0.0734229	0.0720589
68.3	0.0633089	0.0651104	0.062331	0.0645185	0.0631802	0.0660883	0.0630773	0.0632832	0.0670148	0.0642869	0.064956	0.0664229	0.0658052	0.0628457	0.0652648	0.0632317	0.0878347	0.0641324	0.0632575	0.0631288	0.0686104	0.0646729	0.0660112	0.066217	0.0657023	0.0710295	0.0721876	0.0644413	0.0757134	0.0745295	0.0730369	0.0716729
68.65	0.064081	0.0651104	0.062717	0.0645185	0.0631802	0.0660883	0.0630773	0.0636692	0.0658567	0.0646729	0.065342	0.0664229	0.0661913	0.0632317	0.0656508	0.0636178	0.0878347	0.0641324	0.0628714	0.0631288	0.0686104	0.0642869	0.0660112	0.066217	0.0657023	0.0706435	0.0721876	0.0644413	0.0760994	0.0749156	0.0730369	0.0720589
69	0.0633089	0.0639523	0.0615589	0.0633604	0.0620222	0.0653163	0.0615332	0.0621251	0.0646986	0.0631288	0.0637979	0.0648788	0.0646472	0.0616876	0.0641067	0.0616876	0.0870627	0.0633604	0.0624854	0.0619707	0.0682244	0.0642869	0.0652391	0.065831	0.0653163	0.0702575	0.0718016	0.0640553	0.0749413	0.0737575	0.0718788	0.0709009
69.34	0.0633089	0.0639523	0.0619449	0.0637464	0.0624082	0.0657023	0.0619192	0.0625111	0.0646986	0.0635148	0.0641839	0.0656508	0.0650332	0.0616876	0.0644927	0.0624597	0.0862906	0.0633604	0.0624854	0.0619707	0.0682244	0.0639008	0.0652391	0.0654449	0.0649302	0.0698714	0.0714155	0.0636692	0.0757134	0.0745295	0.0722648	0.0712869
69.69	0.0633089	0.0635663	0.0615589	0.0637464	0.0624082	0.0653163	0.0619192	0.0625111	0.0646986	0.0635148	0.0637979	0.0656508	0.0650332	0.0616876	0.0644927	0.0624597	0.0859045	0.0637464	0.0620993	0.0623567	0.0678384	0.0639008	0.064853	0.0654449	0.0649302	0.0698714	0.0710295	0.0632832	0.0753273	0.0741435	0.0718788	0.0712869
70.04	0.0625369	0.0635663	0.0611729	0.0633604	0.0616361	0.0645442	0.0611472	0.061739	0.0639266	0.0631288	0.0634119	0.0648788	0.0642611	0.0613016	0.0637207	0.0616876	0.0870627	0.0637464	0.0617133	0.0615846	0.0674523	0.0635148	0.064853	0.0646729	0.0645442	0.0694854	0.0710295	0.0632832	0.0745553	0.0733714	0.0714928	0.0709009
70.39	0.0621508	0.0635663	0.0611729	0.0629743	0.0612501	0.0637722	0.0611472	0.061739	0.0658567	0.0627427	0.0630258	0.0644928	0.0642611	0.0609155	0.0633347	0.0616876	0.0851325	0.0625883	0.0617133	0.0611986	0.0674523	0.0631288	0.064467	0.0646729	0.0641582	0.0694854	0.0706435	0.0628971	0.0737832	0.0729854	0.0714928	0.0705148
70.74	0.0621508	0.0627942	0.0607869	0.0625883	0.0608641	0.0641582	0.0603751	0.061353	0.0635405	0.0619707	0.0626398	0.0641067	0.0634891	0.0605295	0.0648788	0.0613016	0.0855185	0.0629744	0.0609413	0.0615846	0.0670663	0.0623567	0.064467	0.0642869	0.0641582	0.0690994	0.0702575	0.0628971	0.0741692	0.0729854	0.0711067	0.0701288
