# Supplementary material for: Algal methylated compounds shorten the lag phase of Phaeobacter inhibens bacteria
Source: Nat Microbiol. 2024 Jul 5;9(8):2006–21. doi: 10.1038/s41564-024-01742-6 (PMC11306105; doi:10.1038/s41564-024-01742-6)
Supplement: Supplementary file 8 — Unprocessed OD600 measurements. [file 41564_2024_1742_MOESM8_ESM.xlsx]

## Sheet: Figure 3A
# data represent OD600 absorption values, measured for wildtype Phaeobacter inhibens
# column names indicate control conditions without added supplement (Ctrl), or treatment conditions with added supplements, followed by the replicate number
# time is given in hours
time	DMSP_1	DMSP_2	DMSP_3	DMSP_4	MMPA_1	MMPA_2	MMPA_3	MMPA_4	MPA_1	MPA_2	MPA_3	MPA_4	Propionate_1	Propionate_2	Propionate_3	Propionate_4	Acetate_1	Acetate_2	Acetate_3	Acetate_4	Ctrl_1	Ctrl_2	Ctrl_3	Ctrl_4
0	-0.000313655	-0.000241269	-0.000579055	-0.00026538	-0.00226793	-0.00265395	-0.00282284	-0.00212317	-0.00402918	-0.00489774	-0.00443933	-0.00443933	-0.0026914	-0.000412678	-0.00824058	-0.00463236	-0.00490536	-0.00525965	-0.00747933	-0.00598346	-0.00554918	-0.00586282	-0.00612823	-0.00615234
0.348444	7.23819e-05	-0.000241269	-0.000579055	-0.00026538	-0.000723811	-0.000723792	-0.000892681	-0.00135109	-0.00132698	-0.00219554	-0.00173713	-0.000965091	0.000396832	0.000745403	-0.00669647	-0.00154412	0.0035873	-0.000627297	-0.00400506	-0.00135111	-0.00130286	-0.00238855	-0.00188189	-0.000747919
0.696917	7.23819e-05	0.000530775	0.000193018	0.000506664	4.82618e-05	4.82528e-05	-0.000120636	0.000193024	0.000217133	-0.000265389	-0.000579053	-0.000193018	0.00155491	0.00383364	0.00488443	0.000772068	-0.000272982	0.00168889	-0.00284698	-0.000579039	0.000627293	0.00147173	0.00082031	0.00311236
1.04536	7.23819e-05	-0.000241269	-0.000193018	0.000120627	0.00043427	0.000434289	0.0002654	0.000579031	0.00060317	0.000506655	0.000965064	0.000193018	0.00232699	0.0034476	0.0056565	0.00154411	0.00551745	0.000144748	0.000241282	-0.000579039	0.00255745	0.00185776	0.00236443	0.00195428
1.39381	7.23819e-05	0.000144767	0.000193018	0.000120627	0.000820306	0.000820326	0.000651437	0.000965068	0.00176125	0.00166476	0.00212317	0.00212317	0.00232699	0.00383364	0.0114469	0.00270222	0.00590349	0.000916821	0.00525967	0.000193006	0.00332952	0.00262984	0.00275046	0.00195428
1.74228	7.23819e-05	0.000144767	0.000193018	0.000506664	0.000820306	0.000434289	0.00103747	0.00135111	0.00214729	0.0020508	0.00289522	0.00289522	-0.00153332	-2.66702e-05	0.00951678	0.00270222	0.00474541	0.000916821	0.0017854	0.000193006	0.00410156	0.00340188	0.00352254	0.00272635
2.09072	7.23819e-05	0.000144767	0.000193018	0.000120627	0.000820306	0.00120636	0.00142348	0.00173714	0.00253332	0.00243681	0.00328125	0.00328125	0.00155491	0.00228952	0.00372635	0.00308823	0.00783364	0.00246094	0.00718982	0.00135109	0.0044876	0.00533203	0.00468062	0.00465651
2.43917	7.23819e-05	-0.000241269	-0.000193018	0.000120627	0.000820306	0.00159237	0.00103747	0.00135111	0.00214729	0.00243681	0.00289522	0.00289522	0.00232699	0.00306159	0.00951678	0.00308823	0.00937776	-0.000627297	-0.000916828	-0.000193031	0.00410156	0.00533203	0.00390854	0.00504251
2.78764	7.23819e-05	-0.000241269	0.000193018	0.000120627	0.00043427	0.000820326	0.000651437	0.000965068	0.00214729	0.00282285	0.00250918	0.00250918	0.00155491	0.00306159	0.00256824	0.00270222	0.0109219	0.000530784	0.00139936	-0.000193031	0.00410156	0.004946	0.00352254	0.00504251
3.13608	7.23819e-05	0.000144767	0.000193018	0.000120627	0.00043427	0.00120636	0.00142348	0.00135111	0.00176125	0.0020508	0.00250918	0.00289522	0.000396832	0.000359366	0.0083587	0.00270222	0.0105358	0.00130286	0.000241282	-0.000193031	0.00371553	0.00378792	0.00352254	0.00311236
3.48453	7.23819e-05	0.000144767	-0.000193018	0.000120627	0.00120634	0.000820326	0.00103747	0.000965068	0.00214729	0.00243681	0.00212317	0.00212317	-0.00114729	0.00151748	-0.000906034	0.00270222	0.00744761	0.00246094	0.00101333	-0.000193031	0.00371553	0.00417395	0.00352254	0.00427047
3.83297	7.23819e-05	-0.000241269	-0.000193018	0.000120627	0.00043427	0.000820326	0.000651437	0.000965068	0.00176125	0.00320888	0.00289522	0.00289522	-0.00191936	0.00113144	0.00797266	0.00231619	0.00242922	-0.000627297	-0.00246094	-0.000965075	0.00371553	0.00455999	0.00275046	0.00234032
4.18144	-0.000313655	-0.000241269	-0.000193018	0.000120627	0.000820306	0.000820326	0.00142348	0.00173714	0.00253332	0.00320888	0.00328125	0.00289522	1.07958e-05	0.00653587	-0.000133961	0.00308823	0.0109219	0.00130286	0.00255744	0.000193006	0.00410156	0.00455999	0.00352254	0.00388443
4.52989	7.23819e-05	-0.000241269	-0.000193018	0.000120627	0.000820306	0.00120636	0.00103747	0.00135111	0.00214729	0.00282285	0.00289522	0.00250918	-0.00191936	0.00113144	0.0056565	0.00270222	0.00860571	0.00168889	0.00101333	0.000193006	0.00332952	0.00455999	0.00468062	0.00388443
4.87833	7.23819e-05	-0.000241269	-0.000193018	-0.00026538	4.82618e-05	0.000434289	0.0002654	0.000579031	0.000989206	0.00166476	0.00173714	0.0013511	0.00116888	0.00267556	0.00256824	0.0011581	0.0113079	0.000530784	0.0017854	-0.000193031	0.00217141	0.0022438	0.00236443	0.00311236
5.22681	7.23819e-05	-0.000241269	-0.000193018	0.000120627	0.000820306	0.000820326	-0.000120636	-0.000193013	0.00060317	0.000892692	0.000965064	0.000965063	0.00194095	0.000359366	0.00295427	0.000772068	0.012852	0.000144748	-0.00168887	-0.00135111	0.00139937	0.00185776	0.00120635	0.00118224
5.57525	-0.000313655	-0.000627306	-0.000193018	0.000120627	4.82618e-05	4.82528e-05	0.0002654	0.000193024	0.000989206	0.00166476	0.00173714	0.000965063	0.00155491	0.00190348	-0.00167808	0.0011581	0.00937776	-0.000627297	0.00062729	-0.00135111	0.00217141	0.00340188	0.00159238	0.00118224
5.92372	-0.000313655	-0.000627306	-0.000193018	-0.00026538	-0.000337775	4.82528e-05	0.0002654	0.000193024	0.000217133	0.000506655	0.000965064	0.000193018	-0.00114729	0.00460571	-0.00129204	-5.39278e-09	0.00397333	-0.000627297	-0.00207491	-0.00135111	0.000627293	0.000313646	-0.000337771	-0.000361911
6.27217	-0.000313655	-0.000627306	-0.000193018	-0.00026538	4.82618e-05	-0.000337784	0.0002654	-0.000193013	0.000217133	0.000506655	0.000579057	0.000193018	0.00348507	0.00228952	0.00488443	0.000386031	0.00435937	-0.00024126	0.00139936	-0.000579039	0.000241257	0.000313646	0.000434273	2.41255e-05
6.62061	-0.000313655	-0.000241269	-0.000193018	0.000120627	-0.000337775	4.82528e-05	-0.000120636	-0.000193013	-0.000168875	0.000506655	0.00019302	-0.000193018	0.00348507	0.00228952	0.00951678	-5.39278e-09	0.00821968	-0.00178538	-0.00246094	-0.00250919	-0.000144751	-7.23908e-05	0.000434273	2.41255e-05
6.96906	-0.000313655	-0.000241269	-0.000193018	-0.00026538	-0.000337775	-0.000337784	-0.000506673	-0.000965086	-0.000554911	-0.00103746	-0.00096509	-0.000579055	0.00271302	0.000745403	0.00102412	-0.00077205	0.0113079	-0.00024126	-0.00168887	-0.000579039	-0.000144751	-0.000458399	4.82654e-05	-0.000361911
7.31753	-0.000313655	0.00168888	-0.000193018	0.000120627	-0.000337775	4.82528e-05	-0.000120636	0.000193024	-0.000168875	0.000120647	-0.000193016	-0.000193018	1.07958e-05	0.00190348	0.00102412	-0.000386042	0.00744761	-0.00101333	-0.000916828	-0.000965075	-0.000144751	-0.000458399	0.00082031	-0.000361911
7.66597	-0.000313655	-0.00101334	-0.000579055	-0.000651417	-0.000337775	-0.000723792	-0.000506673	-0.000579049	-0.000940948	-0.00103746	-0.00096509	-0.000965091	0.00116888	0.00113144	-0.00399427	-0.00077205	0.00513144	-0.00101333	-0.00361903	-0.00250919	-0.00130286	-7.23908e-05	-0.000337771	-0.000361911
8.01444	7.23819e-05	-0.000241269	-0.000193018	0.000120627	4.82618e-05	4.82528e-05	-0.000120636	-0.000193013	-0.000168875	-0.000651426	-0.000193016	-0.000579055	0.0038711	0.00306159	-0.00283616	-5.39278e-09	0.00937776	0.000916821	-0.00284698	-0.000579039	-0.000144751	-0.000458399	-0.000337771	2.41255e-05
8.36289	-0.000313655	0.000144767	-0.000193018	-0.00026538	0.00043427	4.82528e-05	0.0002654	0.000193024	0.000217133	0.000120647	-0.000579053	0.000193018	0.00194095	0.000745403	0.00334031	-0.000386042	0.00281525	0.000530784	-0.000530791	0.000193006	-0.000530788	-0.000458399	-0.000337771	-0.00113396
8.71133	7.23819e-05	0.000144767	0.000193018	0.000120627	4.82618e-05	4.82528e-05	-0.000120636	0.000193024	0.000217133	0.000120647	0.00019302	0.000579055	-0.00153332	-2.66702e-05	0.0083587	0.000386031	0.00320129	-0.000627297	0.00255744	0.000579042	0.000627293	-7.23908e-05	4.82654e-05	0.000410162
9.05981	0.000458418	-0.000241269	0.000193018	0.000120627	4.82618e-05	0.000434289	0.0002654	0.000193024	0.00060317	0.000506655	0.000579057	0.000579055	-0.000375241	0.00113144	0.00256824	0.000772068	0.00667556	0.000530784	0.0017854	0.00366728	0.00178537	0.000699682	0.000434273	0.00195428
9.40825	7.23819e-05	0.000144767	0.000193018	0.000120627	0.00043427	0.000434289	0.0002654	0.000579031	0.00060317	0.000506655	0.000579057	0.000579055	-0.000375241	0.00190348	-0.000133961	0.000772068	0.00899172	0.00168889	0.00487363	0.000579042	0.00101333	0.000313646	0.000434273	2.41255e-05
9.75669	0.000458418	0.000144767	0.000193018	0.000120627	-0.000337775	-0.000337784	-0.000120636	-0.000579049	-0.000554911	-0.000651426	0.00019302	-0.000579055	0.00155491	0.00306159	-0.00476631	-0.00077205	0.00783364	0.00246094	0.00101333	0.000965079	-0.000916824	-0.00200252	-0.00188189	-0.00190603
10.1052	0.000458418	0.000144767	0.000579055	0.000120627	4.82618e-05	4.82528e-05	-0.000120636	0.000193024	0.000217133	0.000120647	-0.000193016	0.000193018	1.07958e-05	0.00267556	-0.000906034	-5.39278e-09	0.00435937	0.00284697	0.00410156	0.00443935	0.000241257	-0.000458399	0.00120635	0.000796199
10.4536	7.23819e-05	0.000144767	0.000193018	0.000120627	0.00043427	0.000434289	0.0002654	0.000579031	0.000217133	0.000120647	0.000579057	0.000579055	-0.000761249	0.00190348	0.00604251	0.000772068	0.000499062	-0.00139937	-0.000144755	-0.000965075	-0.000144751	0.00147173	0.000434273	0.00156824
10.8026	7.23819e-05	0.000144767	0.000193018	0.000120627	4.82618e-05	-0.000337784	-0.000120636	-0.000193013	-0.000168875	-0.000265389	-0.000579053	-0.000579055	0.00155491	0.00190348	-0.0032222	-0.000386042	0.0101498	0.000144748	-0.000916828	0.000193006	-0.000916824	0.00147173	-0.000723808	-0.000747919
11.1511	0.000458418	0.000530775	0.000193018	0.000506664	0.00043427	0.000434289	0.0002654	0.000579031	0.000217133	0.000506655	-0.000193016	0.000579055	0.000396832	0.00267556	-0.00360823	0.000386031	0.00165717	-0.00217141	-0.000530791	-0.000579039	-0.000144751	-7.23908e-05	-0.000337771	0.000410162
11.4995	0.000844455	0.000916812	0.000965063	0.000506664	0.00043427	0.000434289	0.00103747	0.000965068	0.00060317	0.00127873	0.00019302	0.000965063	0.00155491	0.00228952	0.00295427	0.0011581	0.00474541	-0.00101333	-0.00130284	-0.000579039	0.000627293	0.00147173	0.000434273	0.000410162
11.848	0.000458418	0.00130285	0.000965063	0.0008927	0.000820306	0.00120636	0.00103747	0.000965068	0.00137524	0.000506655	0.000579057	0.00173714	0.00271302	0.00113144	0.00141016	0.00154411	0.00821968	-0.00139937	-0.00130284	-0.000193031	0.00101333	0.00262984	0.00120635	0.00156824
12.1964	0.000844455	0.000916812	0.000965063	0.0008927	0.00043427	0.000434289	0.0002654	0.000193024	0.000217133	0.000120647	-0.000579053	0.000193018	0.00194095	0.00190348	-0.00283616	-5.39278e-09	0.00513144	0.000916821	0.00217141	0.000193006	-0.000530788	-7.23908e-05	-0.00110984	-0.000747919
12.5449	0.00123046	0.00130285	0.0013511	0.00127874	0.000820306	0.000820326	0.00103747	0.000965068	0.00060317	0.000892692	0.000579057	0.000965063	0.00194095	0.00576379	0.00372635	0.0011581	0.00590349	-0.00101333	-0.000144755	-0.000193031	0.000627293	0.000313646	4.82654e-05	0.000796199
12.8933	0.00123046	0.00130285	0.0013511	0.00127874	0.000820306	0.00159237	0.00103747	0.00173714	0.000989206	0.00166476	0.0013511	0.00173714	1.07958e-05	0.00151748	0.00411235	0.00154411	0.00899172	-0.000627297	0.0017854	-0.000965075	0.00101333	0.00185776	0.00120635	0.00234032
13.2418	0.0016165	0.00130285	0.00173714	0.00166475	0.00120634	0.00159237	0.00142348	0.00173714	0.00137524	0.00166476	0.0013511	0.00173714	0.00464315	0.00306159	0.00411235	0.00193015	0.0097638	-0.000627297	-0.00168887	-0.000579039	0.00371553	0.00185776	0.00120635	0.00156824
13.5902	0.00200254	0.00168888	0.00212317	0.00243682	0.00159238	0.00159237	0.00180952	0.00212315	0.00176125	0.00282285	0.00212317	0.00212317	0.00309903	0.00306159	-0.00283616	0.00193015	0.00821968	-0.00024126	0.000241282	-0.000193031	0.00178537	0.00262984	0.00236443	0.00195428
13.9387	0.00238857	0.00207489	0.00250921	0.00243682	0.00159238	0.00197841	0.00219555	0.00250919	0.00214729	0.00282285	0.00250918	0.00212317	0.00271302	0.00151748	0.00141016	0.00231619	0.0116939	0.00246094	0.0044876	0.00135109	0.00217141	0.00262984	0.00275046	0.00195428
14.2871	0.00238857	0.00246093	0.00250921	0.00243682	0.00197842	0.00159237	0.00180952	0.00173714	0.000989206	0.0020508	0.000965064	0.0013511	0.00155491	0.0034476	-0.00206412	0.0011581	0.0097638	0.000530784	0.00371555	0.00366728	0.000627293	0.00108572	0.00082031	0.00118224
14.6356	0.00277458	0.00246093	0.00289522	0.00282285	0.00159238	0.00159237	0.00180952	0.00173714	0.00137524	0.00166476	0.00173714	0.0013511	0.00271302	0.00306159	0.000252076	0.00154411	0.00667556	-0.00101333	-0.00168887	-0.000579039	0.00139937	0.00185776	0.000434273	0.00118224
14.9841	0.00316062	0.00284697	0.00328125	0.00320886	0.00197842	0.00197841	0.00258159	0.00250919	0.00137524	0.00243681	0.0013511	0.00173714	0.00464315	0.00306159	0.00179619	0.00193015	0.00821968	0.00130286	0.00139936	0.00173712	0.00178537	0.0022438	0.00159238	0.00118224
15.3325	0.00354665	0.00361904	0.00366729	0.0035949	0.00197842	0.00313649	0.00335364	0.00328126	0.00253332	0.00243681	0.00250918	0.00250918	0.00309903	0.00267556	-0.000906034	0.00231619	0.00821968	0.00130286	-0.000144755	0.00328124	0.00217141	0.0022438	0.00236443	0.00195428
15.6809	0.00393269	0.00439108	0.00443933	0.00436697	0.00236442	0.00275048	0.0029676	0.00289522	0.00214729	0.0020508	0.00212317	0.00250918	0.00271302	0.00383364	0.00102412	0.00270222	0.00397333	0.00130286	0.00217141	0.00212316	0.00255745	0.00378792	0.00352254	0.00620062
16.0294	0.0043187	0.00477712	0.00482537	0.00475301	0.0031365	0.00390856	0.00412571	0.0036673	0.00253332	0.00282285	0.00250918	0.00289522	0.00580126	0.0034476	-0.000519997	0.00347427	0.00899172	0.000916821	0.000241282	0.00289523	0.00332952	0.00301587	0.00236443	0.00272635
16.3779	0.00509077	0.00516316	0.00559744	0.00552505	0.0031365	0.00390856	0.00412571	0.0040533	0.00291936	0.00320888	0.00289522	0.00366729	0.00348507	0.00421967	0.00334031	0.00347427	0.0105358	0.00323301	0.00217141	0.00212316	0.00371553	0.00417395	0.0058387	0.00465651
16.7263	0.00586284	0.0059352	0.00636949	0.00629713	0.00390854	0.0042946	0.00451172	0.00482538	0.0033054	0.00359492	0.00443934	0.00366729	0.00580126	0.00653587	-0.000133961	0.0038603	0.01208	0.00400506	0.000241282	0.00289523	0.00410156	0.00378792	0.00390854	0.00311236
17.0748	0.00624885	0.00632124	0.00675552	0.00668313	0.00429458	0.00506664	0.00528379	0.00521141	0.0036914	0.00398093	0.00328125	0.00366729	0.00541522	0.00267556	0.000638084	0.00347427	0.0101498	0.00246094	0.00410156	0.00328124	0.00332952	0.004946	0.00352254	0.00465651
17.4232	0.00740696	0.00709331	0.0075276	0.00784124	0.00468061	0.00506664	0.00566982	0.00559742	0.00407744	0.004753	0.00443934	0.00405333	0.00155491	0.00267556	-0.000133961	0.0038603	0.00590349	0.00284697	0.00718982	0.00714155	0.00410156	0.00417395	0.00390854	0.00388443
17.7717	0.008179	0.00786535	0.00868568	0.00822728	0.00506665	0.00583872	0.00605586	0.00598346	0.00446348	0.004753	0.00405333	0.00405333	0.00966154	0.00421967	0.00449839	0.00424634	0.00821968	0.0020749	0.00371555	0.00521139	0.00410156	0.00455999	0.00468062	0.00465651
18.1201	0.00895108	0.00863743	0.00984376	0.00938536	0.00622473	0.00622475	0.00682791	0.00675553	0.00484951	0.00552504	0.00598345	0.00482537	0.00116888	0.0034476	0.00913074	0.00463238	0.0159403	0.00361902	0.00641775	0.00405331	0.00487364	0.00455999	0.00468062	0.00465651
18.4686	0.0104952	0.0101815	0.0110019	0.0109295	0.0069968	0.0069968	0.00759998	0.00752757	0.00523552	0.00629712	0.00598345	0.00521141	0.00502918	0.00460571	0.00488443	0.00540442	0.012852	0.00323301	0.00603171	0.00521139	0.00487364	0.00687615	0.00545266	0.00542855
18.817	0.0112672	0.0109536	0.0121599	0.0117015	0.00738281	0.00776887	0.00837202	0.00829965	0.0060076	0.00668315	0.00636949	0.00598345	0.00811742	0.00730791	0.00488443	0.00579046	0.0151682	0.00400506	0.00410156	0.00521139	0.00525965	0.00610411	0.00545266	0.00542855
19.1655	0.0124253	0.0121117	0.013318	0.0132457	0.00931297	0.00854091	0.0091441	0.00868568	0.00677964	0.0074552	0.00714156	0.00714156	0.00888949	0.00614983	0.00797266	0.0065625	0.0155542	0.00477713	0.00641775	0.00598347	0.00603172	0.00687615	0.00661077	0.00658663
19.5139	0.0139695	0.0132698	0.0148621	0.0147898	0.010085	0.00931299	0.0103022	0.0102298	0.00716568	0.00822727	0.00829964	0.00752757	0.0100476	0.00692187	0.00758663	0.00733457	0.0163263	0.00516314	0.00564568	0.00675551	0.00680379	0.00726219	0.00699681	0.00735871
19.8624	0.0151275	0.0148139	0.0164063	0.0159479	0.0108571	0.0104711	0.0110044	0.0113879	0.00793775	0.00899932	0.00907172	0.00945772	0.00927553	0.00769394	0.00488443	0.00810662	0.0167123	0.00554917	0.00796187	0.00791362	0.0071898	0.00764822	0.00699681	0.00744694
20.2109	0.0166717	0.016358	0.0179504	0.017878	0.0124012	0.0120152	0.0133904	0.012932	0.00948187	0.0105435	0.00984376	0.0102298	0.0112057	0.00923806	0.00681458	0.00965076	0.0155542	0.00709329	0.00718982	0.00945774	0.00873392	0.00957838	0.00931297	0.00860502
20.5593	0.0186018	0.0182882	0.0198805	0.0198082	0.0139453	0.0135593	0.0153206	0.0144761	0.011026	0.0120876	0.0117739	0.011932	0.0108196	0.0096241	0.0110609	0.0111949	0.0163263	0.0082514	0.00911995	0.0110019	0.0106641	0.0111225	0.0124012	0.0109212
20.9078	0.020918	0.0202183	0.0218107	0.0217383	0.0154895	0.0143314	0.0157066	0.0156342	0.011026	0.0117015	0.0113879	0.0117739	0.0115035	0.0110101	0.0111307	0.0108088	0.0178704	0.0101816	0.0125942	0.012546	0.010278	0.0103504	0.0108571	0.011605
21.2562	0.0232342	0.0233066	0.0245129	0.0244405	0.0174196	0.0166475	0.0180228	0.0171783	0.0129561	0.0136317	0.0140901	0.0137041	0.0135218	0.0119403	0.0122889	0.012739	0.012852	0.0109536	0.0102781	0.012932	0.0118222	0.0122806	0.0131733	0.0136234
21.6047	0.0259364	0.0260088	0.0272151	0.0275288	0.0197358	0.0189637	0.0195669	0.0191085	0.0148863	0.0155619	0.0152482	0.0160202	0.0142939	0.0138704	0.0134469	0.0146692	0.0159403	0.0136558	0.0125942	0.0156342	0.0141383	0.0142107	0.0147174	0.0162374
21.9531	0.0286386	0.029097	0.0303033	0.030231	0.022052	0.0212799	0.0218831	0.0214247	0.0168164	0.017106	0.0164063	0.0167923	0.0146799	0.0154145	0.0153771	0.0162133	0.0140101	0.0148139	0.0145244	0.0171783	0.0152965	0.0165269	0.0162615	0.0173955
22.3016	0.0321129	0.0325713	0.0337776	0.0337053	0.0247542	0.0239821	0.0241993	0.0233548	0.0187466	0.0194221	0.0179504	0.0187225	0.0173822	0.0181168	0.0164653	0.0189155	0.0151682	0.0171301	0.0156825	0.0191085	0.0172266	0.018457	0.0181917	0.0189396
22.65	0.0355871	0.0364316	0.0372519	0.0375655	0.0274564	0.0270703	0.0272875	0.026057	0.0214488	0.0221244	0.0206526	0.0210386	0.0189263	0.0204329	0.0191675	0.0208456	0.0182565	0.0206043	0.0191567	0.0214247	0.0203148	0.0211593	0.0208939	0.0212558
22.9985	0.0390614	0.0399058	0.0414982	0.0414258	0.0309307	0.0301586	0.0303757	0.0287592	0.024151	0.0244405	0.0233548	0.0233548	0.0220145	0.0231351	0.0218697	0.0235478	0.0217307	0.0225345	0.0210869	0.0241269	0.023017	0.0238615	0.0239821	0.023958
23.3469	0.0433078	0.0441522	0.0457446	0.0460582	0.0340189	0.0336329	0.033078	0.0314614	0.0276253	0.0283008	0.0268291	0.0268291	0.0243307	0.0258373	0.025344	0.0266361	0.025591	0.0275529	0.0249472	0.0279872	0.0264913	0.0273357	0.0274564	0.0270462
23.6954	0.0475541	0.0487845	0.0507629	0.0506906	0.0374932	0.0371071	0.0369382	0.0353217	0.0303275	0.031003	0.0295313	0.0299173	0.0266469	0.0289256	0.0284323	0.0293383	0.0275212	0.0298691	0.0272634	0.0306894	0.0295795	0.030038	0.0301586	0.0297484
24.0438	0.0521864	0.0534169	0.0553953	0.0553229	0.0413535	0.0413535	0.0407985	0.038796	0.0334157	0.0344773	0.0330056	0.0330055	0.0320513	0.0327859	0.0311345	0.0320405	0.0313815	0.0333433	0.0303516	0.0337776	0.0322818	0.0331262	0.0332468	0.0332227
24.3923	0.0568188	0.0588213	0.0607997	0.0607274	0.0452138	0.0455998	0.0450449	0.0430423	0.037662	0.0383376	0.0368659	0.0372519	0.0351395	0.0366462	0.0357668	0.0355148	0.0344697	0.0375897	0.0342119	0.038796	0.0361421	0.0366005	0.0371071	0.036697
24.7407	0.0622232	0.0642257	0.0665902	0.0657457	0.0494601	0.0498461	0.0496772	0.0469026	0.0411363	0.0418119	0.0403401	0.0403401	0.0397719	0.0408925	0.0400131	0.038603	0.037944	0.0410639	0.0376862	0.0411122	0.0392303	0.0404608	0.0405814	0.0409433
25.0892	0.0680137	0.0704022	0.0727667	0.0723083	0.0540925	0.0540924	0.0539236	0.051149	0.0449966	0.0456722	0.0445865	0.0438144	0.0432462	0.0447528	0.0442595	0.0424633	0.0437344	0.0460823	0.0427046	0.0449725	0.0430906	0.043935	0.0444417	0.0444176
25.4377	0.0738041	0.0758066	0.0781711	0.0773266	0.0579528	0.0587248	0.0581699	0.0550093	0.0492429	0.0499185	0.0484468	0.0476747	0.0482646	0.0493852	0.0488918	0.0463236	0.0460506	0.0495566	0.0454068	0.0488328	0.0469509	0.0481814	0.047916	0.0478918
25.7861	0.0795946	0.0823691	0.0851196	0.0842752	0.0629712	0.0641292	0.0628023	0.0596416	0.0531032	0.0533928	0.0523071	0.051535	0.0521248	0.0536315	0.0523661	0.0497979	0.0522271	0.0534169	0.0500391	0.0526931	0.0504252	0.0512696	0.0513902	0.0521382
26.1346	0.0865431	0.0885456	0.0909101	0.0908377	0.0683755	0.0691476	0.0682067	0.06466	0.0577356	0.0584112	0.0573254	0.0557813	0.0563712	0.0590359	0.0573845	0.0540442	0.0557014	0.0584353	0.0542855	0.0573254	0.0550575	0.056674	0.0564086	0.0563845
26.483	0.0931056	0.0954942	0.0986307	0.0977862	0.07378	0.0749381	0.0732251	0.0692924	0.062754	0.0630435	0.0615718	0.0604137	0.0610035	0.0628962	0.064333	0.0579045	0.0599477	0.0634537	0.0600759	0.0623439	0.0585318	0.0601483	0.0598829	0.0602448
26.8315	0.100054	0.102057	0.105193	0.105121	0.0799565	0.0807285	0.0782435	0.0750828	0.0673864	0.0676759	0.0665902	0.0650461	0.0656359	0.0683006	0.0681934	0.0629229	0.0661242	0.0704022	0.0650943	0.0673622	0.0631641	0.0647807	0.0649013	0.0648772
27.1799	0.106617	0.109005	0.112142	0.112841	0.0861329	0.086519	0.085192	0.0812593	0.0727908	0.0730803	0.0719946	0.0704505	0.0733565	0.0752492	0.0732117	0.0675552	0.0723006	0.0738765	0.0693406	0.0731527	0.0674105	0.069799	0.0703057	0.0702816
27.5284	0.113179	0.115182	0.118318	0.119018	0.0926954	0.0930815	0.0909825	0.0874358	0.0781952	0.0784847	0.077013	0.0754688	0.079147	0.0806536	0.0793882	0.0725737	0.0784771	0.0792809	0.0755171	0.0781711	0.0728149	0.0744314	0.0749381	0.075686
27.8768	0.11897	0.120972	0.123723	0.125194	0.0984859	0.10003	0.097545	0.0939983	0.0843717	0.0842752	0.0839615	0.0820314	0.0845514	0.0879882	0.0851787	0.0779781	0.0850397	0.0862295	0.0813076	0.0843476	0.0786054	0.0802219	0.0811146	0.0818625
28.2253	0.12283	0.12406	0.126039	0.130213	0.105048	0.106207	0.105266	0.101333	0.0913202	0.0908377	0.090138	0.0885939	0.0914999	0.0945507	0.0909691	0.0845406	0.090444	0.0920199	0.0882561	0.0912961	0.0843958	0.0863983	0.087291	0.088425
28.5737	0.120514	0.121358	0.121792	0.128669	0.110067	0.112383	0.111442	0.107895	0.0974967	0.0970142	0.0967005	0.0947704	0.101151	0.102271	0.0979177	0.089945	0.0966205	0.0978104	0.0940465	0.0974726	0.0898002	0.0918028	0.0930815	0.0946015
28.9222	0.117426	0.117884	0.118704	0.124036	0.115471	0.116629	0.118391	0.114458	0.104059	0.103577	0.102877	0.101333	0.106941	0.107676	0.104866	0.0968935	0.102411	0.103987	0.100995	0.105579	0.0955907	0.0983653	0.099258	0.101164
29.2706	0.113565	0.11441	0.11523	0.120176	0.115471	0.115857	0.121093	0.120248	0.11178	0.109753	0.109053	0.107895	0.113504	0.113852	0.111815	0.103456	0.110518	0.109005	0.106786	0.111756	0.101381	0.104542	0.105048	0.106954
29.6191	0.111249	0.111707	0.112914	0.118246	0.112383	0.112769	0.120321	0.124881	0.116026	0.115544	0.114844	0.113686	0.118522	0.118099	0.117991	0.110019	0.115536	0.111321	0.113734	0.118318	0.107172	0.110332	0.111225	0.113131
29.9675	0.108933	0.109777	0.110598	0.11593	0.108909	0.109681	0.117232	0.123723	0.1195	0.118246	0.117932	0.117932	0.123154	0.117712	0.123396	0.116581	0.119782	0.108619	0.117208	0.124109	0.11219	0.116895	0.116629	0.118149
30.316	0.106617	0.107461	0.109053	0.114386	0.106979	0.106979	0.113372	0.120248	0.118342	0.116702	0.115616	0.11716	0.121996	0.113852	0.12301	0.122372	0.121712	0.105531	0.119139	0.127197	0.114506	0.120369	0.118946	0.119693
30.6644	0.105845	0.106303	0.108281	0.112069	0.105048	0.105048	0.111828	0.11716	0.114482	0.112841	0.112142	0.113686	0.117364	0.110378	0.118377	0.124688	0.118238	0.102829	0.11412	0.124495	0.111032	0.118825	0.116243	0.116219
31.0129	0.105845	0.106303	0.107509	0.111683	0.103118	0.103118	0.109512	0.114844	0.111394	0.109753	0.109053	0.110598	0.114276	0.108062	0.116061	0.121213	0.114378	0.102057	0.113348	0.122178	0.107172	0.114579	0.112383	0.112359
31.3614	0.104687	0.105145	0.106737	0.111297	0.102732	0.10196	0.107582	0.112528	0.109464	0.108209	0.107123	0.108667	0.11389	0.106518	0.112587	0.118511	0.11322	0.0985824	0.109102	0.118704	0.105627	0.112648	0.110067	0.110429
31.7098	0.1043	0.104373	0.105965	0.110139	0.10196	0.101574	0.10681	0.11137	0.107147	0.105893	0.105193	0.106351	0.110801	0.104587	0.109113	0.115037	0.108587	0.0970383	0.1064	0.116002	0.102539	0.109174	0.106979	0.107727
32.0583	0.103914	0.103987	0.105579	0.109753	0.102732	0.102346	0.107968	0.11137	0.106375	0.105121	0.104421	0.105965	0.110415	0.103815	0.110657	0.113879	0.108201	0.0970383	0.105627	0.114844	0.102539	0.108402	0.106593	0.107727
32.4067	0.103142	0.103215	0.105193	0.108981	0.102732	0.102346	0.107968	0.11137	0.106375	0.105121	0.104421	0.105579	0.108485	0.103815	0.107568	0.112335	0.107429	0.0981964	0.106786	0.114072	0.101767	0.107244	0.105434	0.106954
32.7552	0.102756	0.103215	0.104421	0.108595	0.102346	0.101574	0.107582	0.111756	0.106375	0.105121	0.104807	0.104807	0.109257	0.104201	0.10641	0.110405	0.108587	0.0978104	0.105627	0.112528	0.100609	0.105314	0.104276	0.105796
33.1036	0.10237	0.102443	0.103649	0.107437	0.101574	0.10196	0.107582	0.112142	0.106761	0.105507	0.104807	0.105965	0.109643	0.104201	0.110271	0.111563	0.107429	0.0978104	0.108716	0.113686	0.101767	0.106858	0.10582	0.106954
33.4521	0.101598	0.101671	0.103649	0.107437	0.101188	0.100802	0.106424	0.110984	0.105603	0.104735	0.103649	0.104421	0.109643	0.103815	0.10641	0.110405	0.107429	0.0958802	0.105241	0.112914	0.100223	0.106086	0.104276	0.10541
33.8005	0.101212	0.101285	0.103263	0.107051	0.101188	0.100802	0.10681	0.11137	0.106375	0.105121	0.104035	0.105965	0.110029	0.103429	0.10641	0.111949	0.108973	0.0966523	0.1064	0.1133	0.101381	0.106858	0.104662	0.106182
34.149	0.100826	0.101285	0.102491	0.106279	0.100416	0.10003	0.107196	0.110212	0.105217	0.103963	0.103263	0.105193	0.108485	0.102657	0.10641	0.111177	0.105499	0.0954942	0.105241	0.112914	0.100609	0.106086	0.10389	0.10541
34.4974	0.100826	0.100899	0.102105	0.105507	0.100416	0.099644	0.105266	0.109826	0.104831	0.103963	0.102877	0.104421	0.108871	0.102271	0.107568	0.110791	0.105885	0.0958802	0.104469	0.112528	0.100223	0.1057	0.10389	0.104638
34.8459	0.10044	0.100513	0.101719	0.105121	0.099644	0.099644	0.10488	0.109826	0.106761	0.103577	0.102491	0.104807	0.106941	0.101885	0.105638	0.111177	0.107043	0.0958802	0.105241	0.112528	0.100609	0.106086	0.10389	0.105024
35.1943	0.0996681	0.100127	0.100947	0.104349	0.10003	0.0988719	0.104494	0.109439	0.104831	0.103577	0.102491	0.104421	0.108485	0.101885	0.10641	0.110405	0.105885	0.0951082	0.104083	0.111756	0.099837	0.104542	0.10389	0.104638
35.5428	0.0992821	0.0993545	0.100561	0.103963	0.0984859	0.0977139	0.103721	0.108281	0.103673	0.102419	0.101333	0.103263	0.107327	0.101113	0.103322	0.109246	0.104341	0.0943361	0.103697	0.110598	0.0986789	0.10377	0.10196	0.103094
35.8912	0.0992821	0.0981964	0.0994027	0.103191	0.0980999	0.0973278	0.102949	0.107509	0.103673	0.102033	0.101333	0.103649	0.106941	0.100727	0.104866	0.109633	0.105499	0.0943361	0.104855	0.110598	0.0990649	0.10377	0.102346	0.103094
36.2397	0.098124	0.0981964	0.0994027	0.102805	0.0980999	0.0977139	0.102949	0.107895	0.104059	0.102419	0.101719	0.103649	0.105783	0.0999551	0.104094	0.109633	0.104727	0.0951082	0.103697	0.110598	0.099837	0.10377	0.102732	0.104252
36.5882	0.097738	0.0978103	0.0990167	0.102805	0.0969418	0.0973278	0.102949	0.107509	0.103673	0.101647	0.101333	0.102877	0.105011	0.0999551	0.10255	0.109246	0.102797	0.09395	0.102925	0.109826	0.099451	0.103384	0.102732	0.103866
36.9369	0.0969659	0.0970383	0.0982446	0.101647	0.0961697	0.0957837	0.101019	0.106351	0.101743	0.0997164	0.0994027	0.100947	0.104625	0.098797	0.102936	0.107316	0.100867	0.0924059	0.100995	0.108667	0.0967488	0.101454	0.10003	0.10155
37.2854	0.0965799	0.0962662	0.0978586	0.100874	0.0965558	0.0953977	0.100633	0.105579	0.101743	0.100102	0.0997887	0.101333	0.103467	0.098025	0.104094	0.107702	0.104341	0.0920199	0.101381	0.107509	0.0971348	0.101454	0.10003	0.100392
37.6338	0.0961938	0.0962662	0.0970865	0.100488	0.0957837	0.0950116	0.101019	0.105579	0.101357	0.0997164	0.0994027	0.100947	0.103081	0.0976389	0.102164	0.107702	0.101639	0.0924059	0.100609	0.107509	0.0971348	0.101454	0.10003	0.101164
37.9823	0.0958078	0.0954942	0.0963145	0.0993303	0.0950116	0.0946256	0.100633	0.104807	0.101357	0.0993303	0.0986307	0.100947	0.103853	0.0972529	0.101006	0.10693	0.100867	0.0916339	0.101381	0.107123	0.0967488	0.101067	0.10003	0.101164
38.3307	0.0954218	0.0947221	0.0959285	0.0989443	0.0942396	0.0942396	0.0998611	0.104421	0.100971	0.0989443	0.0982446	0.100175	0.103467	0.0968669	0.101778	0.10693	0.100095	0.0916339	0.100995	0.106351	0.0967488	0.101067	0.099644	0.100778
38.6792	0.0950358	0.0943361	0.0955424	0.0981723	0.0930815	0.0934675	0.0998611	0.103649	0.0998129	0.0985583	0.0970866	0.0990167	0.101923	0.0957088	0.0994618	0.105772	0.100481	0.0912478	0.100223	0.105965	0.0955907	0.0999094	0.0984859	0.0992338
39.0276	0.0942637	0.09395	0.0943843	0.0974002	0.0930815	0.0930815	0.098317	0.102877	0.0994269	0.0977862	0.0963145	0.0986307	0.101151	0.0953227	0.101392	0.105386	0.0993227	0.0908618	0.099451	0.105193	0.0955907	0.0999094	0.0984859	0.0992338
39.3761	0.0934916	0.093564	0.0943843	0.0974002	0.0926954	0.0923094	0.097545	0.102105	0.0990408	0.0970142	0.0959284	0.0978586	0.101923	0.0953227	0.0986897	0.104614	0.0993227	0.0897037	0.0982929	0.104035	0.0948186	0.0987513	0.0973278	0.0988478
39.7246	0.0923336	0.092792	0.0936123	0.0966281	0.0919234	0.0915374	0.0967729	0.100947	0.0978827	0.0958561	0.0951564	0.0967005	0.0996065	0.0933926	0.0971456	0.103842	0.0981647	0.0885456	0.0979069	0.103263	0.0944326	0.0983653	0.0969418	0.0980758
40.073	0.0919475	0.0916339	0.0928402	0.09547	0.0907653	0.0907653	0.0963869	0.100561	0.0971107	0.0954701	0.0936123	0.0963145	0.0999926	0.0933926	0.0959875	0.10307	0.0962345	0.0877736	0.0955907	0.102491	0.0932745	0.0968211	0.0957837	0.0969177
40.4214	0.0915615	0.0912478	0.0920682	0.094698	0.0899932	0.0896072	0.0944567	0.0990167	0.0951805	0.0931539	0.0924542	0.0943843	0.0980624	0.0926205	0.0956015	0.10114	0.0970066	0.0866155	0.0948186	0.100561	0.0909583	0.095277	0.0934675	0.0942155
40.7699	0.0911755	0.0908618	0.0916821	0.094698	0.0896072	0.0892212	0.0940707	0.0978586	0.0944085	0.0927678	0.0916821	0.0936123	0.0976764	0.0914625	0.0940573	0.0999818	0.0950764	0.0862295	0.0936605	0.0994027	0.0905723	0.0941189	0.0926955	0.0934434
41.1184	0.0904034	0.0900898	0.0912961	0.0939259	0.0884491	0.0884491	0.0944567	0.0978586	0.0940224	0.0919958	0.0909101	0.0932262	0.0965183	0.0910764	0.0932853	0.0995958	0.0954624	0.0862295	0.0936605	0.0994027	0.0905723	0.0941189	0.0930815	0.0938294
41.4668	0.0900174	0.0897037	0.090524	0.0931539	0.0880631	0.0880631	0.0936847	0.0974726	0.0936364	0.0916098	0.090138	0.0924542	0.0957462	0.0903044	0.0932853	0.0992097	0.0935323	0.0854574	0.0936605	0.0986307	0.0901862	0.0933469	0.0923094	0.0930573
41.8153	0.0896313	0.0893177	0.090138	0.0927678	0.0876771	0.0876771	0.0925266	0.0967005	0.0928643	0.0912237	0.0893659	0.0912961	0.0949742	0.0895323	0.0936713	0.0984376	0.0923742	0.0854574	0.0928885	0.0982446	0.0890282	0.0929609	0.0915374	0.0922853
42.1637	0.0892453	0.0885456	0.089752	0.0919958	0.087291	0.087291	0.0925266	0.0963145	0.0924783	0.0908377	0.0889799	0.0912961	0.0949742	0.0891463	0.0921272	0.0984376	0.0919882	0.0846853	0.0921164	0.0974726	0.0886421	0.0929609	0.0911513	0.0918993
42.5122	0.0884733	0.0881596	0.0889799	0.0912237	0.086519	0.086905	0.0917545	0.0955424	0.0917062	0.0900656	0.0885939	0.090524	0.0942021	0.0887602	0.0905831	0.0972796	0.0916022	0.0839133	0.0913444	0.0970865	0.0882561	0.0921888	0.0907653	0.0915132
42.8606	0.0873152	0.0877736	0.0885939	0.0916097	0.086905	0.086519	0.0913685	0.0955424	0.0920923	0.0904516	0.0889799	0.0909101	0.092658	0.0879882	0.0913551	0.0980516	0.0927602	0.0842993	0.0909583	0.0967005	0.0894142	0.0929609	0.0915374	0.0922853
43.2091	0.0869291	0.0873875	0.0882079	0.0904517	0.0861329	0.086905	0.0917545	0.0951564	0.0924783	0.0904516	0.0893659	0.0912961	0.093044	0.0879882	0.0928993	0.0984376	0.0916022	0.0842993	0.0901863	0.0963145	0.0901862	0.0937329	0.0923094	0.0930573
43.5575	0.0869291	0.0870015	0.0878218	0.0908377	0.0861329	0.0857469	0.0909825	0.0947704	0.0936364	0.0900656	0.0893659	0.0909101	0.0918859	0.0872161	0.0932853	0.0980516	0.0888999	0.0839133	0.0901863	0.0963145	0.0898002	0.0937329	0.0923094	0.0926713
43.906	0.0861571	0.0862294	0.0874358	0.0900656	0.0853609	0.0853609	0.0905964	0.0939983	0.0909342	0.0892936	0.0882079	0.090138	0.092658	0.0872161	0.0913551	0.0972796	0.090058	0.0839133	0.0917304	0.0963145	0.0886421	0.0925748	0.0911513	0.0918993
44.2544	0.0861571	0.0862294	0.0870498	0.0896796	0.0849749	0.0849749	0.0898244	0.0936123	0.0905482	0.0889075	0.0874358	0.089752	0.0934301	0.0864441	0.0917412	0.0965075	0.089672	0.0827552	0.0894142	0.0947703	0.0882561	0.0918028	0.0903793	0.0907412
44.6029	0.0857711	0.0862294	0.0866637	0.0892936	0.0842028	0.0842028	0.0886663	0.0928402	0.0893901	0.0873634	0.0866637	0.0882079	0.0911139	0.085672	0.0886529	0.0953494	0.0885139	0.0815971	0.0882561	0.0936123	0.086712	0.0902586	0.0884491	0.0895831
44.9514	0.084999	0.0854574	0.0862777	0.0889075	0.0838168	0.0838168	0.0890523	0.0924542	0.089004	0.0873634	0.0862777	0.0882079	0.0907279	0.085286	0.0882669	0.0949634	0.0869698	0.0815971	0.0878701	0.0932262	0.086712	0.0898726	0.0888351	0.0891971
45.2998	0.084999	0.0846853	0.0855057	0.0881355	0.0834307	0.0834307	0.0878942	0.0916821	0.087846	0.0862053	0.0851196	0.0870498	0.0907279	0.0848999	0.0871088	0.0938053	0.0881279	0.080825	0.087484	0.0924542	0.0851679	0.0887145	0.087291	0.087653
45.6483	0.0846129	0.0842993	0.0858917	0.0881355	0.0830447	0.0830447	0.0878942	0.0909101	0.0874599	0.0854333	0.0843475	0.0858917	0.0891837	0.0845139	0.0882669	0.0930332	0.0865838	0.080439	0.086326	0.0920681	0.0843958	0.0883285	0.0861329	0.0864948
45.9967	0.0842269	0.0862294	0.0855057	0.0877495	0.0826587	0.0826587	0.0871222	0.090524	0.0870739	0.0850472	0.0839615	0.0858917	0.0884117	0.0841279	0.0874948	0.0926472	0.0850397	0.079667	0.0851679	0.0916821	0.0840098	0.0875564	0.0857469	0.0868809

## Sheet: Figure 3B
# data represent OD600 absorption values, measured for wildtype Phaeobacter inhibens
# column names indicate control conditions without added supplement (Ctrl), or treatment conditions with added supplements, followed by the replicate number
# time is given in hours
time	Choline_1	Choline_2	Choline_3	Choline_4	Carnitine_1	Carnitine_2	Carnitine_3	Carnitine_4	Betaine_1	Betaine_2	Betaine_3	Betaine_4	DMG_1	DMG_2	DMG_3	DMG_4	Sarcosine_1	Sarcosine_2	Sarcosine_3	Sarcosine_4	Alanine_1	Alanine_2	Alanine_3	Alanine_4	Dimethyl proline_1	Dimethyl proline_2	Dimethyl proline_3	Dimethyl proline_4	Proline_1	Proline_2	Proline_3	Proline_4	Homarine_1	Homarine_2	Homarine_3	Homarine_4	Trigonelline_1	Trigonelline_2	Trigonelline_3	Trigonelline_4	Nicotinic acid_1	Nicotinic acid_2	Nicotinic acid_3	Nicotinic acid_4	Gonyol_1	Gonyol_2	Gonyol_3	Gonyol_4	DMSA_1
0	0.00179653	0.000653293	0.001069	0.00084629	0.00120264	0.00201924	0.00111356	0.0014699	0.00195985	0.00132141	0.00141049	0.00133625	0.000296951	0.00114324	7.42422e-05	-0.000876005	0.00157921	0.00228649	0.00240528	0.00129171	0.00185591	0.000950228	0.00190045	0.00187076	0.00099477	0.00138079	0.00244979	0.00072752	0.0094853	1.4842e-05	0.00179653	0.00127686	0.00148474	0.000950233	0.00065327	0.00138081	0.0021677	0.0021677	0.00210832	0.000460252	0.00193014	0.000519651	0.000875978	0.000831463	0.00124718	0.00135111	0.000935372	0.000638427	-0.000653293
0.348056	0.00141049	0.000267256	0.001069	0.00123233	0.00158865	0.00279131	0.00111356	0.00108387	0.00118778	0.000935397	0.00102446	0.000950218	0.000296951	0.00152928	0.000460279	0.000282105	0.00119318	0.00228649	0.0016332	0.00283583	0.00146988	0.00133626	0.00190045	0.00148473	0.00099477	0.000994779	0.00206378	0.00111356	0.00716914	-0.000371195	0.000638424	0.000890852	-0.000445417	0.000564196	0.00065327	0.000608734	0.000623579	0.000623584	0.000178163	7.42444e-05	0.0011581	0.000133615	0.000489971	0.000831463	0.000861147	0.00135111	0.000549335	0.00102446	0.00127686
0.696083	0.00102446	0.000653293	0.000682963	0.00123233	0.000430568	0.000861155	0.00111356	0.000697829	0.000801744	0.000549361	0.00102446	0.000564182	0.00106902	0.000757206	0.00123232	-0.000489968	0.00196525	0.00190045	0.0016332	0.00129171	0.00146988	0.00133626	0.00112841	0.000712683	0.000608733	0.000994779	0.000905676	0.00072752	0.00215075	0.000786915	0.0014105	0.0016629	0.00148474	0.00210831	0.00219742	0.000608734	0.00139565	0.00178166	0.00210832	0.00161836	0.0011581	0.000905688	0.000875978	0.000445427	0.000475111	0.000965073	0.000935372	0.000252391	-0.00142534
1.04414	-0.000133625	-0.000504817	-0.000475117	0.000460253	-0.000341476	0.000861155	-0.00043056	-0.000460252	2.96995e-05	-0.000222712	-0.000133625	-0.000593899	-0.000475122	0.000371169	-0.00146988	-0.00164805	0.00428141	-0.00118778	-0.00106899	-0.00102448	-0.000460278	-0.000979926	-0.00118779	-5.93902e-05	0.000222697	0.000222706	-0.000638442	-4.45526e-05	0.00060663	0.0112097	-0.000905693	0.000118779	-0.0016035	-0.000207877	-0.000890847	-0.000549346	-0.000534502	-0.000534497	-0.000979918	-0.000697829	-0.000386019	-0.00063843	-0.00105415	-0.000712683	-0.00068297	-0.000193008	-0.000608745	-0.000519654	0.00011878
1.39217	-0.000133625	-0.00011878	-0.000475117	0.00084629	0.000816605	8.9082e-05	-4.45526e-05	0.000311792	0.000415736	0.000549361	0.000252412	0.000178174	0.000296951	0.000757206	-0.000311794	0.000282105	0.00621157	0.00112838	0.000861131	0.00129171	0.000697832	0.000178155	0.000742368	0.000326646	0.000222697	0.000608742	0.000519668	0.000341484	0.0040809	-0.000757202	0.000638424	0.000118779	-0.000445417	0.000564196	0.000267263	-0.00016331	0.000623579	0.000623584	0.000178163	-0.000311792	0.000386025	0.000133615	0.000103934	5.93902e-05	8.90743e-05	0.000192999	-0.000222709	0.000252391	-0.0010393
1.74019	-0.000133625	-0.00011878	0.000296956	7.42455e-05	4.45316e-05	8.9082e-05	0.000341484	-7.42444e-05	0.000415736	-0.000222712	0.000252412	-0.000207863	0.00106902	-0.000786912	0.00123232	-0.00126201	-0.00035094	-0.000801744	-0.000682987	-0.00102448	-7.42411e-05	-0.00136596	-0.00118779	0.000326646	0.000608733	0.000222706	-0.000638442	0.00072752	0.00523898	0.000786915	0.000252416	0.000890852	-5.93803e-05	0.000564196	0.00065327	0.000222698	0.000623579	0.000623584	-0.000207874	7.42444e-05	-1.10621e-08	0.000519651	-0.000668139	-0.000326646	8.90743e-05	0.000192999	0.000163328	0.000252391	-0.0010393
2.08825	0.000252412	0.000267256	-0.000475117	-0.000311791	-0.000341476	-0.000296954	-0.00043056	-7.42444e-05	2.96995e-05	-0.000222712	0.000252412	0.000178174	0.000682988	0.000371169	-0.000697831	-0.000489968	0.00235126	0.000356337	8.90865e-05	0.000133631	0.000311795	-0.000207853	0.000356331	0.000326646	-0.000163311	-0.000163331	-0.000638442	-4.45526e-05	-0.000937516	1.4842e-05	-0.000519657	-0.000267257	-0.000831453	-0.000593885	-0.000890847	-0.00016331	-0.000534502	-0.000534497	-0.000593881	-0.000311792	-0.000386019	-0.000252393	-0.000668139	-0.000712683	8.90743e-05	-0.000193008	-0.000222709	-0.000133617	-0.00219741
2.43631	-0.000133625	0.000267256	-8.90809e-05	7.42455e-05	0.000430568	-0.000296954	-4.45526e-05	-7.42444e-05	2.96995e-05	0.000549361	0.000252412	0.000178174	-8.90854e-05	-1.48387e-05	0.00123232	-0.000876005	0.00698364	0.000356337	0.000475123	0.000519668	0.000311795	0.000564192	0.000742368	0.000326646	0.000222697	-0.000163331	-0.000252405	-4.45526e-05	0.00060663	-0.000757202	0.000638424	0.000504816	0.000326627	0.000950233	0.000267263	0.000222698	0.000623579	0.00100962	0.000178163	7.42444e-05	0.000386025	0.000519651	0.000489971	-0.000326646	0.000475111	0.000192999	-0.000222709	0.000638427	0.00011878
2.78433	-0.000519661	-0.00011878	-8.90809e-05	-0.000697828	0.000430568	-0.000296954	-4.45526e-05	-7.42444e-05	-0.000356337	-0.000222712	-0.000519661	-0.000207863	-0.000475122	-1.48387e-05	-0.00108384	-0.000489968	0.00891379	-2.96995e-05	8.90865e-05	0.000519668	-0.000460278	-0.000593889	-0.000415713	-5.93902e-05	-0.000163311	0.000222706	-0.000252405	-4.45526e-05	0.00716914	-0.00191531	-0.000519657	-0.000267257	-0.000831453	-0.000207877	0.00065327	-0.00016331	-0.000148466	-0.000534497	-0.000593881	-0.000311792	-0.000386019	0.000519651	-0.000668139	5.93902e-05	8.90743e-05	0.000192999	-0.000222709	-0.000133617	-0.00219741
3.13236	-0.000133625	-0.00011878	-0.000475117	7.42455e-05	-0.000341476	-0.000682962	-0.00043056	-0.000846289	-0.000356337	0.000549361	0.000252412	-0.000207863	-0.000475122	-0.000400875	-0.000697831	-0.000876005	0.00775568	-0.000801744	-0.00029695	0.000133631	0.000311795	-0.000207853	-2.97051e-05	-5.93902e-05	-0.000549348	-0.000163331	0.000133631	-0.00043056	0.00562502	-0.00307339	-0.000905693	-0.0010393	-0.0016035	-0.000593885	0.000267263	-0.000549346	-0.000920539	-0.000920533	-0.00136595	-0.00108387	-0.000386019	-0.000252393	-0.000282103	-0.000326646	-0.000296933	-0.000193008	-0.000608745	-0.000519654	-0.00142534
3.48039	-0.000519661	0.000267256	-8.90809e-05	-0.000311791	4.45316e-05	-0.000682962	-0.00043056	-0.000460252	-0.000356337	0.000163324	-0.000133625	-0.000207863	0.000296951	0.000371169	0.00161836	0.00105415	0.00389538	-0.000801744	0.000475123	0.00129171	0.000697832	-0.000593889	0.000356331	0.000326646	0.000222697	0.000222706	0.000133631	0.000341484	0.0067831	0.000400879	-0.00013362	-0.000267257	-0.000831453	-0.000207877	0.000267263	0.000222698	-0.000534502	-0.000534497	-0.000593881	-0.000311792	-0.000386019	0.000133615	0.000489971	0.000445427	8.90743e-05	-0.000193008	-0.000222709	-0.000133617	0.000504817
3.82844	0.000252412	-0.000504817	-8.90809e-05	-0.000311791	4.45316e-05	-0.000296954	0.000341484	-7.42444e-05	-0.000356337	-0.000222712	-0.000133625	-0.000207863	-0.000475122	-0.000400875	0.00161836	-0.000489968	3.50968e-05	0.000356337	8.90865e-05	0.000133631	-0.000846285	-0.000207853	-0.000415713	-5.93902e-05	0.000222697	-0.000163331	0.000133631	-4.45526e-05	0.00060663	-0.00152928	-0.000905693	-0.000653294	-0.0016035	-0.000593885	-0.000118774	-0.000549346	-0.000148466	-0.000534497	-0.000593881	-0.000311792	-1.10621e-08	-0.000252393	-0.000282103	5.93902e-05	8.90743e-05	-0.000193008	0.000163328	0.000252391	-0.000653293
4.17647	-0.000133625	-0.00011878	0.000296956	-0.000311791	-0.000341476	-0.000682962	-0.00043056	-7.42444e-05	-0.000356337	-0.000608749	-0.000519661	-0.000207863	-8.90854e-05	-0.000400875	7.42422e-05	0.000668141	0.000421133	-2.96995e-05	-0.00029695	-0.000252405	-7.42411e-05	-0.000207853	-0.000801749	-0.000445427	-0.000549348	-0.000549339	-0.000638442	-0.00043056	-0.000165443	-0.00191531	-0.000905693	-0.0010393	-0.000831453	-0.000593885	-0.000890847	-0.000549346	-0.000148466	-0.000920533	-0.000979918	-0.000697829	-0.000386019	0.000133615	-0.000282103	5.93902e-05	-0.000296933	-0.000193008	0.000163328	0.000252391	0.00011878
4.5245	0.000252412	0.000267256	-8.90809e-05	-0.000311791	4.45316e-05	-0.000296954	-4.45526e-05	-7.42444e-05	-0.000356337	0.000163324	-0.000133625	0.000178174	-8.90854e-05	-1.48387e-05	0.000846287	0.000282105	0.000421133	-0.000415736	-0.00029695	-0.000252405	0.00108384	0.000178155	-2.97051e-05	-5.93902e-05	-0.000163311	-0.000163331	-0.000638442	-0.00043056	0.00369486	-0.00114324	-0.00013362	-0.000267257	-0.000445417	-0.000593885	-0.00050481	0.000222698	-0.000148466	-0.000534497	-0.000593881	7.42444e-05	-1.10621e-08	0.000519651	-0.000282103	5.93902e-05	-0.000296933	-0.000193008	0.000163328	-0.000133617	-0.0010393
4.87253	0.000252412	-0.00011878	-0.000475117	7.42455e-05	-0.000341476	-0.000296954	-4.45526e-05	-7.42444e-05	-0.000356337	-0.000222712	-0.000519661	-0.000207863	-0.000475122	-1.48387e-05	-0.000697831	-0.000103932	0.000421133	0.000742374	0.000475123	0.000133631	0.000697832	0.00133626	-2.97051e-05	-5.93902e-05	-0.000163311	-0.000163331	0.000133631	-0.00043056	0.000220593	-0.00114324	-0.00013362	0.000118779	-5.93803e-05	0.000564196	-0.000890847	0.000222698	0.000237571	0.000623584	-0.000207874	-0.000311792	-1.10621e-08	-0.000252393	-0.000282103	5.93902e-05	-0.000296933	-0.000193008	-0.000222709	-0.000133617	0.00204893
5.22058	-0.000519661	-0.000504817	-0.000475117	-0.000697828	-0.000727513	-0.001069	-0.00043056	-0.000460252	-0.000742374	-0.000608749	-0.000519661	-0.000593899	-0.000475122	-0.00117295	-0.00146988	-0.00126201	-0.00150902	-0.00118778	-0.00145503	-0.00179652	-0.00161836	-0.00213801	-0.00157382	-0.000831435	-0.000549348	-0.000549339	-0.00141049	-0.00043056	-0.00055148	-0.00191531	-0.000905693	-0.000653294	-0.00121749	-0.000979921	-0.00127685	-0.000549346	-0.000920539	-0.000920533	-0.000593881	-0.000311792	-0.000386019	-0.00063843	-0.000668139	-0.000326646	-0.00068297	-0.000193008	-0.000222709	-0.000519654	0.000504817
5.56861	-0.000133625	0.000267256	-8.90809e-05	-0.000311791	4.45316e-05	-0.000296954	0.000341484	-7.42444e-05	-0.000356337	-0.000222712	-0.000133625	-0.000207863	-8.90854e-05	-0.000400875	-0.00108384	0.000282105	-0.00189506	-0.000801744	-0.000682987	-0.00179652	-0.00123232	-0.000979926	-0.000801749	-5.93902e-05	-0.000163311	-0.000549339	-0.000638442	-4.45526e-05	0.00330883	-0.000757202	-0.00013362	0.000504816	-0.000831453	-0.000207877	-0.00050481	-0.00016331	-0.000534502	-0.000534497	0.000178163	-0.000311792	-1.10621e-08	-0.000252393	0.000103934	5.93902e-05	8.90743e-05	-0.000193008	0.000163328	-0.000519654	0.000890825
5.91667	-0.000519661	0.000267256	0.000296956	-0.000311791	4.45316e-05	-0.000296954	-4.45526e-05	-7.42444e-05	-0.000356337	-0.000222712	-0.000519661	-0.000207863	-8.90854e-05	0.000371169	0.000846287	0.000282105	0.000807141	-0.000801744	8.90865e-05	0.000133631	-7.42411e-05	0.000564192	-2.97051e-05	-5.93902e-05	-0.000163311	0.000222706	0.000133631	-4.45526e-05	-0.000165443	-0.00114324	-0.00013362	0.000504816	-0.000831453	-0.000593885	-0.000118774	0.000222698	-0.000148466	-0.000148489	0.000564199	-0.000311792	-1.10621e-08	0.000133615	0.000489971	5.93902e-05	8.90743e-05	-0.000579045	-0.000222709	-0.000519654	0.000504817
6.26469	-0.000519661	-0.000504817	-0.000861154	-0.000697828	-0.000727513	-0.000682962	-0.000816597	-0.000846289	-0.000742374	-0.000608749	-0.000519661	-0.000207863	-0.000475122	-0.000400875	7.42422e-05	0.00105415	-0.00035094	-0.000415736	-0.00029695	-0.000638442	-7.42411e-05	0.000178155	-0.000415713	-0.000445427	-0.000549348	-0.000549339	-0.000252405	-4.45526e-05	-0.00132352	-0.00152928	-0.00013362	0.000118779	-0.00121749	-0.000593885	-0.00050481	-0.000549346	-0.000920539	-0.000148489	-0.000207874	-0.000311792	-0.00115809	-0.00102447	-0.000282103	-0.000326646	-0.00106901	-0.000965081	-0.000222709	-0.000133617	0.000890825
6.61275	0.000252412	0.000267256	-8.90809e-05	0.000460253	4.45316e-05	-0.000296954	0.000341484	0.000311792	2.96995e-05	-0.000222712	-0.000133625	0.000178174	-8.90854e-05	-0.000400875	-0.000697831	0.00144019	3.50968e-05	-2.96995e-05	8.90865e-05	0.000133631	-0.000846285	0.000564192	0.00112841	-0.000445427	-0.000163311	0.000222706	0.000133631	0.000341484	-0.000937516	0.00387515	-0.00013362	-0.000653294	0.0099774	-0.000593885	-0.000118774	0.000222698	-0.000534502	-0.000534497	-0.000207874	7.42444e-05	-0.000386019	0.000519651	0.000489971	5.93902e-05	0.000475111	0.000192999	0.000163328	0.00102446	0.00011878
6.96078	-0.000133625	-0.00011878	0.000296956	-0.000311791	-0.000727513	-0.000296954	-4.45526e-05	-7.42444e-05	-0.000356337	-0.000222712	-0.000519661	0.000178174	-0.000475122	-0.000400875	0.00161836	0.000282105	-0.00189506	-0.00157382	-0.00145503	-0.00179652	-0.00161836	-0.000979926	-0.00118779	-0.000445427	-0.000163311	-0.000549339	-0.000638442	-0.00043056	-0.000937516	-0.000371195	-0.000519657	-0.000267257	-0.00121749	0.00017816	-0.00050481	-0.00016331	-0.000148466	-0.000534497	0.000178163	0.000460252	-1.10621e-08	-0.000252393	0.000103934	5.93902e-05	-0.000296933	-0.000193008	-0.000222709	-0.000133617	0.00127686
7.30883	-0.000519661	-0.000504817	-0.000861154	-0.000697828	-0.000727513	-0.000296954	-0.000816597	-0.000460252	-0.000356337	-0.000222712	-0.000133625	-0.000593899	-0.000475122	-0.000786912	-0.000697831	-0.000103932	3.50968e-05	-2.96995e-05	-0.000682987	-0.000252405	-0.000846285	0.000178155	-0.000415713	-0.000445427	-0.000549348	-0.000549339	0.000133631	-0.00043056	-0.00132352	-0.00114324	0.000252416	-0.000653294	-0.00121749	0.00017816	-0.000118774	-0.000549346	-0.000534502	-0.000148489	0.000178163	-0.000311792	-0.000772055	-0.00063843	-0.000282103	-0.000712683	-0.00068297	-0.000579045	-0.000608745	-0.00090569	0.00011878
7.65686	-0.000133625	-0.00011878	-8.90809e-05	-0.000311791	4.45316e-05	8.9082e-05	-4.45526e-05	-7.42444e-05	2.96995e-05	-0.000608749	-0.000519661	-0.000207863	0.000296951	-1.48387e-05	-0.000311794	0.00144019	0.000807141	-2.96995e-05	-0.00029695	-0.000252405	0.000311795	0.000564192	-2.97051e-05	-0.000445427	0.000222697	-0.000549339	-0.000252405	-0.00043056	0.00330883	0.0058053	0.00102446	0.000118779	-5.93803e-05	0.000950233	0.00142534	0.000222698	0.00100961	0.00100962	0.00172228	0.000846289	-1.10621e-08	-0.000252393	0.000103934	5.93902e-05	0.000475111	-0.000193008	0.000163328	0.000252391	0.00127686
8.00489	-0.000519661	-0.00011878	-8.90809e-05	-0.000311791	4.45316e-05	0.000475119	0.000341484	0.000311792	0.000801744	0.000163324	-0.000133625	0.000178174	-8.90854e-05	-1.48387e-05	-0.000697831	0.000668141	-0.000736976	-2.96995e-05	-0.00029695	-0.000252405	-0.000460278	-0.000207853	0.000356331	-0.000445427	-0.000163311	-0.000163331	-0.000638442	-4.45526e-05	-0.00170956	-0.00114324	-0.00013362	-0.000653294	0.00418694	-0.000979921	-0.000118774	-0.00016331	-0.000920539	-0.000534497	-0.000593881	0.000460252	-1.10621e-08	0.000133615	0.000489971	5.93902e-05	8.90743e-05	0.000192999	0.000549335	-0.000133617	0.0016629
8.35294	-0.000133625	-0.000504817	0.000296956	7.42455e-05	-0.000341476	-0.000296954	-0.00043056	0.000311792	-0.000356337	-0.000222712	0.000252412	-0.000207863	0.000296951	-1.48387e-05	-0.000697831	0.000282105	3.50968e-05	-0.000415736	-0.000682987	-0.000252405	-0.000846285	-0.000207853	-0.000415713	-0.000831435	-0.000549348	-0.000549339	0.000133631	-0.00043056	-0.000165443	-0.00191531	-0.000519657	-0.0010393	-0.0016035	-0.000979921	-0.000890847	-0.00016331	-0.000920539	-0.000920533	-0.000207874	7.42444e-05	-0.000386019	0.000133615	0.000103934	5.93902e-05	-0.000296933	-0.000193008	-0.000222709	-0.000133617	0.00011878
8.701	-0.000519661	0.000653293	0.001069	0.000460253	-0.000341476	8.9082e-05	-4.45526e-05	-7.42444e-05	2.96995e-05	0.000163324	0.000252412	0.000178174	0.000296951	-1.48387e-05	-0.000311794	0.000668141	0.000421133	-2.96995e-05	8.90865e-05	-0.000252405	0.000311795	0.000950228	0.000356331	-0.000445427	0.000222697	0.000222706	0.000519668	-4.45526e-05	0.00060663	-0.000371195	0.00102446	0.000890852	0.000326627	0.000950233	0.00103931	0.000608734	0.00139565	0.00100962	0.000950236	0.00161836	0.000386025	-0.000252393	0.000489971	0.000445427	8.90743e-05	-0.000193008	0.000163328	-0.000133617	0.00011878
9.04903	0.000252412	-0.00011878	0.001069	0.000460253	4.45316e-05	8.9082e-05	0.000341484	0.000697829	0.000415736	-0.000222712	-0.000133625	-0.000207863	0.00454327	-0.000786912	-0.00146988	-0.000489968	-0.00189506	-0.00118778	-0.00106899	-0.00141049	-0.00161836	-0.00136596	-0.000801749	-0.000445427	0.000222697	0.000222706	0.000519668	-4.45526e-05	-0.00132352	0.000400879	0.000252416	-0.000267257	-0.000831453	-0.000593885	-0.000118774	0.000222698	-0.000534502	-0.000920533	-0.000207874	0.000460252	-1.10621e-08	-0.000252393	0.000489971	0.000445427	8.90743e-05	-0.000193008	-0.000222709	-0.000519654	-0.00219741
9.39708	0.00102446	0.000267256	0.000682963	0.000460253	-0.000341476	-0.000296954	-4.45526e-05	-7.42444e-05	2.96995e-05	-0.000222712	-0.000133625	0.000178174	0.000296951	-0.000400875	-0.000311794	0.00144019	0.00157921	-0.000801744	-0.00029695	0.000133631	-0.000460278	-0.000207853	-0.000801749	-0.000831435	-0.000163311	-0.000163331	0.000133631	-0.00043056	-0.00132352	-0.00191531	-0.00129173	-0.0010393	-0.0016035	-0.00175199	-0.00127685	-0.000549346	-0.000920539	-0.00130657	-0.000979918	-0.000311792	-0.000386019	-0.00102447	-0.000282103	5.93902e-05	-0.000296933	-0.000579045	-0.000222709	-0.00129173	0.000890825
9.74511	0.00063842	0.000267256	0.001069	0.00084629	4.45316e-05	8.9082e-05	0.000341484	0.000697829	0.00157382	0.000163324	0.000252412	0.000564182	0.000296951	-0.000400875	0.000846287	0.000282105	3.50968e-05	-2.96995e-05	-0.00029695	0.000133631	-0.000460278	0.000178155	0.000356331	-5.93902e-05	-0.000163311	-0.000163331	0.000519668	-0.00043056	-0.000165443	-0.000757202	0.000252416	-0.000653294	0.00920532	-0.000593885	-0.00050481	0.000222698	-0.000920539	-0.000534497	-0.000207874	0.000460252	-0.000386019	-0.000252393	0.000489971	0.000445427	0.000475111	-0.000193008	0.000549335	-0.000133617	-0.00181137
10.0932	0.000252412	0.000267256	0.000682963	0.000460253	-0.000341476	0.000475119	-4.45526e-05	0.00185591	0.00118778	0.000163324	0.000252412	-0.000207863	0.000296951	-0.000400875	7.42422e-05	-0.000489968	3.50968e-05	0.000356337	-0.00029695	0.000133631	-7.42411e-05	0.000950228	-2.97051e-05	-0.000445427	0.000222697	-0.000163331	0.000905676	-0.00043056	-0.0020956	0.000786915	-0.00013362	-0.0010393	-0.000831453	-0.000207877	-0.000118774	0.000222698	-0.000534502	0.000237548	0.000178163	7.42444e-05	-1.10621e-08	-0.000252393	0.000489971	5.93902e-05	0.000475111	0.000192999	0.000549335	-0.000519654	0.00243494
10.4412	0.00102446	0.00103933	0.000682963	0.00084629	-0.000341476	-0.000296954	-0.000816597	-0.000460252	0.00118778	0.000935397	0.000252412	0.000950218	0.000682988	-1.48387e-05	-0.00108384	0.000668141	-0.00112301	-2.96995e-05	-0.000682987	-0.00102448	-0.00123232	-0.000207853	-0.000801749	-0.000831435	-0.000549348	0.000222706	0.000133631	-0.00043056	-0.00170956	-0.00114324	-0.00013362	-0.000653294	-0.000831453	-0.00136596	-0.00050481	0.000222698	-0.000534502	-0.000920533	-0.000207874	0.000460252	-0.000386019	-0.00063843	0.000103934	-0.000326646	-0.00068297	-0.000193008	-0.000222709	-0.00090569	0.00243494
10.7892	0.00218254	0.00142534	0.00299915	0.00123233	0.000430568	8.9082e-05	0.000341484	0.000311792	0.00195985	0.00132141	0.00102446	0.00133625	0.000682988	0.000371169	7.42422e-05	0.00144019	0.000421133	-0.000415736	0.000475123	0.000133631	-0.000460278	0.000564192	0.000742368	-0.000445427	-0.000163311	0.000608742	0.00129171	-4.45526e-05	0.000992638	0.000400879	0.00102446	0.000504816	0.0099774	0.000564196	0.00142534	0.000608734	0.00139565	0.00178166	0.00172228	0.00277644	0.000386025	-0.000252393	0.000103934	0.000445427	0.000475111	0.000192999	0.000935372	0.000252391	0.00127686
11.1373	0.00179653	0.00142534	0.00184107	0.00161836	0.000430568	8.9082e-05	0.00072752	0.000697829	0.0027319	0.00170744	0.00102446	0.000950218	0.00106902	0.000371169	0.000460279	0.00144019	0.00891379	-0.000801744	-0.000682987	-0.000638442	-0.00123232	-0.000207853	-0.000415713	-5.93902e-05	0.000222697	0.000994779	0.000519668	0.00072752	0.00060663	-0.00114324	0.000638424	-0.000267257	0.00187077	0.00017816	0.000267263	0.000994771	0.000623579	-0.000148489	0.000564199	0.000846289	-1.10621e-08	-0.000252393	0.000489971	0.000831463	8.90743e-05	0.000579036	0.000549335	-0.000133617	0.00359305
11.4853	0.00141049	0.00103933	0.00299915	0.00123233	4.45316e-05	-0.000296954	-4.45526e-05	0.000697829	0.0089084	0.00209348	0.00141049	0.00133625	0.000682988	0.000371169	0.0020044	0.00259827	0.000421133	-2.96995e-05	8.90865e-05	-0.000252405	-0.00123232	-0.000207853	0.000356331	-0.000445427	0.000608733	0.000222706	0.000519668	0.000341484	-0.00055148	-0.00152928	-0.00013362	-0.000267257	-0.000831453	-0.000593885	0.000267263	0.000222698	-0.000534502	-0.000920533	0.000564199	0.000846289	-1.10621e-08	-0.00063843	-0.000282103	-0.000326646	0.000861147	-0.000193008	0.000163328	-0.000519654	0.00204893
11.8334	0.00256857	0.00181137	0.0037712	0.00277644	0.00120264	0.00124719	0.00111356	0.00185591	0.00350397	0.00286552	0.00218257	0.00249434	0.00184107	0.00114324	7.42422e-05	0.00144019	0.00196525	-2.96995e-05	0.00124717	0.00167775	0.000697832	0.000950228	0.000742368	0.000326646	0.00099477	0.00176682	0.00129171	0.00072752	0.00060663	-0.000757202	0.000638424	0.000118779	0.000326627	-0.000207877	0.00065327	0.00138081	0.000623579	0.000237548	0.000564199	0.00161836	0.000772062	0.000133615	0.000875978	0.000831463	0.00163322	0.000579036	0.000935372	0.000638427	0.00590921
12.1814	0.00256857	0.00142534	0.00492931	0.00239041	0.00120264	0.00124719	0.00111356	0.00378606	0.00427602	0.00247951	0.00179653	0.0021083	0.00145503	0.000757206	0.000460279	0.00221226	0.00119318	0.000356337	0.000861131	0.000905676	-7.42411e-05	0.00133626	0.00112841	-5.93902e-05	0.00138081	0.00138079	0.00283583	0.0018856	-0.000165443	0.00503323	-0.00013362	-0.000267257	-0.000445417	-0.000207877	0.00065327	0.00138081	0.000623579	0.00100962	0.000950236	0.00161836	0.000772062	0.000519651	0.000875978	0.00121747	0.00124718	0.000965073	0.00170744	0.000638427	0.00243494
12.5294	0.0102892	0.00142534	0.00261312	0.00161836	0.000430568	0.000861155	0.00111356	0.00108387	0.00234586	0.00132141	0.00102446	0.00172229	0.00106902	0.000757206	0.00161836	0.00144019	0.000421133	0.000356337	8.90865e-05	0.000519668	-0.000460278	0.00133626	-2.97051e-05	-5.93902e-05	0.00138081	0.000994779	0.000905676	0.00072752	-0.00132352	-0.00114324	-0.00013362	-0.000267257	0.000326627	0.000564196	0.00065327	0.000994771	-0.000148466	-0.000148489	0.000564199	0.00123233	0.000386025	0.000133615	0.00126202	0.000445427	0.00124718	0.000965073	0.000935372	0.000252391	0.000504817
12.8775	0.00295461	0.00219741	0.0037712	0.00354852	0.000816605	0.000861155	0.00149957	0.00185591	0.00466205	0.00325156	0.00256857	0.00288037	0.00222711	0.00114324	0.000846287	0.00182622	0.00273729	0.000742374	0.0016332	0.00167775	0.000311795	0.000950228	0.00112841	0.000326646	0.00215285	0.00215286	0.00322187	0.00227164	0.000992638	0.00233103	0.000638424	0.000504816	0.000326627	0.000564196	0.00103931	0.00138081	0.00178169	0.00139563	0.00133627	0.00161836	0.000386025	0.000519651	0.000489971	0.000831463	0.00163322	0.000579036	0.000935372	0.000638427	0.00320702
13.2255	0.00372668	0.00258345	0.00454327	0.00277644	0.00158865	0.00124719	0.0018856	0.00185591	0.0108385	0.00247951	0.00256857	0.00288037	0.00261314	0.00114324	0.000460279	0.00221226	0.00157921	0.000742374	0.00124717	0.00167775	-0.000460278	0.000950228	0.00112841	0.000326646	0.00176681	0.0025389	0.00283583	0.0018856	0.000992638	0.000786915	0.00102446	0.000890852	0.000712664	0.000950233	0.00258342	0.00176681	0.0021677	0.00293977	0.00172228	0.00239041	0.000772062	0.000133615	0.000875978	0.00121747	0.00201923	0.000965073	0.00170744	0.00102446	0.0016629
13.5735	0.00488476	0.00296945	0.00415723	0.00354852	0.00197469	0.00240527	0.00304368	0.00262798	0.0135407	0.0036376	0.00218257	0.00365244	0.00299915	0.00152928	0.00161836	0.00337034	0.00235126	0.00151442	0.0016332	0.00244979	0.000697832	0.00133626	0.00151441	0.000712683	0.00292492	0.0029249	0.00399394	0.00227164	0.00060663	1.4842e-05	0.0014105	0.000890852	0.0010987	0.00172228	0.00219742	0.00253889	0.0021677	0.0021677	0.00249435	0.00277644	0.0011581	0.000519651	0.00126202	0.00160351	0.0027913	0.00173712	0.00247949	0.00179654	0.00475113
13.9216	0.00372668	0.00335549	0.00608739	0.00393453	0.00274676	0.00240527	0.00304368	0.00340003	0.00504809	0.00402363	0.00372668	0.00365244	0.00299915	0.00191529	0.00161836	0.00375638	0.00196525	0.00112838	0.00124717	0.00206378	0.000311795	0.00172227	0.00151441	0.000712683	0.00369697	0.0029249	0.0036079	0.00304368	0.00176471	1.4842e-05	0.00102446	0.000890852	0.0010987	0.00172228	0.00181138	0.00331096	0.0021677	0.00255374	0.00210832	0.00277644	0.00231618	0.000905688	0.00164805	0.00160351	0.00317734	0.00212315	0.00286553	0.00179654	0.00513717
14.2696	0.00411269	0.00412756	0.00454327	0.00393453	0.00506292	0.00317732	0.00265767	0.00340003	0.00466205	0.0036376	0.00295461	0.00403845	0.00299915	0.00191529	0.00123232	0.0029843	0.00235126	0.00151442	0.0016332	0.00206378	-0.000460278	0.00172227	0.00151441	0.000712683	0.00292492	0.0029249	0.00399394	0.00265767	0.000220593	0.000786915	0.000638424	0.000504816	0.0010987	0.00172228	0.00219742	0.00253889	0.00178169	0.00178166	0.00210832	0.00239041	0.0011581	0.000519651	0.00126202	0.00160351	0.00394938	0.00212315	0.00286553	0.00179654	0.000890825
14.6177	0.00372668	0.00374153	0.00415723	0.00432056	0.00390484	0.00356335	0.00381576	0.00378606	0.00311793	0.00209348	0.00334065	0.00442449	0.00377122	0.0030734	0.00161836	0.00337034	0.000807141	0.00190045	0.0016332	0.000905676	-7.42411e-05	0.00210831	0.00151441	0.000712683	0.004083	0.00369698	0.00399394	0.00342972	0.000992638	0.000786915	0.0014105	0.0016629	0.00225678	0.00288039	0.0033555	0.00369697	0.00100961	0.00255374	0.00249435	0.00354852	0.00193014	0.000905688	0.00164805	0.00237558	0.00433542	0.00250919	0.00325156	0.00256858	0.00204893
14.9657	0.00720095	0.0045136	0.00531534	0.0047066	0.0035188	0.00356335	0.00381576	0.00455814	0.00350397	0.00402363	0.00334065	0.00481053	0.00377122	0.00268736	0.00161836	0.00530049	0.00157921	0.00112838	0.00201924	0.00283583	0.000697832	0.00172227	0.00267252	0.00109869	0.004083	0.00408301	0.00553806	0.00381576	0.00253675	0.00734942	0.00256858	0.00282098	0.00341489	0.00365243	0.00374153	0.00331096	0.00332581	0.00409786	0.00442451	0.00509263	0.00231618	0.00167776	0.00203409	0.00237558	0.00472146	0.00328126	0.00402361	0.00295462	0.0016629
15.3137	0.0052708	0.00489961	0.00531534	0.0047066	0.00699307	0.00472146	0.00420179	0.00494417	0.00427602	0.00556775	0.00372668	0.00481053	0.00415726	0.0030734	0.0020044	0.00337034	0.000807141	0.00267253	0.00240528	0.00129171	-7.42411e-05	0.00133626	0.00112841	0.00148473	0.00755728	0.00446905	0.00437995	0.00342972	0.00176471	0.00155896	0.00179653	0.00204893	0.00225678	0.00288039	0.00412754	0.00408301	0.00178169	0.00332578	0.00288039	0.00432056	0.00231618	0.00206377	0.00203409	0.00237558	0.00472146	0.00366727	0.00402361	0.00295462	0.00359305
15.6618	0.00488476	0.00528565	0.00608739	0.00547864	0.00390484	0.00433543	0.00420179	0.00533018	0.00389001	0.00479568	0.00449873	0.00558257	0.00994769	0.00384544	0.00277644	0.00375638	0.00312333	0.00228649	0.00317732	0.00244979	0.00108384	0.00288038	0.00267252	0.00148473	0.0110315	0.00446905	0.00592406	0.00420179	0.00292279	0.001945	0.00218254	0.0016629	0.00418694	0.00326639	0.00489962	0.00408301	0.00293977	0.00448389	0.00365243	0.0047066	0.00270222	0.00129172	0.00203409	0.00237558	0.00510746	0.00366727	0.00440964	0.00372666	0.00282098
16.0098	0.00565681	0.00567168	0.00685946	0.00586468	0.00506292	0.00549351	0.00535987	0.00648829	0.0162429	0.00479568	0.00488476	0.00635464	0.00608741	0.00384544	0.00316248	0.00491446	0.00235126	0.00228649	0.00317732	0.00244979	0.00146988	0.00249435	0.00267252	0.00148473	0.00639919	0.00562713	0.00592406	0.00497384	0.000992638	0.000786915	0.00179653	0.00204893	0.00264282	0.00288039	0.00451358	0.00485508	0.00293977	0.00409786	0.0032664	0.0047066	0.00231618	0.00206377	0.00319217	0.00276159	0.00587954	0.00443934	0.00479568	0.00372666	0.0016629
16.3579	0.007973	0.00682976	0.00724547	0.00702279	0.00622103	0.00626558	0.00613195	0.00803241	0.00504809	0.00556775	0.00604284	0.00674068	0.0111058	0.00500355	0.00354851	0.00491446	0.00350937	0.00344457	0.0043354	0.00322187	0.00185591	0.00365243	0.00344457	0.0022568	0.00717124	0.00601317	0.00669614	0.00613195	0.00330883	0.00155896	0.00334065	0.00320701	0.00418694	0.0044245	0.00528565	0.00562712	0.00371181	0.0048699	0.00519655	0.00547864	0.00424633	0.00283584	0.00357821	0.00353366	0.00703762	0.00559742	0.0063398	0.00449874	0.00552321
16.7059	0.00758696	0.00798784	0.00840358	0.00779483	0.00660704	0.00703762	0.00651795	0.00803241	0.017015	0.00518171	0.00681492	0.00789876	0.00685946	0.00538956	0.00470659	0.00530049	0.00273729	0.00344457	0.0043354	0.00283583	0.00185591	0.00288038	0.00344457	0.00264281	0.00794331	0.00601317	0.00708217	0.00574591	0.00253675	0.00155896	0.00256858	0.00282098	0.00341489	0.00403847	0.00528565	0.00601316	0.00371181	0.00448389	0.00403847	0.00625071	0.0038603	0.00283584	0.00473629	0.00353366	0.00703762	0.00559742	0.00595376	0.00527081	0.00745336
17.0539	0.007973	0.00837388	0.00917562	0.00818087	0.00930927	0.00742366	0.00690399	0.00919049	0.016629	0.00633979	0.00720095	0.00905684	0.00763153	0.00577559	0.00509263	0.00607254	0.0135461	0.00383061	0.0043354	0.00399394	0.00185591	0.0044245	0.00460268	0.00302885	0.016822	0.00678521	0.00746821	0.00651795	0.0040809	0.001945	0.00334065	0.0043651	0.0038009	0.00481051	0.00644373	0.0063992	0.00409785	0.0048699	0.00635466	0.00663675	0.00424633	0.00322188	0.00396424	0.0039197	0.00858173	0.0063695	0.0063398	0.00604285	0.00397909
17.402	0.00990315	0.00953199	0.0111058	0.010497	0.00892323	0.00858174	0.00883414	0.00996256	0.0112246	0.0074979	0.00874507	0.010601	0.00917565	0.00654767	0.00663675	0.00723065	0.00389538	0.00460265	0.00549351	0.00399394	0.00262796	0.00365243	0.00421664	0.00418695	0.0110315	0.0091014	0.00978437	0.00844811	0.00485295	0.00387515	0.00604285	0.00475113	0.018084	0.00596862	0.00760181	0.00794331	0.00641404	0.00602801	0.00558259	0.00818087	0.00501838	0.00437996	0.00512232	0.00469174	0.0105119	0.00791362	0.00788391	0.00720093	0.00629525
17.75	0.0118333	0.0110761	0.0118779	0.0116551	0.0096953	0.00973985	0.00999223	0.0111206	0.00813632	0.00826995	0.00951712	0.0117591	0.0103337	0.00809179	0.00663675	0.00761665	0.0065976	0.00537473	0.00587952	0.00553806	0.0134368	0.0044245	0.00576076	0.004959	0.0114176	0.00948744	0.0109425	0.00922018	0.00523898	0.00464722	0.0052708	0.0055232	0.0184701	0.0071267	0.00914593	0.00832935	0.00680008	0.00795816	0.00674067	0.00895291	0.00579045	0.004766	0.00512232	0.00507778	0.01167	0.00868566	0.00865599	0.00835904	0.00976952
18.0981	0.0126054	0.0122342	0.013808	0.0131993	0.0112394	0.0105119	0.0119224	0.0130508	0.0092944	0.00942806	0.0110612	0.0129172	0.0122639	0.00886383	0.00740882	0.00877477	0.00582553	0.00614677	0.00665159	0.0063101	0.015367	0.00519654	0.00653283	0.00534503	0.0137337	0.0110316	0.0113285	0.0103783	0.00485295	0.0058053	0.00565681	0.00629525	0.00804724	0.00828478	0.010304	0.0102595	0.00680008	0.00873021	0.00789878	0.010497	0.00656252	0.005152	0.0062804	0.00623586	0.0128281	0.0102298	0.0105861	0.00913109	0.00590921
18.4461	0.0141495	0.0137783	0.014194	0.0143573	0.0123975	0.012442	0.0123084	0.0138228	0.0108385	0.0105861	0.0122193	0.0140752	0.013422	0.0096359	0.00779483	0.00954681	0.0065976	0.00653281	0.00742367	0.0063101	0.015367	0.00519654	0.00653283	0.00611708	0.0141198	0.0121896	0.0128726	0.0119224	0.00485295	0.00503323	0.00604285	0.00629525	0.0188561	0.00867082	0.010304	0.0106455	0.00757212	0.00873021	0.00789878	0.010497	0.00656252	0.00553804	0.00666644	0.0066219	0.0136001	0.0110019	0.0109721	0.00990316	0.0116997
18.7941	0.0145355	0.0145504	0.0165102	0.0159015	0.0127835	0.012442	0.0126945	0.0138228	0.0108385	0.0117442	0.0133774	0.0148473	0.0130359	0.01118	0.00933895	0.0103189	0.00698364	0.00769092	0.00896778	0.00746818	0.00455811	0.00596862	0.00691884	0.00611708	0.0160499	0.0133477	0.0148028	0.0123084	0.00523898	0.00619134	0.00681492	0.00783937	0.00959136	0.00944289	0.0114621	0.0118036	0.00834419	0.0102743	0.00867082	0.0120412	0.00733457	0.00553804	0.00666644	0.0066219	0.0147582	0.0117739	0.0113582	0.0102892	0.00783937
19.1422	0.0176237	0.0164805	0.0184404	0.0178316	0.0143277	0.0139862	0.0153966	0.0169111	0.0127687	0.0129023	0.0156936	0.0171635	0.0161242	0.0123381	0.0108831	0.011863	0.0092998	0.00923503	0.0101259	0.0101704	0.00610223	0.0071267	0.00884899	0.00766122	0.0187521	0.0156639	0.017891	0.0150106	0.00794118	0.0085075	0.00874508	0.00899748	0.0126796	0.0121451	0.0141643	0.0133477	0.0110464	0.0125905	0.010987	0.0135853	0.00887869	0.00746819	0.00821056	0.00893809	0.0166884	0.013318	0.0132883	0.0129914	0.0124717
19.4902	0.0191679	0.0176386	0.0207565	0.0197618	0.0162578	0.0155303	0.0169408	0.0188412	0.0150849	0.0152185	0.0176238	0.0187076	0.0176683	0.0134962	0.0116551	0.0137932	0.0100719	0.0100071	0.0124421	0.0105564	0.00648827	0.00789877	0.00923503	0.00881931	0.0206823	0.0175941	0.0202072	0.0165548	0.00755514	0.00927957	0.00874508	0.00938351	0.0126796	0.0121451	0.0153224	0.0148919	0.0114324	0.0129766	0.0121451	0.0147434	0.0100368	0.00862627	0.00936864	0.00932412	0.0190045	0.0148622	0.0148325	0.0137635	0.0113136
19.8382	0.021484	0.0195688	0.0238448	0.022464	0.018188	0.0166884	0.0188709	0.0207714	0.016629	0.0171486	0.0199399	0.0214098	0.0195985	0.0146543	0.0131993	0.0145652	0.0108439	0.0115512	0.0124421	0.0113285	0.00764638	0.00905685	0.0103931	0.0107495	0.0229985	0.0195242	0.0217513	0.0184849	0.00871325	0.0100516	0.00951712	0.0101556	0.0153818	0.0140752	0.0172526	0.0160499	0.0129765	0.0137486	0.0117591	0.0151294	0.0115809	0.00939835	0.0101407	0.0104822	0.0201627	0.0160202	0.0167626	0.0149215	0.0124717
20.1863	0.0249583	0.022657	0.026933	0.0255522	0.0201181	0.0190046	0.0208011	0.0234736	0.0189452	0.0198508	0.0226422	0.024112	0.0223007	0.0169705	0.0151294	0.0164954	0.012388	0.0134813	0.0143722	0.0128726	0.00919049	0.00982893	0.0123233	0.0126796	0.0257007	0.0222264	0.0252256	0.0211871	0.0102574	0.0112097	0.0110612	0.0132438	0.0157678	0.0152333	0.0195687	0.0191382	0.0137486	0.0160648	0.0136892	0.0174456	0.012739	0.0105564	0.0112988	0.0112542	0.0228649	0.0179504	0.0186928	0.0168517	0.0128578
20.5343	0.0272745	0.0249732	0.0292492	0.0274824	0.0224343	0.0213207	0.0235033	0.0254037	0.0208753	0.021781	0.0245723	0.0260422	0.0242308	0.0192866	0.0166735	0.0184255	0.012388	0.0142534	0.0159163	0.0144167	0.0095765	0.010601	0.0127093	0.0130656	0.0280169	0.0241566	0.0267697	0.0231173	0.0114155	0.0123678	0.0126054	0.0120857	0.0173119	0.0163914	0.0207269	0.0206823	0.0152927	0.0164508	0.0148473	0.0186037	0.0138971	0.0113285	0.0116848	0.0127984	0.024795	0.0202666	0.0206229	0.0183958	0.0140159
20.8824	0.0303627	0.0276754	0.0323374	0.0309566	0.0259085	0.024409	0.0265915	0.028878	0.0235775	0.0244832	0.0272745	0.0291304	0.026933	0.0212168	0.0186037	0.0207417	0.0143182	0.0157975	0.0178465	0.0167329	0.0111206	0.0121451	0.0146395	0.0149958	0.0307191	0.0268588	0.03063	0.0258195	0.0114155	0.0139119	0.0133774	0.0140159	0.0204002	0.0194797	0.0238151	0.0237706	0.0172229	0.019153	0.0175495	0.0209198	0.0154412	0.0128726	0.013615	0.0143425	0.0274972	0.0233548	0.0237112	0.0214841	0.016332
21.2304	0.033451	0.0307636	0.0358117	0.0340449	0.0286107	0.0271112	0.0300658	0.0315802	0.0258937	0.0271854	0.0303627	0.0322187	0.0300212	0.023919	0.0213059	0.0234439	0.0177925	0.0184997	0.0205487	0.0190491	0.0126648	0.0136892	0.0165696	0.0169259	0.0345794	0.029947	0.0337182	0.0292937	0.0121875	0.014298	0.0149215	0.01556	0.0231024	0.0217958	0.0261313	0.0264728	0.0199251	0.0210832	0.0202517	0.0243941	0.0173713	0.0148028	0.0151591	0.0162726	0.0309715	0.026057	0.0267994	0.0241863	0.0198063
21.5784	0.0361532	0.0338519	0.0381279	0.0367471	0.031313	0.0298134	0.032382	0.0346685	0.0282099	0.0291156	0.0330649	0.0349209	0.0323374	0.0262352	0.023236	0.025374	0.0189506	0.0204299	0.0220928	0.0213653	0.0138228	0.0148473	0.0184997	0.01847	0.0368956	0.0322632	0.0360344	0.0312239	0.0133456	0.0162281	0.0160796	0.0174901	0.0246465	0.0244981	0.0284474	0.0287889	0.0218552	0.0233994	0.0221819	0.0263243	0.0185295	0.0159609	0.0163172	0.0178168	0.0336737	0.0283732	0.0291156	0.0261164	0.0209644
21.9265	0.0396274	0.0369401	0.0419882	0.0406074	0.0344012	0.0329016	0.0350842	0.0377567	0.0316841	0.0325898	0.0365392	0.0383951	0.0358117	0.0289374	0.0263243	0.0288483	0.0216528	0.0231321	0.025181	0.0240675	0.016525	0.0171635	0.0208159	0.0207862	0.0407559	0.0357375	0.0398947	0.0343121	0.0152758	0.0189303	0.0187819	0.0205784	0.0277348	0.0275863	0.0315357	0.0314911	0.0241714	0.0264876	0.0244981	0.0294125	0.0208456	0.017505	0.0194054	0.0193609	0.0367619	0.0314614	0.0322038	0.0295907	0.0240526
22.2745	0.0431017	0.0408004	0.0458485	0.0436956	0.0374894	0.0356038	0.0381724	0.041231	0.0343864	0.0356781	0.0396275	0.0418694	0.0385139	0.0316396	0.0286405	0.0307785	0.023969	0.0258343	0.0278833	0.0275418	0.0180692	0.0190936	0.0227461	0.0227164	0.0446162	0.0388257	0.042983	0.0377864	0.0172059	0.0204744	0.021098	0.0236666	0.031209	0.0306745	0.0346239	0.0349654	0.0276457	0.0288038	0.0272003	0.0325008	0.0223897	0.0202072	0.0205635	0.0216771	0.0402362	0.0345497	0.0356781	0.0322929	0.0267548
22.6226	0.0477341	0.0446607	0.0504808	0.048328	0.0421218	0.0402362	0.0420327	0.0458633	0.0374746	0.0399244	0.0442598	0.0461157	0.0427603	0.0347278	0.0325008	0.0346388	0.0274432	0.0296946	0.0317435	0.03063	0.0211574	0.0217959	0.0254483	0.0254186	0.0492485	0.0434581	0.0480014	0.0420327	0.0206802	0.0235627	0.0245723	0.0271409	0.0350693	0.0353069	0.0388703	0.0392117	0.0311199	0.0330501	0.0310606	0.0367471	0.025864	0.0232954	0.0236518	0.0247653	0.0452546	0.038796	0.0399244	0.0369253	0.0306151
22.9706	0.0519804	0.048135	0.0543411	0.0525743	0.0463681	0.0437105	0.0462791	0.0504957	0.0405628	0.0437847	0.0481201	0.0503621	0.0466206	0.0382021	0.035589	0.037727	0.0305315	0.0327829	0.0352178	0.0344903	0.0234736	0.0244981	0.0281505	0.0281208	0.0542669	0.0480904	0.0530197	0.0466651	0.0237684	0.0270369	0.0276605	0.0298431	0.0393157	0.0391672	0.0431166	0.043072	0.0345942	0.0369104	0.0345348	0.0406074	0.0289522	0.0256116	0.026354	0.0274675	0.049887	0.0430423	0.0437847	0.0407856	0.0352475
23.3186	0.0573848	0.0531534	0.0593595	0.0568206	0.0510005	0.0483428	0.0505254	0.054742	0.0448092	0.0488031	0.0527525	0.0557665	0.0508669	0.0416764	0.0386772	0.0412013	0.0340057	0.0362571	0.0386921	0.0379646	0.0261758	0.0275863	0.0312387	0.0312091	0.0596713	0.0531088	0.0572661	0.0509114	0.0264706	0.0301252	0.0299767	0.0333173	0.043562	0.0437995	0.047749	0.0477044	0.0384545	0.0403847	0.0383951	0.0444677	0.0316545	0.0290859	0.0290562	0.0305558	0.0549053	0.0484468	0.0491891	0.0450319	0.0383357
23.6667	0.0620172	0.0581718	0.06515	0.0622251	0.0560189	0.0529752	0.0555438	0.0597604	0.0494415	0.0542075	0.0581569	0.0607849	0.0558853	0.0463087	0.0429236	0.0462197	0.03748	0.0397314	0.0425524	0.0418249	0.0296501	0.0310606	0.034713	0.0342973	0.0646897	0.0581272	0.0626705	0.0559298	0.0291728	0.0328274	0.0330649	0.0367916	0.0478083	0.0484319	0.0523813	0.0523368	0.0423148	0.044631	0.0422554	0.048328	0.0347427	0.0317881	0.0321444	0.033644	0.0603098	0.0534652	0.0542075	0.0496642	0.041038
24.0147	0.0678077	0.0639622	0.0705544	0.0680155	0.0614233	0.0576075	0.0617203	0.0655509	0.0536879	0.0588399	0.0639473	0.0661893	0.0609037	0.050169	0.0467839	0.05008	0.0417263	0.0439777	0.0467987	0.0464572	0.0331244	0.0345348	0.0378012	0.0381576	0.0712522	0.0639177	0.0680749	0.0613342	0.0330331	0.0363017	0.0369253	0.0398799	0.0535988	0.0542224	0.0577857	0.0573552	0.0465612	0.0492634	0.0465018	0.0533464	0.038989	0.0344903	0.0352327	0.0371183	0.0661002	0.0588696	0.059998	0.0550687	0.0468284
24.3627	0.0743702	0.0697527	0.0771169	0.073806	0.0679858	0.063784	0.0671247	0.0717273	0.0590923	0.0650164	0.0701238	0.0727518	0.0670802	0.0555735	0.0521883	0.0554844	0.0467447	0.0493821	0.0518171	0.0514756	0.0365986	0.0380091	0.0424336	0.0420179	0.0782008	0.0704802	0.0746374	0.0675107	0.0365074	0.040162	0.0403995	0.0441262	0.0593892	0.0600128	0.0635762	0.0643037	0.0519656	0.0542817	0.0515202	0.0587508	0.0424633	0.0387366	0.039093	0.0409786	0.0726627	0.065046	0.0657884	0.0608591	0.0514608
24.7108	0.0813187	0.0759291	0.0844515	0.0807545	0.0749344	0.0703466	0.0744592	0.079834	0.0644967	0.0719649	0.0770724	0.0800864	0.0732566	0.0613639	0.0579787	0.0608888	0.0509911	0.0540145	0.0564495	0.056494	0.0408449	0.0426415	0.0466799	0.0462642	0.0855353	0.0766566	0.082358	0.0744592	0.0403677	0.0444083	0.0446458	0.0487585	0.0655657	0.0658033	0.0697527	0.0700941	0.056984	0.0593001	0.0569246	0.0641552	0.0467096	0.0425969	0.0429533	0.0452249	0.0792252	0.0719946	0.072737	0.0666496	0.0568652
25.0588	0.0894253	0.0840358	0.0921721	0.0880891	0.083041	0.0780671	0.0817938	0.0883266	0.0710592	0.0789135	0.0844069	0.0874209	0.0809772	0.0675404	0.0641552	0.0678373	0.0571675	0.060191	0.063012	0.0626705	0.0462494	0.0476598	0.0516983	0.0512826	0.093642	0.0843773	0.0896926	0.0814078	0.0453861	0.0498127	0.0500503	0.0537769	0.0729003	0.0735239	0.0770872	0.0774287	0.0635465	0.0662487	0.0631011	0.0707177	0.051728	0.0476153	0.0479717	0.0502433	0.0869458	0.0785571	0.0796855	0.0743702	0.0641998
25.4069	0.0967599	0.0905983	0.0998927	0.0958097	0.0915336	0.0850157	0.0887424	0.0960472	0.0768497	0.085862	0.0921276	0.0951416	0.0883118	0.0737169	0.0699457	0.0740138	0.062572	0.0659814	0.0684164	0.0684609	0.0504957	0.0526782	0.0563307	0.055915	0.100977	0.0909398	0.0966411	0.0879703	0.0500184	0.0544451	0.0539106	0.0587953	0.0794628	0.0797003	0.0836497	0.0839912	0.069723	0.0712671	0.0685055	0.0768942	0.0563604	0.0518616	0.052604	0.0548757	0.0946664	0.0858917	0.0870201	0.0805466	0.0692181
25.7549	0.104094	0.0979329	0.107227	0.103144	0.0992543	0.0923503	0.0960769	0.103768	0.0834122	0.0928105	0.0998481	0.102476	0.0964184	0.0810515	0.0768942	0.0809624	0.0679764	0.0721579	0.0749789	0.0750235	0.0555141	0.0576967	0.0617351	0.0609333	0.107539	0.0975023	0.10359	0.0949188	0.0546508	0.0590774	0.0585429	0.0630417	0.0856393	0.0866489	0.0909843	0.0905537	0.0751274	0.0778296	0.0742959	0.0834567	0.0613788	0.05688	0.0572364	0.059894	0.102773	0.0928402	0.0943546	0.0874952	0.0757806
26.1029	0.111815	0.104881	0.115334	0.110865	0.106589	0.0992988	0.103025	0.111102	0.0899747	0.100145	0.106797	0.109425	0.104525	0.088772	0.0850008	0.089069	0.0749249	0.0787204	0.0815414	0.081972	0.0616906	0.0634871	0.0679116	0.0671098	0.115646	0.105223	0.110924	0.101481	0.0596692	0.0652539	0.0643334	0.0688321	0.0933599	0.0943695	0.0987049	0.0982743	0.0816899	0.0847781	0.0816305	0.0907913	0.0663972	0.0618984	0.0622548	0.0649124	0.109722	0.0994027	0.100531	0.0944437	0.0823432
26.451	0.11915	0.111444	0.121896	0.117427	0.113151	0.106247	0.109974	0.117665	0.0980813	0.10555	0.112973	0.115987	0.11186	0.0961066	0.0927214	0.0967896	0.0814874	0.0848969	0.0881039	0.0881485	0.067095	0.0688915	0.073702	0.0729003	0.122208	0.111785	0.117487	0.108044	0.0654596	0.0706583	0.0705099	0.0738505	0.0999224	0.10016	0.104881	0.104451	0.0882524	0.0905686	0.087421	0.0973538	0.0710295	0.0673028	0.0676592	0.0703169	0.116284	0.105965	0.107094	0.101006	0.0896777
26.799	0.126484	0.118006	0.129617	0.125148	0.120486	0.113582	0.117309	0.124999	0.102328	0.112112	0.119922	0.12255	0.11958	0.103827	0.100442	0.10451	0.0876639	0.0914594	0.0954385	0.095483	0.0728854	0.0758401	0.0802645	0.0790767	0.129157	0.118348	0.125207	0.115378	0.0712501	0.0768348	0.0766864	0.080799	0.106485	0.107108	0.112216	0.110627	0.0948149	0.0982892	0.0947555	0.104302	0.0779781	0.0734793	0.0734496	0.0764933	0.122847	0.112528	0.113656	0.108341	0.0958542
27.1471	0.128028	0.124183	0.133477	0.129008	0.128207	0.12053	0.123871	0.131562	0.107346	0.117516	0.125712	0.12834	0.126915	0.11039	0.107005	0.111459	0.0942264	0.0980219	0.101615	0.102046	0.0794479	0.0816305	0.0872131	0.0856393	0.129543	0.121822	0.127137	0.120011	0.0774266	0.0837834	0.0832489	0.0862035	0.112661	0.112127	0.118006	0.116804	0.100991	0.10408	0.100546	0.110865	0.0849266	0.0788837	0.0792401	0.0826698	0.129409	0.118704	0.119061	0.113745	0.102803
27.4951	0.124554	0.124955	0.129617	0.12592	0.129365	0.125549	0.127731	0.13272	0.113136	0.120605	0.126484	0.129498	0.133863	0.117338	0.113567	0.117635	0.100017	0.103426	0.106633	0.107836	0.0856244	0.087807	0.0930035	0.0914297	0.126841	0.119892	0.124435	0.117695	0.0839891	0.0899598	0.0894253	0.09238	0.118066	0.117917	0.122639	0.121822	0.106782	0.10987	0.10595	0.116655	0.090717	0.0854463	0.0850305	0.0888463	0.132111	0.123337	0.122535	0.11915	0.108593
27.8431	0.123396	0.122253	0.127301	0.12399	0.126662	0.124391	0.125801	0.129246	0.116997	0.118675	0.123396	0.126024	0.13811	0.123901	0.119744	0.125356	0.105421	0.108831	0.11281	0.114012	0.0921869	0.0939835	0.0995661	0.0979922	0.125682	0.117962	0.123277	0.11615	0.0905516	0.0957503	0.0956018	0.0981704	0.120382	0.119461	0.123411	0.124138	0.1118	0.115274	0.111355	0.122446	0.0957354	0.0912367	0.091207	0.0950228	0.129023	0.121406	0.120605	0.12301	0.115928
28.1912	0.121466	0.119551	0.125371	0.121674	0.125118	0.122075	0.123099	0.127702	0.115839	0.115972	0.120308	0.122936	0.135407	0.128533	0.124376	0.129216	0.110826	0.113849	0.117828	0.118645	0.0975914	0.0997739	0.10497	0.103011	0.123752	0.116418	0.121347	0.114606	0.09557	0.101927	0.101006	0.103961	0.116136	0.114829	0.119551	0.120664	0.116047	0.120679	0.115987	0.124762	0.101526	0.0966411	0.0969975	0.100813	0.126321	0.118704	0.117902	0.120694	0.12249
28.5392	0.120694	0.118392	0.123827	0.120902	0.124732	0.121303	0.122327	0.12693	0.11275	0.114428	0.118764	0.121392	0.133091	0.126603	0.123218	0.126514	0.115844	0.116937	0.12053	0.120189	0.104154	0.10595	0.111919	0.109187	0.124138	0.116418	0.120961	0.11422	0.102519	0.108875	0.107569	0.110137	0.114205	0.113671	0.118392	0.11912	0.117591	0.122995	0.117145	0.12206	0.108088	0.103204	0.10356	0.106604	0.124777	0.11716	0.116744	0.118764	0.123648
28.8873	0.11915	0.116462	0.12151	0.118199	0.123188	0.119758	0.120783	0.126158	0.110048	0.112112	0.116833	0.119075	0.131161	0.123515	0.12013	0.123426	0.113142	0.113463	0.116284	0.115557	0.108786	0.111355	0.116551	0.114592	0.121822	0.114874	0.118645	0.11229	0.107923	0.113508	0.112201	0.115542	0.111889	0.111355	0.11569	0.116418	0.113344	0.118749	0.113285	0.119357	0.112721	0.108608	0.107806	0.112008	0.122847	0.11523	0.114814	0.116061	0.122876
29.2353	0.117606	0.114532	0.119966	0.117041	0.12203	0.118986	0.120397	0.125386	0.10889	0.110954	0.115289	0.117531	0.130389	0.122357	0.118585	0.12304	0.110826	0.111147	0.11474	0.11324	0.112647	0.112899	0.117709	0.119224	0.121436	0.113716	0.118259	0.111904	0.113713	0.118912	0.115675	0.117858	0.110731	0.110197	0.114532	0.11526	0.111414	0.116819	0.111355	0.117813	0.118511	0.114012	0.113597	0.117413	0.121689	0.114072	0.114042	0.114903	0.118244
29.5834	0.116447	0.112988	0.118808	0.115883	0.120872	0.117442	0.118853	0.124227	0.106574	0.109024	0.112973	0.115601	0.128459	0.121585	0.117041	0.121109	0.10851	0.109603	0.112424	0.11131	0.109558	0.109425	0.114235	0.11575	0.120664	0.112943	0.117873	0.110746	0.114485	0.116982	0.112587	0.11477	0.108801	0.108267	0.112602	0.112557	0.109484	0.114888	0.110197	0.115883	0.121213	0.118645	0.115141	0.118185	0.119758	0.112142	0.112112	0.112587	0.115542
29.9314	0.114517	0.11183	0.11765	0.114339	0.119714	0.116284	0.117309	0.123841	0.104644	0.107866	0.111815	0.114057	0.126529	0.119268	0.115883	0.119179	0.106193	0.106901	0.110494	0.10938	0.107242	0.107108	0.111533	0.112661	0.119506	0.112171	0.117101	0.109974	0.111397	0.11428	0.110271	0.112454	0.107257	0.106722	0.111058	0.111399	0.108712	0.113344	0.108653	0.114339	0.116581	0.118259	0.111667	0.114324	0.118214	0.110598	0.110182	0.110657	0.113226
30.2794	0.113745	0.111058	0.116878	0.113567	0.118942	0.115512	0.116923	0.123455	0.1031	0.106708	0.111043	0.113671	0.125371	0.117724	0.113953	0.117635	0.103491	0.10497	0.108177	0.10745	0.105312	0.105564	0.109989	0.110731	0.118348	0.111399	0.115943	0.109202	0.108695	0.111964	0.108727	0.110523	0.105327	0.105178	0.109514	0.109855	0.10601	0.111028	0.106722	0.112409	0.113493	0.114399	0.10935	0.111622	0.118214	0.109826	0.10941	0.108727	0.110523
30.6275	0.112201	0.109128	0.114948	0.111637	0.117398	0.113968	0.115378	0.121525	0.101942	0.105163	0.109113	0.112127	0.124599	0.116952	0.112795	0.116477	0.101561	0.102654	0.105861	0.105134	0.102996	0.103634	0.108059	0.108415	0.116804	0.109855	0.114785	0.108044	0.106765	0.109261	0.106797	0.108207	0.104555	0.103634	0.10797	0.108311	0.104852	0.109484	0.105178	0.110865	0.111563	0.11131	0.107034	0.109692	0.115898	0.107895	0.107866	0.107183	0.109365
30.9755	0.111043	0.108742	0.114176	0.110865	0.11624	0.113582	0.114992	0.121525	0.101556	0.104777	0.107955	0.111355	0.124213	0.11618	0.112409	0.116091	0.100789	0.101882	0.105475	0.104748	0.101452	0.102476	0.106901	0.106871	0.116032	0.109469	0.114399	0.107658	0.105607	0.108875	0.106025	0.107435	0.104169	0.103634	0.107584	0.108311	0.104466	0.108712	0.104406	0.110479	0.109633	0.110152	0.10549	0.108534	0.115898	0.107895	0.10748	0.107569	0.108207
31.3235	0.109499	0.107198	0.112632	0.109707	0.114695	0.112424	0.113448	0.120753	0.10117	0.103233	0.106797	0.109811	0.122668	0.115408	0.111251	0.114547	0.0996308	0.101496	0.104317	0.10359	0.100294	0.100932	0.105743	0.105327	0.114874	0.108311	0.11324	0.1065	0.104063	0.107331	0.10448	0.105891	0.103011	0.102476	0.106812	0.107153	0.103694	0.108326	0.104406	0.110093	0.108088	0.108222	0.103946	0.106604	0.11474	0.106737	0.106708	0.106025	0.107821
31.6716	0.108727	0.106039	0.111474	0.108549	0.113923	0.111652	0.113448	0.119209	0.100784	0.102461	0.106411	0.108653	0.121124	0.11425	0.110093	0.113389	0.0992448	0.100724	0.103545	0.102818	0.0983634	0.0997739	0.104198	0.104555	0.114102	0.107153	0.112468	0.105728	0.102905	0.105787	0.103322	0.105119	0.102239	0.101318	0.106039	0.105995	0.102922	0.107554	0.103248	0.109321	0.10693	0.107064	0.102788	0.105446	0.113196	0.105965	0.106322	0.105253	0.107435
32.0196	0.107183	0.105267	0.110702	0.107391	0.112379	0.110108	0.111518	0.118051	0.100011	0.101303	0.105253	0.108267	0.119966	0.113092	0.109321	0.112617	0.0980867	0.099566	0.102387	0.102046	0.0983634	0.0993879	0.103426	0.103783	0.112557	0.105995	0.110924	0.10457	0.101746	0.105015	0.10255	0.103961	0.100308	0.10016	0.104495	0.104837	0.101377	0.106396	0.10209	0.108163	0.105386	0.105134	0.10163	0.103901	0.112038	0.104807	0.104777	0.104094	0.104347
32.3676	0.106025	0.104109	0.109157	0.106232	0.110835	0.10895	0.11036	0.116121	0.0992394	0.100145	0.103708	0.106336	0.118808	0.111548	0.107777	0.111073	0.0969286	0.098794	0.101615	0.100887	0.0975914	0.0982298	0.102654	0.102625	0.111399	0.104837	0.10938	0.103025	0.100974	0.104243	0.101778	0.103189	0.0999224	0.0990018	0.103337	0.103293	0.100991	0.105624	0.100932	0.107005	0.105	0.10359	0.100086	0.103129	0.110108	0.103263	0.103233	0.10255	0.104347
32.7157	0.105253	0.103337	0.108385	0.10546	0.109291	0.108177	0.109974	0.116507	0.0984673	0.099373	0.103322	0.106336	0.11765	0.111162	0.107005	0.110687	0.0973146	0.0984079	0.101229	0.100887	0.0972053	0.0986158	0.10304	0.101853	0.111013	0.104451	0.108608	0.103025	0.10136	0.105015	0.101778	0.103189	0.0999224	0.0993879	0.102951	0.103679	0.100991	0.105624	0.100546	0.106619	0.102684	0.10359	0.100858	0.103515	0.111652	0.104035	0.102847	0.103322	0.102417
33.0637	0.104094	0.102179	0.107613	0.104302	0.108133	0.107405	0.109202	0.114963	0.0976953	0.098601	0.102164	0.105178	0.116492	0.110004	0.105846	0.109529	0.0957705	0.0976359	0.100843	0.100115	0.0964333	0.0974577	0.102268	0.10108	0.110241	0.103679	0.10745	0.102253	0.100588	0.105401	0.101006	0.102803	0.0991503	0.0986158	0.102179	0.102521	0.0998333	0.104852	0.10016	0.105846	0.102298	0.103204	0.100472	0.102357	0.110108	0.102877	0.102075	0.102164	0.101645
33.4117	0.103708	0.101407	0.106841	0.10353	0.107361	0.106633	0.108044	0.114191	0.0973093	0.0978289	0.101006	0.104406	0.11572	0.108846	0.104688	0.107984	0.0953845	0.0968638	0.0992988	0.0985713	0.0952752	0.0970717	0.10111	0.0999224	0.109083	0.102521	0.107064	0.101095	0.0994303	0.105401	0.100234	0.101645	0.0983783	0.0982298	0.101021	0.101749	0.0994473	0.10408	0.0990018	0.104688	0.101912	0.102432	0.100086	0.101971	0.109722	0.102491	0.101689	0.101778	0.100487
33.7598	0.103322	0.101021	0.106455	0.102758	0.106589	0.105089	0.106886	0.112647	0.0965372	0.0974429	0.101006	0.10402	0.114562	0.107688	0.10353	0.107598	0.0946124	0.0964778	0.0989128	0.0985713	0.0948891	0.0962996	0.100724	0.0995363	0.108697	0.102521	0.10745	0.100709	0.0990443	0.105015	0.0994621	0.101259	0.0979922	0.0974577	0.101021	0.102135	0.0990612	0.103308	0.0986158	0.104688	0.10114	0.10166	0.0993137	0.101199	0.108177	0.101719	0.100531	0.101006	0.100101
34.1078	0.102164	0.100249	0.105297	0.101986	0.105817	0.104703	0.1065	0.111874	0.0965372	0.0970569	0.10062	0.103248	0.113404	0.106915	0.103144	0.10644	0.0942264	0.0957058	0.0985267	0.0974132	0.0945031	0.0959136	0.0995661	0.0987643	0.107925	0.101749	0.105906	0.0999372	0.0978862	0.107331	0.098304	0.100101	0.0972202	0.0970717	0.099863	0.100977	0.0979031	0.102149	0.0978438	0.103144	0.100754	0.100887	0.0981555	0.100813	0.108177	0.101333	0.100531	0.100234	0.0989425
34.4559	0.101778	0.100249	0.104911	0.101986	0.105431	0.105089	0.106114	0.111488	0.0965372	0.0962848	0.100234	0.103248	0.113018	0.106143	0.102372	0.105668	0.0938404	0.0960918	0.0985267	0.0977992	0.0945031	0.0955276	0.09918	0.0987643	0.107925	0.101363	0.105906	0.0999372	0.0982722	0.105787	0.0986901	0.100873	0.0979922	0.0970717	0.100635	0.101749	0.0982892	0.102536	0.0982298	0.10353	0.100754	0.101273	0.0981555	0.100813	0.108177	0.101719	0.100145	0.10062	0.0993285
34.8039	0.101006	0.099863	0.104525	0.1016	0.104659	0.104317	0.105728	0.11033	0.0965372	0.0962848	0.100234	0.102862	0.11186	0.105757	0.101214	0.10451	0.0926823	0.0945476	0.0977547	0.0974132	0.093345	0.0943695	0.0984079	0.0979922	0.106767	0.100977	0.10552	0.0995512	0.0975002	0.106945	0.098304	0.0997145	0.0972202	0.0966857	0.099863	0.100977	0.0979031	0.102149	0.0978438	0.102758	0.0999818	0.100115	0.0977695	0.0996551	0.107405	0.100561	0.100145	0.100234	0.0977844
35.1519	0.10062	0.0990909	0.104139	0.100828	0.104273	0.103545	0.105342	0.109944	0.0965372	0.0958988	0.0994621	0.102476	0.110315	0.104213	0.100442	0.103738	0.0930683	0.0953197	0.0973687	0.0966411	0.092959	0.0939835	0.0980219	0.0976062	0.105995	0.0998184	0.104362	0.0983931	0.0963421	0.106945	0.0967599	0.0989425	0.0972202	0.0962996	0.0990909	0.0998185	0.0975171	0.102149	0.0970717	0.101986	0.0988237	0.0997294	0.0969975	0.0992691	0.107791	0.100561	0.099373	0.0998481	0.0973983
35.5	0.100234	0.0990909	0.103367	0.100828	0.103501	0.103159	0.104184	0.109172	0.0965372	0.0958988	0.0990761	0.102476	0.110702	0.104213	0.100056	0.103738	0.0930683	0.0957058	0.0977547	0.0966411	0.092959	0.0943695	0.0980219	0.0972202	0.106381	0.0998184	0.103976	0.0987791	0.0967281	0.107331	0.0971459	0.0989425	0.0972202	0.0966857	0.099477	0.100204	0.0975171	0.102149	0.0970717	0.101986	0.0992097	0.0997294	0.0966114	0.0988831	0.106633	0.100175	0.098987	0.0994621	0.0970123
35.8481	0.0994621	0.0987049	0.102981	0.100056	0.103115	0.102773	0.104184	0.1084	0.0965372	0.0958988	0.0994621	0.101704	0.109929	0.104213	0.09967	0.102966	0.0934544	0.0957058	0.0973687	0.0970272	0.0921869	0.0939835	0.0980219	0.0972202	0.105609	0.0994324	0.10359	0.0980071	0.0963421	0.106173	0.0963739	0.0989425	0.0964481	0.0959136	0.0990909	0.10059	0.0975171	0.101763	0.0970717	0.1016	0.0992097	0.0993433	0.0966114	0.0988831	0.106633	0.100175	0.098987	0.0990761	0.0966263
36.1961	0.0990761	0.0983189	0.102595	0.0992839	0.102729	0.102387	0.104184	0.1084	0.0969232	0.0958988	0.0986901	0.101704	0.109543	0.103441	0.09967	0.10258	0.0926823	0.0953197	0.0973687	0.0966411	0.092959	0.0935974	0.0976359	0.0976062	0.104837	0.0994324	0.10359	0.0980071	0.0963421	0.106559	0.0967599	0.0989425	0.0968342	0.0962996	0.0990909	0.10059	0.0975171	0.102149	0.0974577	0.1016	0.0988237	0.0993433	0.0966114	0.0988831	0.106633	0.101333	0.098601	0.0998481	0.0973983
36.5441	0.098304	0.0979329	0.101823	0.0988979	0.102342	0.102001	0.103411	0.107628	0.0965372	0.0955127	0.0986901	0.101704	0.108771	0.103055	0.0988979	0.10258	0.0926823	0.0953197	0.0969826	0.0962551	0.0921869	0.0935974	0.0976359	0.0976062	0.104451	0.0986604	0.102432	0.0976211	0.095956	0.105015	0.0963739	0.0985564	0.0960621	0.0951415	0.0983189	0.100204	0.0971311	0.101763	0.0970717	0.101214	0.0992097	0.0989573	0.0966114	0.0988831	0.105861	0.0997888	0.098601	0.0990761	0.0966263
36.8922	0.097532	0.0967748	0.100665	0.0981259	0.10157	0.100843	0.102639	0.107242	0.0965372	0.0951267	0.097918	0.100932	0.108385	0.101897	0.0985119	0.101422	0.0919102	0.0945476	0.0965966	0.095483	0.0918009	0.0932114	0.0972499	0.0968341	0.102907	0.0975023	0.101273	0.096849	0.095184	0.104629	0.0956018	0.0981704	0.095676	0.0947555	0.0979328	0.0998185	0.0967451	0.101377	0.0962996	0.100442	0.0984376	0.0985713	0.0962254	0.098497	0.105475	0.0997888	0.0978289	0.0986901	0.0966263
37.2402	0.0971459	0.0967748	0.100665	0.0977398	0.10157	0.100843	0.102253	0.107242	0.0969232	0.0951267	0.097918	0.100932	0.107613	0.102283	0.0985119	0.101036	0.0922962	0.0949337	0.0965966	0.0958691	0.092573	0.0932114	0.0972499	0.0972202	0.103293	0.0975023	0.101273	0.096849	0.095956	0.103857	0.0963739	0.0985564	0.0960621	0.0951415	0.0979328	0.0998185	0.0971311	0.101763	0.0966857	0.100828	0.0988237	0.0993433	0.0969975	0.0988831	0.105861	0.0997888	0.0974429	0.0986901	0.0962402
37.5883	0.0963739	0.0960027	0.0995066	0.0965817	0.100798	0.100457	0.101867	0.106856	0.0961512	0.0943547	0.097918	0.10016	0.106841	0.101511	0.0981259	0.100264	0.0922962	0.0941616	0.0965966	0.0958691	0.0921869	0.0932114	0.0964778	0.0968341	0.102521	0.0967302	0.100115	0.0956909	0.09557	0.102699	0.0959878	0.0981704	0.09529	0.0947555	0.0975468	0.0986603	0.0967451	0.101377	0.0962996	0.100056	0.0995957	0.0993433	0.0969975	0.0988831	0.104703	0.0990167	0.0974429	0.0986901	0.0962402
37.9363	0.0952158	0.0948446	0.0987346	0.0961957	0.100412	0.0996848	0.101481	0.10647	0.0961512	0.0939686	0.0967599	0.0993879	0.106455	0.101511	0.0973538	0.100264	0.0915242	0.0933896	0.0958245	0.095097	0.0918009	0.0924393	0.0960918	0.0964481	0.101363	0.0959582	0.0993433	0.0953049	0.09557	0.101155	0.0959878	0.0981704	0.094518	0.0939835	0.0971608	0.0990464	0.096359	0.100605	0.0962996	0.09967	0.0984376	0.0989573	0.0969975	0.0988831	0.103931	0.0990167	0.0970569	0.098304	0.0958542
38.2843	0.0944437	0.0944586	0.0979625	0.0954236	0.0996403	0.0989128	0.100323	0.105698	0.0957651	0.0935826	0.0963739	0.0986158	0.105297	0.100739	0.0969678	0.0994918	0.0911382	0.0930035	0.0958245	0.095097	0.0918009	0.0920533	0.0960918	0.0964481	0.10059	0.0951861	0.0989573	0.0941468	0.0944119	0.0996106	0.0952158	0.0973983	0.0933599	0.0932114	0.0960027	0.0978883	0.0952009	0.0998333	0.0951415	0.0988979	0.0984376	0.0985713	0.0966114	0.098497	0.103159	0.0978586	0.0962848	0.0971459	0.0954682
38.6324	0.0932856	0.0936865	0.0968045	0.0946516	0.0984822	0.0977547	0.0991652	0.104926	0.0953791	0.0931965	0.0956018	0.0982298	0.104525	0.0999669	0.0961957	0.0987198	0.0903661	0.0918454	0.0946664	0.0939389	0.0910288	0.0916673	0.0953197	0.0956761	0.0998185	0.0948	0.0977992	0.0937607	0.0940259	0.0980665	0.0948298	0.0973983	0.0929738	0.0920533	0.0956167	0.0975023	0.0948149	0.0990612	0.0947555	0.0985119	0.0988237	0.0981853	0.0962254	0.098111	0.102001	0.0974726	0.0955127	0.0967599	0.0950822
38.9804	0.0932856	0.0936865	0.0964184	0.0946516	0.0984822	0.0973686	0.0987791	0.10454	0.0949931	0.0928105	0.0948298	0.0974577	0.104139	0.0995809	0.0961957	0.0987198	0.0907521	0.0918454	0.0946664	0.0935529	0.0914149	0.0916673	0.0953197	0.0960621	0.0994324	0.094414	0.0977992	0.0937607	0.0940259	0.0980665	0.0944437	0.0973983	0.0929738	0.0924393	0.0956167	0.0971162	0.0948149	0.0990612	0.0943695	0.0985119	0.0984376	0.0981853	0.0962254	0.098111	0.101615	0.0967005	0.0951267	0.0963739	0.0939241
39.3284	0.0921276	0.0925284	0.0952603	0.0931075	0.0977101	0.0969826	0.0980071	0.103768	0.094221	0.0916524	0.0940577	0.0962996	0.102981	0.0988088	0.0954237	0.0971756	0.089594	0.0906874	0.0935083	0.0927808	0.0902568	0.0908952	0.0945477	0.09529	0.0982743	0.0932559	0.0962551	0.0926027	0.0936399	0.0961363	0.0936717	0.0958542	0.0918158	0.0916673	0.0944586	0.0959581	0.0936568	0.0979032	0.0935974	0.0973538	0.0976656	0.0974132	0.0954533	0.097339	0.101229	0.0963145	0.0943546	0.0956018	0.093538
39.6765	0.0917415	0.0921424	0.0948743	0.0923354	0.0977101	0.0965966	0.0976211	0.103768	0.093449	0.0908804	0.0936717	0.0962996	0.102209	0.0980368	0.0946516	0.0960175	0.088822	0.0899153	0.0927363	0.0920088	0.0894847	0.0901231	0.0937756	0.094904	0.0978883	0.0928699	0.095097	0.0918306	0.0932538	0.0953643	0.0932856	0.0958542	0.0918158	0.0912813	0.0936865	0.0955721	0.0932708	0.0979032	0.0928254	0.0965817	0.0976656	0.0970271	0.0946813	0.097339	0.100457	0.0959284	0.0943546	0.0952158	0.093152
40.0245	0.0909694	0.0913703	0.0944883	0.0923354	0.096552	0.0954385	0.096849	0.102224	0.0930629	0.0908804	0.0928996	0.0951416	0.101823	0.0976507	0.0938795	0.0960175	0.0880499	0.0895293	0.0919642	0.0912367	0.0894847	0.0897371	0.0930035	0.094518	0.0971162	0.0920978	0.0943249	0.0914446	0.0917097	0.0942062	0.0921275	0.0943101	0.0906577	0.0901231	0.0929144	0.0948001	0.0917267	0.095973	0.0916673	0.0961957	0.0968935	0.0962551	0.0939092	0.0961808	0.0992988	0.0947704	0.0935826	0.0944437	0.0950822
40.3726	0.0905834	0.0905983	0.0933302	0.0915634	0.09578	0.0946665	0.0960769	0.101452	0.0919048	0.0897223	0.0925136	0.0947555	0.100279	0.0968787	0.0934935	0.0948594	0.0872779	0.0887572	0.0911922	0.0908507	0.0883266	0.088579	0.0922315	0.0937459	0.0967302	0.0913258	0.0935529	0.0906725	0.0913237	0.0938201	0.0913555	0.0939241	0.0898856	0.0897371	0.0929144	0.094028	0.0913406	0.095587	0.0908952	0.0946516	0.0953494	0.095483	0.0931372	0.0950228	0.0985267	0.0943843	0.0928105	0.0936716	0.0912218
40.7206	0.0905834	0.0902122	0.0937162	0.0915634	0.096552	0.0946665	0.0956909	0.101838	0.0915188	0.0897223	0.0921276	0.0943695	0.0998927	0.0961066	0.0927214	0.0952455	0.0872779	0.0883712	0.0911922	0.0904647	0.0879406	0.088579	0.0918454	0.0937459	0.0963442	0.0917118	0.0939389	0.0906725	0.0913237	0.0938201	0.0917415	0.0939241	0.0902716	0.0897371	0.0925284	0.094414	0.0913406	0.0952009	0.0912813	0.0950376	0.0953494	0.095097	0.0931372	0.0950228	0.0985267	0.0943843	0.0928105	0.0932856	0.0908358
41.0686	0.0898114	0.0898262	0.0925581	0.0907913	0.0953939	0.0938944	0.0953049	0.10068	0.0907467	0.0889502	0.0913555	0.0935974	0.0991206	0.0953345	0.0919494	0.0944734	0.0861198	0.0875991	0.0900341	0.0893065	0.0871685	0.0889651	0.0910734	0.0925878	0.0955721	0.0909398	0.0931669	0.0899004	0.0901656	0.0926621	0.0905834	0.092766	0.0891135	0.0889651	0.0917564	0.093642	0.0901826	0.0948149	0.0901232	0.0942655	0.0941913	0.0935529	0.0923651	0.0938647	0.0977547	0.0936123	0.0920385	0.0928996	0.0896777
41.4167	0.0898114	0.0898262	0.0929441	0.0907913	0.09578	0.0938944	0.0949188	0.100294	0.0907467	0.0893362	0.0913555	0.0935974	0.0991206	0.0949485	0.0919494	0.0937014	0.0861198	0.0872131	0.089648	0.0893065	0.0871685	0.0874209	0.0903013	0.0925878	0.0955721	0.0905537	0.0927808	0.0899004	0.0897795	0.0930481	0.0901974	0.092766	0.0898856	0.0897371	0.0925284	0.094028	0.0901826	0.0944289	0.0901232	0.0942655	0.0949634	0.0939389	0.0919791	0.0934786	0.0977547	0.0932263	0.0920385	0.0925136	0.0904498
41.7647	0.0894253	0.0894402	0.0925581	0.0900192	0.0950079	0.0935083	0.0945328	0.0999075	0.0903607	0.0885642	0.0909694	0.0928254	0.0983486	0.0945625	0.0911773	0.0933153	0.0857337	0.0868271	0.089648	0.0889205	0.0863965	0.0866489	0.0899153	0.0918158	0.0951861	0.0905537	0.0923948	0.0895144	0.0893935	0.092276	0.0898114	0.0919939	0.0887275	0.088193	0.0913703	0.093256	0.0897965	0.0936568	0.0893511	0.0934935	0.0938053	0.0935529	0.090821	0.0930926	0.0969826	0.0924542	0.0916524	0.0925136	0.0900638
42.1127	0.0890393	0.0886681	0.0914	0.0896332	0.0946219	0.0927363	0.0941468	0.0995215	0.0895887	0.0881782	0.0901974	0.0924393	0.0975765	0.0937904	0.0904053	0.0929293	0.0849617	0.086055	0.08849	0.0881485	0.0852384	0.0858768	0.0891432	0.0910437	0.094028	0.0893956	0.0912367	0.0883563	0.0886215	0.09189	0.0886533	0.0908358	0.0879555	0.087807	0.0902123	0.0924839	0.0890245	0.0924987	0.088579	0.0927214	0.0930332	0.0923948	0.090435	0.0923206	0.0969826	0.0928402	0.0912664	0.0921275	0.0892917
42.4608	0.0890393	0.0882821	0.0914	0.0896332	0.0942359	0.0919642	0.0937607	0.0991355	0.0899747	0.0881782	0.0905834	0.0920533	0.0975765	0.0937904	0.0907913	0.0925433	0.0841896	0.085669	0.08849	0.0881485	0.0852384	0.0858768	0.0887572	0.0910437	0.094028	0.0893956	0.0912367	0.0879703	0.0882354	0.0915039	0.0886533	0.0908358	0.0879555	0.0874209	0.0905983	0.0924839	0.0890245	0.0924987	0.088193	0.0923354	0.0926472	0.0916227	0.0900489	0.0915485	0.0962106	0.0920681	0.0908804	0.0913555	0.0889057
42.8088	0.0886533	0.0878961	0.091014	0.0888611	0.0934638	0.0915782	0.0929887	0.0979774	0.0888166	0.0877921	0.0898114	0.0912812	0.0971905	0.0930184	0.0896332	0.0917712	0.0838036	0.0848969	0.0877179	0.0873764	0.0844663	0.0854908	0.0883712	0.0898856	0.0932559	0.0886236	0.0904647	0.0875843	0.0874634	0.0907319	0.0874952	0.0900638	0.0871834	0.0862628	0.0898262	0.0913258	0.0882524	0.0913406	0.087421	0.0919494	0.0922612	0.0912367	0.0888908	0.0907765	0.0954385	0.0912961	0.0904944	0.0905834	0.0885197
43.1569	0.0882672	0.0878961	0.090628	0.0888611	0.0930778	0.0911922	0.0926027	0.0975914	0.0907467	0.0874061	0.0894253	0.0912812	0.0964184	0.0930184	0.0896332	0.0917712	0.0838036	0.0848969	0.0877179	0.0873764	0.0844663	0.0851048	0.0879852	0.0902716	0.0932559	0.0886236	0.0900786	0.0871982	0.0870773	0.0911179	0.0874952	0.0896777	0.0871834	0.0866489	0.0898262	0.0917118	0.0878664	0.0909546	0.087421	0.0919494	0.0914891	0.0904646	0.0888908	0.0903904	0.0950525	0.090524	0.0897223	0.0901974	0.0877476
43.5049	0.0878812	0.0878961	0.090628	0.0888611	0.0934638	0.0908061	0.0922166	0.0975914	0.103486	0.0870201	0.0890393	0.0908952	0.0960324	0.0926323	0.0892472	0.0913852	0.0834176	0.0848969	0.0873319	0.0869904	0.0836943	0.0847187	0.0875991	0.0898856	0.0924839	0.0882375	0.0896926	0.0871982	0.0866913	0.0911179	0.0871091	0.0892917	0.0867974	0.0862628	0.0894402	0.0913258	0.0874803	0.0913406	0.0870349	0.0911773	0.0918751	0.0900786	0.0881188	0.0903904	0.0946664	0.0909101	0.0893362	0.0901974	0.0869755
43.8529	0.0878812	0.08751	0.0902419	0.0880891	0.0930778	0.0911922	0.0922166	0.0972053	0.0884306	0.086634	0.0890393	0.0908952	0.0956464	0.0922463	0.0888611	0.0909991	0.0834176	0.0845109	0.0869458	0.0866043	0.0840803	0.0843327	0.0872131	0.0894996	0.0928699	0.0882375	0.0896926	0.0868122	0.0866913	0.0911179	0.0871091	0.0892917	0.0871834	0.0862628	0.0894402	0.0913258	0.0874803	0.0909546	0.0870349	0.0915634	0.0914891	0.0900786	0.0885048	0.0900044	0.0950525	0.0909101	0.0897223	0.0901974	0.0873615
44.201	0.0871091	0.086738	0.0894699	0.0880891	0.0926917	0.0904201	0.0918306	0.0960472	0.0992394	0.085862	0.0882672	0.0901232	0.0952603	0.0914743	0.0880891	0.0906131	0.0826455	0.0841249	0.0865598	0.0858323	0.0829222	0.0835606	0.086827	0.0891136	0.0920978	0.0870795	0.0893065	0.0864262	0.0859192	0.0903459	0.0867231	0.0885197	0.0864113	0.0854908	0.0890541	0.0913258	0.0870943	0.0905686	0.0862629	0.0907913	0.0914891	0.0893066	0.0877327	0.0892323	0.0942804	0.089752	0.0893362	0.0894253	0.0869755
[truncated: 31 more columns]

## Sheet: Figure 3C
# data represent OD600 absorption values, measured for a dmdA knockout mutant of Phaeobacter inhibens
# column names indicate control conditions without added supplement (Ctrl), or treatment conditions with added supplements, followed by the replicate number
# time is given in hours
time	DMSP_1	DMSP_2	DMSP_3	DMSP_4	Bet_1	Bet_2	Bet_3	Bet_4	Stach_1	Stach_2	Stach_3	Stach_4	Ctrl_1	Ctrl_2	Ctrl_3	Ctrl_4
0	0.000986511	0.000664841	0.00162989	0.0019945	0.00147978	0.00158701	0.00160846	0.00154411	0.0016728	0.00143689	0.000879278	0.000793497	0.00225184	0.0018229	0.000836403	-0.000171572
0.348861	0.00137255	0.00105085	0.00124388	0.00122242	0.00109375	0.00158701	0.00122242	0.000772068	0.0016728	0.00182292	0.00165135	0.000793497	0.00302391	0.00220894	0.00122244	-0.000943616
0.697278	0.00175858	0.000664841	0.000857846	0.00160846	0.00147978	0.00158701	0.00122242	0.000772068	0.000900728	0.00143689	0.00203739	0.000793497	0.00186583	0.0018229	0.000836403	-0.00210173
1.04572	0.000600474	0.000278804	0.00047181	6.43426e-05	0.000321675	0.000814964	0.00045035	0.000386032	0.000514691	0.00105085	0.000493271	2.14529e-05	0.00147979	0.00105086	0.000836403	-0.00248776
1.39417	0.00175858	0.00105085	0.00162989	0.0023805	0.00109375	0.00158701	0.00122242	-4.79358e-09	0.00128676	0.000664815	0.000879278	0.00117953	0.00186583	0.00105086	0.00122244	-0.00248776
1.74261	0.000986511	0.000664841	0.00047181	0.000836387	0.000707711	0.000814964	0.000836387	-4.79358e-09	0.000514691	0.000664815	0.000493271	2.14529e-05	0.00109375	0.000278785	0.00160845	0.000214465
2.09103	-0.00017157	0.000278804	8.57731e-05	6.43426e-05	-6.4333e-05	0.000428928	6.43426e-05	-4.79358e-09	-0.000257353	0.000278807	0.0024234	2.14529e-05	0.000707718	0.000664822	0.000450366	-0.000171572
2.43947	0.000214466	0.000278804	8.57731e-05	-0.000321694	-6.4333e-05	4.28914e-05	6.43426e-05	-4.79358e-09	0.000128684	0.000664815	0.000493271	0.00117953	0.000707718	0.000664822	0.000450366	-0.000171572
2.78792	0.000214466	-0.000107232	0.00047181	6.43426e-05	-6.4333e-05	4.28914e-05	6.43426e-05	0.000386032	0.000128684	0.000278807	0.000107234	2.14529e-05	0.000321681	-0.000107223	0.000450366	-0.000171572
3.13636	0.000214466	-0.000107232	-0.000300235	6.43426e-05	-6.4333e-05	-0.000729153	-0.000321694	-4.79358e-09	-0.00102943	-0.000107229	-0.000664839	2.14529e-05	0.000321681	-0.000107223	6.43298e-05	0.000214465
3.48478	-0.00017157	0.000278804	8.57731e-05	-0.000321694	-6.4333e-05	-0.000343145	6.43426e-05	-4.79358e-09	-0.000257353	0.000278807	-0.000278803	-0.000364584	-0.000450363	-0.000107223	0.000450366	0.000600501
3.83322	-0.00017157	0.000278804	8.57731e-05	6.43426e-05	-6.4333e-05	4.28914e-05	-0.000321694	0.000386032	-0.000257353	-0.000107229	0.000107234	0.000407461	0.000321681	-0.000107223	0.000450366	0.000600501
4.18167	-0.00017157	-0.000107232	-0.000300235	6.43426e-05	-6.4333e-05	-0.000343145	-0.000321694	-4.79358e-09	-0.000257353	0.000278807	-0.000278803	2.14529e-05	-0.000450363	-0.000493259	6.43298e-05	0.000986509
4.53011	-0.00017157	-0.000107232	-0.000300235	-0.000321694	-0.00045037	-0.000343145	-0.000321694	-0.000386013	-0.000643389	-0.000493266	0.000107234	-0.000364584	-0.000450363	-0.000879296	-0.000707714	0.00137255
4.87853	-0.00017157	0.000278804	-0.000300235	-0.000321694	-6.4333e-05	-0.000343145	6.43426e-05	-4.79358e-09	0.000128684	0.000278807	0.000107234	-0.000364584	-0.000450363	-0.000107223	6.43298e-05	0.00137255
5.22697	-0.00017157	-0.000107232	-0.000300235	-0.000321694	-0.00045037	-0.000343145	-0.000321694	-0.000386013	0.000128684	-0.000493266	-0.000278803	0.00156557	-6.43266e-05	0.000278785	-0.000321678	-0.000171572
5.57542	0.000214466	0.000278804	-0.000300235	6.43426e-05	0.000321675	0.000428928	6.43426e-05	-4.79358e-09	0.000514691	-0.000107229	-0.000278803	0.000407461	0.000321681	0.000278785	6.43298e-05	-0.000171572
5.92383	0.000214466	-0.000107232	0.00047181	6.43426e-05	-6.4333e-05	4.28914e-05	6.43426e-05	-4.79358e-09	0.000128684	-0.000107229	0.000107234	-0.000364584	-6.43266e-05	-0.000107223	6.43298e-05	-0.000171572
6.27228	0.000214466	-0.000493269	-0.000300235	6.43426e-05	-0.00045037	-0.000343145	6.43426e-05	-4.79358e-09	0.000128684	-0.000493266	-0.000278803	-0.000364584	-6.43266e-05	-0.000107223	-0.000321678	-0.00132965
6.62072	-0.00017157	-0.000107232	8.57731e-05	-0.000321694	-6.4333e-05	0.000428928	6.43426e-05	0.000386032	0.000128684	-0.000107229	-0.000278803	-0.00075062	-0.000450363	-0.000107223	-0.000707714	-0.000557608
6.96914	0.000214466	-0.000107232	0.00047181	0.000836387	0.000321675	0.000428928	0.00045035	-4.79358e-09	0.000900728	-0.000107229	-0.000278803	2.14529e-05	0.000707718	0.000664822	-0.000321678	-0.000557608
7.31758	-0.000557607	-0.000493269	-0.000300235	-0.000321694	-6.4333e-05	-0.000343145	-0.000321694	-0.000386013	0.000128684	-0.000493266	-0.00105085	-0.00075062	-0.00122244	-0.000107223	-0.00147979	-0.000943616
7.66603	-0.000557607	-0.000493269	8.57731e-05	6.43426e-05	0.000707711	0.000428928	6.43426e-05	-4.79358e-09	-0.000257353	-0.000107229	-0.000278803	-0.000364584	-0.0008364	-0.000493259	-0.000321678	-0.000943616
8.01444	0.000600474	-0.000107232	0.000857846	0.000836387	0.00147978	0.000428928	0.00045035	0.000386032	0.000128684	0.000278807	-0.000278803	-0.000364584	0.000707718	-0.000107223	-0.000321678	-0.000557608
8.36289	-0.00017157	-0.000493269	-0.000300235	-0.000321694	0.000321675	4.28914e-05	6.43426e-05	-4.79358e-09	0.000128684	-0.000107229	-0.000664839	-0.00075062	0.000321681	-0.000879296	-0.00109375	-0.000943616
8.71133	0.000600474	0.000278804	0.000857846	0.000450379	0.00147978	0.000428928	0.000836387	0.000772068	0.000900728	0.000278807	0.000107234	-0.000364584	0.000707718	-0.000107223	-0.000321678	0.000214465
9.05975	0.000214466	-0.000107232	0.000857846	6.43426e-05	0.000707711	0.000428928	0.000836387	0.000772068	0.00128676	0.000664815	0.000493271	0.000793497	0.00109375	0.000664822	0.000450366	0.000214465
9.40819	0.000214466	-0.000493269	8.57731e-05	6.43426e-05	0.000707711	0.000428928	0.00045035	0.000772068	0.000900728	0.000278807	0.000107234	2.14529e-05	0.00109375	-0.000107223	-0.000321678	0.000214465
9.75664	0.000600474	0.000278804	0.000857846	0.00122242	0.00147978	0.00235908	0.00122242	0.0011581	0.0016728	0.000664815	0.000107234	2.14529e-05	0.000707718	0.000278785	-0.000321678	0.000986509
10.1051	0.000600474	0.000278804	0.000857846	0.00122242	0.00147978	0.001201	0.00122242	0.00154411	0.00205881	0.000664815	0.000879278	0.000793497	-6.43266e-05	0.000278785	6.43298e-05	0.00175858
10.4535	0.000600474	-0.000107232	0.00047181	0.00160846	0.00186579	0.00158701	0.00160846	0.00154411	0.00205881	0.00105085	0.000493271	0.000407461	-6.43266e-05	0.000278785	-0.000707714	0.000600501
10.8019	0.000600474	0.000278804	0.000857846	0.000836387	0.00186579	0.00158701	0.0019945	0.00154411	0.00205881	0.00143689	0.00126531	0.00117953	0.000321681	0.000664822	0.000450366	-0.000171572
11.1504	0.000600474	0.000278804	0.000857846	0.000836387	0.00225183	0.00235908	0.0019945	0.00193015	0.00205881	0.00143689	0.00165135	0.00195161	0.00109375	0.00105086	0.000450366	0.000214465
11.4988	0.000986511	-0.000107232	0.00124388	0.000836387	0.00263787	0.00197305	0.0023805	0.00231619	0.00244485	0.00143689	0.00165135	0.00117953	0.000321681	0.000664822	6.43298e-05	-0.000171572
11.8473	0.000600474	0.000278804	0.000857846	0.000836387	0.00263787	0.00274512	0.0019945	0.00270222	0.00321692	0.00182292	0.0024234	0.00233761	0.00147979	0.0014369	0.000836403	0.000986509
12.1957	0.00137255	0.00105085	0.00162989	0.00160846	0.0030239	0.00313113	0.00276654	0.00308823	0.00360293	0.00259497	0.0024234	0.00310969	0.00109375	0.0014369	0.000836403	0.000600501
12.5441	0.00137255	0.00105085	0.00162989	0.00122242	0.00340991	0.00274512	0.00276654	0.00308823	0.00360293	0.00298101	0.00280943	0.00310969	0.00263787	0.0018229	0.00160845	0.000600501
12.8926	0.00214459	0.00105085	0.00201593	0.00122242	0.00418198	0.00313113	0.00315258	0.00347427	0.00398896	0.00298101	0.00280943	0.00310969	0.00186583	0.0014369	0.00122244	0.000600501
13.241	0.000986511	0.00105085	0.00201593	0.0023805	0.00534006	0.00351716	0.00353861	0.00347427	0.00398896	0.00298101	0.00319547	0.00388173	0.000707718	0.0014369	0.000836403	0.000600501
13.5894	0.00175858	0.00143688	0.00201593	0.0019945	0.00418198	0.00351716	0.00392462	0.00424634	0.00514707	0.00413909	0.00473959	0.00542588	0.00263787	0.00259497	0.00238052	0.00175858
13.9379	0.00214459	0.00182292	0.00240196	0.0023805	0.00495406	0.00428924	0.00431066	0.00463238	0.00553308	0.00452512	0.00396754	0.00503984	0.00225184	0.00259497	0.00238052	0.00175858
14.2863	0.00175858	0.00220896	0.002788	0.00315258	0.00495406	0.00467524	0.00508273	0.00540442	0.00630515	0.00491116	0.00512562	0.00581189	0.00263787	0.00298101	0.00238052	0.00214462
14.6347	0.00214459	0.00220896	0.002788	0.00315258	0.00688418	0.00544732	0.00546874	0.00540442	0.00630515	0.0052972	0.00512562	0.00581189	0.00225184	0.00259497	0.00199448	0.00175858
14.9832	0.00214459	0.00182292	0.00317401	0.00315258	0.00649817	0.00583335	0.00585478	0.0065625	0.0070772	0.00568323	0.00551166	0.00696999	0.00225184	0.00259497	0.00276656	0.00175858
15.3316	0.0033027	0.00259497	0.00356004	0.00392465	0.00727022	0.0066054	0.00701288	0.00733457	0.00823531	0.00684131	0.00705578	0.00812808	0.00379595	0.00336705	0.00315259	0.00253066
15.68	0.00368871	0.00336704	0.00394608	0.00469669	0.00842833	0.00737747	0.00778493	0.00849265	0.00977942	0.00799939	0.00859989	0.0104443	0.00495406	0.00491117	0.00431067	0.00368874
16.0285	0.00446078	0.00452512	0.00510416	0.00508273	0.00997244	0.00892159	0.00932905	0.00965077	0.0109375	0.00954351	0.00975798	0.0123744	0.00611214	0.00529717	0.00508272	0.00407477
16.3769	0.00446078	0.00452512	0.0054902	0.00739892	0.0103585	0.00969366	0.0101011	0.0104228	0.0120956	0.0110876	0.0113021	0.0139185	0.00649818	0.00606925	0.00585479	0.0060049
16.7253	0.00561886	0.00529719	0.00626227	0.00624081	0.0119026	0.0108517	0.0116452	0.0119669	0.0132537	0.0126317	0.0132322	0.0146906	0.00688422	0.00606925	0.00662687	0.00639093
17.0738	0.00639094	0.00606924	0.00703432	0.00662685	0.0134467	0.0120098	0.0124173	0.013511	0.0159559	0.0137899	0.0155484	0.0173928	0.00842833	0.0079994	0.00817098	0.00793505
17.4222	0.00754902	0.00761338	0.00819242	0.00817097	0.0153768	0.0135539	0.0147335	0.0150552	0.017114	0.016106	0.0167065	0.0189369	0.00842833	0.00877144	0.0101011	0.00870712
17.7707	0.00832109	0.00838543	0.00896447	0.00894304	0.0165349	0.0150981	0.0162776	0.0165993	0.0186581	0.0172641	0.0182506	0.0212531	0.00958641	0.00954352	0.0104871	0.00947917
18.1191	0.00909313	0.0091575	0.0101225	0.00971508	0.0188511	0.0166422	0.0178217	0.0185294	0.0213603	0.0191943	0.0209529	0.0235693	0.0122886	0.0110876	0.0124173	0.0114093
18.4675	0.00986521	0.0103156	0.0105086	0.0108732	0.0203952	0.0181863	0.0197519	0.0204596	0.0232905	0.0215104	0.023269	0.0258854	0.0122886	0.0122457	0.0135754	0.0125674
18.816	0.0114093	0.0114737	0.0124387	0.0124173	0.0227114	0.0205025	0.0220681	0.0227758	0.0256067	0.0242127	0.0251992	0.0282016	0.0142188	0.0137898	0.0151195	0.0144976
19.1644	0.0129534	0.0130178	0.0135968	0.0158916	0.0246416	0.0224326	0.0239982	0.025092	0.0279228	0.0257568	0.0282874	0.0312899	0.0153769	0.015334	0.0170496	0.0164277
19.5128	0.0141115	0.0145619	0.0147549	0.0151195	0.0273438	0.0247488	0.0270864	0.0277942	0.0306251	0.028459	0.0306036	0.0339921	0.017307	0.0168781	0.0189798	0.0179718
19.8613	0.0160417	0.0164921	0.0170711	0.0174357	0.030046	0.027065	0.0297886	0.0304964	0.0337133	0.0319333	0.0340779	0.0374664	0.0184651	0.0180362	0.02091	0.020288
20.2097	0.0183579	0.0188082	0.0186152	0.0193658	0.0331342	0.0297672	0.0328769	0.0335846	0.0371876	0.0346355	0.0371661	0.0409406	0.0211673	0.0203524	0.0236122	0.0222182
20.5581	0.020288	0.0207384	0.0209314	0.021296	0.0366085	0.0332415	0.0363511	0.0366729	0.0410478	0.0381097	0.0414125	0.0444149	0.0223254	0.0222825	0.0263144	0.0241483
20.9066	0.0226042	0.0234406	0.0236336	0.0236122	0.0400828	0.0363297	0.0398254	0.0401471	0.0452942	0.04197	0.0460448	0.0490473	0.0257997	0.0245987	0.0290166	0.0276226
21.255	0.0253064	0.0257568	0.0259498	0.0263144	0.0439431	0.04019	0.0436857	0.0440074	0.0491545	0.0458303	0.0499051	0.0532936	0.0288879	0.0265288	0.0313328	0.0299388
21.6034	0.0280086	0.028845	0.028266	0.0290166	0.0478034	0.0444363	0.047932	0.0482538	0.0530148	0.0500767	0.0545375	0.057926	0.030818	0.029231	0.034421	0.033027
21.9519	0.0303248	0.0315472	0.0317403	0.0321048	0.0524357	0.0486827	0.0525644	0.0532721	0.0584192	0.055095	0.0599419	0.0629443	0.0342923	0.0319333	0.0378953	0.0365013
22.3003	0.0337991	0.0350215	0.0344424	0.034807	0.0570681	0.052929	0.0575828	0.0579045	0.0630515	0.0601134	0.0645742	0.0675767	0.0373806	0.0350215	0.0417556	0.0399755
22.6487	0.0368873	0.0388818	0.0379167	0.0382813	0.0620865	0.0583334	0.0633732	0.0629229	0.0672979	0.0651319	0.0695926	0.0725951	0.0408549	0.0381097	0.0456159	0.0438358
22.9972	0.0407476	0.0427421	0.0421631	0.0425276	0.0674909	0.0637379	0.0691637	0.0687133	0.0727023	0.0709223	0.0749971	0.0779995	0.0447151	0.041584	0.0502482	0.0484682
23.3456	0.04538	0.0477605	0.0464094	0.047546	0.0740534	0.0706864	0.0764983	0.0764339	0.0781067	0.0770988	0.0800154	0.0857201	0.0505056	0.0469884	0.0564247	0.0542587
23.6941	0.0496263	0.0516208	0.0514278	0.0521784	0.0798438	0.0772489	0.0834468	0.0826104	0.0850553	0.0832753	0.086964	0.0903525	0.0551379	0.0516208	0.0618291	0.0577329
24.0425	0.0554167	0.0570252	0.0564462	0.0579688	0.0860203	0.0838114	0.0907814	0.0891729	0.0912318	0.0894517	0.0931405	0.0965289	0.0609284	0.0570252	0.0683916	0.0635234
24.3909	0.0596631	0.0620436	0.0614645	0.0629872	0.0921968	0.0896018	0.0965718	0.0945774	0.0962501	0.0952422	0.0993169	0.101547	0.0655608	0.0624296	0.073024	0.0681557
24.7394	0.0650675	0.067062	0.0664829	0.0680056	0.0991454	0.0965504	0.102748	0.101912	0.102041	0.101419	0.105879	0.107724	0.0709652	0.0678341	0.0799725	0.0739462
25.0878	0.0704719	0.0724664	0.0715013	0.0745681	0.106866	0.104271	0.110083	0.109633	0.108603	0.109139	0.112056	0.113514	0.0763696	0.0736245	0.0842189	0.0801227
25.4363	0.0766484	0.0782569	0.0776778	0.0807446	0.114587	0.111992	0.117417	0.118511	0.114394	0.115702	0.118232	0.119691	0.0829321	0.080187	0.0915535	0.0862991
25.7847	0.0824388	0.0840473	0.0834683	0.0869211	0.121535	0.119712	0.125138	0.127004	0.119798	0.119948	0.123251	0.123937	0.0891086	0.0863635	0.0969579	0.0928617
26.1331	0.0878433	0.0894517	0.0888727	0.0930976	0.128098	0.127047	0.130156	0.133566	0.12443	0.12458	0.129041	0.130886	0.0952851	0.093312	0.10352	0.0990381
26.4816	0.0944058	0.0956282	0.0950491	0.099274	0.133116	0.131679	0.133631	0.138585	0.129063	0.128055	0.132902	0.13436	0.102234	0.0994885	0.109311	0.105215
26.83	0.100196	0.100647	0.101612	0.104678	0.136976	0.135925	0.138263	0.143989	0.134081	0.134231	0.136762	0.14015	0.108024	0.105279	0.114715	0.111005
27.1784	0.105987	0.106051	0.107788	0.109311	0.142767	0.140944	0.144054	0.147463	0.139485	0.137705	0.142166	0.145169	0.114201	0.110297	0.119734	0.116409
27.5269	0.110619	0.110683	0.112034	0.114329	0.148171	0.146348	0.15023	0.153254	0.145276	0.143496	0.148729	0.152117	0.118833	0.116474	0.125138	0.121814
27.8753	0.115251	0.115702	0.117053	0.119734	0.154734	0.152139	0.156793	0.15943	0.151838	0.151217	0.154905	0.15868	0.124237	0.12265	0.130929	0.127218
28.2237	0.12027	0.12072	0.121299	0.125524	0.160138	0.153683	0.153704	0.164449	0.158401	0.157007	0.159538	0.16061	0.130414	0.128441	0.137105	0.133781
28.5721	0.124516	0.125739	0.126318	0.130542	0.159366	0.152139	0.1483	0.163677	0.162647	0.156235	0.161082	0.15868	0.13659	0.135003	0.143667	0.139571
28.9206	0.129534	0.130757	0.131336	0.135561	0.157822	0.149437	0.145212	0.161361	0.162261	0.153919	0.15838	0.152889	0.142381	0.140794	0.15023	0.145362
29.269	0.134939	0.136161	0.137512	0.140965	0.15512	0.14712	0.143667	0.157886	0.160717	0.150058	0.156449	0.149801	0.149715	0.147356	0.157951	0.151538
29.6175	0.141115	0.141952	0.142917	0.147142	0.150873	0.14326	0.139807	0.154412	0.158015	0.14697	0.153361	0.146327	0.15319	0.156235	0.161425	0.158873
29.9659	0.14845	0.147356	0.147163	0.149458	0.146627	0.138628	0.137491	0.150552	0.155699	0.143496	0.149887	0.144397	0.15319	0.157779	0.160653	0.160803
30.3143	0.149608	0.145426	0.143689	0.145984	0.142767	0.135539	0.134789	0.146691	0.152997	0.138864	0.146413	0.142466	0.151259	0.156235	0.158337	0.159259
30.6628	0.146134	0.142338	0.141373	0.144054	0.139292	0.132451	0.132473	0.144375	0.149908	0.138092	0.144096	0.14015	0.148943	0.153147	0.155634	0.156943
31.0112	0.14459	0.140794	0.139057	0.140193	0.137362	0.130907	0.130929	0.142059	0.147978	0.135389	0.142166	0.13822	0.145855	0.149286	0.152932	0.153854
31.3596	0.141115	0.138092	0.135582	0.136333	0.135046	0.128977	0.128612	0.140129	0.145662	0.133845	0.13985	0.137062	0.143539	0.146198	0.150616	0.150766
31.7081	0.137255	0.134617	0.132108	0.133245	0.133116	0.127047	0.127068	0.138585	0.143732	0.129985	0.13792	0.135132	0.141223	0.143496	0.1483	0.148064
32.0565	0.134939	0.131915	0.129406	0.130929	0.131958	0.125503	0.126682	0.137041	0.141416	0.129213	0.136376	0.13436	0.139679	0.140794	0.14637	0.145748
32.4049	0.132623	0.129599	0.127862	0.128612	0.130028	0.124731	0.12591	0.136269	0.139099	0.128441	0.134832	0.132044	0.137362	0.138478	0.144054	0.144204
32.7534	0.129534	0.126897	0.124773	0.126296	0.12887	0.123959	0.124752	0.134338	0.138327	0.127669	0.133674	0.131658	0.135432	0.136547	0.142123	0.141115
33.1018	0.128376	0.125353	0.123615	0.125138	0.129642	0.123959	0.124752	0.134724	0.138327	0.126511	0.134446	0.132044	0.135046	0.135003	0.140965	0.140729
33.4502	0.126832	0.123808	0.122071	0.12398	0.129642	0.123186	0.12398	0.13318	0.138713	0.126511	0.13406	0.132044	0.136204	0.133845	0.140193	0.139185
33.7987	0.125288	0.12265	0.120913	0.123208	0.12887	0.1228	0.123594	0.132408	0.137941	0.126511	0.133674	0.131272	0.133888	0.132687	0.139035	0.138027
34.1471	0.124516	0.122264	0.121299	0.122436	0.12887	0.122028	0.123208	0.13125	0.137555	0.126511	0.13406	0.131658	0.133502	0.132301	0.138263	0.137255
34.4956	0.123744	0.121106	0.121299	0.12205	0.129256	0.12087	0.122822	0.13125	0.137169	0.126511	0.13406	0.131272	0.133502	0.132301	0.138263	0.137255
34.844	0.124902	0.12072	0.121685	0.122822	0.12887	0.119326	0.12205	0.131636	0.137941	0.126897	0.13406	0.130114	0.135046	0.132301	0.140193	0.137641
35.1924	0.124516	0.121106	0.121685	0.123208	0.127712	0.118554	0.120892	0.130864	0.137169	0.126125	0.133288	0.129342	0.135432	0.131915	0.138649	0.138027
35.5409	0.124902	0.121106	0.122457	0.123208	0.12694	0.119712	0.119734	0.129706	0.135625	0.126125	0.132516	0.128183	0.135046	0.132301	0.137877	0.137641
35.8893	0.125288	0.121878	0.122071	0.122822	0.125395	0.11894	0.11819	0.128162	0.134467	0.124966	0.130585	0.126639	0.133502	0.131529	0.136719	0.136483
36.2377	0.124902	0.121878	0.122071	0.121278	0.123851	0.117396	0.116645	0.126232	0.132537	0.123422	0.129041	0.125867	0.131958	0.130757	0.135947	0.134553
36.5862	0.124516	0.122264	0.122071	0.121278	0.122307	0.115852	0.115487	0.123916	0.130993	0.12265	0.128269	0.123937	0.130414	0.129599	0.134017	0.133009
36.9346	0.123358	0.121492	0.120527	0.119734	0.120763	0.114308	0.114329	0.122372	0.129449	0.12072	0.126725	0.122779	0.12694	0.127669	0.130929	0.130307
37.283	0.1222	0.120334	0.119369	0.11819	0.119219	0.112764	0.113171	0.120827	0.127133	0.11879	0.124409	0.121235	0.123851	0.125739	0.128998	0.12799
37.6315	0.121042	0.119176	0.118597	0.116645	0.117289	0.111606	0.112399	0.119669	0.125202	0.117246	0.122479	0.120077	0.121149	0.123808	0.126682	0.125674
37.9799	0.119498	0.117632	0.117053	0.115487	0.116131	0.110447	0.111627	0.117739	0.124044	0.116088	0.121707	0.119305	0.119219	0.121878	0.124752	0.123744
38.3284	0.117954	0.116474	0.115509	0.114329	0.114973	0.109289	0.110855	0.117353	0.123658	0.114544	0.120549	0.118147	0.116517	0.119948	0.122822	0.1222
38.6768	0.116796	0.115316	0.114351	0.113171	0.114201	0.108517	0.110469	0.116581	0.122114	0.114158	0.119391	0.117761	0.115359	0.118404	0.121664	0.12027
39.0252	0.115637	0.114158	0.113193	0.112399	0.113042	0.107745	0.109697	0.115809	0.121728	0.113	0.118232	0.116603	0.113815	0.11686	0.120506	0.119498
39.3737	0.114865	0.113	0.112034	0.111627	0.11227	0.106973	0.109311	0.115037	0.121342	0.111841	0.117846	0.116216	0.113428	0.115702	0.119734	0.11834
39.7221	0.113707	0.111841	0.110876	0.110855	0.111498	0.106587	0.108925	0.114651	0.12057	0.111841	0.11746	0.11583	0.113042	0.11493	0.118962	0.11834
40.0705	0.112935	0.111069	0.110876	0.111241	0.111112	0.106973	0.108925	0.114265	0.119798	0.111841	0.116302	0.115058	0.113042	0.11493	0.118576	0.11834
40.419	0.112163	0.110297	0.108946	0.110083	0.11034	0.105815	0.108925	0.113879	0.118254	0.111069	0.11553	0.115058	0.11227	0.114158	0.117803	0.117568
40.7674	0.111391	0.109139	0.108174	0.109697	0.109568	0.105815	0.107767	0.113107	0.11864	0.111069	0.115916	0.1139	0.111884	0.114158	0.117803	0.116796
41.1158	0.109847	0.107209	0.105858	0.106995	0.10648	0.101955	0.103906	0.110019	0.115552	0.109139	0.114372	0.112356	0.111112	0.113	0.116259	0.115251
41.4643	0.108689	0.106437	0.1047	0.105837	0.104936	0.100411	0.102362	0.109246	0.112463	0.107981	0.113986	0.111584	0.109954	0.112614	0.114329	0.114479
41.8127	0.108689	0.106437	0.105086	0.106995	0.106094	0.101569	0.102748	0.111177	0.11478	0.107981	0.1136	0.11197	0.11034	0.113	0.115101	0.114479
42.1611	0.108689	0.106437	0.1047	0.106995	0.106866	0.101955	0.104292	0.111563	0.11478	0.107981	0.112828	0.111198	0.109568	0.112227	0.116645	0.114865
42.5096	0.108303	0.106437	0.105086	0.107381	0.107638	0.102727	0.104678	0.112335	0.115166	0.109139	0.112442	0.111584	0.109568	0.112227	0.113943	0.114479
42.858	0.108689	0.106437	0.105086	0.107767	0.107638	0.103113	0.105451	0.112721	0.11478	0.108753	0.111284	0.111584	0.109182	0.112227	0.113557	0.114093
43.2064	0.108303	0.106051	0.1047	0.106995	0.107252	0.103113	0.105064	0.112335	0.114008	0.108753	0.112056	0.111198	0.108796	0.111841	0.113171	0.113321
43.5549	0.107917	0.105665	0.104314	0.106995	0.107252	0.102727	0.105064	0.111563	0.113621	0.107981	0.11167	0.110426	0.108796	0.111455	0.112399	0.112549
43.9033	0.107531	0.105279	0.103928	0.106995	0.107252	0.102341	0.105451	0.111177	0.113235	0.107981	0.110898	0.110426	0.10841	0.111069	0.111627	0.112163
44.2518	0.107917	0.106051	0.104314	0.107381	0.107638	0.102727	0.105451	0.111177	0.114008	0.108367	0.11167	0.111198	0.108796	0.111069	0.112013	0.113321
44.6002	0.107531	0.105279	0.103928	0.107381	0.107252	0.103113	0.105451	0.110791	0.113235	0.107595	0.110898	0.110426	0.108024	0.111069	0.111627	0.112549
44.9486	0.107917	0.105279	0.103928	0.106995	0.107252	0.103113	0.105451	0.110405	0.113235	0.107209	0.110512	0.110426	0.108024	0.110683	0.111627	0.112549
45.2971	0.107531	0.105279	0.103928	0.106995	0.107252	0.102727	0.105451	0.111177	0.112849	0.107209	0.110898	0.11004	0.108024	0.111069	0.111627	0.112163
45.6455	0.107531	0.104893	0.103542	0.106223	0.106866	0.102727	0.105451	0.110405	0.112463	0.107209	0.110126	0.109654	0.107638	0.110683	0.110855	0.112163
45.9939	0.107145	0.104893	0.103156	0.106223	0.107252	0.102727	0.105451	0.110791	0.113235	0.106823	0.110126	0.109654	0.107252	0.110297	0.111241	0.111391
46.3424	0.106759	0.104507	0.103542	0.105837	0.106866	0.102341	0.105064	0.110791	0.112077	0.106823	0.109354	0.109268	0.106866	0.109911	0.110469	0.110233
46.6908	0.106373	0.103735	0.103156	0.105837	0.10648	0.102341	0.105064	0.110405	0.111691	0.106051	0.108968	0.108882	0.10648	0.109139	0.109697	0.109847
47.0393	0.105987	0.103735	0.103156	0.105451	0.106866	0.102727	0.105451	0.110791	0.112463	0.106437	0.108968	0.108882	0.10648	0.109139	0.109697	0.110233
47.3877	0.105987	0.104121	0.103542	0.105451	0.107252	0.102727	0.105451	0.110791	0.112077	0.106823	0.109354	0.108882	0.106094	0.109525	0.110083	0.110233
47.7361	0.105987	0.103735	0.103542	0.106223	0.107252	0.103113	0.105837	0.110791	0.112077	0.107209	0.109354	0.109268	0.106094	0.109139	0.109697	0.110233
