# Supplementary material for: Algal methylated compounds shorten the lag phase of Phaeobacter inhibens bacteria
Source: Nat Microbiol. 2024 Jul 5;9(8):2006–21. doi: 10.1038/s41564-024-01742-6 (PMC11306105; doi:10.1038/s41564-024-01742-6)
Supplement: Supplementary file 9 — Unprocessed OD600 measurements. [file 41564_2024_1742_MOESM9_ESM.xlsx]

## Sheet: Table 1,  Bsubtilis168
# data represent OD600 absorption values
# column names indicate the tested bacteria, the added supplement and the replicate number
# time is given in hours
time	Bsubtilis_1	Bsubtilis_2	Bsubtilis_3	Bsubtilis_DMSP_1	Bsubtilis_DMSP_2	Bsubtilis_DMSP_3	Bsubtilis_Betaine_1	Bsubtilis_Betaine_2	Bsubtilis_Betaine_3
0	0.000949708	0.000927473	0.00149207	0.000927485	0.000527488	0.000792534	0.000527492	0.000627486	0.000749713
1.01347	0.00139651	0.00109651	0.00124651	0.000854	0.000546512	0.000996512	0.000796508	0.000396513	0.00089651
2.02558	0.00131641	0.00111651	0.00121641	0.000416407	0.000716408	0.0012163	0.000916429	0.000816413	0.00101641
3.03769	0.00140441	0.00130441	0.00135441	0.000304407	0.000804408	0.00130441	0.00100441	0.000904407	0.00120441
4.04981	0.00149355	0.00129352	0.00139331	0.000393396	0.000843554	0.00129351	0.000993532	0.000933521	0.00119353
5.06189	0.00141894	0.00121896	0.00131841	0.000318207	0.000768749	0.00121894	0.000918109	0.000931841	0.00101841
6.074	0.0014382	0.0011382	0.00128304	0.000338046	0.000738853	0.00113893	0.000938358	0.000913875	0.00103838
7.08611	0.00153214	0.00113213	0.00133243	0.00033239	0.000782394	0.00123239	0.000932743	0.00104321	0.00103213
8.09822	0.00153218	0.00113294	0.00133234	0.000332723	0.000732394	0.00113249	0.00083234	0.000943218	0.00103218
9.11033	0.00153587	0.00113587	0.00133527	0.000435753	0.00083934	0.00123546	0.000935293	0.000935452	0.00103597
10.1224	0.00153215	0.00113293	0.00133245	0.000432934	0.000782976	0.00113293	0.00083345	0.000932673	0.00103293
11.1346	0.00160761	0.00110793	0.00135745	0.000407523	0.000857451	0.00130724	0.00100762	0.000907645	0.00110761
12.1467	0.00154561	0.00114321	0.00134572	0.000445532	0.00084834	0.00124528	0.00084432	0.000945754	0.000945325
13.1588	0.00154411	0.00114429	0.00134443	0.000444632	0.000794325	0.00114436	0.00084532	0.000944362	0.000944283
14.1709	0.00244612	0.00194697	0.00219624	0.00124642	0.000964696	0.000946974	0.000946496	0.000946254	0.000964697
15.183	0.00179811	0.00129896	0.00154835	0.000598246	0.00094472	0.00129862	0.000598531	0.000598632	0.000698843
16.1951	0.00228511	0.00158523	0.00193585	0.000985624	0.00123598	0.00148538	0.00156288	0.000985123	0.00156238
17.2072	0.00203911	0.00113911	0.00158911	0.00121689	0.00111689	0.001928	0.00241689	0.00161688	0.00111689
18.2193	0.000911111	0.000788887	0.00168889	0.00138889	0.00163889	0.00188889	0.00588889	0.00268889	0.00858889
19.2314	0.00108889	0.00328889	0.00218889	0.00378889	0.00483889	0.00588889	0.0126889	0.00768889	0.0167889
20.2435	0.00478889	0.00828889	0.00653889	0.00948889	0.0120889	0.0146889	0.0258889	0.0169889	0.0292889
21.2556	0.0123889	0.0172889	0.0148389	0.0198889	0.0244889	0.0290889	0.0423889	0.0331889	0.0453889
22.2677	0.0246889	0.0310889	0.0278889	0.0348889	0.0404889	0.0460889	0.0603889	0.0520889	0.0616889
23.2799	0.0395889	0.0468889	0.0432389	0.0516889	0.0571889	0.0626889	0.0798889	0.0699889	0.0817889
24.292	0.0562889	0.0638889	0.0600889	0.0684889	0.0731889	0.0778889	0.102289	0.0910889	0.112689
25.3041	0.0732889	0.0839889	0.0786389	0.0893889	0.0920389	0.0946889	0.127489	0.112289	0.151289
26.3165	0.0909889	0.108589	0.0997889	0.119289	0.118139	0.116989	0.159489	0.134489	0.195289
27.3286	0.111189	0.134689	0.122939	0.155889	0.153539	0.151189	0.208089	0.169689	0.239289
28.3407	0.136889	0.163389	0.150139	0.199589	0.198239	0.196889	0.250689	0.218389	0.278389
29.3528	0.166089	0.193689	0.179889	0.245589	0.243589	0.241589	0.273989	0.262389	0.314289
30.3649	0.192789	0.214289	0.203539	0.264489	0.266439	0.268389	0.268689	0.278689	0.331889
31.377	0.219289	0.224589	0.221939	0.271989	0.274389	0.276789	0.265289	0.287589	0.339389
32.3891	0.254789	0.245589	0.250189	0.308089	0.303439	0.298789	0.295989	0.312089	0.365289
33.4012	0.280589	0.255389	0.267989	0.334889	0.326339	0.317789	0.325889	0.327989	0.383589
34.4134	0.305789	0.266789	0.286289	0.360889	0.348689	0.336489	0.353889	0.342289	0.402489
35.4255	0.331089	0.281989	0.306539	0.377489	0.364639	0.351789	0.373889	0.349789	0.415789
36.4376	0.345289	0.298289	0.321789	0.399889	0.379639	0.359389	0.388189	0.354889	0.421889
37.4497	0.347889	0.314989	0.331439	0.414289	0.389039	0.363789	0.401189	0.360389	0.431189
38.4618	0.347189	0.333889	0.340539	0.435389	0.402739	0.370089	0.412289	0.363989	0.440389
39.4739	0.345089	0.349889	0.347489	0.445489	0.409489	0.373489	0.417589	0.367789	0.460989
40.486	0.346889	0.370189	0.358539	0.460189	0.421989	0.383789	0.434489	0.377189	0.460889
41.4981	0.361689	0.405889	0.383789	0.478589	0.440689	0.402789	0.465089	0.409489	0.453089
42.5102	0.425589	0.453289	0.439439	0.491389	0.473589	0.455789	0.460389	0.440589	0.455689
43.5223	0.422389	0.461389	0.441889	0.494489	0.480139	0.465789	0.463789	0.438989	0.458689
44.5344	0.438789	0.465689	0.452239	0.494589	0.483789	0.472989	0.466289	0.440489	0.459389
45.5465	0.443989	0.465289	0.454639	0.496889	0.486939	0.476989	0.464689	0.439489	0.457989
46.5586	0.450089	0.469689	0.459889	0.499289	0.489339	0.479389	0.466889	0.446789	0.461189
47.5707	0.457289	0.475289	0.466289	0.502189	0.495339	0.488489	0.473489	0.450889	0.469789
48.5829	0.461089	0.478689	0.469889	0.505889	0.499839	0.493789	0.477789	0.458489	0.474789
49.595	0.463689	0.482789	0.473239	0.508689	0.504189	0.499689	0.484689	0.465489	0.473689
50.6071	0.469389	0.488789	0.479089	0.516289	0.512139	0.507989	0.486089	0.474289	0.474289

## Sheet: Table 1,  EaerogenesEa
# data represent OD600 absorption values
# column names indicate the tested bacteria, the added supplement and the replicate number
# time is given in hours
time	Eaerogenes_1	Eaerogenes_2	Eaerogenes_3	Eaerogenes_DMSP_1	Eaerogenes_DMSP_2	Eaerogenes_DMSP_3	Eaerogenes_Betaine_1	Eaerogenes_Betaine_2	Eaerogenes_Betaine_3
0	0.00862134	0.0117096	0.00977942	0.00591911	0.0147978	0.0120956	0.0082353	0.0175	0.0016728
0.347472	0.00939338	0.0136397	0.0271508	0.00746323	0.0151838	0.0136397	0.0113235	0.0175	0.0016728
0.694944	0.00862134	0.0140258	0.0252206	0.00630515	0.0144118	0.0120956	0.00746323	0.016728	0.0016728
1.04239	0.00784927	0.0117096	0.0147978	0.00591911	0.0144118	0.0117096	0.00784927	0.0155699	0.0016728
1.38986	0.0082353	0.0128677	0.0221324	0.00591911	0.0144118	0.0117096	0.00784927	0.0159559	0.00205883
1.73733	0.00900737	0.0136397	0.0225184	0.00746323	0.0147978	0.0124816	0.00784927	0.016728	0.00321691
2.08481	0.00862134	0.0132537	0.0159559	0.00669118	0.0140258	0.0120956	0.00746323	0.0163419	0.00283088
2.43228	0.0082353	0.0128677	0.0132537	0.00707722	0.0144118	0.0109375	0.00746323	0.0159559	0.00283088
2.77975	0.0082353	0.0113235	0.0159559	0.00630515	0.0132537	0.0113235	0.0082353	0.0155699	0.00244484
3.12722	0.0082353	0.0113235	0.0159559	0.00707722	0.0128677	0.0117096	0.00707722	0.0163419	0.00205883
3.47469	0.00746323	0.0109375	0.0140258	0.0055331	0.0124816	0.00977942	0.00707722	0.0147978	0.0016728
3.82217	0.00784927	0.0113235	0.0120956	0.0055331	0.0124816	0.0105515	0.00707722	0.0155699	0.00205883
4.16964	0.00707722	0.0101655	0.0202022	0.00514707	0.0109375	0.00977942	0.00630515	0.0147978	0.000514715
4.51708	0.00669118	0.0101655	0.00977942	0.00476103	0.0101655	0.00939338	0.00630515	0.0140258	0.000900723
4.86456	0.00591911	0.00977942	0.0147978	0.00476103	0.0101655	0.00862134	0.0055331	0.0136397	-0.000257358
5.21203	0.00746323	0.00939338	0.016728	0.0055331	0.0109375	0.0101655	0.00630515	0.0144118	0.0016728
5.5595	0.00784927	0.0105515	0.0136397	0.00591911	0.0117096	0.0109375	0.00707722	0.0155699	0.00205883
5.90697	0.0082353	0.0113235	0.0198162	0.00591911	0.0120956	0.0105515	0.00784927	0.0159559	0.00283088
6.25442	0.00900737	0.0117096	0.0128677	0.00746323	0.0124816	0.0120956	0.0082353	0.016728	0.00321691
6.60189	0.00900737	0.0124816	0.0128677	0.00707722	0.0136397	0.0117096	0.00900737	0.017114	0.00321691
6.94936	0.00939338	0.0109375	0.0159559	0.00707722	0.0132537	0.0117096	0.00862134	0.016728	0.00283088
7.29683	0.00977942	0.0117096	0.0186581	0.00784927	0.0124816	0.0120956	0.00900737	0.017114	0.00398896
7.64431	0.00977942	0.0124816	0.0140258	0.00784927	0.0132537	0.0128677	0.00939338	0.0175	0.00398896
7.99175	0.0109375	0.0132537	0.0175	0.0082353	0.0147978	0.0132537	0.00977942	0.017886	0.00476103
8.33922	0.0117096	0.0136397	0.0163419	0.0101655	0.0155699	0.0147978	0.0113235	0.0198162	0.00630515
8.68669	0.0124816	0.0151838	0.016728	0.0105515	0.017114	0.0159559	0.0128677	0.0202022	0.00746323
9.03417	0.0136397	0.0159559	0.0294669	0.0120956	0.017886	0.0175	0.0147978	0.0229044	0.00977942
9.38164	0.0155699	0.0182721	0.0213603	0.0144118	0.0194302	0.0198162	0.016728	0.0256067	0.0120956
9.72908	0.0182721	0.0194302	0.0275368	0.017886	0.0232905	0.0236765	0.0213603	0.029853	0.016728
10.0766	0.0217464	0.0248346	0.0279228	0.0217464	0.0259927	0.0283089	0.0267647	0.0356434	0.0225184
10.424	0.0271508	0.0310111	0.0337133	0.0294669	0.0325552	0.0356434	0.0340993	0.043364	0.0310111
10.7715	0.0344854	0.0391177	0.0445221	0.0387317	0.0406618	0.0456802	0.0449081	0.055331	0.042978
11.1189	0.0441361	0.0499265	0.056103	0.0522427	0.0506986	0.0607354	0.0595773	0.068456	0.0588052
11.4664	0.055717	0.0626655	0.0707722	0.069228	0.0649817	0.0781067	0.0788788	0.0869854	0.0804229
11.8139	0.0719302	0.0781067	0.0927759	0.0935479	0.0823531	0.102041	0.106287	0.112077	0.107831
12.1614	0.0931619	0.102041	0.11864	0.124044	0.104357	0.130221	0.134467	0.139872	0.138327
12.5088	0.117868	0.126747	0.15068	0.157243	0.129063	0.162647	0.167666	0.172298	0.172684
12.8563	0.143346	0.151452	0.188125	0.194302	0.154155	0.198162	0.202794	0.207427	0.205883
13.2037	0.166508	0.175	0.21785	0.231361	0.178475	0.231747	0.238695	0.238695	0.241783
13.5512	0.190828	0.200478	0.260313	0.270736	0.200478	0.264945	0.273824	0.26842	0.275754
13.8987	0.217078	0.225184	0.283861	0.312427	0.228658	0.299688	0.311269	0.299302	0.312813
14.2462	0.243328	0.25182	0.324394	0.355662	0.253364	0.338677	0.347556	0.335975	0.3491
14.5936	0.270736	0.28	0.362225	0.397354	0.28	0.376894	0.383842	0.370717	0.38307
14.9411	0.2966	0.30625	0.407004	0.440203	0.305092	0.417041	0.418585	0.405846	0.420515
15.2886	0.318603	0.323622	0.428622	0.484596	0.327096	0.434798	0.452556	0.423218	0.454486
15.636	0.346012	0.354504	0.479964	0.530148	0.353346	0.487685	0.488843	0.469541	0.490773
15.9835	0.368401	0.377666	0.520497	0.575313	0.376122	0.529376	0.525902	0.50853	0.524357
16.3309	0.392721	0.403144	0.552152	0.620093	0.398512	0.573383	0.570681	0.551766	0.564505
16.6784	0.415883	0.428622	0.6116	0.661784	0.416655	0.621251	0.618935	0.595001	0.599633
17.0259	0.439817	0.453714	0.646343	0.703475	0.437115	0.663328	0.675681	0.641325	0.643641
17.3734	0.461435	0.47842	0.686104	0.743236	0.4541	0.709652	0.735516	0.69228	0.68263
17.7208	0.480736	0.500424	0.728953	0.782612	0.470699	0.749799	0.785314	0.736288	0.719303
18.0683	0.493475	0.514321	0.770259	0.821987	0.483824	0.784542	0.829707	0.774891	0.758678
18.4157	0.507372	0.52899	0.81195	0.857887	0.496177	0.821987	0.865222	0.806159	0.793806
18.7632	0.514707	0.538255	0.842446	0.893016	0.509302	0.854413	0.902667	0.832023	0.825847
19.1107	0.522813	0.540185	0.880277	0.923126	0.519339	0.877575	0.932777	0.855957	0.855185
19.4581	0.537482	0.554854	0.906527	0.946288	0.53092	0.911546	0.960957	0.875259	0.871398
19.8056	0.547133	0.567207	0.928531	0.96752	0.542115	0.935865	0.988751	0.895332	0.890314
20.1531	0.557942	0.578788	0.953237	0.984891	0.552538	0.957097	1.01114	0.915406	0.903825
20.5006	0.573769	0.594615	0.977943	0.998402	0.564119	0.979101	1.02928	0.935865	0.916178
20.848	0.586894	0.610056	1.00535	1.01423	0.575699	0.998788	1.04473	0.956325	0.927373
21.1955	0.601563	0.625883	1.02002	1.02311	0.586508	1.01655	1.0509	0.970994	0.933935
21.5429	0.608126	0.633218	1.03739	1.04048	0.595001	1.03392	1.05978	0.987593	0.942814
21.8904	0.624725	0.65445	1.05785	1.0482	0.606968	1.05399	1.06403	1.00226	0.949763
22.2379	0.627427	0.657538	1.07368	1.06403	0.612758	1.06712	1.0675	1.01732	0.959799
22.5854	0.634762	0.668733	1.09182	1.07484	0.621637	1.08642	1.07291	1.03044	0.967134
22.9328	0.637464	0.668733	1.12077	1.09452	0.628971	1.10263	1.08101	1.04164	0.982189
23.2803	0.643255	0.674137	1.1312	1.10996	0.636692	1.12039	1.08912	1.05669	0.993384

## Sheet: Table 1,  EamericanaEA
# data represent OD600 absorption values
# column names indicate the tested bacteria, the added supplement and the replicate number
# time is given in hours
time	EamericanaEA_1	EamericanaEA_2	EamericanaEA_3	EamericanaEA_DMSP_1	EamericanaEA_DMSP_2	EamericanaEA_DMSP_3	EamericanaEA_Betaine_1	EamericanaEA_Betaine_2	EamericanaEA_Betaine_3
0	0.0115809	0.00347426	0.00154411	0.00231618	0.0011581	0.00347426	0.00434284	0.00829965	0.000386027
0.347472	0.0100368	0.00231618	0.000772063	0.000772063	0.000386017	0.00154411	0.00221967	0.00636949	0.00193016
0.694972	0.0100368	0.00270222	0.000386027	0.000772054	0.00154413	0.000772063	0.00164063	0.00559743	0.00231617
1.04244	0.0108088	0.00193014	0.000386027	0.000386027	0.00115809	0.0011581	0.00231617	0.0065625	0.00193016
1.38994	0.0115809	0.00193014	0.000772063	0.000386027	0.000772054	0.00193014	0.00299173	0.00752759	0.00154413
1.73742	0.0104228	0.00154411	0.000772054	0.000772054	0.00115809	0.0011581	0.00212317	0.00656251	0.00231617
2.08492	0.00849265	0.000386017	0.00231617	0.00154413	0.00270221	0.0011581	0.000675561	0.00521141	0.00386029
2.43242	0.00733457	0.00115809	0.00308824	0.00308824	0.00386029	0.00154413	0.000675559	0.00366728	0.0050184
2.77986	0.00617649	0.00231617	0.00386029	0.00386029	0.00424632	0.00193016	0.0013511	0.00308824	0.00579044
3.12736	0.00540442	0.00231617	0.00386029	0.00463236	0.00463236	0.00193016	0.00106157	0.00328126	0.00540441
3.47483	0.00501838	0.00231617	0.00463236	0.0050184	0.00579044	0.00270221	0.00221968	0.00212316	0.00656252
3.82231	0.0065625	0.00231617	0.00347428	0.00424632	0.00424632	0.00193016	0.000289523	0.00405332	0.00463236
4.16981	0.00579045	0.00193016	0.00347428	0.00424632	0.00463236	0.00193016	0.00115808	0.00308825	0.00540441
4.51728	0.00694853	0.00115809	0.00308824	0.00308824	0.00386029	0.00154413	0.00115808	0.00405332	0.00424632
4.86478	0.00694853	0.000772054	0.00231617	0.00270221	0.00308824	0.000772054	0.00115808	0.00424634	0.00424632
5.21225	0.0065625	0.00115809	0.00231617	0.00308824	0.00347428	0.00115809	0.000386032	0.00443935	0.00424632
5.55972	0.0065625	0.00115809	0.00270221	0.00308824	0.00347428	0.00115809	0.000386032	0.0038603	0.00463236
5.90722	0.0065625	0.00115809	0.00270221	0.00308824	0.00424632	0.00193016	0.000386032	0.0038603	0.00463236
6.25469	0.00694853	0.00115809	0.00270221	0.00308824	0.00347428	0.00115809	0.000386032	0.0038603	0.00463236
6.60219	0.00733457	0.00115809	0.00193016	0.00231617	0.00308824	0.000772054	0.000482543	0.00482537	0.00386029
6.94967	0.00617649	0.000772054	0.00270221	0.00231617	0.00347428	0.000772054	0.000482543	0.00424634	0.00424632
7.29714	0.00694853	0.000772054	0.00308824	0.00270221	0.00347428	0.000772054	0.000579052	0.00443935	0.00424632
7.64464	0.00733457	0.000772054	0.00231617	0.00231617	0.00270221	0.000386017	0.000579052	0.00501839	0.00386029
7.99211	0.00694853	0.000772054	0.00270221	0.00308824	0.00308824	0.00115809	0.000193016	0.00463236	0.00424632
8.33961	0.00694853	0.000386017	0.00270221	0.00231617	0.00270221	0.000386017	0.00106158	0.0052114	0.00308824
8.68708	0.00810664	0.000386017	0.00193016	0.00193016	0.00231617	0.000386017	0.0012546	0.00559743	0.00308824
9.03458	0.00617649	0.000772054	0.00270221	0.00308824	0.00308824	0.000772054	0.000193016	0.00463236	0.00424632
9.38206	0.00617649	0.00115809	0.00270221	0.00270221	0.00347428	0.000772054	0.000386032	0.00405332	0.00424632
9.72953	0.00540442	0.00115809	0.00308824	0.00308824	0.00386029	0.00154413	0.000386032	0.0038603	0.00463236
10.077	0.00501838	0.00231617	0.00424632	0.00386029	0.00463236	0.00154413	0.000482541	0.00366728	0.00463236
10.4245	0.00501838	0.00231617	0.00424632	0.00424632	0.00540441	0.00231617	0.00154411	0.00270222	0.00579044
10.772	0.00424634	0.00308824	0.00463236	0.00424632	0.0050184	0.00231617	0.00154411	0.00270222	0.00579044
11.1195	0.00424634	0.00308824	0.00463236	0.00463236	0.00540441	0.00308824	0.00164062	0.0025092	0.00579044
11.4669	0.00424634	0.00347428	0.00463236	0.0050184	0.00579044	0.00308824	0.00193015	0.00231618	0.00617648
11.8144	0.00308825	0.00347428	0.0050184	0.0050184	0.0050184	0.00270221	0.00193015	0.00231618	0.00617648
12.1619	0.00424634	0.00308824	0.00424632	0.00463236	0.00540441	0.00270221	0.00115808	0.00308825	0.00540441
12.5094	0.00501838	0.00231617	0.00308824	0.00386029	0.00424632	0.00193016	0.000965079	0.00308824	0.0050184
12.8569	0.00501838	0.00231617	0.00308824	0.00347428	0.00386029	0.00193016	0.000579043	0.00347428	0.00463236
13.2044	0.00501838	0.00193016	0.00308824	0.00347428	0.00386029	0.00193016	0.00106159	0.00289522	0.0050184
13.5519	0.00617649	0.000772054	0.00193016	0.00231617	0.00270221	0.000772054	0.00038602	0.00424632	0.00347428
13.8994	0.00617649	0.000772054	0.00231617	0.00231617	0.00308824	0.00115809	0.000386041	0.00463237	0.00386029
14.2468	0.00617649	0.000772054	0.00231617	0.00193016	0.00231617	0.000386017	0.000965075	0.00501839	0.00308824
14.5943	0.00694853	0.000386017	0.00193016	0.00154413	0.00270221	0.000386017	0.00106158	0.0052114	0.00308824
14.9418	0.00733457	0.000386017	0.00154413	0.00115809	0.00193016	0.000386017	0.00106158	0.0052114	0.00308824
15.2893	0.00810664	0.000386027	0.000772054	0.000772054	0.00154413	0.000386027	0.00221967	0.00636949	0.00193016
15.6368	0.00772061	0.000772063	0.000386017	0.000386017	0.000386017	0.0011581	0.00260569	0.00675552	0.00154413
15.9842	0.00810664	0.0011581	0.000386027	0.000386017	0.000386027	0.00154411	0.00289522	0.00694853	0.00115809
16.3317	0.00810664	0.00193014	0.0011581	0.0011581	0.000386027	0.00154411	0.00289522	0.00694853	0.00115809
16.6792	0.00926472	0.00270222	0.0011581	0.0011581	0.000772063	0.00193014	0.00414982	0.00829965	0.00115809
17.0267	0.00965076	0.00308825	0.00231618	0.00231618	0.00154411	0.00270222	0.00482537	0.00887869	0.000772063
17.3742	0.00965076	0.00424634	0.0038603	0.00347426	0.00347426	0.0038603	0.0050184	0.0088787	0.0011581
17.7217	0.0115809	0.00579045	0.00540442	0.00501838	0.00579045	0.00540442	0.00723808	0.0113879	0.00308825
18.0692	0.0111949	0.0065625	0.00617649	0.00579045	0.00694853	0.00579045	0.00839616	0.012546	0.00424634
18.4167	0.0108088	0.00694853	0.00694853	0.00617649	0.00772061	0.0065625	0.00878218	0.012546	0.00501838
18.7641	0.0119669	0.00810664	0.00849265	0.00810664	0.00926472	0.00733457	0.00994027	0.0140901	0.00579045
19.1116	0.013125	0.0108088	0.0108088	0.00926472	0.0115809	0.00849265	0.0113879	0.0150552	0.00772061
19.4591	0.013511	0.0119669	0.012353	0.0111949	0.0138971	0.00965076	0.0126425	0.0164063	0.00887869
19.8066	0.0154412	0.0146691	0.0158272	0.0142831	0.0173713	0.012353	0.0164063	0.0204596	0.012353
20.1541	0.0173713	0.0177574	0.0193015	0.0177574	0.0216177	0.0146691	0.019398	0.0233548	0.0154412
20.5016	0.0212317	0.0235478	0.025092	0.0227758	0.0281802	0.0189155	0.0246094	0.0283732	0.0208456
20.8491	0.0247059	0.0301104	0.0324265	0.0297243	0.0347427	0.0235478	0.0300138	0.0337776	0.02625
21.1965	0.0293383	0.0362868	0.0397611	0.0362868	0.0428493	0.0293383	0.0371554	0.0407262	0.0335846
21.544	0.0343567	0.0447795	0.0490258	0.0447795	0.0525001	0.0359008	0.0449725	0.0486398	0.0413052
21.8915	0.0416912	0.0548163	0.0602207	0.0544302	0.063695	0.0432354	0.0540442	0.0575185	0.0505699
22.239	0.0470957	0.0656251	0.0725737	0.0656251	0.0764339	0.051728	0.0643705	0.0673622	0.0613788
22.5865	0.0555883	0.0783641	0.0872428	0.0795222	0.0918751	0.0621508	0.07682	0.0795222	0.0741178
22.934	0.0656251	0.0938053	0.10307	0.0941913	0.107316	0.0725737	0.0902345	0.0928402	0.0876288
23.2814	0.0756619	0.112335	0.121599	0.112335	0.126618	0.0872428	0.106641	0.108667	0.104614
23.6285	0.0887869	0.131636	0.140515	0.130092	0.144761	0.101912	0.122951	0.124302	0.121599
23.976	0.101526	0.15171	0.15943	0.148236	0.163291	0.116967	0.139839	0.140708	0.138971
24.3235	0.115809	0.171783	0.17989	0.168309	0.182978	0.134338	0.157983	0.158465	0.1575
24.6709	0.13125	0.191085	0.199192	0.185294	0.203052	0.153254	0.174679	0.174872	0.174486
25.0184	0.14785	0.21	0.217335	0.204596	0.224283	0.171397	0.194849	0.194366	0.195331
25.3659	0.163677	0.23046	0.237022	0.2266	0.247059	0.191085	0.215791	0.213861	0.217721
25.7134	0.178732	0.255166	0.259798	0.250919	0.268677	0.210386	0.235478	0.23239	0.238567
26.0609	0.194559	0.276397	0.280644	0.271765	0.289523	0.227758	0.255745	0.251306	0.260184
26.4084	0.211158	0.298015	0.301875	0.294927	0.310754	0.246287	0.27495	0.269642	0.280258
26.7559	0.228144	0.320791	0.324651	0.317703	0.331986	0.265203	0.295409	0.288943	0.301875
27.1034	0.244357	0.342795	0.349743	0.33932	0.353603	0.28296	0.315097	0.307859	0.322335
27.4509	0.264044	0.366342	0.373677	0.360552	0.377151	0.303806	0.336618	0.328898	0.344339
27.7984	0.28296	0.388732	0.394523	0.38024	0.396839	0.323107	0.355051	0.347234	0.362868
28.1459	0.301875	0.41035	0.415754	0.402243	0.418843	0.344339	0.378985	0.37001	0.38796
28.4933	0.323879	0.427721	0.433126	0.423475	0.440074	0.366342	0.402243	0.392593	0.411894
28.8408	0.345497	0.437758	0.444321	0.442776	0.459762	0.390276	0.423668	0.41421	0.433126
29.1883	0.367115	0.447023	0.452813	0.463236	0.481765	0.41228	0.442969	0.433512	0.452427
29.5358	0.390276	0.457446	0.463236	0.482537	0.501453	0.436986	0.464973	0.455515	0.474431
29.8833	0.412666	0.467096	0.471343	0.498365	0.516894	0.459376	0.487363	0.477905	0.496821
30.2308	0.436214	0.479449	0.482537	0.512262	0.533107	0.481379	0.508788	0.500295	0.51728
30.5783	0.46092	0.489486	0.492188	0.523843	0.547004	0.503383	0.531177	0.523843	0.538512
30.9258	0.486012	0.502997	0.505699	0.535424	0.559743	0.521913	0.549803	0.544881	0.554725
31.2732	0.507243	0.51728	0.520754	0.547004	0.574027	0.540442	0.57007	0.567271	0.572869
31.6207	0.531949	0.529633	0.531949	0.555883	0.587538	0.556655	0.588889	0.588696	0.589082
31.9682	0.552023	0.544302	0.544688	0.567464	0.598732	0.57171	0.607901	0.610506	0.605295
32.3157	0.572869	0.557041	0.559743	0.578659	0.611858	0.585994	0.625176	0.631545	0.618806
32.6632	0.591398	0.573255	0.574413	0.586766	0.624983	0.599119	0.641485	0.651426	0.631545
33.0107	0.607225	0.58638	0.584836	0.594872	0.637722	0.613788	0.656444	0.669376	0.643512
33.3581	0.625755	0.601821	0.600663	0.603751	0.652777	0.624211	0.668797	0.685589	0.652005
33.7056	0.637336	0.614946	0.610313	0.611086	0.665516	0.636177	0.681246	0.700837	0.661655
34.0531	0.649303	0.628071	0.62228	0.61842	0.679799	0.646986	0.692634	0.714348	0.67092
34.4006	0.658953	0.64467	0.633475	0.626527	0.693696	0.657023	0.701706	0.726315	0.677097
34.7481	0.67285	0.657409	0.64274	0.636949	0.708365	0.667832	0.711164	0.737896	0.684431
35.0956	0.683659	0.674394	0.655479	0.648916	0.723806	0.678641	0.718498	0.747161	0.689836
35.4431	0.696398	0.690222	0.667446	0.661269	0.739247	0.691766	0.723131	0.755268	0.690994
35.7905	0.707979	0.705663	0.679799	0.674394	0.753917	0.703733	0.726895	0.759707	0.694082
36.138	0.718016	0.721104	0.690994	0.689064	0.764725	0.715314	0.734712	0.767235	0.702189
36.4855	0.725736	0.738089	0.700258	0.697942	0.777464	0.727281	0.742722	0.77399	0.711453
36.833	0.736931	0.755461	0.710295	0.709909	0.789431	0.74002	0.746582	0.777078	0.716086
37.1805	0.749284	0.773218	0.721876	0.722262	0.801398	0.7516	0.753434	0.782676	0.724192
37.528	0.755461	0.788659	0.731527	0.729211	0.811435	0.763567	0.758066	0.78615	0.729983
37.8755	0.762795	0.799854	0.737317	0.734615	0.819542	0.772446	0.760479	0.787501	0.733457
38.2229	0.775534	0.815295	0.74967	0.744266	0.828806	0.783255	0.765015	0.790782	0.739247
38.5704	0.787501	0.830737	0.759707	0.750056	0.836141	0.792134	0.770709	0.794836	0.746582
38.9179	0.797924	0.841931	0.7682	0.758163	0.844634	0.800626	0.776499	0.79831	0.754689
39.2654	0.806803	0.855056	0.776306	0.763181	0.853126	0.809891	0.783448	0.802942	0.763953
39.6129	0.820314	0.867023	0.784027	0.76627	0.860847	0.816453	0.787019	0.805452	0.768586
39.9604	0.833439	0.878604	0.795994	0.77206	0.870498	0.824174	0.793292	0.810277	0.776306
40.3079	0.841931	0.888641	0.801398	0.774762	0.87706	0.831509	0.795029	0.811435	0.778623
40.6554	0.856215	0.899836	0.809119	0.778237	0.885939	0.836527	0.801881	0.817032	0.786729

## Sheet: Table 1,  LabrenziaDT112
# data represent OD600 absorption values
# column names indicate the tested bacteria, the added supplement and the replicate number
# time is given in hours
time	LabrenziaDT112_1	LabrenziaDT112_2	LabrenziaDT112_3	LabrenziaDT112_DMSP_1	LabrenziaDT112_DMSP_2	LabrenziaDT112_DMSP_3	LabrenziaDT112_Betaine_1	LabrenziaDT112_Betaine_2	LabrenziaDT112_Betaine_3
0	0.00231616	0.00193015	0.000386037	0.000772044	0.00154412	0.00115808	0.00231616	0.00193015	0.000386037
0.349444	0.00231616	0.00270223	0.000386037	0.0013523	0.000772044	0.00115808	0.00231616	0.00270223	0.000386037
0.698028	0.00347427	0.00115811	0.00115808	0.00193015	0.00154412	0.00308823	0.00347427	0.00115811	0.00115808
1.04661	0.00386031	0.000386037	0.00193015	0.0027022	0.00347427	0.00386031	0.00386031	0.000386037	0.00193015
1.39519	0.00424632	0.000386037	0.0027022	0.00308823	0.00424632	0.00501839	0.00424632	0.000386037	0.0027022
1.74378	0.00501839	0.00115808	0.00347427	0.00424632	0.00501839	0.00579043	0.00501839	0.00115808	0.00347427
2.09236	0.00540443	0.00154412	0.00424632	0.00424632	0.00540443	0.00617647	0.00540443	0.00154412	0.00424632
2.44094	0.00540443	0.00193015	0.00463235	0.00463235	0.00540443	0.00656251	0.00540443	0.00193015	0.00463235
2.78956	0.00579043	0.00193015	0.00424632	0.00463235	0.00579043	0.00656251	0.00579043	0.00193015	0.00424632
3.13814	0.00540443	0.00193015	0.00424632	0.00463235	0.00579043	0.00656251	0.00540443	0.00193015	0.00424632
3.48672	0.00579043	0.00193015	0.00463235	0.00463235	0.00617647	0.00656251	0.00579043	0.00193015	0.00463235
3.83531	0.00540443	0.00193015	0.00424632	0.00463235	0.00579043	0.00656251	0.00540443	0.00193015	0.00424632
4.18389	0.00579043	0.00231616	0.00463235	0.00463235	0.00617647	0.00656251	0.00579043	0.00231616	0.00463235
4.5325	0.00617647	0.00231616	0.00463235	0.00501839	0.00579043	0.00656251	0.00617647	0.00231616	0.00463235
4.88108	0.00579043	0.00193015	0.00424632	0.00463235	0.00579043	0.00694854	0.00579043	0.00193015	0.00424632
5.22967	0.00540443	0.00193015	0.00424632	0.00463235	0.00540443	0.00617647	0.00540443	0.00193015	0.00424632
5.57825	0.00579043	0.00193015	0.00424632	0.00463235	0.00540443	0.00617647	0.00579043	0.00193015	0.00424632
5.92683	0.00579043	0.00193015	0.00424632	0.00463235	0.00579043	0.00656251	0.00579043	0.00193015	0.00424632
6.27542	0.00617647	0.00193015	0.00463235	0.00463235	0.00579043	0.00656251	0.00617647	0.00193015	0.00463235
6.62403	0.00540443	0.00154412	0.00386031	0.00424632	0.00501839	0.00617647	0.00540443	0.00154412	0.00386031
6.97261	0.00617647	0.00193015	0.00424632	0.00463235	0.00579043	0.00617647	0.00617647	0.00193015	0.00424632
7.32119	0.00540443	0.00154412	0.00347427	0.00386031	0.00463235	0.00579043	0.00540443	0.00154412	0.00347427
7.66978	0.00579043	0.00154412	0.00347427	0.00424632	0.00540443	0.00617647	0.00579043	0.00154412	0.00347427
8.01836	0.00501839	0.00115808	0.0027022	0.00347427	0.00463235	0.00501839	0.00501839	0.00115808	0.0027022
8.36694	0.00540443	0.00154412	0.00386031	0.00386031	0.00501839	0.00579043	0.00540443	0.00154412	0.00386031
8.71556	0.00501839	0.00115808	0.00347427	0.00347427	0.00463235	0.00540443	0.00501839	0.00115808	0.00347427
9.06414	0.00540443	0.00154412	0.00347427	0.00424632	0.00501839	0.00579043	0.00540443	0.00154412	0.00347427
9.41272	0.00501839	0.000772044	0.00308823	0.00308823	0.00424632	0.00501839	0.00501839	0.000772044	0.00308823
9.76131	0.00540443	0.00115808	0.00308823	0.00347427	0.00424632	0.00501839	0.00540443	0.00115808	0.00308823
10.1099	0.00463235	0.000772044	0.0027022	0.00308823	0.00347427	0.00463235	0.00463235	0.000772044	0.0027022
10.4585	0.00501839	0.00115808	0.00308823	0.00347427	0.00424632	0.00501839	0.00501839	0.00115808	0.00308823
10.8071	0.00463235	0.000772044	0.00231616	0.00308823	0.00386031	0.00463235	0.00463235	0.000772044	0.00231616
11.1557	0.00501839	0.000772044	0.00308823	0.00308823	0.00386031	0.00463235	0.00501839	0.000772044	0.00308823
11.5043	0.00463235	0.00092905	0.00193015	0.0027022	0.00308823	0.00424632	0.00463235	0.000965	0.00193015
11.8528	0.00386031	0.001351	0.00154412	0.00193015	0.0027022	0.00386031	0.00386031	0.001351	0.00154412
12.2014	0.00424632	0.00173499	0.00154412	0.00193015	0.0027022	0.00347427	0.00424632	0.00173713	0.00154412
12.55	0.00308823	0.00115811	0.000386037	0.00115808	0.00193015	0.00308823	0.00308823	0.00115811	0.000386037
12.8986	0.0027022	0.00193015	0.000386037	0.000386037	0.000772044	0.00193015	0.0027022	0.00193015	0.000386037
13.2472	0.00193015	0.00231619	0.00115811	0.000386037	0.00096507	0.00154412	0.00193015	0.00231619	0.00115811
13.5958	0.000772044	0.00386031	0.00270223	0.00154412	0.00115811	0.000386037	0.000772044	0.00386031	0.00270223
13.9444	0.000386037	0.00501839	0.00424634	0.00308823	0.00308823	0.000772073	0.000386037	0.00501839	0.00424634
14.2929	0.00154412	0.00656251	0.0061765	0.00540443	0.00501839	0.00270223	0.00154412	0.00656251	0.0061765
14.6415	0.00386031	0.00965077	0.0088787	0.00849266	0.00810662	0.00501839	0.00386031	0.00965077	0.0088787
14.9901	0.00656251	0.012353	0.012739	0.012739	0.0111949	0.00849266	0.00656251	0.012353	0.012739
15.3387	0.0100368	0.0162133	0.0169853	0.0177574	0.0162133	0.0119669	0.0100368	0.0162133	0.0169853
15.6873	0.0146692	0.0220037	0.0231618	0.0239339	0.0220037	0.0177574	0.0146692	0.0220037	0.0231618
16.0359	0.0204596	0.0274081	0.0316545	0.0328126	0.0304964	0.0239339	0.0204596	0.0274081	0.0316545
16.3845	0.0270221	0.0351287	0.0409192	0.0440074	0.0413052	0.0331986	0.0270221	0.0351287	0.0409192
16.7331	0.0366729	0.0440074	0.0544302	0.0586766	0.0540442	0.0436214	0.0366729	0.0440074	0.0544302
17.0816	0.0482538	0.0555883	0.0694854	0.07682	0.0725736	0.0594486	0.0482538	0.0555883	0.0694854
17.4302	0.0609927	0.0698714	0.0826104	0.0914891	0.0884009	0.0721876	0.0609927	0.0698714	0.0826104
17.7788	0.0764339	0.0876288	0.115423	0.111563	0.112335	0.0949634	0.0764339	0.0876288	0.115423
18.1274	0.112335	0.119283	0.135111	0.136269	0.132022	0.115037	0.112335	0.119283	0.135111
18.476	0.135497	0.15171	0.156728	0.163677	0.160202	0.136269	0.135497	0.15171	0.156728
18.8246	0.150552	0.176802	0.165993	0.18568	0.177574	0.152482	0.150552	0.176802	0.165993
19.1732	0.165607	0.184136	0.185294	0.191085	0.185294	0.170625	0.165607	0.184136	0.185294
19.5218	0.184522	0.21	0.217335	0.217335	0.209228	0.188769	0.184522	0.21	0.217335
19.8703	0.201894	0.229688	0.263272	0.268291	0.229688	0.215019	0.201894	0.229688	0.263272
20.2189	0.218493	0.277556	0.271765	0.241655	0.23432	0.244357	0.218493	0.277556	0.271765
20.5675	0.250147	0.240883	0.235478	0.231618	0.227372	0.223125	0.250147	0.240883	0.235478
20.9161	0.229302	0.241269	0.235092	0.223511	0.220423	0.221967	0.229302	0.241269	0.235092
21.2647	0.234706	0.241655	0.228144	0.216949	0.213861	0.215791	0.234706	0.241655	0.228144
21.6133	0.230846	0.23625	0.222739	0.208842	0.207298	0.209614	0.230846	0.23625	0.222739
21.9619	0.227758	0.230846	0.215019	0.203824	0.20035	0.203052	0.227758	0.230846	0.215019
22.3105	0.223125	0.222739	0.206912	0.197261	0.193787	0.196103	0.223125	0.222739	0.206912
22.6591	0.214247	0.213861	0.197647	0.184522	0.181434	0.189155	0.214247	0.213861	0.197647
23.0076	0.204982	0.201122	0.185294	0.181048	0.175644	0.17796	0.204982	0.201122	0.185294
23.3562	0.192243	0.192629	0.182592	0.178346	0.173714	0.172169	0.192243	0.192629	0.182592
23.7048	0.185294	0.190313	0.181048	0.177188	0.171011	0.170239	0.185294	0.190313	0.181048
24.0534	0.184136	0.190699	0.181048	0.174872	0.171011	0.170625	0.184136	0.190699	0.181048
24.402	0.182978	0.189927	0.178346	0.1741	0.171397	0.169467	0.182978	0.189927	0.178346
24.7506	0.182978	0.187997	0.17989	0.175644	0.171011	0.169467	0.182978	0.187997	0.17989
25.0991	0.183364	0.189541	0.179504	0.175644	0.171397	0.171011	0.183364	0.189541	0.179504
25.4477	0.18182	0.189541	0.178346	0.177188	0.170625	0.170625	0.18182	0.189541	0.178346
25.7963	0.183364	0.191471	0.179118	0.176802	0.171783	0.172169	0.183364	0.191471	0.179118
26.1449	0.184908	0.192243	0.17989	0.176802	0.172941	0.172169	0.184908	0.192243	0.17989
26.4935	0.180276	0.190699	0.180662	0.1741	0.170239	0.172555	0.180276	0.190699	0.180662
26.8421	0.185294	0.192629	0.17989	0.173714	0.170625	0.172555	0.185294	0.192629	0.17989
27.1906	0.185294	0.193015	0.182592	0.177188	0.169853	0.170625	0.185294	0.193015	0.182592
27.5392	0.186452	0.193787	0.179504	0.1741	0.171011	0.172169	0.186452	0.193787	0.179504
27.8878	0.187997	0.194173	0.181048	0.176802	0.172169	0.175258	0.187997	0.194173	0.181048
28.2364	0.188383	0.194559	0.182206	0.172169	0.172169	0.17603	0.188383	0.194559	0.182206
28.585	0.189541	0.195717	0.180276	0.172555	0.169467	0.176416	0.189541	0.195717	0.180276
28.9336	0.191471	0.195331	0.183364	0.172941	0.169853	0.176802	0.191471	0.195331	0.183364
29.2821	0.191857	0.197261	0.182978	0.172555	0.170239	0.17796	0.191857	0.197261	0.182978
29.6307	0.192243	0.195331	0.182592	0.171783	0.170239	0.174486	0.192243	0.195331	0.182592
29.9793	0.191085	0.194945	0.181434	0.172555	0.171397	0.177574	0.191085	0.194945	0.181434
30.3279	0.196103	0.196103	0.18375	0.171011	0.168695	0.178346	0.196103	0.196103	0.18375

## Sheet: Table 1,  LabrenziaDT40
# data represent OD600 absorption values
# column names indicate the tested bacteria, the added supplement and the replicate number
# time is given in hours
time	LabrenziaDT40_1	LabrenziaDT40_2	LabrenziaDT40_3	LabrenziaDT40_DMSP_1	LabrenziaDT40_DMSP_2	LabrenziaDT40_DMSP_3	LabrenziaDT40_Betaine_1	LabrenziaDT40_Betaine_2	LabrenziaDT40_Betaine_3
0	-0.00308823	-0.00193015	-0.00115808	0.00193015	0.00231619	0.0015232	0.000732	0.00115811	0.000386037
0.349444	-0.0027022	-0.00115808	-0.000386037	0.00154412	0.00193015	-0.00115808	0.00072761	0.00115811	0.000772073
0.698028	-0.00386031	-0.0027022	-0.00154412	0.000772073	0.00115811	-0.00193015	-0.000772044	0.000386037	0.000482
1.04661	-0.00463235	-0.00386031	-0.00231616	0.000386037	0.000772073	-0.0027022	-0.00154412	0.00018564	-0.000386037
1.39519	-0.00579043	-0.00424632	-0.00308823	0.000213	0.000642	-0.00308823	-0.00154412	-0.000386037	-0.000772044
1.74378	-0.00617647	-0.00501839	-0.00347427	-0.000386037	-0.000772044	-0.00347427	-0.00231616	-0.00115808	-0.00115808
2.09236	-0.00617647	-0.00501839	-0.00386031	-0.000772044	-0.00115808	-0.00424632	-0.0027022	-0.00154412	-0.00115808
2.44094	-0.00656251	-0.00540443	-0.00386031	-0.000386037	-0.00115808	-0.00424632	-0.00308823	-0.00154412	-0.00115808
2.78956	-0.00656251	-0.00540443	-0.00424632	0.000386	-0.00154412	-0.00463235	-0.00308823	-0.00193015	-0.000772044
3.13814	-0.00694854	-0.00501839	-0.00386031	0.000386037	-0.00154412	-0.00424632	-0.00308823	-0.00154412	-0.000386037
3.48672	-0.00694854	-0.00540443	-0.00424632	0.000772073	-0.00154412	-0.00424632	-0.00308823	-0.00193015	-0.000772044
3.83531	-0.00656251	-0.00540443	-0.00386031	0.000386037	-0.00115808	-0.0027022	-0.00308823	-0.00154412	-0.000772044
4.18389	-0.00656251	-0.00540443	-0.00386031	-0.000386037	-0.00154412	-0.00463235	-0.00308823	-0.00193015	-0.000772044
4.5325	-0.00694854	-0.00540443	-0.00424632	-0.000772044	-0.00154412	-0.00424632	-0.00308823	-0.00193015	-0.00115808
4.88108	-0.00656251	-0.00501839	-0.00424632	-0.00115808	-0.00115808	-0.00424632	-0.00308823	-0.00193015	-0.00115808
5.22967	-0.00617647	-0.00501839	-0.00386031	-0.000772044	-0.00115808	-0.00386031	-0.00308823	-0.00154412	-0.00115808
5.57825	-0.00656251	-0.00501839	-0.00386031	-0.000386037	-0.00115808	-0.00386031	-0.00308823	-0.00193015	-0.00115808
5.92683	-0.00617647	-0.00501839	-0.00386031	0.0003916	-0.00115808	-0.00154412	-0.00308823	-0.00193015	-0.000772044
6.27542	-0.00656251	-0.00540443	-0.00424632	0.000772073	-0.00115808	-0.00386031	-0.0027022	-0.00154412	-0.00115808
6.62403	-0.00617647	-0.00501839	-0.00347427	0.00154412	-0.00115808	-0.00386031	-0.0027022	-0.00154412	-0.000772044
6.97261	-0.00579043	-0.00540443	-0.00386031	0.00115811	-0.00115808	-0.00424632	-0.0027022	-0.00193015	-0.000772044
7.32119	-0.00656251	-0.00463235	-0.00347427	0.00193015	-0.000772044	-0.00308823	-0.00231616	-0.00154412	-0.000386037
7.66978	-0.00617647	-0.00463235	-0.00347427	0.00193015	-0.00115808	-0.00193015	-0.0027022	-0.00154412	-0.000772044
8.01836	-0.00579043	-0.00424632	-0.00308823	0.00231619	-0.000386037	-0.0027022	-0.00231616	-0.000772044	0.0001355
8.36694	-0.00617647	-0.00463235	-0.00347427	0.00193015	-0.000772044	-0.00347427	-0.0027022	-0.00154412	-0.000386037
8.71556	-0.00540443	-0.00463235	-0.00308823	0.00193015	-0.000772044	-0.0027022	-0.00231616	-0.00154412	-0.000386037
9.06414	-0.00617647	-0.00501839	-0.00347427	0.00193015	-0.000772044	-0.00347427	-0.00231616	-0.00115808	-0.000386037
9.41272	-0.00579043	-0.00424632	-0.00347427	0.00231619	-0.000386037	-0.00308823	-0.00231616	-0.00115808	0.00018764
9.76131	-0.00617647	-0.00463235	-0.00347427	0.00193015	-0.000772044	-0.00347427	-0.00231616	-0.00115808	-0.000386037
10.1099	-0.00501839	-0.00386031	-0.0027022	0.00154412	-0.000772044	-0.00231616	-0.00231616	-0.00115808	-0.00115808
10.4585	-0.00617647	-0.00463235	-0.00347427	0.00193015	-0.000772044	-0.00308823	-0.00231616	-0.00115808	-0.00154412
10.8071	-0.00540443	-0.00424632	-0.00347427	0.00154412	-0.000386037	-0.0027022	-0.00231616	-0.00115808	-0.00154412
11.1557	-0.00579043	-0.00463235	-0.00347427	0.00115811	-0.000772044	-0.00347427	-0.00231616	-0.00115808	-0.00154412
11.5043	-0.00540443	-0.00463235	-0.00308823	0.000772073	0.00013965	-0.00347427	-0.00193015	-0.00115808	-0.00115808
11.8528	-0.00501839	-0.00386031	-0.00308823	0.00010822	0.0001742	-0.00308823	-0.00193015	-0.000772044	-0.00115808
12.2014	-0.00617647	-0.00463235	-0.00193015	-0.000386037	-0.000386037	-0.0027022	-0.00193015	-0.000772044	-0.00115808
12.55	-0.00540443	-0.00424632	-0.00308823	-0.000386037	0.0001601	-0.0027022	-0.00154412	-0.000386037	-0.000386037
12.8986	-0.00463235	-0.00386031	-0.00308823	0.00154412	0.000386037	-0.0027022	-0.00154412	-0.000386037	0.0001865
13.2472	-0.00540443	-0.00424632	-0.00308823	-0.000772044	0.0003296	-0.0027022	-0.00154412	-0.000772044	0.0001306
13.5958	-0.00540443	-0.00386031	-0.0027022	-0.000386037	0.000386037	-0.00154412	-0.00115808	0.0001439	0.000386037
13.9444	-0.00540443	-0.00424632	-0.00308823	0.0001283	0.000772073	-0.00231616	-0.00115808	0.000114267	0.00115811
14.2929	-0.00540443	-0.00424632	-0.00308823	0.0001542	0.000386037	-0.00231616	-0.000772044	0.0001843	0.00115811
14.6415	-0.00501839	-0.00386031	-0.0027022	0.0001302	0.000772073	-0.000386037	-0.000386037	0.000386037	0.00154412
14.9901	-0.00501839	-0.00386031	-0.0027022	0.000386037	0.000772073	-0.00193015	0.0003945	0.000772073	0.00154412
15.3387	-0.00463235	-0.00386031	-0.0027022	0.000386037	0.000772073	-0.000386037	0.0003127	0.000772073	0.00193015
15.6873	-0.00501839	-0.00347427	-0.00231616	0.000772073	0.00115811	-0.00154412	0.000386037	0.00115811	0.00193015
16.0359	-0.00463235	-0.00308823	-0.00231616	0.00115811	0.00154412	-0.00115808	0.000772073	0.00154412	0.00270223
16.3845	-0.00463235	-0.00347427	-0.00231616	0.00193015	0.00193015	-0.00115808	0.00115811	0.00231619	0.00308823
16.7331	-0.00463235	-0.00347427	-0.00231616	0.00115811	0.00193015	-0.00115808	0.00115811	0.00193015	0.00308823
17.0816	-0.00424632	-0.00308823	-0.00193015	0.00193015	0.00231619	0.000386037	0.00193015	0.00308823	0.00386031
17.4302	-0.00386031	-0.0027022	-0.00154412	0.00231619	0.00270223	0.0003923	0.00270223	0.00347427	0.00424634
17.7788	-0.00347427	-0.00231616	-0.00115808	0.00231619	0.00308823	0.000386037	0.00347427	0.00386031	0.00501839
18.1274	-0.00424632	-0.0027022	-0.00154412	0.00231619	0.00308823	0.000386037	0.00347427	0.00424634	0.00540443
18.476	-0.00308823	-0.0027022	-0.00115808	0.00270223	0.00347427	0.00270223	0.00386031	0.00463235	0.00579046
18.8246	-0.00347427	-0.00231616	0.000386037	0.00463235	0.00424634	0.00154412	0.00463235	0.00540443	0.0061765
19.1732	-0.00347427	-0.00193015	-0.000772044	0.00501839	0.00424634	0.00154412	0.00540443	0.0061765	0.00694854
19.5218	-0.00231616	-0.00154412	-0.000579	0.00463235	0.00501839	0.00270223	0.0061765	0.00733458	0.00772062
19.8703	-0.0027022	-0.00154412	-0.000386037	0.00501839	0.00540443	0.00270223	0.00694854	0.00733458	0.00849266
20.2189	-0.00231616	-0.00154412	-0.000386037	0.00540443	0.0061765	0.00463235	0.00810662	0.00810662	0.0088787
20.5675	-0.00231616	-0.000772044	0.000193	0.0061765	0.00656251	0.00424634	0.0088787	0.00965077	0.0104228
20.9161	-0.00193015	-0.000386037	0.000772073	0.00772062	0.00849266	0.00579046	0.0108089	0.013511	0.0119669
21.2647	-0.00115808	0.000386037	0.00115811	0.0088787	0.0088787	0.00656251	0.0119669	0.0119669	0.013125
21.6133	-0.000386037	0.00038604	0.00154412	0.00965077	0.00965077	0.00733458	0.013511	0.013125	0.0146692
21.9619	-0.000386037	0.000386037	0.00193015	0.0100368	0.0111949	0.0104228	0.0154412	0.0146692	0.0162133
22.3105	-0.000386037	0.000772073	0.00231619	0.0111949	0.0119669	0.00965077	0.0169853	0.0162133	0.0173714
22.6591	0.000386037	0.00115811	0.00231619	0.012353	0.013125	0.0111949	0.0189155	0.0181434	0.0193015
23.0076	0.000772073	0.00154412	0.00270223	0.0138971	0.0150552	0.0119669	0.0208456	0.0200736	0.0223897
23.3562	0.000772073	0.00231619	0.00347427	0.0165993	0.0154412	0.0146692	0.0235478	0.0220037	0.0235478
23.7048	0.00154412	0.00231619	0.00386031	0.0169853	0.0181434	0.0165993	0.025864	0.0243199	0.025478
24.0534	0.00193015	0.00347427	0.00463235	0.0200736	0.0216177	0.0177574	0.0297243	0.0270221	0.0289523
24.402	0.00270223	0.00424634	0.00540443	0.0216177	0.0235478	0.0196875	0.0324265	0.0293383	0.0316545
24.7506	0.00386031	0.00463235	0.00656251	0.0250919	0.0243199	0.0235478	0.0359008	0.0335846	0.0355148
25.0991	0.00501839	0.00656251	0.00772062	0.0293383	0.0285662	0.0274081	0.0409192	0.038603	0.0397611
25.4477	0.0061765	0.00694854	0.00849266	0.0339706	0.0312684	0.0285662	0.0455515	0.0428493	0.0432354
25.7963	0.00656251	0.00849266	0.0108089	0.0347427	0.0347427	0.0335846	0.051342	0.0459376	0.0482538
26.1449	0.00772062	0.00926473	0.0108089	0.0401471	0.038989	0.0374449	0.0563604	0.050956	0.0532721
26.4935	0.00965077	0.0108089	0.012353	0.0436214	0.0436214	0.0432354	0.064853	0.0567464	0.0594486
26.8421	0.0111949	0.012353	0.013511	0.0482538	0.0486398	0.0470957	0.0741178	0.064467	0.0675552
27.1906	0.012353	0.0142831	0.0150552	0.0552023	0.0552023	0.0544302	0.0872428	0.0729597	0.0745038
27.5392	0.0142831	0.0150552	0.0189155	0.0613788	0.0617648	0.0606067	0.103456	0.0826104	0.0826104
27.8878	0.0165993	0.0189155	0.0204596	0.0690994	0.0702575	0.0690994	0.116195	0.0922612	0.0911031
28.2364	0.0185294	0.0196875	0.0227758	0.0795222	0.0829964	0.0795222	0.126232	0.104614	0.102298
28.585	0.0212317	0.0220037	0.0250919	0.0891729	0.0953494	0.0891729	0.133952	0.115037	0.111563
28.9336	0.0227758	0.025478	0.0274081	0.0988237	0.106158	0.0980516	0.141673	0.126232	0.120827
29.2821	0.0277942	0.0301103	0.0312684	0.107316	0.116195	0.10886	0.148622	0.130478	0.12739
29.6307	0.0312684	0.0320405	0.0343567	0.117353	0.128162	0.118511	0.157886	0.140515	0.137813
29.9793	0.0339706	0.0355148	0.038217	0.127776	0.137041	0.127004	0.164835	0.147463	0.143989
30.3279	0.038217	0.0401471	0.0428493	0.137813	0.146305	0.136655	0.173327	0.154798	0.15171
30.6765	0.0420773	0.0455515	0.0470957	0.148235	0.157114	0.147077	0.183364	0.162519	0.160975
31.0251	0.0470957	0.0497979	0.051728	0.157886	0.165607	0.15557	0.190699	0.171397	0.171397
31.3736	0.0521141	0.0548163	0.0579045	0.170239	0.175644	0.164449	0.198805	0.17989	0.180662
31.7222	0.0586766	0.0598347	0.0633089	0.178346	0.182978	0.172169	0.20807	0.188383	0.189541
32.0708	0.063695	0.0652391	0.0690994	0.186839	0.194173	0.180276	0.218493	0.198419	0.201508
32.4194	0.0714156	0.0718016	0.07682	0.197647	0.205368	0.193015	0.237022	0.207298	0.216563
32.768	0.0779781	0.077592	0.0822244	0.213475	0.225442	0.207298	0.28103	0.223511	0.238953
33.1166	0.0853126	0.0856987	0.0911031	0.242813	0.285276	0.237022	0.271379	0.275239	0.243585
33.4652	0.0930332	0.0922612	0.0999818	0.240111	0.264817	0.240497	0.271379	0.264817	0.245515
33.8137	0.102684	0.101526	0.107316	0.239725	0.267519	0.244743	0.271379	0.264431	0.251306
34.1623	0.109633	0.10886	0.115809	0.243585	0.270221	0.246673	0.270607	0.265975	0.25478
34.5109	0.119669	0.116967	0.123916	0.247445	0.272151	0.247831	0.271379	0.266747	0.255938
34.8595	0.127004	0.125846	0.132408	0.250919	0.271379	0.248989	0.270607	0.267133	0.255166
35.2081	0.135111	0.134724	0.142059	0.253622	0.271379	0.250147	0.269835	0.267133	0.255938
35.5566	0.143603	0.143217	0.150552	0.254008	0.270993	0.252464	0.270607	0.267133	0.25671
35.9052	0.152868	0.150938	0.15943	0.255166	0.270993	0.256324	0.272923	0.268291	0.259412
36.2538	0.160588	0.158658	0.168695	0.256324	0.272151	0.259412	0.272537	0.270221	0.26057
36.6024	0.168309	0.165221	0.175644	0.25864	0.274081	0.259798	0.272151	0.272151	0.262114
36.951	0.178346	0.17603	0.186066	0.262886	0.276397	0.264817	0.269835	0.274081	0.2625
37.2996	0.189155	0.188383	0.197647	0.264817	0.278328	0.264045	0.267519	0.274467	0.262886
37.6481	0.20421	0.198033	0.212317	0.262886	0.277942	0.264431	0.267133	0.275239	0.261342
37.9967	0.224283	0.221195	0.231618	0.264431	0.2791	0.266361	0.268677	0.276011	0.264045
38.3453	0.221967	0.221967	0.23046	0.267519	0.28103	0.269449	0.270607	0.276784	0.265203
38.6939	0.224669	0.225828	0.233162	0.265203	0.280258	0.268677	0.269835	0.276397	0.265589
39.0424	0.22853	0.229302	0.236636	0.266361	0.28103	0.270221	0.270221	0.276397	0.267905
39.391	0.231232	0.231618	0.238953	0.267519	0.282188	0.269449	0.272151	0.27717	0.270221
39.7396	0.233162	0.232776	0.239725	0.268677	0.283346	0.275239	0.273695	0.278328	0.272151
40.0882	0.235478	0.235478	0.242813	0.270221	0.284504	0.274853	0.277556	0.278328	0.272537
40.4368	0.238567	0.235864	0.245129	0.270993	0.286048	0.274467	0.277942	0.279486	0.274853
40.7854	0.241269	0.238181	0.247831	0.274081	0.287978	0.279486	0.280644	0.278714	0.27717
41.1339	0.245515	0.241655	0.253236	0.276397	0.289136	0.277556	0.282188	0.28103	0.279486
41.4825	0.245901	0.243199	0.251692	0.277942	0.292225	0.282574	0.285276	0.281416	0.281802
41.8311	0.247831	0.245129	0.253622	0.28103	0.293769	0.285276	0.286048	0.282574	0.284504
42.1797	0.248217	0.245515	0.255552	0.282188	0.294155	0.285276	0.28875	0.283346	0.286048
42.5282	0.248989	0.246673	0.255552	0.28489	0.295699	0.287206	0.290295	0.285662	0.289136
42.8768	0.250147	0.249761	0.256324	0.287592	0.298401	0.290295	0.293769	0.287978	0.291839
43.2254	0.250147	0.247831	0.255552	0.290295	0.299945	0.292997	0.296857	0.291453	0.293769
43.574	0.251306	0.247445	0.257482	0.291067	0.300717	0.294155	0.297629	0.290295	0.295313
43.9226	0.252078	0.248217	0.259798	0.294541	0.30342	0.298787	0.300331	0.292997	0.298787
44.2711	0.252464	0.249375	0.259798	0.296085	0.305736	0.298401	0.302648	0.294927	0.300717
44.6197	0.25285	0.249375	0.25864	0.297629	0.30728	0.301103	0.304964	0.296471	0.302648
44.9683	0.254008	0.250147	0.259412	0.299559	0.310754	0.304964	0.306508	0.298401	0.304964
45.3169	0.25478	0.250919	0.260956	0.30342	0.311526	0.303806	0.308438	0.302261	0.308052
45.6654	0.255166	0.253622	0.262114	0.304192	0.313842	0.307666	0.310754	0.304192	0.310368

## Sheet: Table 1,  LamnigenaLA
# data represent OD600 absorption values
# column names indicate the tested bacteria, the added supplement and the replicate number
# time is given in hours
time	Lamnigena_1	Lamnigena_2	Lamnigena_3	Lamnigena_DMSP_2	Lamnigena_DMSP_3	Lamnigena_Betaine_1	Lamnigena_Betaine_2	Lamnigena_Betaine_3
0	0.00849265	0.00501838	0.0119669	0.00810664	-9.59e-09	0.00926472	0.00308825	0.0011581
0.347472	0.00694853	0.0038603	0.0108088	0.00694853	-0.00193016	0.00733457	0.000386027	-0.000772054
0.694972	0.00694853	0.00347426	0.0104228	0.00617649	-0.00270221	0.00617649	-0.000772054	-0.00115809
1.04244	0.0065625	0.00347426	0.00965076	0.00540442	-0.00308824	0.0065625	-0.000772054	-0.000772054
1.38994	0.00733457	0.00424634	0.00965076	0.00617649	-0.00193016	0.00694853	-0.000386017	-0.000772054
1.73742	0.0065625	0.00347426	0.00887869	0.00579045	-0.00308824	0.0065625	-0.000772054	-0.00115809
2.08492	0.00501838	0.00154411	0.00810664	0.00463237	-0.00424632	0.00540442	-0.00193016	-0.00231617
2.43242	0.00463237	0.0011581	0.00694853	0.0038603	-0.0050184	0.00501838	-0.00231617	-0.00270221
2.77986	0.00308825	0.000386027	0.00617649	0.00308825	-0.00540441	0.00463237	-0.00270221	-0.00347428
3.12736	0.00270222	0.000386027	0.00579045	0.00308825	-0.0050184	0.0038603	-0.00347428	-0.00347428
3.47483	0.00270222	-0.000772054	0.00540442	0.00231618	-0.00579044	0.00308825	-0.00347428	-0.00424632
3.82231	0.00347426	0.000386027	0.00540442	0.00270222	-0.00540441	0.0038603	-0.00231617	-0.00347428
4.16981	0.0038603	-9.59e-09	0.00579045	0.00270222	-0.0050184	0.00424634	-0.00231617	-0.00347428
4.51728	0.0038603	0.000386027	0.0065625	0.00347426	-0.00424632	0.00463237	-0.00231617	-0.00308824
4.86478	0.0038603	0.000772063	0.0065625	0.00308825	-0.00463236	0.00501838	-0.00231617	-0.00270221
5.21225	0.00424634	0.000772063	0.00694853	0.00347426	-0.00424632	0.00501838	-0.00193016	-0.00231617
5.55972	0.00424634	0.0011581	0.00694853	0.0038603	-0.00386029	0.00501838	-0.00193016	-0.00270221
5.90722	0.0038603	0.00154411	0.00694853	0.00347426	-0.00386029	0.00540442	-0.00193016	-0.00270221
6.25469	0.00424634	0.00154411	0.00694853	0.0038603	-0.00347428	0.00501838	-0.00154413	-0.00270221
6.60219	0.00463237	0.00193014	0.00694853	0.0038603	-0.00347428	0.00540442	-0.00115809	-0.00231617
6.94967	0.0038603	0.00154411	0.00694853	0.00424634	-0.00386029	0.00579045	-0.00115809	-0.00231617
7.29714	0.00424634	0.00193014	0.00694853	0.0038603	-0.00386029	0.00540442	-0.00154413	-0.00193016
7.64464	0.00424634	0.00193014	0.0065625	0.0038603	-0.00386029	0.00579045	-0.00115809	-0.00154413
7.99211	0.00463237	0.00193014	0.0065625	0.00424634	-0.00386029	0.00579045	-0.000772054	-0.00193016
8.33961	0.00463237	0.00193014	0.00694853	0.00463237	-0.00347428	0.00617649	-0.00115809	-0.00231617
8.68708	0.00463237	0.00231618	0.00772061	0.00463237	-0.00308824	0.00617649	-0.000772054	-0.00193016
9.03458	0.00347426	0.00154411	0.00617649	0.00424634	-0.00347428	0.00617649	-0.000772054	-0.00193016
9.38206	0.0038603	0.00154411	0.00617649	0.0038603	-0.00347428	0.00579045	-0.000772054	-0.00231617
9.72953	0.00347426	0.00154411	0.00540442	0.00424634	-0.00386029	0.00540442	-0.000772054	-0.00270221
10.077	0.00347426	0.00154411	0.00617649	0.0038603	-0.00386029	0.00540442	-0.00115809	-0.00231617
10.4245	0.00270222	0.00154411	0.00540442	0.00347426	-0.00386029	0.00540442	-0.00115809	-0.00308824
10.772	0.00308825	0.000772063	0.00501838	0.00347426	-0.00424632	0.00540442	-0.00154413	-0.00270221
11.1195	0.00308825	0.00154411	0.00540442	0.00347426	-0.00347428	0.00540442	-0.00154413	-0.00270221
11.4669	0.0038603	0.00154411	0.00579045	0.00347426	-0.00347428	0.00579045	-0.000772054	-0.00270221
11.8144	0.00463237	0.00154411	0.00579045	0.00424634	-0.00308824	0.00617649	-0.000386017	-0.00154413
12.1619	0.00501838	0.00231618	0.00694853	0.00501838	-0.00193016	0.00733457	0.000772063	-0.00154413
12.5094	0.0065625	0.00424634	0.00887869	0.00694853	-0.000386017	0.00887869	0.00231618	-9.59e-09
12.8569	0.00772061	0.00463237	0.00965076	0.00772061	0.000772063	0.0100368	0.00347426	0.0011581
13.2044	0.00965076	0.0065625	0.0108088	0.00926472	0.00231618	0.0115809	0.00501838	0.00308825
13.5519	0.012353	0.00926472	0.0138971	0.0119669	0.00501838	0.0138971	0.00772061	0.00579045
13.8994	0.0146691	0.0119669	0.0162133	0.0146691	0.00733457	0.0165993	0.0104228	0.00810664
14.2468	0.0185294	0.0142831	0.0189155	0.0173713	0.0108088	0.0200736	0.0138971	0.0111949
14.5943	0.0223897	0.0185294	0.0231618	0.0216177	0.0146691	0.0243199	0.0181434	0.0154412
14.9418	0.0277942	0.0243199	0.0277942	0.0235478	0.0200736	0.0289522	0.0231618	0.0196875
15.2893	0.0343567	0.0297243	0.0343567	0.0304964	0.0270221	0.0355147	0.0297243	0.02625
15.6368	0.0428493	0.038217	0.0420773	0.038989	0.0351287	0.0432354	0.0378309	0.0339706
15.9842	0.0521141	0.0467096	0.0505699	0.0497979	0.0447795	0.0525001	0.0482538	0.0432354
16.3317	0.0633089	0.0582905	0.0613788	0.0617648	0.0563604	0.064853	0.0594486	0.0536582
16.6792	0.0764339	0.0702575	0.0745038	0.0748898	0.0706435	0.0783641	0.0729597	0.0663972
17.0267	0.0914891	0.0864707	0.089945	0.0907171	0.0868567	0.0945774	0.089559	0.0810663
17.3742	0.108474	0.102684	0.106544	0.108088	0.107702	0.113879	0.108088	0.0976656
17.7217	0.131636	0.124302	0.128548	0.133566	0.148236	0.157114	0.142831	0.117353
18.0692	0.153254	0.154412	0.154798	0.168309	0.169853	0.182978	0.174872	0.140515
18.4167	0.164063	0.172169	0.171783	0.18375	0.177574	0.175644	0.17796	0.161361
18.7641	0.179504	0.182592	0.185294	0.196103	0.18568	0.186839	0.187611	0.172555
19.1116	0.198419	0.195331	0.202666	0.21193	0.206912	0.202666	0.199964	0.187997
19.4591	0.212703	0.213861	0.219265	0.227758	0.224283	0.223511	0.217721	0.203438
19.8066	0.229688	0.231232	0.23432	0.243971	0.241655	0.243585	0.238567	0.218879
20.1541	0.246673	0.248603	0.251306	0.262114	0.262114	0.265203	0.260184	0.235092
20.5016	0.264044	0.266747	0.270221	0.282574	0.28296	0.289523	0.283732	0.251692
20.8491	0.278714	0.287206	0.287592	0.302261	0.303034	0.311912	0.304192	0.266361
21.1965	0.291067	0.30535	0.304964	0.321177	0.327353	0.336232	0.323493	0.286048
21.544	0.30535	0.325423	0.321177	0.341251	0.348971	0.353603	0.343567	0.303034
21.8915	0.320019	0.344725	0.340478	0.359394	0.366728	0.371361	0.360552	0.323107
22.239	0.33546	0.362482	0.35978	0.374449	0.382556	0.389118	0.378695	0.337004
22.5865	0.353217	0.379081	0.378695	0.390276	0.401085	0.408806	0.396453	0.35592
22.934	0.367887	0.396839	0.394909	0.404945	0.415754	0.426563	0.41421	0.369045
23.2814	0.380626	0.411508	0.41228	0.418843	0.431582	0.44239	0.433512	0.386416
23.6285	0.395295	0.426563	0.427721	0.436214	0.445865	0.46092	0.449339	0.402243
23.976	0.409578	0.439688	0.443935	0.453199	0.460148	0.477519	0.465552	0.418457
24.3235	0.423861	0.450111	0.462078	0.473273	0.476747	0.496049	0.484082	0.436986
24.6709	0.438144	0.46092	0.479835	0.491416	0.493346	0.514192	0.502225	0.454743
25.0184	0.452813	0.472887	0.496049	0.510718	0.508015	0.532721	0.520368	0.476747
25.3659	0.467868	0.485626	0.516508	0.528861	0.524229	0.550093	0.536582	0.497593
25.7134	0.484468	0.498365	0.536196	0.547004	0.540442	0.564762	0.554339	0.51728
26.0609	0.499523	0.51342	0.553567	0.56206	0.557041	0.580975	0.570938	0.53774
26.4084	0.514964	0.530791	0.571324	0.578273	0.570166	0.596802	0.587152	0.558971
26.7559	0.530791	0.54546	0.589082	0.591784	0.583291	0.609927	0.601821	0.580203
27.1034	0.547777	0.56013	0.606067	0.604909	0.595258	0.62228	0.615332	0.599505
27.4509	0.566306	0.576343	0.623438	0.62035	0.608383	0.636563	0.630001	0.619578
27.7984	0.580975	0.591012	0.637336	0.631159	0.618806	0.645828	0.641582	0.635791
28.1459	0.594872	0.602593	0.650461	0.64274	0.628457	0.653549	0.652777	0.657795
28.4933	0.607997	0.615718	0.662814	0.653163	0.638108	0.662041	0.664358	0.675166
28.8408	0.619578	0.628071	0.674394	0.66513	0.648144	0.671306	0.673236	0.692538
29.1883	0.629229	0.637722	0.684817	0.673236	0.656251	0.677869	0.681729	0.707207
29.5358	0.641582	0.650074	0.692924	0.680957	0.662814	0.681729	0.687905	0.720332
29.8833	0.648144	0.659725	0.700258	0.686747	0.668604	0.682887	0.690994	0.734229
30.2308	0.657023	0.671306	0.709523	0.69331	0.672464	0.686747	0.694468	0.748126
30.5783	0.667832	0.682887	0.718402	0.699872	0.678641	0.69138	0.70103	0.763953
30.9258	0.670148	0.68945	0.723034	0.702961	0.682501	0.692924	0.70103	0.77785
31.2732	0.680571	0.6991	0.733457	0.712997	0.687133	0.700644	0.708751	0.787887
31.6207	0.683273	0.707979	0.742722	0.716472	0.69331	0.702189	0.709137	0.80217
31.9682	0.688678	0.716086	0.750056	0.719946	0.696398	0.707593	0.712225	0.812207
32.3157	0.694082	0.724964	0.756233	0.72342	0.702575	0.712225	0.716858	0.824174
32.6632	0.697556	0.733457	0.765112	0.72535	0.706435	0.714928	0.719946	0.833439
33.0107	0.702189	0.742722	0.77013	0.729597	0.711839	0.718788	0.72342	0.838843
33.3581	0.706435	0.750442	0.777078	0.734615	0.716858	0.723034	0.72535	0.84502
33.7056	0.712611	0.760479	0.785571	0.737703	0.722262	0.727281	0.727667	0.851196
34.0531	0.71763	0.7682	0.791748	0.740792	0.728053	0.731141	0.731527	0.856215
34.4006	0.724192	0.77592	0.79831	0.744652	0.733071	0.734615	0.734615	0.863935
34.7481	0.727667	0.782869	0.805259	0.746968	0.739633	0.74002	0.736545	0.871656
35.0956	0.729983	0.790203	0.809891	0.747354	0.744652	0.744652	0.738861	0.879762
35.4431	0.736159	0.797538	0.817225	0.750056	0.751214	0.748898	0.743108	0.883623
35.7905	0.744652	0.807575	0.827262	0.757777	0.759321	0.756233	0.74967	0.888255
36.138	0.750828	0.816067	0.832281	0.763567	0.765883	0.764339	0.753145	0.89559
36.4855	0.753917	0.82263	0.838071	0.765497	0.771674	0.765883	0.756619	0.899064
36.833	0.761251	0.831895	0.844634	0.772446	0.779008	0.774376	0.763953	0.904854
37.1805	0.767428	0.840001	0.851196	0.776306	0.787115	0.780939	0.77013	0.912575
37.528	0.777078	0.848494	0.860461	0.785185	0.794064	0.789045	0.778237	0.914891
37.8755	0.782483	0.855056	0.865479	0.790203	0.799854	0.795608	0.783255	0.920296
38.2229	0.790975	0.861619	0.870884	0.795994	0.806031	0.804873	0.792906	0.925314
38.5704	0.795994	0.869726	0.878218	0.80024	0.810277	0.809891	0.796766	0.930718
38.9179	0.805259	0.877832	0.886711	0.809505	0.816839	0.818384	0.805259	0.936895
39.2654	0.812979	0.884781	0.894817	0.816453	0.82456	0.824946	0.814137	0.941141
39.6129	0.819542	0.891729	0.899064	0.82263	0.829192	0.830737	0.819928	0.948862
39.9604	0.825332	0.898292	0.90524	0.831895	0.836527	0.837685	0.828806	0.95581
40.3079	0.831509	0.906012	0.909873	0.838071	0.842704	0.844248	0.834597	0.964303
40.6554	0.837299	0.915277	0.915663	0.84309	0.85081	0.850424	0.840387	0.974726
41.0029	0.84502	0.921068	0.922612	0.851582	0.853898	0.85467	0.84695	0.976656
41.3504	0.85274	0.930718	0.929946	0.861233	0.862777	0.860075	0.855442	0.983218
41.6978	0.858531	0.938053	0.935351	0.867023	0.867023	0.865865	0.861233	0.992097
42.0453	0.863935	0.946159	0.941141	0.872814	0.87513	0.873586	0.86934	0.997888
42.3928	0.870112	0.95388	0.945774	0.879376	0.881692	0.880534	0.876288	1.00754
42.7403	0.879376	0.964303	0.952722	0.885939	0.888255	0.888641	0.883237	1.01294
43.0878	0.888255	0.973182	0.962373	0.896362	0.896748	0.895976	0.893659	1.02105
43.4353	0.892501	0.98206	0.966233	0.902538	0.902538	0.903696	0.89945	1.0307
43.7828	0.899836	0.988623	0.973568	0.909487	0.909101	0.909101	0.906784	1.03456
44.1302	0.908715	1.0002	0.98206	0.920296	0.918365	0.917207	0.916435	1.04344
44.4778	0.916049	1.01024	0.989781	0.926858	0.92377	0.924542	0.922226	1.05155
44.8252	0.92184	1.01835	0.995571	0.934193	0.932648	0.930718	0.92956	1.06158
45.1727	0.926086	1.02491	1.00098	0.940369	0.938825	0.937281	0.936895	1.06776
45.5202	0.931876	1.03263	1.0087	0.947704	0.944229	0.943843	0.946159	1.07316
45.8677	0.936895	1.03765	1.01024	0.950792	0.948476	0.949248	0.949248	1.07664
46.2152	0.945774	1.04691	1.02144	0.95774	0.956968	0.95581	0.95774	1.08281
46.5627	0.951178	1.05463	1.02491	0.963917	0.963531	0.962759	0.962373	1.08938
46.9102	0.956582	1.06313	1.03186	0.969321	0.969707	0.967391	0.968935	1.09517
47.2577	0.958899	1.06583	1.03533	0.97241	0.973182	0.971251	0.971638	1.10019
47.6047	0.965461	1.07201	1.04421	0.977042	0.978586	0.975884	0.978586	1.10559
47.9522	0.968935	1.07895	1.04846	0.982832	0.986307	0.98206	0.984763	1.10829
48.2997	0.971638	1.08281	1.05116	0.98399	0.985149	0.984763	0.984376	1.11022
48.6471	0.97627	1.08822	1.05888	0.985921	0.989781	0.988623	0.990167	1.11022
48.9946	0.980516	1.0944	1.06197	0.989395	0.994413	0.992097	0.994027	1.11485
49.3421	0.985149	1.10019	1.0666	0.994413	0.996343	0.997116	0.996729	1.11949
49.6896	0.990553	1.10559	1.07123	0.998274	1.00098	1.00098	1.00213	1.12258
50.0371	0.993255	1.11099	1.07394	1.00059	1.00445	1.00677	1.00445	1.12566
50.3846	0.998274	1.11756	1.07934	1.00522	1.00715	1.01063	1.00947	1.12837
50.7321	0.99866	1.1218	1.08204	1.00522	1.00908	1.01101	1.00985	1.133
51.0795	1.00561	1.12566	1.08938	1.00985	1.01449	1.0168	1.01719	1.13609
51.427	1.0141	1.13686	1.09748	1.01835	1.02105	1.02568	1.02452	1.14419
51.7745	1.01371	1.13995	1.10134	1.01989	1.02414	1.02838	1.02916	1.14728
52.122	1.02221	1.14805	1.10752	1.02568	1.02954	1.03417	1.03417	1.1523
52.4695	1.028	1.15346	1.11138	1.02993	1.03495	1.04074	1.03996	1.15732
52.8169	1.03726	1.15925	1.1218	1.03572	1.04035	1.04807	1.04614	1.16658
53.1644	1.04344	1.16774	1.12682	1.04189	1.0473	1.05734	1.05348	1.17315
53.5119	1.05	1.17469	1.13261	1.04614	1.0527	1.06235	1.05849	1.17855
53.8594	1.05656	1.18357	1.13686	1.05116	1.05734	1.0693	1.06583	1.18743
54.2069	1.0612	1.18897	1.14342	1.05656	1.06467	1.07509	1.07046	1.19322
54.5544	1.06544	1.19708	1.14612	1.0612	1.06853	1.08011	1.07548	1.19708
54.9019	1.07123	1.20133	1.1523	1.06621	1.07316	1.0859	1.08127	1.20287
55.2494	1.07895	1.20905	1.16079	1.07278	1.07973	1.09131	1.08783	1.20982
55.5968	1.08436	1.21599	1.16735	1.07857	1.08706	1.09671	1.09208	1.21522
55.9443	1.09517	1.22835	1.18087	1.08822	1.10057	1.10752	1.10366	1.23066
56.2918	1.10791	1.24533	1.19206	1.09826	1.11331	1.11061	1.11485	1.23993
56.6393	1.11871	1.25421	1.20171	1.10829	1.12489	1.11794	1.12605	1.24649
56.9868	1.13917	1.26309	1.21445	1.12373	1.14497	1.13223	1.14226	1.25962
57.3342	1.1577	1.26734	1.22333	1.13493	1.16156	1.15076	1.15539	1.26579
57.6817	1.17816	1.27197	1.23337	1.1496	1.17585	1.1689	1.16967	1.26348
58.0292	1.20055	1.26463	1.22835	1.16504	1.18936	1.18318	1.18048	1.26849
58.3767	1.20712	1.25614	1.22101	1.17932	1.18588	1.19785	1.19553	1.25884
58.7242	1.2075	1.2461	1.21291	1.17778	1.18048	1.2075	1.19167	1.2519
59.0717	1.2075	1.23723	1.20827	1.17816	1.17662	1.20673	1.19052	1.24109
59.4192	1.20557	1.23105	1.20248	1.1743	1.17006	1.20094	1.18318	1.23337
59.7666	1.20557	1.22603	1.19901	1.17276	1.16697	1.19438	1.17971	1.22719
60.1141	1.20094	1.21985	1.19322	1.16813	1.16041	1.18588	1.17353	1.2187
60.4616	1.1994	1.21599	1.18936	1.16542	1.15693	1.18087	1.16967	1.21329
60.8091	1.19631	1.20982	1.18473	1.16156	1.15307	1.17469	1.16504	1.20673
61.1566	1.19052	1.20557	1.17932	1.1577	1.1496	1.16967	1.16002	1.20094
61.5041	1.19322	1.20364	1.17739	1.15732	1.14728	1.1662	1.15848	1.20055
61.8515	1.18627	1.19708	1.17044	1.15191	1.14149	1.16118	1.15269	1.19245
62.199	1.18473	1.19322	1.16813	1.15076	1.13879	1.15809	1.15153	1.18936
62.5465	1.1828	1.19129	1.16427	1.14612	1.13454	1.155	1.14612	1.18704
62.894	1.17894	1.18743	1.16118	1.14381	1.13145	1.15076	1.14342	1.18164
63.2415	1.17932	1.18704	1.16041	1.14342	1.13107	1.15076	1.14342	1.18125
63.589	1.17508	1.18395	1.15577	1.13879	1.12759	1.14612	1.13763	1.17623
63.9365	1.17623	1.18318	1.15577	1.13917	1.12721	1.14458	1.13724	1.17585
64.2839	1.17585	1.18318	1.15616	1.1384	1.12682	1.14497	1.13686	1.1743
64.6314	1.17739	1.1855	1.15539	1.13724	1.12528	1.14342	1.13531	1.17508
64.9789	1.17315	1.18202	1.15384	1.13647	1.12335	1.14072	1.133	1.17199
65.3264	1.17469	1.1855	1.15539	1.13724	1.12335	1.1411	1.13338	1.17122
65.6739	1.1743	1.1855	1.15423	1.1357	1.12296	1.13956	1.13261	1.16967
66.0214	1.1743	1.18704	1.15346	1.13493	1.1218	1.13802	1.1303	1.1689
66.3689	1.17585	1.18781	1.15616	1.13493	1.12219	1.1384	1.13068	1.1689
66.7164	1.17894	1.19167	1.15848	1.13724	1.12296	1.14033	1.13145	1.17044
67.0639	1.17932	1.1936	1.16079	1.13802	1.12412	1.13956	1.13184	1.17044
67.4113	1.17739	1.19167	1.16079	1.13686	1.1218	1.13879	1.12914	1.16735
67.7588	1.17932	1.19438	1.16311	1.13917	1.12412	1.13995	1.1303	1.16658
68.1063	1.18048	1.19669	1.16542	1.13917	1.12335	1.1384	1.12991	1.16542
68.4538	1.18357	1.20055	1.1689	1.14149	1.12566	1.14188	1.13223	1.16774
68.8013	1.18704	1.20364	1.17315	1.14381	1.12682	1.14149	1.13338	1.16735
69.1488	1.18743	1.2048	1.17469	1.14497	1.12721	1.14226	1.133	1.16813
69.4963	1.1855	1.20557	1.17508	1.14419	1.12721	1.1411	1.13184	1.1662
69.8438	1.19013	1.21059	1.17662	1.14728	1.12914	1.14381	1.133	1.16735
70.1912	1.18897	1.20943	1.17662	1.14728	1.12991	1.14303	1.13261	1.16581
70.5387	1.18897	1.21059	1.17701	1.14921	1.13068	1.14342	1.133	1.16504

## Sheet: Table 1,  MarinomonasDT74
# data represent OD600 absorption values
# column names indicate the tested bacteria, the added supplement and the replicate number
# time is given in hours
time	MarinomonasDT74_1	MarinomonasDT74_2	MarinomonasDT74_3	MarinomonasDT74_DMSP_1	MarinomonasDT74_DMSP_2	MarinomonasDT74_DMSP_3	MarinomonasDT74_Betaine_1	MarinomonasDT74_Betaine_2	MarinomonasDT74_Betaine_3
0	0.0165993	0.00193016	9.59e-09	0.00270221	0.00347428	0.00579044	0.00270221	0.00540443	0.00270221
0.347833	0.0111949	0.00193016	9.59e-09	0.00270221	0.00308824	0.00656252	0.00270221	0.00424632	0.00231617
0.695667	0.00965075	0.00115809	0.000772063	0.00193016	0.00193016	0.0050184	0.00154413	0.00308824	0.00154413
1.04353	0.0077206	0.00115809	0.000772063	0.00154413	0.00193016	0.00463236	0.00193016	0.00308824	0.00154413
1.39136	0.0111949	0.00154413	0.000772063	0.00193016	0.00231617	0.00540443	0.00154413	0.00347428	0.00154413
1.73922	0.00810663	0.000772054	0.00154411	0.00154413	0.00193016	0.00540443	0.00115809	0.00270221	0.000772054
2.08706	0.00424632	0.000386046	0.00154411	0.00115809	0.00154413	0.00463236	0.000386046	0.00193016	0.000386046
2.43489	0.0158272	0.000386046	0.00193014	0.00154413	0.00115809	0.0050184	9.59e-09	0.00193016	0.000772054
2.78278	0.00579044	9.59e-09	0.00193014	0.00115809	0.00115809	0.00463236	0.000386046	0.00193016	0.000386046
3.13061	0.0142831	-0.000386027	0.00270222	0.000386046	0.000772054	0.00424632	-0.000386027	0.00193016	0.000386046
3.47847	0.0142831	9.59e-09	0.00231618	0.00115809	0.00115809	0.00386032	9.59e-09	0.00154413	9.59e-09
3.82631	0.00733456	0.000386046	0.00193014	0.000772054	0.00115809	0.00386032	9.59e-09	0.00154413	0.000386046
4.17414	0.0162133	0.000772054	0.00193014	0.00115809	0.00115809	0.00424632	0.000386046	0.00231617	0.000772054
4.522	0.0138971	0.00115809	0.00154411	0.00154413	0.00193016	0.00540443	0.00115809	0.00270221	0.00115809
4.86983	0.00965075	0.000386046	0.00193014	0.00154413	0.00154413	0.0050184	0.000772054	0.00270221	0.000772054
5.21769	0.0100368	0.000772054	0.00154411	0.00154413	0.00154413	0.00463236	0.000772054	0.00270221	0.00115809
5.56553	0.0077206	0.000386046	0.00154411	0.00115809	0.00193016	0.0050184	0.00115809	0.00270221	0.000772054
5.91336	0.00347428	0.000772054	0.00154411	0.00154413	0.00231617	0.00540443	0.00115809	0.00270221	0.000772054
6.26122	0.0146691	0.00115809	0.00154411	0.00154413	0.00154413	0.0050184	0.00115809	0.00308824	0.00115809
6.60906	0.013125	0.00115809	0.0011581	0.00154413	0.00231617	0.00540443	0.00115809	0.00347428	0.00154413
6.95692	0.0115809	0.00115809	0.0011581	0.00193016	0.00231617	0.00579044	0.00193016	0.00347428	0.00154413
7.30475	0.0111949	0.00154413	0.000386027	0.00270221	0.00270221	0.00617648	0.00231617	0.00424632	0.00193016
7.65261	0.00210663	0.00154413	0.00039834	0.00193016	0.00270221	0.00463236	0.00231617	0.00386032	0.00193016
8.00044	0.00579044	0.00231617	0.0003643	0.0050184	0.00347428	0.0049923	0.00270221	0.00463236	0.00270221
8.34828	0.0059836	0.00308824	0.000473	0.00347428	0.00386032	0.005743	0.00308824	0.0050184	0.00308824
8.69614	0.00540443	0.00347428	0.0004283	0.00386032	0.00424632	0.00642	0.00386032	0.00579044	0.00347428
9.04397	0.005923	0.00463236	0.00154413	0.00463236	0.00540443	0.00694855	0.0050184	0.00694855	0.00463236
9.39183	0.0050927	0.0077206	0.00608824	0.00656252	0.00694855	0.00965075	0.00656252	0.00887871	0.00656252
9.73967	0.00808322	0.00810663	0.00863236	0.00887871	0.0111949	0.0119669	0.00849267	0.0108088	0.0108088
10.0875	0.0177574	0.012739	0.010934	0.0111949	0.0119669	0.0142831	0.0108088	0.0138971	0.013125
10.4354	0.0200736	0.0154412	0.018562	0.0154412	0.0165993	0.0181434	0.0150552	0.0181434	0.0181434
10.7832	0.0289523	0.0208456	0.020848	0.0223898	0.0227758	0.0301103	0.0196875	0.0231618	0.0239339
11.1311	0.0316545	0.0289523	0.0231618	0.0297243	0.0401471	0.0409192	0.0293383	0.0304964	0.0216177
11.4789	0.0652391	0.0548163	0.0432354	0.0656251	0.0733457	0.0752758	0.0490258	0.0679413	0.0490258
11.8267	0.090717	0.0860847	0.0795222	0.0872428	0.10693	0.107702	0.0868568	0.101526	0.0849266
12.1746	0.131636	0.12353	0.111949	0.121599	0.115037	0.119283	0.124688	0.12353	0.120055
12.5224	0.121985	0.128162	0.119283	0.125074	0.13125	0.134338	0.130478	0.148236	0.12739
12.8703	0.152096	0.145147	0.136655	0.140515	0.143603	0.144375	0.149394	0.15364	0.143217
13.2181	0.144761	0.156728	0.148622	0.150552	0.154412	0.155184	0.154026	0.159816	0.150552
13.566	0.161361	0.165993	0.158272	0.159044	0.162905	0.160589	0.162133	0.172169	0.1575
13.9138	0.165607	0.176416	0.170239	0.175258	0.171397	0.171011	0.171011	0.186839	0.166765
14.2616	0.182592	0.18568	0.18182	0.18568	0.181434	0.182206	0.181048	0.198033	0.175644
14.6095	0.189541	0.195331	0.193401	0.192243	0.199191	0.193401	0.186452	0.20614	0.184136
14.9573	0.199578	0.215791	0.205368	0.216563	0.221967	0.211931	0.200736	0.23239	0.201508
15.3052	0.221967	0.230074	0.239339	0.240497	0.226214	0.228916	0.221581	0.256324	0.223511
15.653	0.225442	0.222739	0.240111	0.230074	0.218107	0.221967	0.210386	0.23625	0.215019
16.0009	0.218107	0.225442	0.225056	0.236636	0.216177	0.215791	0.202666	0.235864	0.210772
16.3487	0.213861	0.228144	0.225828	0.23432	0.217721	0.219265	0.204596	0.237022	0.21
16.6966	0.21	0.224669	0.225828	0.234706	0.213089	0.220037	0.204596	0.235092	0.208842
17.0444	0.203438	0.218107	0.221967	0.232776	0.206526	0.215405	0.201508	0.226986	0.204596
17.3923	0.192243	0.212703	0.215405	0.2266	0.200736	0.209228	0.195331	0.217721	0.196103
17.7401	0.181048	0.207684	0.209228	0.225056	0.195331	0.203824	0.189927	0.211158	0.193015
18.0879	0.179504	0.204982	0.20421	0.223125	0.191857	0.196103	0.186066	0.205368	0.194559
18.4358	0.18568	0.205754	0.20035	0.222739	0.188769	0.197261	0.183364	0.20228	0.180276
18.7836	0.163677	0.195331	0.199191	0.222739	0.187611	0.196103	0.181048	0.197647	0.1741
19.1315	0.160202	0.194559	0.198419	0.219265	0.188383	0.195717	0.180662	0.198419	0.181434
19.4793	0.173327	0.192629	0.191857	0.214247	0.186452	0.193401	0.181048	0.199191	0.169853
19.8272	0.149394	0.194559	0.191857	0.214247	0.184522	0.184522	0.181048	0.198033	0.165221
20.175	0.142059	0.191085	0.187225	0.209614	0.178732	0.189927	0.181048	0.198805	0.162133
20.5229	0.130478	0.189541	0.193015	0.207684	0.188769	0.189155	0.181434	0.196489	0.160202

## Sheet: Table 1,  PaeruginosaPAO1
# data represent OD600 absorption values
# column names indicate the tested bacteria, the added supplement and the replicate number
# time is given in hours
time	Paeruginosa_1	Paeruginosa_2	Paeruginosa_3	Paeruginosa_DMSP_1	Paeruginosa_DMSP_2	Paeruginosa_DMSP_3	Paeruginosa_Betaine_1	Paeruginosa_Betaine_2	Paeruginosa_Betaine_3
0	0.0016728	0.00244484	0.0182721	0.00862134	0.0128677	0.00977942	0.0109375	0.0128677	0.0144118
0.347472	0.000514715	0.00128676	0.0151838	0.00862134	0.0120956	0.00939338	0.0109375	0.0117096	0.0140258
0.694944	-0.000643394	0.000128679	0.0136397	0.00784927	0.0124816	0.00900737	0.0101655	0.0113235	0.0124816
1.04239	-0.00141544	-0.000643394	0.0128677	0.00669118	0.0105515	0.0082353	0.00939338	0.0105515	0.0117096
1.38986	-0.00102943	-0.000257358	0.0120956	0.00746323	0.0105515	0.00862134	0.00939338	0.0113235	0.0124816
1.73733	-0.00141544	-0.000257358	0.0120956	0.00784927	0.0109375	0.00862134	0.0105515	0.0113235	0.0124816
2.08481	-0.00180148	-0.000643394	0.0113235	0.00707722	0.00977942	0.00784927	0.00977942	0.0109375	0.0117096
2.43228	-0.00180148	-0.000643394	0.0117096	0.00707722	0.0113235	0.0082353	0.00977942	0.0105515	0.0120956
2.77975	-0.00180148	-0.000643394	0.0109375	0.00707722	0.0101655	0.00862134	0.00977942	0.0109375	0.0120956
3.12722	-0.00141544	-0.000257358	0.0109375	0.00746323	0.0101655	0.0082353	0.0101655	0.0105515	0.0117096
3.47469	-0.00218751	-0.000643394	0.00977942	0.00669118	0.0105515	0.0082353	0.00939338	0.00977942	0.0113235
3.82217	0.000128679	-0.000643394	0.0101655	0.00669118	0.0101655	0.00784927	0.00939338	0.00977942	0.0113235
4.16964	-0.00180148	-0.00102943	0.00939338	0.00630515	0.00939338	0.00746323	0.00900737	0.00900737	0.0105515
4.51708	-0.00257355	-0.00141544	0.00862134	0.0055331	0.0101655	0.00630515	0.0082353	0.0082353	0.00977942
4.86456	0.00128676	-0.00218751	0.0082353	0.00476103	0.00900737	0.00630515	0.00784927	0.0082353	0.0101655
5.21203	-0.00257355	-0.00180148	0.00900737	0.00591911	0.00939338	0.00707722	0.00939338	0.0082353	0.0105515
5.5595	-0.00295956	-0.00180148	0.00939338	0.00630515	0.0101655	0.00746323	0.00900737	0.0082353	0.0109375
5.90697	-0.00180148	-0.000643394	0.00939338	0.00591911	0.0105515	0.00784927	0.00939338	0.0082353	0.0113235
6.25442	-0.00180148	-0.000257358	0.00939338	0.00669118	0.0105515	0.00784927	0.00977942	0.00862134	0.0113235
6.60189	-0.00141544	-0.000257358	0.0101655	0.00707722	0.0113235	0.00862134	0.0101655	0.00939338	0.0117096
6.94936	-0.00102943	-0.000257358	0.00977942	0.00707722	0.0113235	0.00862134	0.0101655	0.00939338	0.0120956
7.29683	-0.00141544	-0.000257358	0.00977942	0.00746323	0.0109375	0.00900737	0.0113235	0.00900737	0.0117096
7.64431	-0.00102943	0.000128679	0.0105515	0.00746323	0.0117096	0.00900737	0.0101655	0.00977942	0.0117096
7.99175	-0.000643394	0.000514715	0.0101655	0.00707722	0.0120956	0.00900737	0.0105515	0.00977942	0.0120956
8.33922	-0.000643394	0.000514715	0.0109375	0.00784927	0.0124816	0.00939338	0.0113235	0.0105515	0.0128677
8.68669	-0.000643394	0.000514715	0.0109375	0.00784927	0.0124816	0.00900737	0.0105515	0.0105515	0.0120956
9.03417	-0.000643394	0.000514715	0.0105515	0.00746323	0.0124816	0.00977942	0.0109375	0.0101655	0.0124816
9.38164	-0.000643394	0.000514715	0.0109375	0.00784927	0.0120956	0.00900737	0.0109375	0.0101655	0.0128677
9.72908	-0.000257358	0.000514715	0.0101655	0.00784927	0.0120956	0.00939338	0.0105515	0.0109375	0.0124816
10.0766	-0.000257358	0.00128676	0.0109375	0.0082353	0.0120956	0.00939338	0.0113235	0.00977942	0.0132537
10.424	-0.000257358	0.000900723	0.0117096	0.00862134	0.0132537	0.0101655	0.0113235	0.0101655	0.0132537
10.7715	0.000128679	0.000900723	0.0109375	0.00862134	0.0132537	0.00977942	0.0113235	0.0105515	0.0136397
11.1189	0.000900723	0.0016728	0.0120956	0.00900737	0.0144118	0.0105515	0.0120956	0.0113235	0.0140258
11.4664	0.000514715	0.00128676	0.0113235	0.00862134	0.0132537	0.00939338	0.0120956	0.0113235	0.0136397
11.8139	0.000128679	0.000900723	0.0113235	0.00900737	0.0128677	0.00977942	0.0117096	0.0109375	0.0140258
12.1614	-0.000257358	0.00128676	0.0113235	0.0082353	0.0128677	0.00900737	0.0117096	0.0101655	0.0132537
12.5088	0.000128679	0.000900723	0.0113235	0.0082353	0.0124816	0.00977942	0.0109375	0.00977942	0.0128677
12.8563	-0.000257358	0.000900723	0.0113235	0.00862134	0.0128677	0.0101655	0.0109375	0.0105515	0.0136397
13.2037	0.000514715	0.00128676	0.0117096	0.00900737	0.0124816	0.00977942	0.0113235	0.0109375	0.0144118
13.5512	0.000128679	0.00128676	0.0117096	0.00862134	0.0132537	0.00977942	0.0117096	0.0105515	0.0147978
13.8987	0.00244484	0.00360295	0.0132537	0.0113235	0.0163419	0.0120956	0.0144118	0.0128677	0.016728
14.2462	0.00321691	0.00437499	0.0147978	0.0128677	0.0163419	0.0128677	0.0151838	0.0136397	0.017114
14.5936	0.00398896	0.00476103	0.0147978	0.0132537	0.016728	0.0132537	0.0159559	0.0144118	0.017886
14.9411	0.00398896	0.00514707	0.0159559	0.0136397	0.017886	0.0144118	0.016728	0.0151838	0.0194302
15.2886	0.0055331	0.00630515	0.017114	0.0147978	0.0186581	0.0159559	0.017886	0.0163419	0.0209743
15.636	0.0082353	0.00784927	0.0186581	0.016728	0.0213603	0.0175	0.0198162	0.0186581	0.0225184
15.9835	0.00939338	0.0101655	0.0209743	0.0190442	0.0232905	0.0202022	0.0225184	0.0198162	0.0256067
16.3309	0.0113235	0.0120956	0.0229044	0.0217464	0.0267647	0.0229044	0.0248346	0.0225184	0.0283089
16.6784	0.0132537	0.0147978	0.0256067	0.0240625	0.0286949	0.0252206	0.0275368	0.0248346	0.0310111
17.0259	0.016728	0.017114	0.0286949	0.0275368	0.0317831	0.0286949	0.0317831	0.0283089	0.0352574
17.3734	0.0198162	0.0205883	0.0317831	0.0313971	0.0356434	0.0329412	0.0352574	0.0321692	0.0395037
17.7208	0.0240625	0.0244485	0.0360295	0.0356434	0.0402758	0.0375736	0.0395037	0.0368015	0.043364
18.0683	0.0279228	0.0279228	0.0402758	0.0402758	0.0449081	0.0414339	0.043364	0.0406618	0.0472243
18.4157	0.0321692	0.0313971	0.043364	0.0441361	0.0495405	0.0445221	0.0464523	0.0437501	0.0499265
18.7632	0.0348714	0.0348714	0.0472243	0.0472243	0.0526288	0.0476104	0.0495405	0.0476104	0.0518567
19.1107	0.0391177	0.0383456	0.0514707	0.0483824	0.055331	0.0495405	0.0518567	0.0499265	0.055717
19.4581	0.0418199	0.0414339	0.0541729	0.0506986	0.0568751	0.0526288	0.0541729	0.0526288	0.0576471
19.8056	0.0449081	0.0449081	0.0568751	0.0530148	0.0591913	0.0549449	0.0576471	0.056103	0.0603493
20.1531	0.0468383	0.0472243	0.0595773	0.055331	0.0618935	0.0584192	0.0595773	0.0588052	0.0622795
20.5006	0.0495405	0.0499265	0.0611214	0.0580332	0.0649817	0.0611214	0.0630516	0.0607354	0.0649817
20.848	0.0518567	0.0526288	0.0630516	0.0615075	0.0676839	0.0642097	0.0653677	0.0634376	0.068456
21.1955	0.0541729	0.0549449	0.0665258	0.0642097	0.0711582	0.0676839	0.0676839	0.0665258	0.0703861
21.5429	0.0568751	0.0576471	0.06807	0.0676839	0.0742464	0.0711582	0.0703861	0.069228	0.0727023
21.8904	0.0588052	0.0599633	0.0703861	0.0707722	0.0769487	0.0742464	0.0727023	0.0715442	0.0757905
22.2379	0.0622795	0.0634376	0.0742464	0.0742464	0.081195	0.0784928	0.0761766	0.0750185	0.0808089
22.5854	0.0665258	0.0672979	0.0788788	0.0796509	0.0865994	0.0831251	0.0808089	0.0784928	0.0842832
22.9328	0.0719302	0.0715442	0.0842832	0.0850553	0.0927759	0.0885295	0.0862134	0.0827391	0.0889156
23.2803	0.0773347	0.0757905	0.0885295	0.0904597	0.0974082	0.0927759	0.0900737	0.0881435	0.0927759
23.6277	0.0823531	0.0800369	0.093934	0.0954781	0.103199	0.0977943	0.09432	0.0935479	0.0977943
23.9752	0.0865994	0.0838972	0.0981803	0.0993384	0.107831	0.101655	0.0981803	0.0977943	0.101655
24.3227	0.0908457	0.0881435	0.102041	0.104357	0.112077	0.105901	0.101655	0.103199	0.106287
24.6702	0.0950921	0.0923898	0.106673	0.109761	0.11671	0.110919	0.107059	0.109761	0.112077
25.0176	0.0997244	0.0970222	0.111305	0.114394	0.120956	0.115938	0.112077	0.115938	0.117868
25.3651	0.105901	0.102813	0.118254	0.121342	0.125974	0.122886	0.11864	0.12443	0.12443
25.7126	0.11478	0.110919	0.123658	0.127905	0.133695	0.129835	0.125202	0.131765	0.132151
26.06	0.124044	0.120956	0.135625	0.133695	0.142188	0.139099	0.133695	0.139872	0.14103
26.4075	0.134081	0.129063	0.143732	0.138327	0.149908	0.147978	0.141802	0.146048	0.14875
26.755	0.145662	0.139872	0.152611	0.146048	0.158787	0.158015	0.149908	0.154155	0.156085
27.1024	0.155699	0.14875	0.163033	0.154927	0.16921	0.169982	0.158787	0.164191	0.166508
27.4499	0.16921	0.162647	0.176158	0.164577	0.183107	0.183107	0.170368	0.17307	0.175386
27.7974	0.180019	0.178089	0.192758	0.169982	0.197776	0.190828	0.182335	0.17693	0.186581
28.1449	0.184265	0.189669	0.210515	0.176158	0.19739	0.200478	0.195074	0.188511	0.203953
28.4923	0.202022	0.196232	0.204339	0.188897	0.215919	0.211673	0.205883	0.196618	0.213989
28.8398	0.212831	0.213217	0.224026	0.196618	0.213603	0.213603	0.216691	0.207813	0.220552
29.1872	0.220166	0.202794	0.222868	0.202794	0.227886	0.219394	0.230203	0.209743	0.235221
29.5347	0.22943	0.235221	0.237537	0.205883	0.232905	0.239467	0.232905	0.225184	0.231361
29.8822	0.226342	0.217464	0.232905	0.21785	0.24217	0.235221	0.239081	0.219008	0.244872
30.2297	0.237537	0.254522	0.249118	0.215533	0.2441	0.256067	0.242556	0.238695	0.239081
30.5771	0.240625	0.233677	0.245644	0.230975	0.255295	0.242556	0.252592	0.230975	0.256067
30.9246	0.257225	0.271508	0.257997	0.215147	0.24989	0.278842	0.251048	0.241397	0.245258
31.2721	0.256453	0.257225	0.255681	0.235607	0.258383	0.24796	0.256839	0.230589	0.273438
31.6195	0.261857	0.276526	0.264173	0.218236	0.252978	0.286563	0.247574	0.2441	0.249504
31.967	0.27035	0.27807	0.275368	0.24989	0.27228	0.257611	0.274596	0.235607	0.280772
32.3144	0.278842	0.281931	0.284633	0.227114	0.257225	0.291195	0.257225	0.254136	0.265331
32.6619	0.27807	0.293897	0.286949	0.256067	0.291195	0.274982	0.286177	0.246802	0.283861
33.0094	0.274982	0.294284	0.291581	0.250662	0.268806	0.290037	0.271122	0.253364	0.289651
33.3569	0.292739	0.305092	0.305864	0.265331	0.301232	0.304706	0.29467	0.267261	0.286563
33.7043	0.290423	0.311655	0.304706	0.27614	0.290809	0.295056	0.293897	0.254522	0.30432
34.0518	0.288493	0.283861	0.305092	0.28	0.302004	0.288107	0.304706	0.263401	0.2966
34.3993	0.304706	0.302776	0.321306	0.280386	0.2966	0.317059	0.315515	0.263015	0.315515
34.7467	0.302004	0.277298	0.300846	0.286563	0.32092	0.319375	0.314743	0.283861	0.305864
35.0942	0.303162	0.280772	0.29853	0.288107	0.318217	0.2966	0.32671	0.265331	0.333273
35.4417	0.295056	0.281931	0.307409	0.301232	0.313585	0.32478	0.317831	0.290423	0.308181
35.7891	0.278456	0.269578	0.299688	0.299688	0.32671	0.317831	0.318989	0.276912	0.335203
36.1366	0.276912	0.281931	0.2966	0.30239	0.32864	0.324394	0.338291	0.296986	0.338677
36.4841	0.290037	0.281931	0.30046	0.303162	0.343695	0.315129	0.320148	0.303934	0.322464
36.8315	0.288493	0.278456	0.29853	0.302004	0.329026	0.329026	0.331728	0.302004	0.336747
37.179	0.27614	0.279614	0.303548	0.30625	0.336361	0.351416	0.313971	0.316673	0.347942
37.5265	0.284633	0.285019	0.307023	0.315129	0.345239	0.339063	0.339449	0.315129	0.33057
37.8739	0.292739	0.290809	0.310111	0.315515	0.342923	0.342151	0.342151	0.320534	0.348714
38.2214	0.290423	0.29467	0.312813	0.325552	0.359909	0.360681	0.346784	0.320148	0.344081
38.5689	0.308181	0.296214	0.313971	0.323622	0.334817	0.35103	0.337905	0.327096	0.335975
38.9163	0.313199	0.297758	0.312041	0.3325	0.340607	0.348328	0.351416	0.317445	0.336747
39.2638	0.308567	0.301618	0.316673	0.320534	0.348328	0.354118	0.342923	0.329412	0.349486
39.6113	0.286177	0.303934	0.328254	0.331728	0.341765	0.362611	0.35682	0.323236	0.339449
39.9588	0.309725	0.302776	0.329026	0.328254	0.353346	0.347556	0.349486	0.324008	0.358364
40.3062	0.317445	0.307023	0.332114	0.327096	0.344853	0.35489	0.347942	0.335589	0.334045
40.6537	0.301618	0.30625	0.329412	0.330184	0.340221	0.327868	0.339063	0.315901	0.349872
41.0012	0.327482	0.313199	0.312813	0.32671	0.344081	0.356048	0.35682	0.340993	0.342923
41.3486	0.310497	0.308953	0.337133	0.32671	0.359523	0.351802	0.347556	0.334817	0.341379
41.6961	0.316287	0.318603	0.338291	0.315901	0.35103	0.343309	0.351802	0.321692	0.357592
42.0436	0.327096	0.303548	0.317445	0.321306	0.362225	0.356434	0.350644	0.347556	0.343695
42.391	0.325166	0.325552	0.349486	0.302776	0.354504	0.344467	0.347942	0.342537	0.344081
42.7385	0.331728	0.323622	0.340607	0.322078	0.360681	0.357979	0.355662	0.338677	0.349486
43.086	0.317831	0.331728	0.343309	0.329026	0.361067	0.35489	0.355662	0.347556	0.35489
43.4334	0.313199	0.307409	0.347556	0.326324	0.353346	0.35296	0.344467	0.344467	0.353732
43.7809	0.334817	0.329412	0.346012	0.320534	0.366471	0.355662	0.349872	0.352188	0.344467
44.1284	0.334045	0.318217	0.349872	0.317445	0.356048	0.341379	0.348328	0.3325	0.353732
44.4759	0.324008	0.339063	0.347942	0.32092	0.358364	0.355276	0.363769	0.32864	0.364155
44.8233	0.323236	0.335589	0.350258	0.340993	0.358751	0.3491	0.358364	0.327482	0.367629
45.1708	0.320534	0.3325	0.3491	0.337133	0.358751	0.343695	0.354118	0.327096	0.359137
45.5183	0.33057	0.341379	0.347556	0.335589	0.35296	0.343309	0.3491	0.324394	0.352574
45.8657	0.33057	0.332887	0.345239	0.335975	0.3491	0.339449	0.345239	0.319762	0.347942
46.2132	0.356048	0.340221	0.344081	0.334431	0.348328	0.339449	0.345239	0.316673	0.344853
46.5607	0.35296	0.338291	0.342151	0.331342	0.34717	0.334431	0.342151	0.315515	0.340221
46.9082	0.347556	0.333273	0.338677	0.330956	0.345626	0.335975	0.335975	0.312427	0.337519
47.2552	0.346012	0.329026	0.335203	0.33057	0.345239	0.334431	0.335975	0.310883	0.335975
47.6026	0.340607	0.32671	0.337519	0.32671	0.343309	0.331728	0.333273	0.310497	0.331342
47.9501	0.336747	0.320148	0.330956	0.324008	0.339063	0.32671	0.328254	0.306637	0.329026
48.2976	0.332114	0.318603	0.329798	0.322078	0.335975	0.322464	0.325938	0.304706	0.326324
48.645	0.329798	0.316673	0.32478	0.318217	0.333273	0.319375	0.322464	0.302776	0.321692
48.9925	0.331342	0.314743	0.322464	0.317831	0.33057	0.316673	0.318603	0.301232	0.320148
49.34	0.324394	0.311655	0.317831	0.313199	0.329026	0.313971	0.314743	0.299688	0.315515
49.6874	0.318989	0.307409	0.313971	0.312041	0.327482	0.311655	0.312041	0.298916	0.315129
50.0349	0.317831	0.305092	0.313585	0.309725	0.327096	0.311269	0.310497	0.299302	0.312813
50.3824	0.312427	0.302004	0.310883	0.307409	0.325552	0.310497	0.310111	0.299302	0.311655
50.7298	0.312041	0.301232	0.309725	0.307795	0.325938	0.308567	0.308567	0.298916	0.311269
51.0773	0.307409	0.297758	0.308181	0.306637	0.325166	0.308953	0.309339	0.299302	0.310883
51.4248	0.307795	0.296986	0.307409	0.307023	0.325938	0.309725	0.309339	0.298144	0.311269
51.7722	0.307023	0.296214	0.308953	0.307023	0.327482	0.308181	0.308953	0.297758	0.311269
52.1197	0.30432	0.293897	0.307023	0.30432	0.324394	0.305864	0.308181	0.297758	0.309725
52.4672	0.303548	0.293511	0.308567	0.303934	0.324394	0.306637	0.309339	0.297372	0.309339
52.8146	0.30625	0.29467	0.308181	0.303162	0.326324	0.30625	0.307409	0.297372	0.310111
53.1621	0.305092	0.293511	0.308181	0.30239	0.327096	0.305864	0.307023	0.2966	0.309725
53.5096	0.30432	0.29467	0.307795	0.301618	0.327868	0.305092	0.307795	0.295442	0.310111
53.8571	0.305092	0.29467	0.308567	0.30239	0.327482	0.304706	0.305864	0.295056	0.310497
54.2045	0.303548	0.293125	0.308181	0.302004	0.327868	0.303162	0.306637	0.295442	0.312041
54.552	0.303934	0.296214	0.308567	0.303162	0.33057	0.303548	0.30625	0.296214	0.310497
54.8994	0.304706	0.29467	0.308181	0.300846	0.327482	0.302776	0.305864	0.295442	0.311269
55.2469	0.307023	0.297758	0.309725	0.30239	0.330956	0.30432	0.306637	0.2966	0.312427
55.5944	0.305478	0.294284	0.308181	0.300846	0.328254	0.30239	0.305478	0.296214	0.311269

## Sheet: Table 1,  PhaeobacterDT104
# data represent OD600 absorption values
# column names indicate the tested bacteria, the added supplement and the replicate number
# time is given in hours
time	PhaeobacterDT104_1	PhaeobacterDT104_2	PhaeobacterDT104_3	PhaeobacterDT104_DMSP_1	PhaeobacterDT104_DMSP_2	PhaeobacterDT104_DMSP_3	PhaeobacterDT104_Betaine_1	PhaeobacterDT104_Betaine_2	PhaeobacterDT104_Betaine_3
0	-0.0027022	-0.00193015	0.00154412	-0.000772044	0.00115811	0.00270223	-0.00231616	-0.00386031	-0.00424632
0.349444	-0.00231616	-0.00115808	0.00231619	-0.000772044	0.00154412	0.00231619	-0.00154412	-0.00347427	-0.00308823
0.698028	-0.00424632	-0.00231616	0.000386037	-0.00193015	0.000386037	0.000772073	-0.00308823	-0.00463235	-0.00463235
1.04661	-0.00463235	-0.00308823	-0.00115808	-0.00231616	-0.000386037	0	-0.00386031	-0.00540443	-0.00540443
1.39519	-0.00579043	-0.00386031	-0.00231616	-0.00308823	-0.00115808	-0.000772044	-0.00463235	-0.00617647	-0.00617647
1.74378	-0.00617647	-0.00463235	-0.00308823	-0.00386031	-0.00193015	-0.00154412	-0.00501839	-0.00694854	-0.00694854
2.09236	-0.00656251	-0.00501839	-0.00386031	-0.00424632	-0.0027022	-0.00231616	-0.00540443	-0.00733455	-0.00733455
2.44094	-0.00656251	-0.00540443	-0.00386031	-0.00463235	-0.0027022	-0.00231616	-0.00579043	-0.00733455	-0.00733455
2.78956	-0.00656251	-0.00579043	-0.00424632	-0.00463235	-0.00347427	-0.0027022	-0.00579043	-0.00733455	-0.00733455
3.13814	-0.00656251	-0.00540443	-0.00424632	-0.00463235	-0.00308823	-0.0027022	-0.00579043	-0.00694854	-0.00733455
3.48672	-0.00694854	-0.00579043	-0.00463235	-0.00463235	-0.00347427	-0.0027022	-0.00579043	-0.00772059	-0.00772059
3.83531	-0.00656251	-0.00540443	-0.00424632	-0.00463235	-0.00308823	-0.0027022	-0.00579043	-0.00772059	-0.00733455
4.18389	-0.00694854	-0.00579043	-0.00463235	-0.00463235	-0.00347427	-0.0027022	-0.00579043	-0.00772059	-0.00772059
4.5325	-0.00694854	-0.00617647	-0.00463235	-0.00501839	-0.00386031	-0.00308823	-0.00617647	-0.00810662	-0.00772059
4.88108	-0.00694854	-0.00579043	-0.00463235	-0.00463235	-0.00347427	-0.0027022	-0.00579043	-0.00772059	-0.00772059
5.22967	-0.00694854	-0.00579043	-0.00424632	-0.00463235	-0.00347427	-0.00231616	-0.00579043	-0.00733455	-0.00772059
5.57825	-0.00656251	-0.00540443	-0.00424632	-0.00463235	-0.00347427	-0.00231616	-0.00579043	-0.00733455	-0.00772059
5.92683	-0.00694854	-0.00617647	-0.00386031	-0.00463235	-0.00347427	-0.0027022	-0.00579043	-0.00772059	-0.00772059
6.27542	-0.00733455	-0.00579043	-0.00463235	-0.00463235	-0.00386031	-0.00308823	-0.00540443	-0.00772059	-0.00772059
6.62403	-0.00694854	-0.00540443	-0.00386031	-0.00424632	-0.00308823	-0.00231616	-0.00501839	-0.00733455	-0.00733455
6.97261	-0.00694854	-0.00579043	-0.00424632	-0.00463235	-0.00347427	-0.00231616	-0.00540443	-0.00772059	-0.00772059
7.32119	-0.00656251	-0.00501839	-0.00347427	-0.00386031	-0.0027022	-0.00154412	-0.00463235	-0.00656251	-0.00694854
7.66978	-0.00656251	-0.00540443	-0.00386031	-0.00424632	-0.0027022	-0.00193015	-0.00501839	-0.00694854	-0.00694854
8.01836	-0.00579043	-0.00463235	-0.00308823	-0.00347427	-0.00193015	-0.00154412	-0.00424632	-0.00617647	-0.00656251
8.36694	-0.00617647	-0.00540443	-0.00347427	-0.00386031	-0.00308823	-0.00193015	-0.00463235	-0.00694854	-0.00694854
8.71556	-0.00617647	-0.00501839	-0.00308823	-0.00347427	-0.0027022	-0.00193015	-0.0027022	-0.00656251	-0.00656251
9.06414	-0.00617647	-0.00501839	-0.00347427	-0.00424632	-0.00308823	-0.00193015	-0.00501839	-0.00694854	-0.00694854
9.41272	-0.00617647	-0.00463235	-0.0027022	-0.00347427	-0.0027022	-0.00115808	-0.00386031	-0.00617647	-0.00617647
9.76131	-0.00617647	-0.00501839	-0.00308823	-0.00386031	-0.00231616	-0.00154412	-0.00424632	-0.00656251	-0.00656251
10.1099	-0.00579043	-0.00463235	-0.00231616	-0.00347427	-0.00193015	-0.000772044	-0.00424632	-0.00579043	-0.00656251
10.4585	-0.00617647	-0.00540443	-0.00347427	-0.00386031	-0.0027022	-0.00154412	-0.00424632	-0.00656251	-0.00540443
10.8071	-0.00579043	-0.00463235	-0.0027022	-0.00347427	-0.00231616	-0.00115808	-0.00386031	-0.00617647	-0.00617647
11.1557	-0.00617647	-0.00501839	-0.00308823	-0.00386031	-0.00231616	-0.00154412	-0.00347427	-0.00656251	-0.00617647
11.5043	-0.00579043	-0.00463235	-0.00231616	-0.00347427	-0.00193015	-0.00115808	-0.00347427	-0.00617647	-0.00579043
11.8528	-0.00540443	-0.00424632	-0.00231616	-0.00308823	-0.00154412	-0.000386037	-0.00308823	-0.00579043	-0.00540443
12.2014	-0.00579043	-0.00424632	-0.0027022	-0.00386031	-0.00193015	-0.000772044	-0.00347427	-0.00617647	-0.00617647
12.55	-0.00540443	-0.00386031	-0.00193015	-0.0027022	-0.00154412	-0.000386037	-0.00347427	-0.00540443	-0.00540443
12.8986	-0.00540443	-0.00386031	-0.00231616	-0.0027022	-0.00115808	0	-0.0027022	-0.00501839	-0.00540443
13.2472	-0.00540443	-0.00424632	-0.00231616	-0.0027022	-0.00154412	-0.000386037	-0.00308823	-0.00540443	-0.00501839
13.5958	-0.00501839	-0.00386031	-0.00154412	-0.00231616	-0.00115808	0.000386037	-0.0027022	-0.00501839	-0.00501839
13.9444	-0.00501839	-0.00347427	-0.00154412	-0.00231616	-0.00115808	-0.000386037	-0.00347427	-0.00501839	-0.00540443
14.2929	-0.00501839	-0.00386031	-0.00193015	-0.00231616	-0.00115808	-0.000386037	-0.00308823	-0.00540443	-0.00540443
14.6415	-0.00463235	-0.00347427	-0.00154412	-0.00193015	-0.000772044	0	-0.00231616	-0.00501839	-0.00463235
14.9901	-0.00463235	-0.00308823	-0.00115808	-0.00193015	-0.000772044	0	-0.0027022	-0.00463235	-0.00463235
15.3387	-0.00463235	-0.00347427	-0.00115808	-0.00193015	-0.000772044	0	-0.0027022	-0.00463235	-0.00501839
15.6873	-0.00463235	-0.00308823	-0.00115808	-0.00193015	-0.000386037	0.000772073	-0.00231616	-0.00424632	-0.00463235
16.0359	-0.00386031	-0.0027022	-0.000772044	-0.00115808	0	0.000772073	-0.00193015	-0.00424632	-0.00424632
16.3845	-0.00386031	-0.0027022	-0.000386037	-0.00154412	-0.000386037	0.000772073	-0.00193015	-0.00424632	-0.00424632
16.7331	-0.00424632	-0.00308823	-0.00115808	-0.00154412	0	0.000772073	-0.00193015	-0.00424632	-0.00463235
17.0816	-0.00386031	-0.00231616	-0.000386037	-0.00115808	0.000386037	0.00115811	-0.000772044	-0.00386031	-0.00424632
17.4302	-0.00347427	-0.00193015	0.000772073	-0.000772044	0.000772073	0.00193015	-0.00115808	-0.00308823	-0.00347427
17.7788	-0.0027022	-0.00154412	0.000772073	0	0.00154412	0.00231619	-0.000386037	-0.00308823	-0.0027022
18.1274	-0.00308823	-0.00193015	0	-0.000772044	0.000772073	0.00154412	-0.00115808	-0.00308823	-0.00347427
18.476	-0.0027022	-0.00193015	0.000386037	-0.000772044	0.00115811	0.00193015	-0.000772044	-0.00308823	-0.00347427
18.8246	-0.00308823	-0.00193015	0.000386037	-0.000772044	0.00115811	0.00193015	-0.000772044	-0.00308823	-0.00308823
19.1732	-0.00308823	-0.00115808	0.000772073	-0.000386037	0.00115811	0.00231619	-0.000386037	-0.00308823	-0.00308823
19.5218	-0.00231616	-0.00115808	0.00154412	0.000772073	0.00193015	0.00347427	0	-0.00193015	-0.00231616
19.8703	-0.0027022	-0.00115808	0.000386037	-0.000386037	0.00193015	0.00231619	0	-0.00231616	-0.00231616
20.2189	-0.00308823	-0.00154412	0.00115811	0.000386037	0.00154412	0.00270223	0	-0.00308823	-0.0027022
20.5675	-0.00231616	-0.000772044	0.00154412	0	0.00231619	0.00347427	0.000772073	-0.00193015	-0.00193015
20.9161	-0.00193015	0	0.00231619	0.00115811	0.00231619	0.00386031	0.000772073	-0.00154412	-0.00193015
21.2647	-0.000772044	0.000386037	0.00231619	0.00154412	0.00308823	0.00424634	0.00154412	-0.000386037	-0.00115808
21.6133	-0.00154412	-0.000386037	0.00193015	0.00193015	0.00270223	0.00386031	0.000386037	-0.00193015	-0.00154412
21.9619	-0.00154412	0.000772073	0.00270223	0.00115811	0.00347427	0.00386031	0.00115811	-0.00115808	-0.00154412
22.3105	-0.00154412	0.000386037	0.00308823	0.00231619	0.00386031	0.00386031	0.00154412	-0.00115808	-0.00115808
22.6591	-0.00193015	0	0.00270223	0.00193015	0.00270223	0.00424634	0.00154412	-0.000772044	-0.00115808
23.0076	-0.00115808	0.000386037	0.00270223	0.00154412	0.00386031	0.00424634	0.00154412	0	-0.00115808
23.3562	-0.00115808	0.00193015	0.00308823	0.00154412	0.00463235	0.00501839	0.00154412	-0.000386037	-0.00115808
23.7048	-0.00154412	0.000386037	0.00231619	0.00154412	0.00424634	0.00386031	0.00193015	-0.000772044	-0.00115808
24.0534	-0.00115808	0.000386037	0.00347427	0.00231619	0.00463235	0.0061765	0.00386031	0.000386037	-0.00115808
24.402	-0.00154412	0.00154412	0.00308823	0.00231619	0.00463235	0.00463235	0.00270223	0.000386037	-0.00154412
24.7506	-0.000772044	0.000772073	0.00347427	0.00270223	0.00501839	0.0061765	0.00347427	0.000386037	-0.000386037
25.0991	0.000772073	0.00231619	0.00424634	0.00463235	0.00694854	0.00733458	0.00424634	0.00231619	0.00231619
25.4477	0.00115811	0.00270223	0.00463235	0.00424634	0.0061765	0.00694854	0.00463235	0.00154412	0.00193015
25.7963	0.000386037	0.00463235	0.00424634	0.00347427	0.0061765	0.00656251	0.00386031	0.00154412	0.000772073
26.1449	0.00115811	0.00231619	0.00540443	0.00386031	0.00733458	0.00656251	0.00463235	0.00231619	0.00193015
26.4935	0.000772073	0.00347427	0.00579046	0.00463235	0.00694854	0.00772062	0.00579046	0.00270223	0.00386031
26.8421	0.00154412	0.00308823	0.00579046	0.00501839	0.00810662	0.00772062	0.00540443	0.00270223	0.00193015
27.1906	0.00154412	0.00347427	0.0061765	0.00463235	0.00772062	0.00733458	0.00501839	0.00386031	0.00115811
27.5392	0.00193015	0.00501839	0.00694854	0.00656251	0.0100368	0.00965077	0.00579046	0.00424634	0.00193015
27.8878	0.00347427	0.00463235	0.00772062	0.00810662	0.00965077	0.00965077	0.00733458	0.00540443	0.00308823
28.2364	0.00347427	0.00501839	0.00810662	0.00694854	0.00965077	0.0104228	0.0061765	0.00501839	0.00424634
28.585	0.00424634	0.0061765	0.00772062	0.00849266	0.0108089	0.0111949	0.00733458	0.0061765	0.00463235
28.9336	0.00424634	0.0061765	0.00849266	0.0088787	0.0119669	0.0111949	0.0088787	0.00694854	0.00656251
29.2821	0.00501839	0.00810662	0.0104228	0.00926473	0.012353	0.0115809	0.0088787	0.00733458	0.00656251
29.6307	0.00656251	0.00849266	0.0111949	0.0104228	0.012739	0.013125	0.0108089	0.0088787	0.00733458
29.9793	0.0061765	0.00926473	0.0111949	0.0115809	0.013125	0.0119669	0.0104228	0.00926473	0.0061765
30.3279	0.00772062	0.0108089	0.013125	0.0115809	0.0150552	0.0138971	0.0115809	0.0108089	0.00849266
30.6765	0.0100368	0.0115809	0.0142831	0.0142831	0.0162133	0.0165993	0.013511	0.0115809	0.00926473
31.0251	0.0108089	0.0119669	0.0154412	0.0154412	0.0181434	0.0169853	0.0142831	0.013511	0.0100368
31.3736	0.0100368	0.013511	0.0169853	0.0162133	0.0181434	0.0173714	0.0150552	0.013511	0.0119669
31.7222	0.0108089	0.0138971	0.0181434	0.0173714	0.0196875	0.0189155	0.0169853	0.0150552	0.013511
32.0708	0.0119669	0.0146692	0.0181434	0.0181434	0.0208456	0.0200736	0.0173714	0.0158272	0.013511
32.4194	0.012739	0.0162133	0.0193015	0.0204596	0.0220037	0.0196875	0.0173714	0.0165993	0.0154412
32.768	0.013125	0.0169853	0.0204596	0.0212317	0.0223897	0.0231618	0.0200736	0.0173714	0.0154412
33.1166	0.0154412	0.0177574	0.0223897	0.0227758	0.0247059	0.0231618	0.0212317	0.0200736	0.0169853
33.4652	0.0158272	0.0189155	0.0223897	0.0247059	0.025864	0.0239339	0.0227758	0.0200736	0.0177574
33.8137	0.0177574	0.0208456	0.0247059	0.0266361	0.0270221	0.0250919	0.0239339	0.0212317	0.0193015
34.1623	0.0185294	0.0212317	0.0250919	0.0277942	0.0285662	0.0262501	0.0239339	0.0223897	0.0193015
34.5109	0.0193015	0.0227758	0.0270221	0.0297243	0.0304964	0.0277942	0.025864	0.0243199	0.0212317
34.8595	0.0204596	0.0223897	0.0270221	0.0308824	0.0320405	0.0301103	0.0274081	0.0266361	0.0212317
35.2081	0.0208456	0.0243199	0.0285662	0.0331986	0.0328126	0.0301103	0.0285662	0.0266361	0.0235478
35.5566	0.0227758	0.025864	0.0312684	0.0347427	0.0370589	0.0320405	0.0301103	0.0289523	0.0247059
35.9052	0.0235478	0.0270221	0.0316545	0.0374449	0.0370589	0.0335846	0.0339706	0.0308824	0.025478
36.2538	0.0262501	0.0293383	0.0343567	0.0401471	0.038603	0.0355148	0.0351287	0.0324265	0.0274081
36.6024	0.025864	0.0320405	0.0351287	0.0424633	0.0413052	0.0366729	0.0362868	0.0339706	0.0277942
36.951	0.0274081	0.0316545	0.0370589	0.0459376	0.0436214	0.0393751	0.038603	0.0351287	0.0301103
37.2996	0.0320405	0.0351287	0.0409192	0.0497979	0.0474817	0.0420773	0.0413052	0.038989	0.0331986
37.6481	0.0331986	0.0374449	0.0440074	0.0528861	0.0494118	0.0447795	0.0443935	0.0409192	0.0351287
37.9967	0.0355148	0.0401471	0.0467096	0.0571325	0.0521141	0.0470957	0.0463236	0.0436214	0.038217
38.3453	0.0362868	0.0409192	0.0482538	0.0590626	0.0544302	0.0478677	0.0482538	0.0443935	0.0397611
38.6939	0.0370589	0.0440074	0.0494118	0.0613788	0.0563604	0.0486398	0.050956	0.0451655	0.0413052
39.0424	0.038989	0.0443935	0.051728	0.0656251	0.0594486	0.0521141	0.0532721	0.0486398	0.0436214
39.391	0.0413052	0.0463236	0.0540442	0.0698714	0.0633089	0.0540442	0.0571325	0.050956	0.0455515
39.7396	0.0428493	0.0486398	0.0567464	0.0737317	0.0660111	0.0579045	0.0609927	0.0532721	0.0486398
40.0882	0.0451655	0.0525001	0.0598347	0.0795222	0.0706435	0.0594486	0.064081	0.0579045	0.051728
40.4368	0.0474817	0.0536582	0.063695	0.0841546	0.0760479	0.063695	0.0679413	0.0598347	0.0544302
40.7854	0.0494118	0.0559743	0.0667832	0.0887869	0.0791362	0.064853	0.0714156	0.0617648	0.0571325
41.1339	0.0525001	0.0594486	0.0718016	0.0945774	0.0853126	0.0690994	0.07682	0.0656251	0.0613788
41.4825	0.0555883	0.0613788	0.0756619	0.0999818	0.089559	0.0725736	0.0810663	0.0687134	0.0671692
41.8311	0.0582905	0.064467	0.0795222	0.105386	0.0941913	0.0760479	0.0868568	0.0725736	0.0714156
42.1797	0.0609927	0.0671692	0.0841546	0.109633	0.0995958	0.0806803	0.0918751	0.0756619	0.0745038
42.5282	0.063695	0.0702575	0.0880148	0.115037	0.105	0.0845406	0.0957354	0.0791362	0.0787501
42.8768	0.0671692	0.0737317	0.0926472	0.121985	0.110019	0.089559	0.100754	0.0837685	0.0829964
43.2254	0.0706435	0.077206	0.0972796	0.127776	0.115423	0.0965075	0.106158	0.089559	0.0853126
43.574	0.0745038	0.0818384	0.101912	0.133566	0.121985	0.0995958	0.112335	0.0918751	0.0907171
43.9226	0.077592	0.0849266	0.107702	0.139357	0.128934	0.104228	0.119283	0.0965075	0.0957354
44.2711	0.0822244	0.089559	0.113107	0.145533	0.135883	0.110019	0.125074	0.101526	0.0999818
44.6197	0.0853126	0.0934193	0.117353	0.15171	0.141287	0.116581	0.131636	0.106158	0.104614
44.9683	0.0891729	0.0976656	0.123144	0.158272	0.148235	0.120441	0.138971	0.110791	0.110019
45.3169	0.0934193	0.104228	0.128548	0.164835	0.15557	0.125846	0.145147	0.115809	0.115423
45.6654	0.0988237	0.107316	0.135497	0.172169	0.163291	0.132794	0.153254	0.121985	0.122758
46.014	0.102298	0.111949	0.142445	0.179118	0.171011	0.138585	0.15943	0.125846	0.127776
46.3626	0.107702	0.117353	0.149008	0.186839	0.178732	0.143989	0.167537	0.132022	0.134724
46.7112	0.114651	0.122372	0.1575	0.195717	0.187997	0.152096	0.175258	0.138971	0.141287
47.0598	0.117739	0.129706	0.165607	0.203052	0.198033	0.158272	0.183364	0.143989	0.149008
47.4083	0.122758	0.134724	0.171397	0.211544	0.206912	0.165993	0.191471	0.14978	0.155184
47.7569	0.128548	0.140901	0.17989	0.221195	0.216563	0.171783	0.199964	0.156342	0.162905
48.1055	0.134338	0.146691	0.187997	0.230846	0.227758	0.179118	0.208456	0.164449	0.170239
48.4541	0.141673	0.155956	0.196875	0.240111	0.238181	0.186066	0.216563	0.169467	0.17796
48.8027	0.146305	0.162133	0.20421	0.249375	0.249375	0.196103	0.226214	0.178346	0.183364
49.1512	0.15364	0.169467	0.213089	0.25864	0.259798	0.200736	0.23432	0.186452	0.190699
49.4998	0.160588	0.176416	0.222739	0.269835	0.272537	0.206912	0.245515	0.193787	0.199964
49.8484	0.169467	0.187611	0.232776	0.277942	0.284504	0.216563	0.257482	0.204596	0.208842
50.197	0.17796	0.195331	0.242813	0.284118	0.298401	0.225828	0.267905	0.211544	0.217335
50.5456	0.186066	0.20228	0.251306	0.28875	0.308824	0.232776	0.27717	0.222353	0.226986
50.8941	0.194945	0.21193	0.262114	0.289909	0.315386	0.242427	0.285276	0.229688	0.238181
51.2427	0.205754	0.221195	0.273695	0.290295	0.315	0.252464	0.291453	0.23625	0.248603
51.5913	0.209614	0.230074	0.281802	0.290295	0.31307	0.256324	0.293383	0.232004	0.260184
51.9399	0.217721	0.227758	0.28489	0.289523	0.311912	0.259026	0.295313	0.225056	0.264817
52.289	0.225442	0.222353	0.284504	0.288364	0.309596	0.26057	0.299173	0.223511	0.271379
52.6376	0.225056	0.218879	0.284504	0.286434	0.308824	0.262114	0.300331	0.222739	0.276011
52.9861	0.223897	0.215791	0.284118	0.285276	0.306122	0.264431	0.300331	0.223125	0.277556
53.3347	0.220037	0.215019	0.285662	0.28489	0.304192	0.267519	0.301875	0.225056	0.278714
53.6833	0.217721	0.215791	0.286434	0.283346	0.302648	0.270221	0.304578	0.225442	0.280258
54.0319	0.216177	0.213475	0.286434	0.284118	0.301875	0.272151	0.30728	0.225442	0.280644
54.3805	0.215405	0.213861	0.28875	0.281802	0.299945	0.274081	0.308824	0.2266	0.280644
54.7291	0.214247	0.213861	0.290681	0.281802	0.298401	0.277942	0.309596	0.22853	0.282574
55.0776	0.215019	0.214633	0.293383	0.281802	0.298787	0.281802	0.312298	0.229688	0.284118
55.4262	0.215019	0.215405	0.294541	0.279872	0.297629	0.284118	0.312298	0.232004	0.283346
55.7748	0.216177	0.217721	0.295699	0.28103	0.297629	0.289136	0.312298	0.234706	0.284504
56.1234	0.216563	0.219265	0.297629	0.28103	0.297243	0.292225	0.313456	0.237408	0.286434
56.472	0.219651	0.222739	0.300717	0.279486	0.297243	0.295313	0.314614	0.240497	0.289523
56.8206	0.220037	0.224669	0.301875	0.278328	0.297629	0.299173	0.314228	0.243199	0.290681
57.1692	0.223125	0.228144	0.304578	0.274467	0.299559	0.302648	0.316159	0.247445	0.291839
57.5177	0.225828	0.23046	0.308052	0.274467	0.299173	0.306508	0.316545	0.251306	0.293383
57.8663	0.227372	0.233162	0.309596	0.273695	0.301489	0.309596	0.314614	0.254394	0.293383
58.2149	0.230074	0.236636	0.31307	0.272151	0.302261	0.312298	0.314614	0.258254	0.294927
58.5635	0.233934	0.240883	0.316545	0.271379	0.303034	0.315773	0.314614	0.262886	0.296085
58.9121	0.235478	0.243585	0.319633	0.270221	0.304964	0.317317	0.312298	0.266361	0.295313
59.2607	0.239725	0.247831	0.323107	0.268291	0.304964	0.320019	0.311912	0.271765	0.297243
59.6093	0.243199	0.251692	0.325809	0.269063	0.306508	0.323493	0.311912	0.274853	0.298401
59.9579	0.245901	0.255166	0.328512	0.268291	0.307666	0.326195	0.310368	0.277942	0.298787
60.3064	0.250533	0.25864	0.3316	0.267519	0.310754	0.328512	0.30921	0.282574	0.300331

## Sheet: Table 1,  PkoreensisPK
# data represent OD600 absorption values
# column names indicate the tested bacteria, the added supplement and the replicate number
# time is given in hours
time	Pkoreensis_1	Pkoreensis_2	Pkoreensis_3	Pkoreensis_DMSP_1	Pkoreensis_DMSP_2	Pkoreensis_DMSP_3	Pkoreensis_Betaine_1	Pkoreensis_Betaine_2
0	0.00270222	0.00308825	-0.00308824	0.0108088	0.00772061	0.00849265	0.00733457	0.00347426
0.347472	0.000386027	0.000772063	-0.00463236	0.00887869	0.0065625	0.0065625	0.00579045	0.00231618
0.694972	0.000386027	0.000386027	-0.00540441	0.00887869	0.00733457	0.00733457	0.00579045	0.00270222
1.04244	-9.59e-09	0.0011581	-0.00463236	0.00926472	0.00849265	0.00772061	0.00617649	0.00193014
1.38994	-9.59e-09	0.000772063	-0.00540441	0.00965076	0.00810664	0.00694853	0.00694853	0.00270222
1.73742	-0.000386017	0.000386027	-0.00347428	0.00926472	0.00617649	0.00617649	0.00617649	0.00154411
2.08492	-0.00154413	-0.000386017	-0.000772054	0.00772061	0.00579045	0.00540442	0.00463237	0.000386027
2.43242	-0.00193016	-0.000772054	-0.00694855	0.00733457	0.00424634	0.00579045	0.0038603	-0.000386017
2.77986	-0.00270221	-0.00154413	-0.0077206	0.00617649	0.0038603	0.00347426	0.00308825	-0.000772054
3.12736	-0.00308824	-0.00193016	-0.00810663	0.00579045	0.0038603	0.00308825	0.00270222	-0.000772054
3.47483	-0.00424632	-0.00231617	-0.00694855	0.00579045	0.00270222	0.00270222	0.00193014	-0.00154413
3.82231	-0.00347428	-0.00193016	-0.00849267	0.00617649	0.00347426	0.00270222	0.00308825	-0.000386017
4.16981	-0.00308824	-0.00193016	-0.00617648	0.00579045	0.00347426	0.00347426	0.00270222	-0.000386017
4.51728	-0.00308824	-0.00115809	-0.000386017	0.0065625	0.0038603	0.00347426	0.0038603	-9.59e-09
4.86478	-0.00347428	-0.000386017	-0.00733456	0.00694853	0.00424634	0.0038603	0.00424634	0.000386027
5.21225	-0.00347428	-0.00154413	-0.00694855	0.00694853	0.00424634	0.0038603	0.0038603	0.000772063
5.55972	-0.00347428	-0.00115809	-0.0050184	0.00694853	0.0038603	0.00463237	0.0038603	0.000772063
5.90722	-0.00424632	-0.000772054	-0.00617648	0.00733457	0.0038603	0.00463237	0.00424634	0.000386027
6.25469	-0.00386029	-0.00115809	-0.00540441	0.00694853	0.00463237	0.00424634	0.00424634	0.0011581
6.60219	-0.00386029	-0.000772054	-0.00733456	0.00772061	0.00501838	0.00463237	0.00463237	0.0011581
6.94967	-0.00308824	0.000386027	-0.00694855	0.00733457	0.00501838	0.00463237	0.0038603	0.000772063
7.29714	-0.00308824	-0.000386017	-0.00694855	0.00694853	0.00463237	0.00424634	0.0038603	0.0011581
7.64464	-0.00347428	0.000772063	-0.00694855	0.00733457	0.00501838	0.00463237	0.00424634	0.000772063
7.99211	-0.00270221	-9.59e-09	-0.00656252	0.00694853	0.0038603	0.00424634	0.00347426	0.000386027
8.33961	-0.00347428	-0.000772054	-0.00694855	0.00694853	0.00424634	0.00424634	0.0038603	0.000772063
8.68708	-0.00347428	0.000386027	-0.00656252	0.00772061	0.00501838	0.00463237	0.00463237	0.0011581
9.03458	-0.00308824	-0.000386017	-0.00694855	0.0065625	0.00463237	0.00424634	0.0038603	0.000772063
9.38206	-0.00424632	-0.000772054	-0.00694855	0.0065625	0.0038603	0.00347426	0.00347426	0.000386027
9.72953	-0.00424632	-0.000772054	-0.0077206	0.00579045	0.0038603	0.00308825	0.00308825	-9.59e-09
10.077	-0.00463236	-0.000386017	-0.00617648	0.00579045	0.00308825	0.00308825	0.00308825	-0.000386017
10.4245	-0.00540441	-0.00154413	-0.00849267	0.00540442	0.00270222	0.00193014	0.00270222	-0.000772054
10.772	-0.00540441	-0.00231617	-0.00849267	0.00501838	0.00231618	0.00154411	0.00231618	-0.00115809
11.1195	-0.00579044	-0.00154413	-0.00849267	0.00463237	0.00270222	0.00154411	0.00193014	-0.00154413
11.4669	-0.00540441	-0.00270221	-0.00887868	0.00424634	0.00270222	0.0011581	0.00231618	-0.00115809
11.8144	-0.00579044	-0.00231617	-0.00887868	0.00424634	0.00193014	0.00154411	0.00154411	-0.00193016
12.1619	-0.00617648	-0.00270221	-0.00540441	0.00424634	0.00193014	0.00231618	0.00193014	-0.00115809
12.5094	-0.00579044	-0.00347428	-0.00193016	0.00463237	0.00154411	0.00231618	0.00308825	-0.00115809
12.8569	-0.00579044	-0.00270221	-0.00887868	0.00463237	0.00193014	0.00231618	0.00231618	-0.000772054
13.2044	-0.00540441	-0.00270221	-0.00887868	0.00463237	0.00270222	0.00231618	0.00270222	-0.000386017
13.5519	-0.00463236	-0.00231617	-0.00733456	0.00579045	0.00270222	0.00347426	0.00347426	-9.59e-09
13.8994	-0.00463236	-0.00231617	-0.00694855	0.00540442	0.00308825	0.00347426	0.0038603	-9.59e-09
14.2468	-0.00463236	-0.00154413	-0.0077206	0.00617649	0.00231618	0.00347426	0.0038603	-9.59e-09
14.5943	-0.00386029	-0.00154413	-0.00154413	0.00579045	0.00270222	0.00347426	0.00347426	-0.000386017
14.9418	-0.0050184	-0.00193016	-0.0077206	0.00617649	0.00347426	0.00347426	0.0038603	0.000386027
15.2893	-0.00386029	-0.00115809	-0.00694855	0.0065625	0.00347426	0.0038603	0.0038603	0.000386027
15.6368	-0.00347428	-0.000772054	-0.00733456	0.0065625	0.00347426	0.00347426	0.00424634	0.000386027
15.9842	-0.00386029	-0.000772054	-0.00694855	0.00617649	0.00347426	0.00424634	0.00424634	0.0011581
16.3317	-0.00347428	-0.00154413	-9.59e-09	0.00694853	0.0038603	0.0038603	0.00424634	0.000386027
16.6792	-0.00386029	-0.000772054	0.000386027	0.0065625	0.00347426	0.0038603	0.0038603	0.000386027
17.0267	-0.00386029	-0.000772054	0.0011581	0.0065625	0.0038603	0.0038603	0.00424634	0.000386027
17.3742	-0.00386029	-0.000772054	0.000386027	0.0065625	0.0038603	0.00501838	0.00424634	0.00154411
17.7217	-0.00308824	0.000386027	-0.00579044	0.00772061	0.00463237	0.00540442	0.00540442	0.00154411
18.0692	-0.00270221	0.000386027	-0.00540441	0.00733457	0.00463237	0.00540442	0.00540442	0.00154411
18.4167	-0.00347428	-9.59e-09	-0.00579044	0.00617649	0.00347426	0.00463237	0.00424634	0.000772063
18.7641	-0.00308824	-0.000772054	-0.00617648	0.0065625	0.0038603	0.00501838	0.00424634	0.000772063
19.1116	-0.00347428	-0.000772054	-0.00579044	0.0065625	0.0038603	0.00463237	0.0038603	0.000772063
19.4591	-0.00424632	-0.00115809	-9.59e-09	0.00617649	0.00308825	0.00424634	0.00308825	-9.59e-09
19.8066	-0.00386029	-0.000386017	-0.00540441	0.0065625	0.00424634	0.00501838	0.00347426	0.000386027
20.1541	-0.00386029	-0.00115809	-0.00540441	0.00694853	0.0038603	0.00501838	0.00347426	-9.59e-09
20.5016	-0.00231617	-9.59e-09	-0.00463236	0.00772061	0.00424634	0.0065625	0.00424634	0.0011581
20.8491	-0.00193016	0.000386027	-0.00347428	0.00887869	0.00579045	0.00733457	0.00463237	0.00270222
21.1965	-0.00115809	0.00154411	-0.00270221	0.00926472	0.0065625	0.00849265	0.00540442	0.00308825
21.544	-9.59e-09	0.00308825	-0.00115809	0.0108088	0.00849265	0.00965076	0.00617649	0.00463237
21.8915	0.0011581	0.0038603	-9.59e-09	0.012353	0.00965076	0.0119669	0.00772061	0.00540442
22.239	0.00154411	0.0038603	0.000772063	0.012739	0.0100368	0.012739	0.00733457	0.00617649
22.5865	0.00308825	0.00540442	0.0100368	0.0146691	0.0119669	0.0146691	0.00887869	0.00733457
22.934	0.00463237	0.00772061	0.00463237	0.0162133	0.0142831	0.0169853	0.00926472	0.00926472
23.2814	0.0065625	0.00810664	0.00733457	0.0185294	0.0154412	0.0193015	0.0104228	0.0115809
23.6285	0.00887869	0.0108088	0.0100368	0.0208456	0.0181434	0.0220037	0.012739	0.0138971
23.976	0.0100368	0.012353	0.013125	0.0231618	0.0208456	0.025478	0.013511	0.0165993
24.3235	0.0138971	0.0150552	0.0165993	0.0270221	0.0239339	0.0297243	0.0154412	0.0193015
24.6709	0.0169853	0.0173713	0.0231618	0.0297243	0.0281802	0.0343567	0.0177574	0.0227758
25.0184	0.0200736	0.0208456	0.025478	0.0347427	0.0320405	0.0393751	0.0208456	0.0266361
25.3659	0.0247059	0.0247059	0.0312684	0.0393751	0.0370589	0.0463236	0.0239339	0.0316545
25.7134	0.0297243	0.0289522	0.0378309	0.0459376	0.0432354	0.0536582	0.0277942	0.0370589
26.0609	0.0355147	0.0339706	0.0459376	0.0521141	0.0494118	0.0617648	0.0320405	0.0432354
26.4084	0.0424633	0.0397611	0.0548163	0.0579045	0.0567464	0.0714155	0.0374449	0.0509559
26.7559	0.0505699	0.0478677	0.064853	0.0679413	0.0671692	0.0802942	0.0440074	0.0594486
27.1034	0.0590626	0.0552023	0.0752758	0.07682	0.07682	0.0907171	0.051728	0.0683273
27.4509	0.0683273	0.064081	0.0856987	0.0868567	0.0856987	0.10114	0.0590626	0.077978
27.7984	0.077592	0.0721876	0.0945774	0.0945774	0.0941913	0.110019	0.0663972	0.0872428
28.1459	0.0880149	0.0814523	0.104614	0.101912	0.101526	0.118511	0.0752758	0.0965075
28.4933	0.0980516	0.0911031	0.114265	0.109246	0.108088	0.127776	0.0849266	0.106158
28.8408	0.108088	0.101526	0.123916	0.116581	0.115423	0.137041	0.0945774	0.115423
29.1883	0.116967	0.110791	0.13318	0.12353	0.123144	0.14785	0.104228	0.124688
29.5358	0.12739	0.119669	0.143217	0.130864	0.13125	0.156728	0.113493	0.134338
29.8833	0.137427	0.128934	0.152482	0.138585	0.139357	0.165993	0.123144	0.144375
30.2308	0.147077	0.138585	0.161747	0.145533	0.147077	0.174486	0.132408	0.153254
30.5783	0.156728	0.14785	0.171011	0.15364	0.156342	0.18375	0.143217	0.163291
30.9258	0.166379	0.157886	0.179504	0.160975	0.165221	0.192243	0.153254	0.173327
31.2732	0.175258	0.165993	0.188769	0.168309	0.173327	0.201508	0.162905	0.182592
31.6207	0.18375	0.174872	0.196875	0.175258	0.181434	0.210386	0.173327	0.192243
31.9682	0.192629	0.18375	0.204982	0.183364	0.189155	0.218879	0.182592	0.201122
32.3157	0.200736	0.191471	0.212703	0.191471	0.196489	0.227372	0.192629	0.209614
32.6632	0.208842	0.199577	0.220423	0.198033	0.20421	0.235478	0.202666	0.217335
33.0107	0.215791	0.206912	0.227758	0.205754	0.21193	0.243199	0.212703	0.225055
33.3581	0.223511	0.213089	0.234706	0.212317	0.218879	0.250533	0.221195	0.231618
33.7056	0.230074	0.220037	0.240883	0.218879	0.225442	0.257482	0.230074	0.238567
34.0531	0.237408	0.226986	0.246287	0.224669	0.23239	0.264817	0.238953	0.245129
34.4006	0.244357	0.233548	0.25285	0.23046	0.237794	0.270993	0.245901	0.251306
34.7481	0.252078	0.240497	0.25864	0.237022	0.245515	0.277942	0.254394	0.258254
35.0956	0.258254	0.246673	0.264431	0.242813	0.252078	0.285276	0.2625	0.264431
35.4431	0.267133	0.254008	0.270993	0.249375	0.259026	0.292611	0.270607	0.271379
35.7905	0.274467	0.261342	0.276784	0.255166	0.266361	0.299945	0.278714	0.277942
36.138	0.282188	0.267519	0.283346	0.261728	0.273309	0.307666	0.28682	0.285276
36.4855	0.291067	0.275625	0.289909	0.269063	0.280258	0.315386	0.295313	0.292611
36.833	0.299173	0.28296	0.296471	0.274081	0.287978	0.322721	0.30342	0.299945
37.1805	0.308052	0.290681	0.304192	0.280258	0.296085	0.3316	0.312298	0.308052
37.528	0.316545	0.298787	0.311526	0.285662	0.302648	0.338934	0.320019	0.315773
37.8755	0.324265	0.306122	0.317317	0.290295	0.30921	0.345497	0.326967	0.321949
38.2229	0.333144	0.31307	0.324651	0.298401	0.315773	0.352831	0.334302	0.328898
38.5704	0.340864	0.321177	0.3316	0.302648	0.321949	0.360166	0.341637	0.337004
38.9179	0.348971	0.328512	0.338934	0.308052	0.328898	0.367501	0.348199	0.343953
39.2654	0.357464	0.337004	0.346269	0.311912	0.334688	0.374063	0.354376	0.351673
39.6129	0.365956	0.343567	0.353603	0.318089	0.342023	0.380626	0.360938	0.359008
39.9604	0.374449	0.351673	0.36171	0.323107	0.348199	0.38796	0.367501	0.366342
40.3079	0.381398	0.358236	0.368659	0.325423	0.352831	0.392979	0.372133	0.372519
40.6554	0.389118	0.366342	0.377151	0.331986	0.359008	0.399927	0.378695	0.379853
41.0029	0.396839	0.374835	0.3841	0.335074	0.364412	0.405718	0.383328	0.38603
41.3504	0.404173	0.381398	0.391434	0.338548	0.369817	0.411122	0.38796	0.392593
41.6978	0.411508	0.389118	0.398383	0.342795	0.373291	0.41614	0.39182	0.397997
42.0453	0.41807	0.395681	0.405718	0.347041	0.379081	0.421931	0.397611	0.404173
42.3928	0.425405	0.402629	0.413438	0.349743	0.38217	0.426949	0.401857	0.409964
42.7403	0.431968	0.409192	0.420773	0.35399	0.387574	0.433126	0.40649	0.415754
43.0878	0.439688	0.416912	0.428879	0.35785	0.391048	0.437372	0.409578	0.420387
43.4353	0.446251	0.423089	0.435442	0.360166	0.394909	0.442776	0.414596	0.426949
43.7828	0.450883	0.429265	0.441618	0.362868	0.398383	0.446251	0.41614	0.430809
44.1302	0.458218	0.435442	0.448953	0.367887	0.403015	0.450883	0.419615	0.43467
44.4778	0.463622	0.44239	0.454357	0.369817	0.404945	0.453199	0.421545	0.437758
44.8252	0.46864	0.447023	0.46092	0.373677	0.409192	0.457446	0.425791	0.442776
45.1727	0.474431	0.452813	0.46671	0.375221	0.411122	0.461306	0.427721	0.445479
45.5202	0.478291	0.457832	0.472115	0.376765	0.41421	0.463622	0.428493	0.448953
45.8677	0.480993	0.46092	0.477133	0.378309	0.41614	0.465552	0.429265	0.450111
46.2152	0.486012	0.467868	0.483696	0.379468	0.416912	0.467482	0.430423	0.452813
46.5627	0.489486	0.472115	0.489872	0.382942	0.417684	0.470185	0.432354	0.455515
46.9102	0.492574	0.477133	0.495663	0.383328	0.421545	0.473659	0.435056	0.458604
47.2577	0.496435	0.481765	0.501453	0.385644	0.423861	0.475589	0.435442	0.461306
47.6047	0.499523	0.488714	0.508015	0.388732	0.424633	0.477905	0.436986	0.464008
47.9522	0.502997	0.493732	0.514192	0.391048	0.427721	0.480221	0.440074	0.467868
48.2997	0.504541	0.496435	0.518438	0.392593	0.427335	0.482151	0.440074	0.469799
48.6471	0.505699	0.501453	0.521913	0.393751	0.430809	0.483696	0.440074	0.472115
48.9946	0.507629	0.504927	0.526545	0.398383	0.434284	0.486398	0.444321	0.475589
49.3421	0.508788	0.508402	0.530019	0.396453	0.43467	0.48717	0.445093	0.477519
49.6896	0.510332	0.512648	0.533107	0.401857	0.437758	0.489872	0.446637	0.481379
50.0371	0.510718	0.514578	0.535038	0.403015	0.438144	0.491416	0.448953	0.483696
50.3846	0.511104	0.518052	0.536582	0.400313	0.438144	0.491802	0.448953	0.48524
50.7321	0.512262	0.520368	0.53967	0.409578	0.442776	0.49489	0.452427	0.490258
51.0795	0.513034	0.523071	0.5416	0.413438	0.446251	0.497207	0.455129	0.493346
51.427	0.51535	0.526159	0.54353	0.415754	0.448567	0.499523	0.457832	0.496435
51.7745	0.514964	0.526545	0.54546	0.416526	0.450111	0.501453	0.45899	0.499909
52.122	0.516508	0.528089	0.547777	0.419229	0.452041	0.503769	0.46092	0.502997
52.4695	0.51728	0.530019	0.549321	0.420773	0.453585	0.506085	0.463622	0.505313
52.8169	0.517666	0.531563	0.549707	0.420387	0.454743	0.508015	0.464394	0.507243
53.1644	0.51921	0.533107	0.552023	0.420387	0.45706	0.510718	0.465938	0.508402
53.5119	0.519982	0.533879	0.553181	0.424247	0.458218	0.512262	0.468254	0.511104
53.8594	0.521913	0.534652	0.557041	0.430423	0.461306	0.515736	0.471729	0.513806
54.2069	0.521913	0.535424	0.557427	0.430037	0.461306	0.516508	0.471343	0.514964
54.5544	0.522299	0.53581	0.559357	0.431968	0.462078	0.517666	0.472887	0.516894
54.9019	0.521913	0.536196	0.561288	0.431968	0.461692	0.518052	0.473273	0.517666
55.2494	0.523071	0.537354	0.562832	0.43467	0.463236	0.51921	0.475203	0.51921
55.5968	0.523071	0.537354	0.563604	0.43467	0.463622	0.520368	0.475203	0.518824
55.9443	0.523843	0.53774	0.56592	0.439302	0.463622	0.521527	0.475589	0.519596
56.2918	0.525387	0.540442	0.569008	0.43853	0.46478	0.523457	0.477905	0.521141
56.6393	0.523071	0.539284	0.568236	0.443162	0.464394	0.523071	0.476747	0.519982
56.9868	0.524615	0.540442	0.569008	0.440846	0.46285	0.521913	0.474817	0.51921
57.3342	0.525001	0.5416	0.57171	0.44239	0.463236	0.522685	0.476747	0.519982
57.6817	0.525773	0.540828	0.57171	0.445093	0.464394	0.524615	0.476747	0.519596
58.0292	0.524615	0.540828	0.573641	0.447795	0.46478	0.525001	0.477133	0.520368
58.3767	0.525773	0.540828	0.573641	0.450497	0.465166	0.525001	0.477519	0.520754
58.7242	0.523457	0.538898	0.574413	0.448953	0.464008	0.524615	0.476361	0.520754
59.0717	0.526159	0.540828	0.574799	0.448953	0.464394	0.525773	0.477133	0.521527
59.4192	0.524229	0.540828	0.575571	0.447795	0.463236	0.525001	0.476361	0.520368
59.7666	0.525387	0.541214	0.577115	0.450497	0.465166	0.526931	0.477519	0.520754
60.1141	0.525001	0.541214	0.577115	0.453585	0.464394	0.525773	0.477905	0.519982
60.4616	0.526159	0.541986	0.578273	0.454357	0.465552	0.528861	0.478291	0.521141
60.8091	0.525387	0.5416	0.578659	0.454743	0.464008	0.527317	0.477905	0.520368
61.1566	0.524615	0.540828	0.578659	0.454743	0.463622	0.526159	0.476747	0.518824
61.5041	0.526159	0.542758	0.580975	0.456674	0.46478	0.527703	0.477519	0.519982
61.8515	0.524615	0.540056	0.579817	0.45706	0.464394	0.527317	0.477133	0.517666
62.199	0.525387	0.542372	0.581747	0.45706	0.464008	0.527317	0.477519	0.518438
62.5465	0.522685	0.53967	0.580589	0.461692	0.461692	0.525387	0.475203	0.51535
62.894	0.521913	0.540828	0.580975	0.45899	0.46285	0.526159	0.474817	0.51535
63.2415	0.525387	0.541986	0.582519	0.462464	0.463622	0.526931	0.476747	0.515736
63.589	0.521913	0.539284	0.580975	0.46478	0.463236	0.526159	0.475203	0.513806
63.9365	0.525387	0.5416	0.582905	0.466324	0.464008	0.528089	0.477519	0.514578
64.2839	0.526545	0.542758	0.584449	0.46864	0.463622	0.527317	0.477519	0.514192
64.6314	0.526545	0.5416	0.584449	0.46478	0.465552	0.529247	0.479449	0.51535
64.9789	0.526159	0.541214	0.584449	0.470957	0.465552	0.528089	0.478291	0.514578
65.3264	0.528089	0.542758	0.585994	0.470957	0.465552	0.528475	0.478677	0.514578
65.6739	0.528861	0.543916	0.585994	0.471343	0.465552	0.527703	0.478677	0.514192
66.0214	0.525773	0.53967	0.585221	0.477519	0.465938	0.528475	0.479063	0.513806
66.3689	0.528861	0.543144	0.587538	0.475589	0.465938	0.528861	0.480221	0.514578
66.7164	0.528089	0.5416	0.587924	0.480607	0.467868	0.531563	0.482151	0.51535
67.0639	0.529633	0.541214	0.587538	0.480221	0.467868	0.530405	0.481379	0.514578
67.4113	0.529247	0.541214	0.58831	0.480607	0.46864	0.530405	0.481379	0.51342
67.7588	0.531563	0.542372	0.589082	0.482151	0.468254	0.529633	0.481765	0.514192
68.1063	0.531949	0.543916	0.59024	0.479835	0.469026	0.530405	0.482537	0.514578
68.4538	0.532721	0.545074	0.591012	0.485626	0.469799	0.530405	0.483696	0.514192
68.8013	0.534266	0.54546	0.592556	0.485626	0.470185	0.531177	0.484082	0.51535
69.1488	0.533493	0.544302	0.591784	0.494504	0.470957	0.531949	0.486398	0.516894
69.4963	0.532721	0.543916	0.59217	0.482537	0.467096	0.528089	0.482537	0.514578
69.8438	0.533107	0.543916	0.592942	0.495663	0.472115	0.531949	0.48717	0.516122
70.1912	0.531949	0.54353	0.592556	0.494504	0.469799	0.530405	0.484854	0.515736
70.5387	0.532721	0.545074	0.592942	0.49489	0.469412	0.529247	0.484468	0.514964

[truncated: 4 more sheets: Table 1,  PseudoalteromonasDT35, Table 1,  SpontiacusiR4, Table 1,  VibrioDT18, Table 1,  VibrioDT22]
